# Supplementary material for: Identification of Candidate Genes Associated with Positive and Negative Heterosis in Rice
Source: PLoS One. 2014 Apr 17;9(4):e95178. doi: 10.1371/journal.pone.0095178 (PMC3990613; doi:10.1371/journal.pone.0095178)
Supplement: Table S1 — Phenotypic variation for yield related traits among the RILs in six field studies (Stuttgart-2009, AR; Stuttgart-2010, AR; Stuttgart-2011, AR; Stuttgart-2012, AR; Beaumont-2009, TX and Beaumont-2010, TX). Phenotypic variation was observed for days to heading, plant height, tiller angle, tiller number, panicle length, number of primary branches per panicle, number of kernels per panicle, total kernel weight per panicle, 1000 grain weight and total grain yield per plant. (XLSX) [file pone.0095178.s004.xlsx]

## Sheet: Sheet1
Trait	Measurement	Frequency of individuals
		S2009	S2010	S2011	S2012	B2009	B2010
No. of days to heading (days)	65	0	2	39	0	0	0
	70	6	36	74	5	1	1
	75	35	59	20	52	15	11
	80	47	55	13	41	11	38
	85	61	35	18	43	15	56
	90	46	24	16	37	14	49
	95	25	18	5	19	9	44
	100	17	11	3	18	4	32
	105	13	8	1	8	6	14
	110	3	5	0	6	1	4
	115	5	0	0	2	3	2
	120	0	2	0	0	0	0
Plant height (cm)	55	0	0	0	1	0	3
	60	0	0	0	1	0	7
	65	1	0	0	0	0	9
	70	2	1	1	2	5	32
	75	5	3	0	3	6	35
	80	11	8	10	13	3	30
	85	14	13	14	13	7	32
	90	17	13	16	21	9	26
	95	24	23	12	21	11	25
	100	28	26	22	33	9	15
	105	28	29	24	19	11	15
	110	23	31	19	34	3	9
	115	14	19	20	21	6	7
	120	23	28	16	15	3	2
	125	17	16	14	11	2	2
	130	16	9	5	8	4	2
	135	11	14	5	8	1	0
	140	5	11	6	3	0	0
	145	11	4	4	2	0	0
	150	5	4	0	2	1	0
	155	0	3	3	0	0	0
	160	1	0	0	0	0	0
	165	1	0	0	0	0	0
	170	1	0	0	0	0	0
Lodging (range 0-9)	0	231	249			79	249
	1	5	3			2	2
	2	9	2			0	0
	3	3	1			1	0
	4	4	0			0	0
	5	3	0			0	0
	6	0	0			0	0
	7	2	0			0	0
	8	1	0			0	0
Tiller angle (range 0-10)	0	0	0	0	0	0	0
	1	45	28	38	61	31	85
	2	0	23	9	16	0	19
	3	98	88	46	45	23	67
	4	0	25	3	21	0	35
	5	73	68	52	79	23	39
	6	0	8	3	9	0	5
	7	42	15	39	0	5	1
	8	0	0	0	0	0	0
	9	0	0	1	0	0	0
No. of tillers per plant	10	1		0	0	0
	15	9		0	5	0
	20	33		0	35	1
	25	49		6	56	5
	30	56		28	67	14
	35	53		60	38	17
	40	30		47	21	17
	45	12		37	7	9
	50	6		18	2	8
	55	5		6	0	7
	60	2		1	0	1
	65	1		1	0	1
	70	1		0	0	1
	75	0		0	0	1
Main panicle length (cm)	15	1		0	0	0
	16	0		1	1	0
	17	5		4	2	0
	18	9		7	5	4
	19	22		20	7	5
	20	28		23	16	5
	21	34		33	26	10
	22	28		46	33	15
	23	39		27	27	13
	24	33		23	30	15
	25	21		12	38	4
	26	14		4	16	2
	27	12		2	15	5
	28	7		2	6	2
	29	2		1	5	1
	30	2		0	3	0
	31	0		0	1	0
	32	0		0	0	1
No. of branches per panicle	7	1			1	0
	8	9			13	1
	9	28			46	9
	10	64			63	11
	11	63			60	13
	12	53			31	18
	13	22			10	17
	14	9			5	4
	15	6			1	3
	16	3			0	2
	17	0			0	2
	18	0			1	2
No. of grains per panicle	5	0		2	0	0
	10	0		2	0	0
	15	0		2	0	0
	20	0		6	1	0
	25	0		1	0	0
	30	0		4	3	0
	35	0		8	1	0
	40	0		4	2	0
	45	1		4	1	0
	50	3		7	2	1
	55	3		8	2	1
	60	2		10	9	0
	65	2		13	3	2
	70	7		4	8	2
	75	7		11	6	3
	80	2		21	14	3
	85	4		11	15	2
	90	9		12	11	3
	95	9		17	12	3
	100	12		10	11	2
	105	6		4	11	6
	110	7		4	10	3
	115	14		4	11	3
	120	12		4	10	4
	125	14		3	12	3
	130	15		5	7	4
	135	16		7	7	5
	140	11		3	8	2
	145	14		1	7	2
	150	5		1	11	7
	155	9		2	3	3
	160	7		0	8	2
	165	12		1	5	4
	170	8		2	2	0
	175	11		2	5	1
	180	8		1	3	1
	185	7		0	2	2
	190	2		0	1	2
	195	3		0	0	3
	200	3		0	0	1
	205	1		0	0	0
	210	4		0	0	0
	215	1		0	2	0
	220	0		0	0	0
	225	0		0	1	0
	230	0		0	1	0
	235	2		0	0	2
	240	3		0	0	0
	245	1		0	1	0
	250	0		0	0	0
	255	0		0	0	0
	260	0		0	0	0
	265	0		0	0	0
	270	1		0	0	0
	275	0		0	1	0
	280	0		0	0	0
	285	0		0	0	0
	290	0		0	0	0
	295	0		0	0	0
	300	0		0	0	0
	305	0		0	0	0
	310	0		0	1	0
Kernel weight per panicle (grams)	1	0		31		8
	2	19		67		48
	3	64		76		86
	4	81		22		64
	5	65		5		19
	6	24		0		4
	7	4		0		1
	8	1		0		1
1000 grain weight (grams)	16	0		0	0	2
	17	0		2	1	0
	18	0		4	1	0
	19	1		5	5	3
	20	1		8	4	2
	21	3		8	12	4
	22	8		14	19	4
	23	16		20	15	6
	24	17		12	27	11
	25	17		24	27	11
	26	21		26	35	9
	27	26		12	24	6
	28	26		22	21	10
	29	26		15	14	6
	30	18		12	12	2
	31	27		8	6	4
	32	14		5	7	2
	33	17		2	0	0
	34	5		0	0	0
	35	4		0	0	0
	36	4		0	0	0
	37	2		0	0	0
	38	3		0	0	0
	39	1		1	0	0
	40	1		1	0	0
	41	0		0	1	0
Grain yield per plant	10	0		3	0	0
	15	0		3	1	0
	20	0		8	0	0
	25	1		7	2	0
	30	5		9	2	1
	35	7		9	0	0
	40	5		14	5	0
	45	10		14	8	2
	50	15		17	7	2
	55	18		9	17	4
	60	16		19	11	5
	65	16		15	16	4
	70	17		10	20	4
	75	19		14	12	5
	80	13		13	19	5
	85	19		11	25	6
	90	19		10	21	8
	95	20		3	12	8
	100	12		3	15	3
	105	6		4	5	3
	110	8		3	5	6
	115	6		1	7	2
	120	8		2	4	4
	125	7		0	8	2
	130	1		0	1	2
	135	1		0	3	3
	140	4		0	1	0
	145	2		0	0	2
	150	2		0	1	1
	155	0		0	0	0
	160	0		0	0	0
	165	0		0	0	0
	170	0		0	0	0
	175	0		0	1	0
	180	1		0	0	0
	185	0		0	0	0
	190	0		0	0	0
	195	0		0	1	0
	200	0		0	0	0
	205	0		0	0	0
	210	0		0	0	0
	215	0		0	0	0
	220	0		0	0	0
	225	0		0	1	0
