# Supplementary material for: Identification of Candidate Genes Associated with Positive and Negative Heterosis in Rice
Source: PLoS One. 2014 Apr 17;9(4):e95178. doi: 10.1371/journal.pone.0095178 (PMC3990613; doi:10.1371/journal.pone.0095178)
Supplement: Table S4 — Gene expression levels in leaf, root and meristem tissues of F1 hybrids and their parents Nipponbare and 93–11. Mean signature frequencies (copy number) were calculated from four leaf replications and two root replications separately. The mean signature value of F1 hybrids was compared with their parents to classify the signature into one of the 8 expression patterns (AHPL, HPL, MPL, LPL, BLPL, SEF1, EOPF1 and EPAF1). Detailed annotation of each signature is presented. (XLSX) [file pone.0095178.s007.xlsx]

## Sheet: ExpressionLevelsInLeavesRootsMe
Table S4. Gene expression levels in leaf, root and meristem tissues of F1 hybrids and their parents Nipponbare and 93-11.
TAG_ID	TAG	Avg_NPBLeaves	Avg_9311Leaves	Avg_F1Leaves	ExpressionLevelLeaves	Avg_NPBRoots	Avg_9311Roots	Avg_F1Roots	ExpressionLevelRoots	NME_NPBMeristem	I9ME_9311Meristem	FME_F1Meristem	ExpressionLevelMeristem	CLASS	GENE	chr_id	TITLE
625642050	GATCCTGCTCGGGGTGT	17751.8	20313.5	20314.2	AHPL	45.5	155	145.5	HPL	151	78	227	AHPL	3	LOC_Os01g56670	1	('ER degradation-enhancing alpha-mannosidase-like 1, putative, expressed',)
461316990	GATCTATTCGGTTTTGG	24663	20575	16382	BLPL		7.5		EPAF1	16		5	EOPF1	2	LOC_Os12g19394	12	('ribulose bisphosphate carboxylase small chain C, chloroplast precursor, putative, expressed',)
290276720	GATCAGCCCTGTGGTGC	15022	16749.5	14614.8	BLPL	113.5	543.5	15.5	BLPL	2023	18432	14153	HPL	1	LOC_Os12g33120	12	('expressed protein',)
233624230	GATCTCTCTGTCACGCC	8197	9736.75	10787.2	AHPL	5529.5	5164	6245.5	AHPL	5457	2742	5888	AHPL	1	LOC_Os11g44810	11	('auxin-repressed 12.5 kDa protein, putative, expressed',)
495921830	GATCTCTCTCTGACTTG	12276.8	8493.5	10395	HPL	19	5.5		EPAF1					2	LOC_Os12g17600	12	('ribulose bisphosphate carboxylase small chain C, chloroplast precursor, putative, expressed',)
457714190	GATCTGCGGGGCGGTGG	2725.5	6323.25	8088.75	AHPL	392.5	119	1113.5	AHPL	711	426	992	AHPL	1	LOC_Os05g28740	5	('universal stress protein, putative, expressed',)
626148500	GATCGAACCTGCTGTGT	51.5	22725.2	6428	LPL		2246.5	469	EOPF1		2900	1706	EOPF1	1	LOC_Os01g68300	1	('expressed protein',)
234307410	GATCCCCCGCAGCCGCC	6952.75	4471.5	6365	HPL	5359.5	2763.5	15994	AHPL	7926	12505	14965	AHPL	1	LOC_Os03g23010	3	('expressed protein',)
650438650	GATCCGCGCTTCAAGTT	3904.75	4973.25	5051.75	AHPL	8102	9244.5	3600.5	BLPL	14472	6301	6991	LPL	2	LOC_Os11g47760	11	('heat shock cognate 70 kDa protein 2, putative, expressed',)
108613050	GATCCGTTGGTGCCGGA	3463.5	6101.5	4904.5	HPL	3543	5023.5	5256	AHPL	8539	10246	9084	LPL	2	LOC_Os04g57220	4	('ubiquitin-conjugating enzyme E2-17 kDa, putative, expressed',)
222099630	GATCTGGGCCGTGACCC	3743.5	3638	4694	AHPL									1	LOC_Os08g10020	8	('photosystem II 10 kDa polypeptide, chloroplast precursor, putative, expressed',)
113864730	GATCCGGCGTTGCTGGA	3085.75	4204.5	4519.25	AHPL	1011	909	1619	AHPL	34	226	72	LPL	2	LOC_Os07g39350	7	('proton myo-inositol cotransporter, putative, expressed',)
38342280	GATCACTCCAAGGGTAA	4822.25	5399.75	4493.5	BLPL	2	7	1	BLPL	26	8		EPAF1	1	LOC_Os03g02590	3	('peroxisomal membrane protein PEX11-1, putative, expressed',)
16775850	GATCCACACGCGCGCAA	6180	3758.75	4326	LPL	11		12	EOPF1	48		45	EOPF1	2	LOC_Os03g57220	3	('hydroxyacid oxidase 1, putative, expressed',)
666147790	GATCTGTTCCTCAGTTT	3235.5	5751.25	4096.25	LPL						45	9	EOPF1	2	LOC_Os06g01210	6	('plastocyanin, chloroplast precursor, putative, expressed',)
478157760	GATCAAGCATCGCGCTG	6078	1767.25	3938.5	HPL									2	LOC_Os12g19381	12	('ribulose bisphosphate carboxylase small chain C, chloroplast precursor, putative, expressed',)
403749850	GATCCGATGACAAGGCG	1890.5	3011	3907	AHPL	1143	867	732.5	BLPL	472	205	1725	AHPL	2	LOC_Os03g28940	3	('pnFL-2, putative, expressed',)
35916400	GATCAGCTCTATGCTAA	4447.75	7203.5	3823	BLPL	29	27.5		EPAF1	2			EPAF1	2	LOC_Os08g39300	8	('serine--glyoxylate aminotransferase, putative, expressed',)
423488980	GATCGAGCCATAGCAGG	4246.25	4073.25	3821.75	BLPL	2	7	18	AHPL	179	57	152	HPL	2	LOC_Os03g55720	3	('plastoquinol-plastocyanin reductase, putative, expressed',)
225338450	GATCCCCTGCCTTCCCC	2804	4713.5	3774.75	HPL	4861	6017.5	12002	AHPL	3752	5560	5522	HPL	3	LOC_Os03g57780	3	('ATP binding protein, putative, expressed',)
59485050	GATCCGCCACATGGCCA	1054.5	2509	3772.25	AHPL	2530.5	1943.5	4461	AHPL	2074	2358	3197	AHPL	1	LOC_Os08g03290	8	('glyceraldehyde-3-phosphate dehydrogenase, cytosolic, putative, expressed',)
242248020	GATCGAGAACGGCATCC	1984.75	5453.75	3759.25	HPL	2214.5	4492	2338.5	LPL	4708	3992	4939	AHPL	1	LOC_Os11g43900	11	('translationally-controlled tumor protein, putative, expressed',)
386059170	GATCCTCCACCACTACG	3508.75	4282	3481.25	BLPL	4820.5	5088	3645	BLPL	4281	2954	4360	AHPL	1	LOC_Os01g36950	1	('N-rich protein, putative, expressed',)
265514450	GATCCCCGACGACCCGC	2636.25	2601.75	3452.5	AHPL	10094.5	8846.5	19880	AHPL	5025	10956	10054	HPL	1	LOC_Os05g03860	5	('ocs element-binding factor 1, putative, expressed',)
362437640	GATCACTACGAACGGAG	8458		3424	EOPF1	214		8	EOPF1	192		321	EOPF1	2	LOC_Os01g68300	1	('expressed protein',)
118434470	GATCTCTCTCTGACTGA	278		3415	EOPF1									5	LOC_Os07g30030	7	('retrotransposon protein, putative, unclassified',)
564848690	GATCCCAAACGTCTCCT	3297.25	4099.25	3358.75	LPL	63.5	36	28.5	BLPL	9	25	1	BLPL	1	LOC_Os03g56280	3	('malate dehydrogenase, glyoxysomal precursor, putative, expressed',)
404452130	GATCCTCACCGACGGCG	4293	2708	3305.5	LPL					8			EPAF1	1	LOC_Os06g40640	6	('fructose-bisphosphate aldolase, cytoplasmic isozyme 1, putative, expressed',)
74692040	GATCACCGAGTTCATCA	5042.5	3807.5	3210.25	BLPL									1	LOC_Os10g39150	10	('thylakoid membrane phosphoprotein 14 kda, chloroplast precursor, putative, expressed',)
477512750	GATCTGGCAAGGAGCTG	2247.75	4315.75	3200.75	LPL	2130.5	3590	1218.5	BLPL	1469	2084	1590	LPL	1	LOC_Os03g08050	3	('elongation factor 1-alpha, putative, expressed',)
252758070	GATCTTCGCTGGCAAGC	2348.75	3143	3080	HPL	13363.5	15012.5	12122.5	BLPL	8985	14066	13552	HPL	1	LOC_Os02g06640	2	('polyubiquitin containing 7 ubiquitin monomers, putative, expressed',)
370431610	GATCCGCTTGTACCTAG	3435	4426.5	2909.5	BLPL	2804	2517.5	732	BLPL	3095	1053	2293	HPL	2	LOC_Os06g51220	6	('DNA-binding protein MNB1B, putative, expressed',)
98333760	GATCAAGGTGAAGCCGA	3078	3076.5	2830.75	BLPL					4			EPAF1	1	LOC_Os10g37180	10	('glycine cleavage system H protein, mitochondrial precursor, putative, expressed',)
456211490	GATCCTCGTTCAAGTGG	1803.5	3678.75	2803.5	HPL	3233.5	5590.5	715	BLPL	2451	1766	2114	HPL	1	LOC_Os03g08020	3	('elongation factor 1-alpha, putative, expressed',)
457216980	GATCGAGCAGGGCGTGG	2606.25	3280.5	2678.75	LPL	456.5	765.5	1061	AHPL	49	15013	3277	LPL	1	LOC_Os01g73250	1	('bundle sheath cell specific protein 1, putative, expressed',)
197662380	GATCGTCTTGCGCTGAC	2254.5	3956	2455.75	LPL	2721	6401	2725	LPL	2812	3123	2514	BLPL	2	LOC_Os06g41010	6	('zinc finger A20 and AN1 domains-containing protein, putative, expressed',)
572763370	GATCCATGTCTTCGGCT	1843.5	2608.25	2454.25	HPL	1778.5	2723	1329.5	BLPL	2974	1155	1747	LPL	2	LOC_Os08g03579	8	('expressed protein',)
253239370	GATCCAGGCGGCGAAGC	1525.5	2032.75	2370	AHPL	82	20	34	LPL	21			EPAF1	1	LOC_Os04g59494	4	('transportin-2, putative, expressed',)
255030770	GATCCCGCCCGACCAGC	1297.5	1116.25	2356.5	AHPL	2414.5	1527.5	6199.5	AHPL	2557	4644	3909	HPL	1	LOC_Os01g22490	1	('40S ribosomal protein S27a, putative, expressed',)
173796810	GATCCAGCCATACGAAC	2065	2665.5	2331	LPL	482.5	376	166	BLPL	364	152	342	HPL	2	LOC_Os08g43560	8	('OsAPx4 - Peroxisomal Ascorbate Peroxidase encoding gene, expressed',)
581905500	GATCGCCTGGGTTCTCT	1663	2031	2276.5	AHPL					1		9	EOPF1	1	LOC_Os08g02630	8	('photosystem II core complex proteins psbY, chloroplast precursor, putative, expressed',)
478415950	GATCTGTACAAAGGCTG	1984.75	3047	2266	LPL	544.5	468	471	LPL	1117	574	698	LPL	2	LOC_Os04g18090	4	('histone H1, putative, expressed',)
414928170	GATCCACCCAGACGTCG	1635	1770.5	2241.75	AHPL	83.5	88	116.5	AHPL	45	157	61	LPL	1	LOC_Os02g54980	2	('pheophorbide a oxygenase, chloroplast precursor, putative, expressed',)
125444110	GATCTGCGCGGCTTTGA	759.25	830.75	2189.25	AHPL	2174.5	1228	7333.5	AHPL	1659	1921	6646	AHPL	1	LOC_Os03g08330	3	('ZIM motif family protein, expressed',)
238161180	GATCGCTGTCGCTGGCC	1050.75	989.75	2158	AHPL	473	194	1442	AHPL	181	674	1296	AHPL	2	LOC_Os01g21250	1	('protein induced upon tuberization, putative, expressed',)
252985890	GATCCTCGGCAAGAAGC	2310	2158.25	2094.75	BLPL									1	LOC_Os12g23180	12	('RNA binding protein, putative, expressed',)
211127570	GATCCCTGTCGAGAACC	1704.25	2304	2065.75	HPL	57	296	109.5	LPL	100	104	44	BLPL	2	LOC_Os06g45820	6	('OsFtsH2 - Oryza sativa FtsH protease, homologue of AtFtsH2/8, expressed',)
258684400	GATCAGCGAGTGGGAGC	2366.5	1168.25	2050.5	HPL	2443	1046	3645.5	AHPL	370	735	2075	AHPL	1	LOC_Os01g66120	1	('NAC domain-containing protein 48, putative, expressed',)
77850410	GATCCACCGGATGCTCA	1592	1950	2040.75	AHPL	2855	3434.5	3446.5	AHPL	3458	7000	4759	LPL	1	LOC_Os09g30412	9	('heat shock protein 81-3, putative, expressed',)
186251190	GATCTTCCGATAATCAC	3036.5	2521.5	2017.5	BLPL	36	21		EPAF1	49	35	11	BLPL	2	LOC_Os06g40940	6	('glycine dehydrogenase 2, mitochondrial precursor, putative, expressed',)
492427970	GATCCTGGGAGCTTGTG	1501.5	1676	1992.75	AHPL	2111	2942.5	2575.5	HPL	2561	3059	2586	LPL	2	LOC_Os03g40270	3	('alpha-1,4-glucan-protein synthase, putative, expressed',)
452471980	GATCGTCTGGGCGATGG	3714		1987.25	EOPF1	3330		2459.5	EOPF1	2571		1265	EOPF1	1	LOC_Os06g38210	6	('expressed protein',)
584206560	GATCAATGCTGCTGTCT	1794	2413	1880	LPL	148.5	138	29	BLPL	97			EPAF1	1	LOC_Os03g52840	3	('serine hydroxymethyltransferase, mitochondrial precursor, putative, expressed',)
621066180	GATCGGTTTGGGTATGT	1157.5	1931.75	1868.25	HPL	809.5	1670.5	48	BLPL	725	331	289	BLPL	2	LOC_Os12g32240	12	('eukaryotic translation initiation factor 5A-2, putative, expressed',)
155943470	GATCTGGCTATTCTGTA	707.75	2062	1865.25	HPL	640.5	530.5	902.5	AHPL	366	1326	667	LPL	2	LOC_Os07g08840	7	('thioredoxin H-type, putative, expressed',)
72363700	GATCGACATGGCGTGCA	2245.25	2466.25	1849.5	BLPL	922	965.5	1102	AHPL	1726	2521	2080	LPL	2	LOC_Os04g50970	4	('seed specific protein Bn15D1B, putative, expressed',)
440232930	GATCCTTTCTTGTTCGG	3226.75	2673.5	1841	BLPL	1408.5	1566	175.5	BLPL	396	76	477	AHPL	1	LOC_Os03g08490	3	('ethylene-responsive element binding protein 2, putative, expressed',)
59481860	GATCGGCATAATGGCCA	1913.5	1630.25	1800.25	HPL	49	69		EPAF1	98			EPAF1	3	LOC_Os07g36090	7	('60S ribosomal protein L24, mitochondrial precursor, putative, expressed',)
479663300	GATCGGTCAGGTTGCTG	822.75	1596.25	1777	AHPL	1646.5	2794.5	3012.5	AHPL	2606	2774	2618	LPL	1	LOC_Os12g38000	12	('60S ribosomal protein L2, putative, expressed',)
477512730	GATCCGGCAAGGAGCTG	656.5	658	1752.25	AHPL	1212.5	2211.5	5493	AHPL	4479	7582	5268	LPL	1	LOC_Os03g08060	3	('elongation factor 1-alpha, putative, expressed',)
342109100	GATCGTCCACAAGGAAG	2136.25	2127.5	1729.5	BLPL	985.5	1057	512.5	BLPL	412	226	304	LPL	1	LOC_Os04g45070	4	('remorin, putative, expressed',)
320740740	GATCGGCCCGGCCGGTC	447.25	1277	1701	AHPL					221	580	124	BLPL	2	LOC_Os11g02389	11	('nonspecific lipid-transfer protein 1 precursor, putative, expressed',)
77975950	GATCTGCCTGTTGCTCA	936.25	900.25	1673.25	AHPL	2236.5	1635.5	3022	AHPL	1892	1540	2335	AHPL	1	LOC_Os05g04700	5	('hydrophobic protein LTI6B, putative, expressed',)
237334650	GATCCGCTACGAGGGCC	1013	1454.75	1635.25	AHPL	37	1.5	71.5	AHPL	73	16	75	AHPL	1	LOC_Os03g17580	3	('50S ribosomal protein L10, putative, expressed',)
477771970	GATCCTGGCCAACGCTG	1176.5	839	1602.75	AHPL	487.5	418.5	254.5	BLPL	120	423	820	AHPL	2	LOC_Os01g22900	1	('beta-fructofuranosidase, putative, expressed',)
385008600	GATCATTTCGTCTGACG	1317.5	1744	1591.25	HPL	1438.5	1635.5	218	BLPL	598	93	517	HPL	2	LOC_Os08g37670	8	('blue copper protein precursor, putative, expressed',)
659760410	GATCCGGTGCTGGTGTT	903		1534.25	EOPF1	990.5		1203	EOPF1	357		483	EOPF1	2	LOC_Os02g33070	2	('ATPase inhibitor, putative, expressed',)
341888110	GATCTGAAGTGGCGAAG	612.5	1052.75	1509.25	AHPL	136	32	28	BLPL	213	85	290	AHPL	2	LOC_Os01g52110	1	('RING finger and CHY zinc finger domain-containing protein 1, putative, expressed',)
420855940	GATCGGCTATGAGAAGG	1744	1625.75	1497.5	BLPL	399	822	136	BLPL	410	280	199	BLPL	2	LOC_Os02g49700	2	('homeodomain leucine zipper protein CPHB-5, putative, expressed',)
517748220	GATCGCGCCCAAGCCAT	2881.25	1552.75	1492.25	BLPL					2			EPAF1	2	LOC_Os11g47970	11	('ribulose bisphosphate carboxylase/oxygenase activase, chloroplast precursor, putative, expressed',)
285152340	GATCGAGGTGCATATGC	2268.75	2564.5	1484.25	BLPL	20			EPAF1					1	LOC_Os02g01150	2	('hydroxypyruvate reductase, putative, expressed',)
286529820	GATCGCTGCCTACCTGC	907.25	1393.75	1462.25	AHPL	980	842.5	1314.5	AHPL	644	2151	1323	LPL	1	LOC_Os05g37330	5	('60S acidic ribosomal protein P2B, putative, expressed',)
96033640	GATCACGACGAGGACGA	1969.5	2135.25	1455.5	BLPL	381.5	132.5	250	LPL	246	187	311	AHPL	1	LOC_Os03g55776	3	('expressed protein',)
58510360	GATCATCGTCACCGCCA	1458	971	1442.75	HPL	107.5	15	15.5	LPL	34	19		EPAF1	2	LOC_Os10g31040	10	('arsenite transport protein, putative, expressed',)
281571080	GATCACTGACGGCTGGC	1091.75	1993	1439.25	LPL	1605.5	643	3376.5	AHPL	845	2142	926	LPL	1	LOC_Os06g06290	6	('alpha-L-fucosidase 2 precursor, putative, expressed',)
617201710	GATCTGGCGCATCTGGT	1351	1397	1438.75	AHPL									1	LOC_Os03g03720	3	('glyceraldehyde-3-phosphate dehydrogenase B, chloroplast precursor, putative, expressed',)
593926940	GATCGCTGGAACGGAGT	1422.5	1607	1432.75	LPL									1	LOC_Os06g15400	6	('threonine endopeptidase, putative, expressed',)
321081360	GATCAGGCGTGTCGGTC	1423.75	1261.75	1419.5	HPL	239.5	106	475.5	AHPL	95	114	56	BLPL	1	LOC_Os04g53230	4	('aminomethyltransferase, mitochondrial precursor, putative, expressed',)
28465410	GATCCTACTTGCTGGAA	943.5	1380.25	1405.25	AHPL	514	972.5	93	BLPL	307	117	56	BLPL	2	LOC_Os05g34070	5	('nucleic acid binding protein, putative, expressed',)
399936360	GATCACGACAACGAGCG	1482.5	1369.5	1387.25	LPL	649.5	895.5	554	BLPL	293	89	1248	AHPL	1	LOC_Os10g25290	10	('pnFL-2, putative, expressed',)
421308430	GATCTGCGCTCTGAAGG	1006	1217.5	1380	AHPL	894.5	692.5	351	BLPL	994	492	793	HPL	2	LOC_Os03g55150	3	('eukaryotic translation initiation factor 5A-2, putative, expressed',)
622184210	GATCCCTGAAGCCCTGT	1023.25	1391.75	1374.25	HPL	676.5	1290	529.5	BLPL	244	557	482	HPL	2	LOC_Os04g52900	4	('multidrug resistance-associated protein 2, putative, expressed',)
282290760	GATCACCTCTTGGTGGC	1251.5	1546.75	1326.25	LPL	1663.5	1093.5	1016	BLPL	1009	1175	833	BLPL	2	LOC_Os07g30970	7	('nucleoside diphosphate kinase 1, putative, expressed',)
396747180	GATCGTCCTAGCCTCCG	1040.5	990.5	1325.25	AHPL		38		EPAF1	18	9	49	AHPL	3	LOC_Os04g57890	4	('oligosaccharyl transferase STT3 subunit, putative, expressed',)
591572340	GATCGATTGGGGGCAGT	2020.5	1850.25	1311.5	BLPL	862.5	723.5	805.5	HPL	235	170	191	LPL	2	LOC_Os01g37910	1	('vacuolar processing enzyme precursor, putative, expressed',)
169440480	GATCAATGTGAGGAAAC	1110.75	1221.25	1310.33	AHPL	551.5	637	8.5	BLPL	235	94	117	LPL	1	LOC_Os04g46390	4	('dnaJ protein, putative, expressed',)
522736920	GATCATCAGAGGCTCAT	1487.5	2201.25	1306	BLPL	1673.5	2433	605	BLPL	1551	628	889	LPL	2	LOC_Os05g03760	5	('zinc finger transcription factor-like protein, putative, expressed',)
465816270	GATCTGTCTCATGCATG	456.25	879	1285.25	AHPL	260.5		21	EOPF1	116	195	92	BLPL	2	LOC_Os03g45280	3	('dehydrin 13, putative, expressed',)
583069940	GATCGATGCATGCGTCT	969.25	2438.75	1269.75	LPL									2	LOC_Os09g36930	9	('aquaporin PIP2.7, putative, expressed',)
604957290	GATCCATCTCCATGCGT	1810.25	861.25	1269.67	LPL		7		EPAF1					2	LOC_Os08g01380	8	('ferredoxin-1, chloroplast precursor, putative, expressed',)
363084640	GATCAATTCCAAGGGAG	1029.5	1322.75	1263.75	HPL	1005	1115	42	BLPL	263	253	376	AHPL	1	LOC_Os03g32580	3	('BRASSINOSTEROID INSENSITIVE 1-associated receptor kinase 1 precursor, putative, expressed',)
527898800	GATCAGTCGAAGCCGAT	1006.5	1208.75	1259	AHPL	433.5	915	453	LPL	1375	594	1146	HPL	2	LOC_Os03g58070	3	('hydroxyproline-rich glycoprotein, putative, expressed',)
180363750	GATCTCCGGCTATACAC			1257	SEF1									2	LOC_Os12g19470	12	('ribulose bisphosphate carboxylase small chain C, chloroplast precursor, putative, expressed',)
245610420	GATCGACGCCATGCTCC	623.75	1164.5	1225.25	AHPL	319.5	333.5	650.5	AHPL	507	450	425	BLPL	1	LOC_Os01g68950	1	('ubiquitin-like protein SMT3, putative, expressed',)
425969560	GATCATCCGGTTCGAGG	2897.5	2022.33	1204.67	BLPL									1	LOC_Os04g16680	4	('sedoheptulose-1,7-bisphosphatase, chloroplast precursor, putative, expressed',)
110496590	GATCTGTGGGCGAGGGA	1322	983	1195.75	HPL	261.5	78	328.5	AHPL	261	421	440	AHPL	1	LOC_Os01g01710	1	('1-deoxy-D-xylulose 5-phosphate reductoisomerase, chloroplast precursor, putative, expressed',)
473605160	GATCACAAGGGGGACTG	1114.75	1097.25	1195.5	AHPL	50.5	30	18	BLPL	22	6	52	AHPL	1	LOC_Os09g02710	9	('cystathionin beta synthase protein, putative, expressed',)
456561640	GATCACGCAGGGAGTGG	1085.25	1189.25	1177.5	HPL	498	566	541.5	HPL	270	192	130	BLPL	2	LOC_Os03g05620	3	('inorganic phosphate transporter 1-2, putative, expressed',)
618996720	GATCAGCGTAAGAATGT	1260.5	1099.75	1173	LPL	1558.5	1877.5	221	BLPL	231	399	305	LPL	2	LOC_Os05g41900	5	('protein translation factor SUI1, putative, expressed',)
586632650	GATCCAGCCAGATTTCT	1669.25	1192.5	1157	BLPL	1			EPAF1	4			EPAF1	1	LOC_Os04g41340	4	('4-nitrophenylphosphatase, putative, expressed',)
365676140	GATCGTTAGGTTCTGAG	1158.5	1084.75	1125.5	HPL	2984.5	3232.5	5501	AHPL	2386	4377	3034	LPL	1	LOC_Os09g31200	9	('multiple stress-responsive zinc-finger protein ISAP1, putative, expressed',)
620579120	GATCAGTGCTGTGATGT	1061.25	1352.75	1122	LPL	1864.5	1263	342	BLPL	2148	592	450	BLPL	2	LOC_Os07g38170	7	('DNA binding protein, putative, expressed',)
496774600	GATCACCGACAAGCTTG	931.5	1481.75	1115	LPL	2744	3826	2024.5	BLPL	2611	1983	1863	BLPL	1	LOC_Os05g41060	5	('ADP-ribosylation factor, putative, expressed',)
219124650	GATCCACGTGCCGTACC	707.75	1004.5	1107	AHPL	1081.5	1091	1322	AHPL	1708	1797	1749	LPL	1	LOC_Os03g18570	3	('40S ribosomal protein S7, putative, expressed',)
467538110	GATCTACAAGGCCGATG	1178.5	415.25	1102.5	HPL	578	143.5	1989	AHPL	293	155	2622	AHPL	1	LOC_Os01g41420	1	('amino acid permease, putative, expressed',)
238496950	GATCTTCTGGGTTGGCC	614	743.5	1095.25	AHPL	4446	3387.5	5612	AHPL	506	1881	832	LPL	1	LOC_Os04g47220	4	('aquaporin PIP1.2, putative, expressed',)
82135290	GATCCGCAACCCCTTCA	490.75	663.25	1092.75	AHPL	664	551	1033.5	AHPL	467	631	1451	AHPL	1	LOC_Os01g04020	1	('pathogenesis-related genes transcriptional activator PTI6, putative, expressed',)
244916810	GATCCAGGGCTGCCTCC	584.5	577.75	1092.75	AHPL	710	267	3588	AHPL	1472	3103	4039	AHPL	2	LOC_Os01g56890	1	('expressed protein',)
340184110	GATCTGGCACCATCAAG	1389.25	1486.75	1085.5	BLPL						2		EPAF1	3	LOC_Os01g64670	1	('soluble inorganic pyrophosphatase, putative, expressed',)
72913570	GATCCTCTCAACTTGCA	1184.75	1109	1074	BLPL	5	6		EPAF1	56			EPAF1	2	LOC_Os10g35030	10	('IAP100, putative, expressed',)
499807530	GATCCACCCCGGGGTTG	743	846	1071.5	AHPL	661	622.5	1126.5	AHPL	430	784	615	HPL	1	LOC_Os03g06390	3	('expressed protein',)
178549170	GATCCCATCATCAACAC	1915.75	1147	1064.5	BLPL					1			EPAF1	2	LOC_Os01g01340	1	('light-induced protein 1-like, putative, expressed',)
403966730	GATCCAAGTCGCAGGCG	827.5	839	1063.25	AHPL	879	777	921.5	AHPL	1553	909	972	LPL	1	LOC_Os08g23710	8	('60S ribosomal protein L7a, putative, expressed',)
426003000	GATCATGCTCAAGGAGG	1028.5	1305.25	1061	LPL	74.5	52	9	BLPL	85	2	95	AHPL	1	LOC_Os12g12850	12	('ATP-dependent Clp protease ATP-binding subunit clpA homolog,chloroplast precursor, putative, expressed',)
284207650	GATCCTCGGGGGCATGC	931.75	918.25	1059.5	AHPL	1890.5	1223.5	3785.5	AHPL	1572	2726	1980	LPL	2	LOC_Os06g02550	6	('serine/threonine-protein kinase MAK, putative, expressed',)
599210450	GATCCCCGGACCGACGT	564	1098.5	1048.75	HPL	911	912	2822.5	AHPL	937	3145	2300	HPL	1	LOC_Os09g24990	9	('CCR4-NOT transcription complex subunit 7, putative, expressed',)
110591790	GATCTGGTTTTGAGGGA	805.5	896	1047.25	AHPL	1206	1676	1529.5	HPL	2291	1411	2206	HPL	1	LOC_Os03g17690	3	('OsAPx1 - Cytosolic Ascorbate Peroxidase encoding gene, expressed',)
223261250	GATCCTGCTGGGACCCC	640.75	401.5	1045.25	AHPL	281.5	723	3665	AHPL	132	530	2297	AHPL	2	LOC_Os03g53020	3	('helix-loop-helix DNA-binding domain containing protein, expressed',)
380862920	GATCACCGGCGACCACG	1072.25	1305.75	1038	BLPL	144		477.5	EOPF1	284	1788	649	LPL	1	LOC_Os03g45280	3	('dehydrin 13, putative, expressed',)
58681810	GATCCCCGGGAGCGCCA	521.25	663.5	1027.75	AHPL	462	318.5	833	AHPL	338	790	517	LPL	1	LOC_Os01g08270	1	('transaminase/ transferase, transferring nitrogenous groups, putative, expressed',)
225409130	GATCCATCGATTTCCCC	1176.75	1317	1027	BLPL		25		EPAF1	13	2		EPAF1	2	LOC_Os07g04840	7	('oxygen-evolving enhancer protein 2, chloroplast precursor, putative, expressed',)
576492500	GATCGAGCAGGGTTGCT	885.5	1030.75	1026.5	HPL	1533.5	1156.5	1788	AHPL	810	956	1248	AHPL	1	LOC_Os06g05880	6	('profilin-2, putative, expressed',)
202623590	GATCTCCTCTGACCTAC	1308.25	424.75	1011	HPL	434	287.5	181	BLPL	1430	293	943	HPL	2	LOC_Os02g26700	2	('cation transport protein chaC, putative, expressed',)
239926770	GATCCCGCCGCAGTGCC	226.667	415.5	1006.5	AHPL	1179	545	1613	AHPL	282	724	743	AHPL	1	LOC_Os03g60840	3	('Bowman-Birk type trypsin inhibitor, putative, expressed',)
321771100	GATCGCCTTGTTGGGTC	545.75	798.25	987.75	AHPL	1182	874.5	1148.5	HPL	488	764	395	BLPL	2	LOC_Os05g05940	5	('stress-related protein, putative, expressed',)
211450110	GATCTATGCCGGGAACC	803	1489.5	983.5	LPL	1	13		EPAF1			1	SEF1	1	LOC_Os07g06450	7	('ribonucleoprotein, chloroplast precursor, putative, expressed',)
118115440	GATCAGCTGGTAACTGA	1068.75	1179.5	974.5	BLPL	1306	816	400.5	BLPL	533	332	380	LPL	2	LOC_Os04g55650	4	('cysteine proteinase RD21a precursor, putative, expressed',)
467491320	GATCATATCCCCCGATG	987.5	1599.75	972.5	BLPL									2	LOC_Os01g31690	1	('oxygen-evolving enhancer protein 1, chloroplast precursor, putative, expressed',)
228959650	GATCCTCCCTCCCTCCC	142		970	EOPF1							288	SEF1	1	LOC_Os01g25440	1	('thiamin pyrophosphokinase 1, putative, expressed',)
383974170	GATCCGGTCCGTCGACG	526.5	599.25	969	AHPL	640	216.5	1487.5	AHPL	756	376	386	LPL	1	LOC_Os05g13580	5	('calmodulin-related protein 2, touch-induced, putative, expressed',)
597969140	GATCGATGCTGCAACGT	813.25	985	959	HPL	632	1161	637	LPL	417	264	592	AHPL	2	LOC_Os03g60080	3	('NAC domain-containing protein 67, putative, expressed',)
69413010	GATCCCTCGGGTCGGCA	519.25	427.5	956.5	AHPL	1196	584	1908	AHPL	1719	3535	2418	LPL	1	LOC_Os03g53270	3	('stem-specific protein TSJT1, putative, expressed',)
53973640	GATCACTCTGCCGACCA	326	453.75	951	AHPL	64.5	57.5	140.5	AHPL	45	22	24	LPL	1	LOC_Os01g05060	1	('mitochondrial glycoprotein, expressed',)
479169930	GATCCAATTCGATGCTG	761.75	919.5	949.5	AHPL					4		4	EOPF1	2	LOC_Os05g48630	5	('expressed protein',)
456234580	GATCGAGGAGGAAGTGG	919.25	1483.5	947.5	LPL	6	20	14	MPL	9		17	EOPF1	1	LOC_Os02g51790	2	('50S ribosomal protein L29, chloroplast precursor, putative, expressed',)
14134450	GATCCCACCACGCCCAA	512.75	790.5	924.75	AHPL	308	435	733.5	AHPL	187	671	302	LPL	1	LOC_Os10g41400	10	('peptide methionine sulfoxide reductase, putative, expressed',)
457392960	GATCAAGACTGTCGTGG	404.5	1157.75	921.5	HPL	749	684.5	572.5	BLPL	428	156	553	AHPL	2	LOC_Os07g49400	7	('OsAPx2 - Cytosolic Ascorbate Peroxidase encoding gene, expressed',)
274360640	GATCAAGAACGGGAGGC	739	931.75	914.75	HPL									1	LOC_Os09g26810	9	('chlorophyll a-b binding protein, chloroplast precursor, putative, expressed',)
634016840	GATCACCTGTGCTCATT	1407.75		914.75	EOPF1	914		61	EOPF1	2339		279	EOPF1	2	LOC_Os03g12670	3	('expressed protein',)
394695560	GATCACTTCAACGGCCG	955.75	1221.75	908.5	BLPL	100.5	74.5	54.5	BLPL	44	39	37	BLPL	1	LOC_Os06g22690	6	('bundle sheath defective protein 2, putative, expressed',)
658308720	GATCAGCTTTTCATGTT	1347.5	1580.75	902.25	BLPL	7	38.5		EPAF1			1	SEF1	1	LOC_Os01g50622	1	('wound inducive gene, putative, expressed',)
147256690	GATCCCGAGATGAAGTA	1990.75	825.75	892.25	LPL	1448.5	1934.5	341	BLPL	377	129	83	BLPL	1	LOC_Os09g26420	9	('ethylene response factor, putative, expressed',)
612213620	GATCGATTCGGAGCGGT	601.75	559	886.5	AHPL	541	572.5	431.5	BLPL	869	636	847	HPL	2	LOC_Os11g03400	11	('40S ribosomal protein S16, putative, expressed',)
348592910	GATCTGCACGGTTACAG	1276.25	1044.25	858.5	BLPL					31			EPAF1	3	LOC_Os08g17400	8	('WRKY transcription factor 4, putative, expressed',)
426569980	GATCGCGTACGTGGAGG	1092	331	858	HPL	167.5	74.5	385.5	AHPL	149		157	EOPF1	1	LOC_Os04g41960	4	('NADP-dependent oxidoreductase P1, putative, expressed',)
476276420	GATCGGTCCTTGGCCTG	899.5	967	842.75	BLPL					3			EPAF1	2	LOC_Os01g72950	1	('expressed protein',)
545363150	GATCTGTCAGGAAAACT	437.5	656.5	837.333	AHPL	536.5	906.5	92.5	BLPL	349	180	219	LPL	1	LOC_Os07g43730	7	('transcription elongation factor 1, putative, expressed',)
202023490	GATCCTGCTAACACTAC	920.75	1108.25	834.75	BLPL	5	21		EPAF1	8			EPAF1	7	LOC_Os05g33620	5	('expressed protein',)
268108770	GATCCTTTCGCACGCGC	1500.5		831.75	EOPF1									2	LOC_Os04g02880	4	('expressed protein',)
60217650	GATCCCAGGAGTTGCCA	460.75	908.5	830.75	HPL	164.5	156.5	386	AHPL	172	114	125	LPL	1	LOC_Os01g12710	1	('oxidoreductase, putative, expressed',)
98325530	GATCCGGCAGAAGCCGA	551.5	761.25	828.75	AHPL	773.5	881	2258	AHPL	478	635	379	BLPL	1	LOC_Os12g06220	12	('YLS9, putative, expressed',)
199040820	GATCGACCGCTGTTGAC	366.5	558.5	828.5	AHPL	640.5	462.5	433.5	BLPL	519	1220	817	LPL	2	LOC_Os04g35090	4	('40S ribosomal protein S10, putative, expressed',)
352678660	GATCGGCACCGAGGCAG	721.75	591	817	AHPL	143.5	129	216.5	AHPL	486	894	445	BLPL	1	LOC_Os05g43170	5	('calreticulin-3 precursor, putative, expressed',)
398746690	GATCCTGCAATCAAGCG	580	965.75	813.75	HPL	34	56	2	BLPL	14			EPAF1	1	LOC_Os04g01540	4	('expressed protein',)
626358740	GATCGAGCTTTGTGTGT	1043.25	1101	811.25	BLPL	20			EPAF1			2	SEF1	2	LOC_Os07g25430	7	('photosystem I reaction center subunit IV A, chloroplast precursor, putative, expressed',)
324963480	GATCATCTGGCTTTGTC	944.5	643.25	806	HPL	796	1438.5	231	BLPL	499	352	374	LPL	2	LOC_Os07g42370	7	('pnFL-2, putative, expressed',)
310533930	GATCCACCGCCTCGCTC	449	387.5	804.75	AHPL	727.5	418	1247.5	AHPL	956	1033	1000	HPL	1	LOC_Os08g02400	8	('40S ribosomal protein S13, putative, expressed',)
237005140	GATCGAGAACGGCGGCC	526	444.75	803.25	AHPL	63	15	90	AHPL	31	39	13	BLPL	1	LOC_Os03g63480	3	('ankyrin repeat domain-containing protein 2, putative, expressed',)
419230810	GATCCGAAGATGTTTCG	560.75	846	803	HPL	1232.5	1963.5	419	BLPL	2191	759	1186	LPL	2	LOC_Os06g47230	6	('expressed protein',)
248666700	GATCGTGCTTGCTGTCC	565.75	1506	802	LPL	1606.5	1965	1673	LPL	1362	1580	1836	AHPL	1	LOC_Os06g42720	6	('amino acid transporter-like protein, putative, expressed',)
244509410	GATCCTTCTCCACCTCC	408.5	694.75	799.75	AHPL	762	644.5	713.5	HPL	235	524	416	HPL	1	LOC_Os03g13800	3	('NHP2-like protein 1, putative, expressed',)
366866970	GATCCGGCTGATTTGAG	426.25	514.75	796.5	AHPL	513.5	520	497	BLPL	361	577	448	LPL	1	LOC_Os02g08180	2	('protein transport protein SEC61 gamma subunit, putative, expressed',)
554994410	GATCCATGGGCTGTACT		2579.5	793.25	EOPF1									1	LOC_Os08g44020	8	('lyase, putative, expressed',)
237021050	GATCCGCCGGGGCGGCC	351.5	245.75	790	AHPL									1	LOC_Os01g03310	1	('Bowman-Birk type bran trypsin inhibitor precursor, putative, expressed',)
659026170	GATCCGCAAGCGCTGTT	851.25	1085	780.5	BLPL	63	198	7.5	BLPL		1		EPAF1	1	LOC_Os01g73200	1	('peroxidase 12 precursor, putative, expressed',)
354784890	GATCCGCTTGCCCTCAG	741.75	524	779	AHPL	1005	498	1621	AHPL	538	768	1649	AHPL	1	LOC_Os10g43060	10	('expressed protein',)
279088190	GATCTACTGGCTCGGGC	1207	810.75	774.75	BLPL	932	315	1395.5	AHPL	470	2030	1413	HPL	1	LOC_Os05g14240	5	('aquaporin TIP4.1, putative, expressed',)
579449400	GATCATGCTGGAACTCT	874	605.75	773.25	HPL	1385.5	431	688.5	LPL	1194	570	710	LPL	2	LOC_Os05g02780	5	('glycine-rich protein A3, putative, expressed',)
14216170	GATCCATACATGCCCAA	810.5	1509	773	BLPL	4			EPAF1	25	23	22	BLPL	2	LOC_Os03g61220	3	('nucleolar RNA helicase 2, putative, expressed',)
603842880	GATCAAGAACGCCGCGT	684.5	727	769.5	AHPL	298	490	444	HPL	397	454	611	AHPL	1	LOC_Os06g15990	6	('aldehyde dehydrogenase, mitochondrial precursor, putative, expressed',)
628442470	GATCTCCCCTGTGTTGT	851.25	907.5	765	BLPL	344	457.5	22	BLPL	99	37	50	LPL	2	LOC_Os05g27780	5	('expressed protein',)
48811680	GATCAACATGTCGGACA	378.5	2766.25	761.75	LPL	4.5	100		EPAF1	238	297	308	AHPL	1	LOC_Os05g11320	5	('metallothionein-like protein type 3, putative, expressed',)
553125070	GATCTGTCAAAAATACT	658.75	1118.5	761.75	LPL	347	702.5	59	BLPL	101	180	127	LPL	2	LOC_Os03g27310	3	('histone H3, putative, expressed',)
424732810	GATCCAACTCCAAGAGG	583	977.5	755.25	LPL	635	946.5	379	BLPL	263	99	490	AHPL	1	LOC_Os05g04520	5	('pto kinase interactor 1, putative, expressed',)
425913770	GATCCACGACGTCGAGG	417	682.75	750.25	AHPL	826.5	756.5	1003	AHPL	294	1073	639	LPL	1	LOC_Os04g54330	4	('N-terminal acetyltransferase complex ARD1 subunit homolog A, putative, expressed',)
502327120	GATCAGAGCTTCGTTTG	778.75	1041.5	750.25	BLPL					3			EPAF1	2	LOC_Os12g08730	12	('thioredoxin M-type, chloroplast precursor, putative, expressed',)
436924580	GATCGGGGCATGGGCGG	977.25		750	EOPF1	66	4	131	AHPL	36			EPAF1	1	LOC_Os01g48690	1	('ribosomal protein rpS20, putative, expressed',)
571583920	GATCAGTTGGGAAGGCT	889.75	1143.75	750	BLPL	44.5	79	10	BLPL	63	18	119	AHPL	2	LOC_Os01g05800	1	('inner membrane protein ALBINO3, chloroplast precursor, putative, expressed',)
620369570	GATCCTCTTGCGGATGT	558.5	1242.5	746.5	LPL									2	LOC_Os04g33830	4	('16kDa membrane protein, putative, expressed',)
500430400	GATCAAGGAGCGTGTTG	707.5	888.75	745.5	LPL	262	148.5	76.5	BLPL	364	61	234	HPL	1	LOC_Os09g25320	9	('polyubiquitin 2, putative, expressed',)
256291840	GATCAAAAGACATCAGC	592	210.5	737.667	AHPL	33	13		EPAF1	7			EPAF1	2	LOC_Os01g45274	1	('carbonic anhydrase, chloroplast precursor, putative, expressed',)
426259650	GATCCTGGTGGCGGAGG	233.5	779.5	735.25	HPL	43		11	EOPF1			85	SEF1	1	LOC_Os01g48500	1	('expressed protein',)
636291940	GATCGGAGTCGTGGATT	688.25	918.75	734.5	LPL	6.5	54.5	101	AHPL	30	24	5	BLPL	1	LOC_Os09g39180	9	('ribonucleoprotein, chloroplast precursor, putative, expressed',)
45614290	GATCCCCAGGCGCCACA	299.75	696	730.5	AHPL	74	1	108.5	AHPL	25	41	11	BLPL	2	LOC_Os01g67570	1	('PDE312, putative, expressed',)
259094080	GATCAAGGAGCCTGAGC	515.75	934	728.5	HPL	89	50.5	77.5	HPL	64	96	45	BLPL	1	LOC_Os06g02380	6	('ruBisCO large subunit-binding protein subunit beta, chloroplast, putative, expressed',)
146514290	GATCCCGAAACGTTCTA	678.5	820.25	726	LPL	204	387	210	LPL	99	22	128	AHPL	1	LOC_Os12g42550	12	('brain acid soluble protein 1, putative, expressed',)
479414720	GATCAAGCTCAGTGCTG	620.75	819.5	726	HPL	501.5	437	160	BLPL	202	47	137	HPL	1	LOC_Os08g09240	8	('autophagy-related protein 8 precursor, putative, expressed',)
597694800	GATCAGAGGAAAAACGT	1040.75	30	725.667	HPL	589	30	73.5	LPL	433		22	EOPF1	1	LOC_Os07g34589	7	('protein translation factor SUI1, putative, expressed',)
64757670	GATCTCTTTTATGAGCA	373.667	583.25	724.5	AHPL	403.5	2404.5	169	BLPL	240	150	193	LPL	1	LOC_Os03g44620	3	('dnaJ protein, putative, expressed',)
447060890	GATCCGGACGGAGGGGG	909		722.25	EOPF1	537.5		1086.5	EOPF1	1031		288	EOPF1	1	LOC_Os05g10414	5	('expressed protein',)
504603370	GATCCATGGCTTCAAAT	692.75	1255.75	720	LPL									2	LOC_Os03g22370	3	('ultraviolet-B-repressible protein, putative, expressed',)
101159930	GATCCGCGTGCCGGCGA	493.5	597	718	AHPL	413.5	473.5	1447	AHPL	813	1614	1108	LPL	1	LOC_Os04g21950	4	('OsWRKY51 - Superfamily of rice TFs having WRKY and zinc finger domains, expressed',)
421008410	GATCCGGCAGGCGAAGG	502.75	372	713.5	AHPL	1396.5	984.5	2450.5	AHPL	958	937	843	BLPL	1	LOC_Os01g09010	1	('3-N-debenzoyl-2-deoxytaxol N-benzoyltransferase, putative, expressed',)
247470970	GATCCGCCATCGCGTCC	446.5	398.5	712	AHPL	413	434.5	998.5	AHPL	353	1126	525	LPL	1	LOC_Os01g47340	1	('nifU-like N-terminal domain-containing protein, mitochondrial precursor, putative, expressed',)
103878970	GATCCGTGCAAGGTCGA	505.5	671.25	711.75	AHPL	303.5	560	221	BLPL	26	172	127	HPL	1	LOC_Os03g22770	3	('CCT motif family protein, expressed',)
376161900	GATCGTTAGGTTCTTAG	544.75	616.5	711	AHPL	1186	2328.5	2471.5	AHPL	484	176	133	BLPL	2	LOC_Os03g10800	3	('transposon protein, putative, Mutator sub-class, expressed',)
498543000	GATCATCCTCTGAGTTG	437.5	544.25	710.25	AHPL	415	539.5	69	BLPL	483	132	250	LPL	3	LOC_Os09g31170	9	('expressed protein',)
376982260	GATCGATGGGTATTTAG	582.333	765	707.5	HPL	354	571.5	115.5	BLPL	214	182	125	BLPL	2	LOC_Os03g59740	3	('ADP-ribosylation factor, putative, expressed',)
375193350	GATCTCGTTTTCATTAG	755.75	1028.25	707	BLPL	731.5	873.5	311.5	BLPL	198	148	64	BLPL	2	LOC_Os06g04030	6	('histone H3, putative, expressed',)
665640940	GATCGTTTTTGGTCTTT	741.75	604.5	706.5	HPL	711.5	738	53	BLPL	369	282	248	BLPL	2	LOC_Os04g56160	4	('plasma membrane ATPase, putative, expressed',)
290277040	GATCAGTCCTGTGGTGC	356.5	1739.67	704	LPL	1102	8		EPAF1		119	85	EOPF1	1	LOC_Os12g33130	12	('expressed protein',)
488260780	GATCGTCTGCAACGGTG	543	596.75	704	AHPL	133.5	138.5	192	AHPL	98	47	124	AHPL	2	LOC_Os03g31490	3	('ATP-dependent protease Clp, ATPase subunit, putative, expressed',)
35815250	GATCCCCCGCGGGCTAA	371	554.5	697.75	AHPL	103	22.5	1756.5	AHPL	626	349	540	HPL	2	LOC_Os02g47470	2	('cytochrome P450 90D2, putative, expressed',)
120831370	GATCCAATTTCCAGTGA	638.25	906.5	697.25	LPL	444.5	472.5	161.5	BLPL	951	26	194	LPL	1	LOC_Os06g08530	6	('ubiquitin-specific protease 23, putative, expressed',)
489778760	GATCACCTTCCCTGGTG	548.25	981.75	691.75	LPL	359.5	515	216	BLPL	304	240	150	BLPL	1	LOC_Os03g57340	3	('dnaJ protein, putative, expressed',)
346474520	GATCATCGCTGGAACAG	730.5	881.25	688.75	BLPL	35.5	176	2	BLPL	10	38	41	AHPL	1	LOC_Os07g08030	7	('ribose-5-phosphate isomerase, putative, expressed',)
290818360	GATCATGTAAATTGTGC	658	751.5	688.25	LPL									2	LOC_Os07g05480	7	('photosystem I reaction center subunit psaK, chloroplast precursor, putative, expressed',)
619214310	GATCTCCGAGCTAATGT	771.25	298.25	685	HPL	156	165	12.5	BLPL	84		8	EOPF1	2	LOC_Os01g67480	1	('helix-loop-helix DNA-binding domain containing protein, expressed',)
502625550	GATCTGCAGATTGTTTG	760.75	649	682.5	LPL	1215	1729	302	BLPL	131	95	21	BLPL	2	LOC_Os01g64630	1	('actin-7, putative, expressed',)
499401500	GATCGCTGGCAAGGTTG	379.5	430	680.75	AHPL	4714	3809	5909	AHPL	1486	4767	3183	HPL	1	LOC_Os11g26850	11	('adenosylhomocysteinase, putative, expressed',)
438538050	GATCCTGTTCGACTCGG	387.25	530.75	680	AHPL	1284.5	966.5	2183	AHPL	575	788	1218	AHPL	1	LOC_Os07g39280	7	('integral membrane protein like, putative, expressed',)
247376830	GATCTACGTCTCCGTCC	688.75	433.25	675.5	HPL	1243.5	1861.5	1035.5	BLPL	716	923	1038	AHPL	1	LOC_Os02g55060	2	('membrane steroid-binding protein 1, putative, expressed',)
366046370	GATCCTCTGGAGGTGAG	573	745.75	675.25	HPL	1144	993	814	BLPL	1039	599	901	HPL	1	LOC_Os04g02820	4	('elongation factor 2, putative, expressed',)
202368850	GATCCCCCGGATACTAC	1504		674.75	EOPF1	2			EPAF1			4	SEF1	1	LOC_Os12g17600	12	('ribulose bisphosphate carboxylase small chain C, chloroplast precursor, putative, expressed',)
553838130	GATCCCAATCCACTACT	701.25	1044.5	673.25	BLPL	287	567.5	90.5	BLPL	94		59	EOPF1	1	LOC_Os06g43810	6	('expressed protein',)
636968330	GATCCAATTTGTTGATT	919.25	858	672.25	BLPL	634.5	600.5	275.5	BLPL	172	109	198	AHPL	2	LOC_Os05g27730	5	('OsWRKY53 - Superfamily of rice TFs having WRKY and zinc finger domains, expressed',)
275971730	GATCCCTCCGCACCGGC	356.25	673	667	HPL	1329	836.5	3034.5	AHPL	1003	1844	1343	LPL	1	LOC_Os08g42000	8	('nuclear transport factor 2, putative, expressed',)
97889840	GATCAGTAGTCCCCCGA	778.25	511.5	666.5	HPL	1008.5	324	1298	AHPL	1496	3173	1536	LPL	2	LOC_Os02g27030	2	('cysteine proteinase 1 precursor, putative, expressed',)
215145180	GATCGCCACGACAGACC	878	335.25	661.75	HPL	138.5	238	216	HPL	73	209	89	LPL	1	LOC_Os01g74650	1	('cysteine synthase, mitochondrial precursor, putative, expressed',)
658700090	GATCCGTGAGCACTGTT	369	407.25	661.75	AHPL	231.5	233.5	92	BLPL	206	171	243	AHPL	2	LOC_Os06g33710	6	('spermidine synthase 1, putative, expressed',)
228970040	GATCATGCCAGCCTCCC	318	561.75	659.25	AHPL	390	672	220	BLPL	216	1376	858	HPL	1	LOC_Os02g33710	2	('histidine decarboxylase, putative, expressed',)
650407580	GATCGCTCCATCAAGTT	767.75	742.5	652.5	BLPL	725.5	735	237.5	BLPL	300	125	426	AHPL	1	LOC_Os08g09250	8	('lactoylglutathione lyase, putative, expressed',)
16648740	GATCGGGCTCGCCGCAA	432.25	527	651.5	AHPL	214.5	195.5	586.5	AHPL	259	822	643	HPL	1	LOC_Os06g17870	6	('nitrate-induced NOI protein, putative, expressed',)
58835560	GATCACGGGCATCGCCA	348.25	631	651.5	AHPL	184.5	179.5	318	AHPL	189	341	534	AHPL	1	LOC_Os06g23870	6	('acyl-CoA dehydrogenase, putative, expressed',)
118303810	GATCCTGCACAGACTGA	353	526	647.5	AHPL	504.5	1078.5	324.5	BLPL	130	167	159	HPL	1	LOC_Os10g39120	10	('ubiquitin-conjugating enzyme E2-18 kDa, putative, expressed',)
462279500	GATCGTGTCAGCCAATG	621.5	780.5	644.25	LPL	89	360	31	BLPL	453	123	133	LPL	1	LOC_Os08g44860	8	('aminopeptidase N, putative, expressed',)
273718160	GATCAGGACGGGCAGGC	223.5	228.25	644	AHPL	3330.5	7815.5	25224.5	AHPL	17	700	552	HPL	2	LOC_Os05g15770	5	('xylanase inhibitor protein 2 precursor, putative, expressed',)
201046010	GATCCGCGCCATGATAC	528	609	641.75	AHPL	734.5	450.5	1276	AHPL	966	1425	867	BLPL	1	LOC_Os03g19720	3	('caltractin, putative, expressed',)
570641530	GATCCGCTGGTGGCGCT	275.75	424.25	641.75	AHPL	318.5	216	774	AHPL	814	1372	982	LPL	2	LOC_Os02g39920	2	('AT hook motif family protein, expressed',)
616055980	GATCGTCTGCAAATGGT	453	588.25	640.5	AHPL	664.5	781	330	BLPL	544	93	270	LPL	2	LOC_Os03g04590	3	('60S ribosomal protein L23, putative, expressed',)
113212720	GATCAGTGTTTGATGGA	620.25	541.25	636.75	AHPL	1458	1114	374	BLPL	441	467	402	BLPL	2	LOC_Os07g39680	7	('rhodopsin, putative, expressed',)
448498100	GATCGACGGGCCATGGG	405	363	635.333	AHPL	207	361	857	AHPL	779	566	518	BLPL	2	LOC_Os05g09580	5	('expressed protein',)
75615800	GATCATGCCAGCTATCA	730	803.5	635	BLPL	5015.5	5061	1380	BLPL	3224	1224	1425	LPL	1	LOC_Os06g13680	6	('B12D protein, expressed',)
280313550	GATCTGTCCGTGTGGGC	351.5	615.25	624.5	AHPL	8937.5	4948	11309	AHPL	16402	16280	10949	BLPL	2	LOC_Os11g14220	11	('tubulin alpha-3 chain, putative, expressed',)
424579760	GATCAGTCTGCTTCAGG	550.75	846.75	624.25	LPL	488.5	474.5	164	BLPL	266	176	128	BLPL	1	LOC_Os09g24540	9	('peptidyl-prolyl cis-trans isomerase NIMA-interacting 4, putative, expressed',)
69648820	GATCGACGGCACGGGCA	489	711	622.75	HPL	653	623.5	2980.5	AHPL	1733	1513	2140	AHPL	2	LOC_Os03g52690	3	('CBS domain protein, putative, expressed',)
75672010	GATCCAGCTCTCTATCA	592	1141.5	622.25	LPL	29	106		EPAF1	525	564	220	BLPL	2	LOC_Os07g48500	7	('stress responsive protein, putative, expressed',)
272249150	GATCTACCTGGCTTCGC	580	478	622	AHPL	142	340	174	LPL	157	235	228	HPL	1	LOC_Os02g03260	2	('3-isopropylmalate dehydratase large subunit 2, putative, expressed',)
500431410	GATCCCAACGCGTGTTG	917.5	716.75	619.5	BLPL	132.5	185	43.5	BLPL	56	110	157	AHPL	1	LOC_Os12g18729	12	('expressed protein',)
557490980	GATCGGGTCGGGGACCT	2287.25		619	EOPF1	497		211.5	EOPF1			7	SEF1	1	LOC_Os04g55710	4	('transposon protein, putative, unclassified, expressed',)
562194180	GATCGGCATCCTCGCCT	337.25	399.25	618.25	AHPL	671	389	885	AHPL	54	377	416	AHPL	1	LOC_Os03g10620	3	('sigma factor sigB regulation protein rsbQ, putative, expressed',)
287069090	GATCCTCCAGAAGCTGC	431.25	226.25	617.75	AHPL	101	91	344	AHPL		65	44	EOPF1	1	LOC_Os09g25060	9	('OsWRKY76 - Superfamily of rice TFs having WRKY and zinc finger domains, expressed',)
580939370	GATCCATCCATCGCTCT	452.75	852.75	617.5	LPL	2162	3426	980	BLPL	1500	654	882	LPL	2	LOC_Os08g38900	8	('caffeoyl-CoA O-methyltransferase 1, putative, expressed',)
248997280	GATCAACGAATTTGTCC	464.25	650.25	617.25	HPL	724	706	79	BLPL	721	171	121	BLPL	1	LOC_Os07g46750	7	('elongation factor 1-beta, putative, expressed',)
263067140	GATCGGCGAGGCCACGC	595.5	288.5	616.5	AHPL	322.5	399	1073	AHPL	77	272	678	AHPL	1	LOC_Os04g32110	4	('ACR4, putative, expressed',)
456405090	GATCCTTATGGCAGTGG	641.5	1066.75	616.5	BLPL	395	357	76.5	BLPL	289	225	92	BLPL	1	LOC_Os02g13130	2	('DNA-directed RNA polymerase, putative, expressed',)
469024450	GATCCTGGATGGTGATG	432.5	581.5	616.5	AHPL	332.5	204.5	176	BLPL	440	330	353	LPL	1	LOC_Os02g30630	2	('acetolactate synthase III, chloroplast precursor, putative, expressed',)
332381670	GATCTCCGATGATGTTC	808.75		615.667	EOPF1	93			EPAF1					1	LOC_Os08g13440	8	('germin-like protein subfamily 1 member 17 precursor, putative, expressed',)
408785070	GATCTGGGCAATTTGCG	643.25	855.25	615	BLPL	4		3	EOPF1	14			EPAF1	1	LOC_Os04g45490	4	('elongation factor G, chloroplast precursor, putative, expressed',)
263798650	GATCCGCCGCAGGACGC	299.5	525	614.75	AHPL	106	37	232.5	AHPL	80	122	206	AHPL	1	LOC_Os02g30410	2	('expressed protein',)
156164020	GATCGACGCGACGTGTA	535.75	1028.5	613.5	LPL	13			EPAF1	4			EPAF1	2	LOC_Os03g50080	3	('FK506 binding protein, putative, expressed',)
252578360	GATCATGCTCGCCAAGC	718.75	517.5	611	LPL	97	68.5	70.5	LPL	251	284	455	AHPL	1	LOC_Os11g06020	11	('BEL1-like homeodomain transcription factor, putative, expressed',)
11651380	GATCGACCTCATCACAA	503	770.75	610.75	LPL	1474	2504	1486	LPL	207	111	60	BLPL	1	LOC_Os11g06720	11	('abscisic stress ripening protein 2, putative, expressed',)
278671760	GATCAGGAAGTACGGGC	275	316.25	610	AHPL	503	618	555	LPL	312	551	585	AHPL	1	LOC_Os12g32380	12	('40S ribosomal protein S29, putative, expressed',)
81167690	GATCCAGAGGCTTGTCA	191.5	597	608.25	AHPL	685	758.5	545.5	BLPL	353	391	423	AHPL	1	LOC_Os03g27260	3	('40S ribosomal protein S6, putative, expressed',)
362092810	GATCCAAGGAAGAGGAG	639.5	721.75	608	BLPL	487	637	189	BLPL	1032	795	711	BLPL	2	LOC_Os02g58090	2	('splicing factor 3B subunit 2, putative, expressed',)
291925730	GATCCTTCCATCCTTGC	562.75	877.75	607.667	LPL	19.5	34	24	LPL	71	24	14	BLPL	2	LOC_Os04g42020	4	('CONSTANS-like protein, putative, expressed',)
618472540	GATCGCCTGCTGTTGGT	770.25	578.5	591.5	LPL	661	923.5	796.5	HPL	1189	2631	1537	LPL	2	LOC_Os05g33570	5	('pyruvate, phosphate dikinase, chloroplast precursor, putative, expressed',)
561744260	GATCGGCCTCGACGCCT	498.5	339.5	590	AHPL	368.5	377	2049.5	AHPL	384	3009	2519	HPL	1	LOC_Os01g01870	1	('helix-loop-helix DNA-binding domain containing protein, expressed',)
6698480	GATCAGCGAGTAGGAAA	620.75	489.75	589.75	HPL	260	71	20	BLPL	530	201	360	LPL	2	LOC_Os01g08700	1	('GIGANTEA protein, putative, expressed',)
569828410	GATCCGTACTTCCCGCT	566.25	751.75	588.5	LPL	1104	1724.5	918	BLPL	321	275	628	AHPL	1	LOC_Os04g58890	4	('expressed protein',)
281706690	GATCCTGGCGCTCTGGC	667.25	536.75	581.75	LPL			25.5	SEF1	4	76	61	HPL	3	LOC_Os02g51830	2	('histidyl-tRNA synthetase, putative, expressed',)
555996750	GATCTGTAGAGCAACCT	233	286.75	581.667	AHPL	252.5	115	270	AHPL	315		280	EOPF1	2	LOC_Os04g46960	4	('phospholipid hydroperoxide glutathione peroxidase, putative, expressed',)
614993750	GATCTTGTTCGCGGGGT	317.75	809.25	581	HPL	68.5	64.5	63	BLPL	74	41	10	BLPL	1	LOC_Os08g41990	8	('glutamate-1-semialdehyde 2,1-aminomutase, chloroplast precursor, putative, expressed',)
514244340	GATCGATGATGGAACAT	466.25	529	580.5	AHPL									2	LOC_Os12g23200	12	('photosystem I reaction center subunit XI, chloroplast precursor, putative, expressed',)
337337520	GATCAGTCATTGGAAAG	437.5	480.25	579.25	AHPL	1149.5	1309	87	BLPL	743	391	236	BLPL	2	LOC_Os04g37690	4	('nucleic acid binding protein, putative, expressed',)
52390710	GATCTTCACATTTTACA	572.25	481.25	576	AHPL	124	9		EPAF1					1	LOC_Os05g41640	5	('phosphoglycerate kinase, chloroplast precursor, putative, expressed',)
221522770	GATCCCCCACAAGACCC	191.75	400	573.25	AHPL	262.5	349	1005.5	AHPL	185	649	286	LPL	1	LOC_Os07g01870	7	('60S ribosomal protein L13a-2, putative, expressed',)
346501420	GATCGTCAAGTGAACAG	724.5	18	572.5	HPL	3		1	EOPF1	84	4	17	LPL	2	LOC_Os02g38820	2	('expressed protein',)
104227160	GATCATTGCGAATTCGA	621.5	619.75	571	BLPL									5	LOC_Os02g37060	2	('expressed protein',)
613442770	GATCCCCAGGAAAGGGT	403	472.25	570.25	AHPL	307.5	354	297.5	BLPL	963	177	832	HPL	1	LOC_Os05g40820	5	('60S ribosomal protein L24, putative, expressed',)
571819040	GATCAACTGCAGAGGCT	1316	727.75	566.25	BLPL	88	20.5	77	HPL	585	149	571	HPL	2	LOC_Os02g47600	2	('soluble inorganic pyrophosphatase, putative, expressed',)
268683740	GATCGCCGGGTTCGCGC	680.25	624.25	563.25	BLPL					25		8	EOPF1	1	LOC_Os08g23410	8	('rubredoxin, putative, expressed',)
435558350	GATCTGTTTGCGAGCGG	417.5	645.75	563.25	HPL	608.5	191	575	HPL	379	134	166	LPL	1	LOC_Os01g01620	1	('ribokinase, putative, expressed',)
321078200	GATCATGACTGTCGGTC	347.5	373.5	562.5	AHPL	535	617.5	326	BLPL	1238	464	738	LPL	1	LOC_Os08g13690	8	('60S ribosomal protein L7-1, putative, expressed',)
87233220	GATCGGTCTGCACCAGA	460	604.75	559.25	HPL	12		11.5	EOPF1	39	76	62	HPL	1	LOC_Os09g10760	0	('plastid-specific 30S ribosomal protein 2, chloroplast precursor, putative, expressed',)
268790570	GATCCACCACGAGGCGC	753.75	61	559	HPL	2151.5		1883	EOPF1	2037	159	1978	HPL	1	LOC_Os06g49490	6	('expressed protein',)
249963160	GATCATCTCGGCCTTCC	771.5	890.5	555	BLPL	70	101	68.5	BLPL	266	73	127	LPL	2	LOC_Os08g31510	8	('expressed protein',)
293252120	GATCATCGTCTCTTTGC	810	856.5	553	BLPL		4		EPAF1					2	LOC_Os07g47640	7	('ultraviolet-B-repressible protein, putative, expressed',)
399903040	GATCAAGAACTAGAGCG	421.25	535	552	AHPL	308.5	635	83	BLPL	246	126	169	LPL	1	LOC_Os03g13170	3	('ubiquitin fusion protein, putative, expressed',)
34820380	GATCGCTGCAGACCTAA	324.75	396	550.75	AHPL	306.5	223.5	613	AHPL	230	845	265	LPL	2	LOC_Os08g33120	8	('THO complex subunit 4, putative, expressed',)
118319750	GATCTCGGGGAGACTGA	210.5	179	550.25	AHPL	213	287.5	526.5	AHPL	300	184	901	AHPL	2	LOC_Os08g38910	8	('caffeoyl-CoA O-methyltransferase 2, putative, expressed',)
522235320	GATCATGAGTCTATCAT	443.5	504.25	549	AHPL	149.5	95		EPAF1	101	62	45	BLPL	2	LOC_Os05g49890	5	('GTP-binding nuclear protein Ran-A1, putative, expressed',)
394146650	GATCCGAGTGGCCGCCG	417.75	474.25	547.75	AHPL	456.5	221.5	792.5	AHPL	419	876	404	BLPL	1	LOC_Os05g32850	5	('hemolysin, putative, expressed',)
99206800	GATCAGGGAAGCTCCGA	441.75	454.25	546.5	AHPL	1332.5	1238	1597.5	AHPL	902	1224	893	BLPL	1	LOC_Os04g38870	4	('14-3-3-like protein GF14-6, putative, expressed',)
251880010	GATCCAGGGCCCAAAGC	144	503	545.5	AHPL	419	492	1019.5	AHPL	58	214	467	AHPL	1	LOC_Os06g51510	6	('expressed protein',)
244822060	GATCGTCGCACGCCTCC	325.75	262	544.75	AHPL	14	16	36.5	AHPL	28	86	8	BLPL	3	LOC_Os01g01340	1	('light-induced protein 1-like, putative, expressed',)
513362210	GATCCTCAACCCTTAAT	318.75	564.75	541	HPL	760	910	366.5	BLPL	342	229	330	HPL	5	LOC_Os03g31134	3	('retrotransposon protein, putative, Ty1-copia subclass',)
259541550	GATCTGGCTCAAATAGC	465.25	404.25	539.25	AHPL	244	112.5	90	BLPL	137	47	229	AHPL	2	LOC_Os01g68320	1	('ATP-dependent RNA helicase dbp2, putative, expressed',)
510102410	GATCCAATGGCCGGAAT	323	584.75	537	HPL	67	54.5	56.5	LPL	76	156	76	LPL	2	LOC_Os01g15490	1	('transferase, putative, expressed',)
414380930	GATCCTAGTGACAGTCG	638.75	521	535.5	LPL	480.5	728	58.5	BLPL	349	95	262	HPL	2	LOC_Os08g37490	8	('14-3-3-like protein A, putative, expressed',)
571701160	GATCACATAGCCAGGCT	233.5	441.25	534.25	AHPL	60	96	45	BLPL	23	36	1	BLPL	2	LOC_Os02g36940	2	('expressed protein',)
288102370	GATCCTTTTGCGTCTGC	556.25	508.5	534	HPL	1063	936	123.5	BLPL	300	117	192	LPL	1	LOC_Os10g30580	10	('cell division control protein 48 homolog E, putative, expressed',)
221297370	GATCCGACATGGCACCC	477	535	533.75	HPL	359.5	436	493	AHPL	622	1213	610	BLPL	1	LOC_Os07g45064	7	('ATM-like protein, putative, expressed',)
434277530	GATCCGGGTCGGGCCGG	437	380.25	529.75	AHPL	172.5	279.5	577.5	AHPL	242	382	366	HPL	1	LOC_Os05g36360	5	('photoperiod responsive protein, putative, expressed',)
285457110	GATCTTGGGACGTATGC	221.25	133.667	525.333	AHPL	400.5	215.5	86	BLPL	770	281	443	LPL	2	LOC_Os04g42090	4	('S-adenosylmethionine decarboxylase proenzyme, putative, expressed',)
213051140	GATCGGCATCCACCACC	440.75	460	523.5	AHPL									1	LOC_Os02g51470	2	('ATP synthase delta chain, chloroplast precursor, putative, expressed',)
218851060	GATCGATGAATTCTACC	567.5	890.75	523.25	BLPL	18.5	167.5	89.5	LPL	7	1379	88	LPL	2	LOC_Os01g73250	1	('bundle sheath cell specific protein 1, putative, expressed',)
313338520	GATCATCTCTCAGTCTC	517.5	522.25	522	HPL									3	LOC_Os04g51310	4	('polyamine ABC transporter, periplasmic polyamine-binding protein, putative, expressed',)
419190590	GATCTACCGAGGTTTCG	1474.25	445.5	519.75	LPL					4			EPAF1	2	LOC_Os01g64960	1	('photosystem II 22 kDa protein, chloroplast precursor, putative, expressed',)
406716600	GATCATGGCGCGATGCG	561.75	365.25	517.667	HPL			8	SEF1		1		EPAF1	2	LOC_Os02g51020	2	('expressed protein',)
444334060	GATCGTTTTTTTCCGGG	360	766	516.5	LPL	112	204.5	64.5	BLPL	44	4	20	LPL	2	LOC_Os03g18600	3	('cyclase/dehydrase family protein, putative, expressed',)
504931050	GATCCATGGCTCGAAAT	471.75	522.25	513.25	HPL	128	205	81.5	BLPL	120	55	251	AHPL	1	LOC_Os11g10100	11	('mitogen-activated kinase kinase kinase alpha, putative, expressed',)
93416530	GATCCCCTGGAGGTAGA	343.25	476.25	511.25	AHPL	187.5	173.5	343	AHPL	262	403	163	BLPL	1	LOC_Os09g10710	9	('ENT domain containing protein, expressed',)
573038160	GATCAGAATAGCGGGCT	376.25	585.75	511.25	HPL	1			EPAF1	4			EPAF1	7	LOC_Os03g06230	3	('expressed protein',)
100573170	GATCCCGCGCTCCGCGA	397	193	509.667	AHPL	317.5	62.5	1388	AHPL	328	730	1300	AHPL	1	LOC_Os01g67810	1	('exo70 exocyst complex subunit family protein, expressed',)
241939930	GATCCGATTGGACATCC	468	546.75	509.25	HPL	3987.5	4665	521	BLPL	1125	462	709	LPL	2	LOC_Os01g67860	1	('fructose-bisphosphate aldolase cytoplasmic isozyme, putative, expressed',)
216038090	GATCCAGTCCGGCGACC	434.25	322.25	508.25	AHPL	274	171.5	348.5	AHPL	363	412	339	BLPL	1	LOC_Os07g08340	7	('pyruvate kinase isozyme A, chloroplast precursor, putative, expressed',)
547472210	GATCCCCCAAGCTAACT	646	299.25	506.25	HPL	597	370	533	HPL	266	154	85	BLPL	1	LOC_Os01g04280	1	('calmodulin binding protein, putative, expressed',)
17151810	GATCCTGTTGGAGGCAA	205.75	666.5	505	HPL	380	469.5	161.5	BLPL	213	44	203	HPL	1	LOC_Os05g24880	5	('oxidoreductase/ zinc ion binding protein, putative, expressed',)
42276240	GATCAGGAGAAGAAACA	620	585	504.5	BLPL					5			EPAF1	2	LOC_Os07g30670	7	('electron carrier/ electron transporter/ iron ion binding protein, putative, expressed',)
112681170	GATCCCCAAATTTGGGA	329.25	433.5	504.25	AHPL	755	1127.5	525	BLPL	534	339	446	HPL	2	LOC_Os03g53200	3	('calmodulin, putative, expressed',)
228289970	GATCCCATTCCCATCCC	754.5	323	503.25	LPL									3	LOC_Os03g06100	3	('retrotransposon protein, putative, unclassified',)
16714410	GATCCACACAAGCGCAA	372.5	503.5	502	HPL	995.5	1078	358	BLPL	517	210	303	LPL	1	LOC_Os01g21320	1	('UDP-glucuronic acid decarboxylase 1, putative, expressed',)
122249460	GATCGATGCGAGGGTGA	190.75	567	500.5	HPL	95	170	91	BLPL	183	226	253	AHPL	1	LOC_Os01g70710	1	('heavy metal-associated domain containing protein, expressed',)
477484450	GATCCTCCCCCGAGCTG	276.25	539.75	498	HPL	301	160.5	863.5	AHPL	941	2191	1251	LPL	1	LOC_Os02g03960	2	('ocs element-binding factor 1, putative, expressed',)
502619260	GATCGCGGTTGTGTTTG	149.333	232	497	AHPL	72.5	460		EPAF1	91	156	176	AHPL	2	LOC_Os05g48800	5	('fiber protein Fb2, putative, expressed',)
558377700	GATCGGACACAAACCCT	424.75	587.25	496.75	LPL	256	314	423	AHPL	364	916	442	LPL	2	LOC_Os03g31679	3	('adhesive/proline-rich protein, putative, expressed',)
321212690	GATCCCTGCAGAGGGTC	182.75	230.25	492.5	AHPL	352.5	459	900	AHPL	526	861	517	BLPL	1	LOC_Os02g48660	2	('60S ribosomal protein L31, putative, expressed',)
421021000	GATCACCCCTGCGAAGG	379	434.25	489.75	AHPL	177.5	192.5	348.5	AHPL	472	691	403	BLPL	1	LOC_Os02g35600	2	('PHD finger protein, putative, expressed',)
63872910	GATCTGCCGCTCCAGCA	262.25	243.75	486.25	AHPL	360	40	743.5	AHPL	205	458	644	AHPL	1	LOC_Os05g46340	5	('expressed protein',)
17380030	GATCTACACCAGGGCAA	341.5	644.25	485.5	LPL	528	500.5	482.5	BLPL	649	792	491	BLPL	1	LOC_Os08g44480	8	('40S ribosomal protein S25-1, putative, expressed',)
470691970	GATCCTAAAGTAGTATG	574.333	688.5	485.5	BLPL	14			EPAF1		9		EPAF1	2	LOC_Os03g07300	3	('ribulose-phosphate 3-epimerase, chloroplast precursor, putative, expressed',)
469473540	GATCGGCAATCCATATG	508	712.75	485.25	BLPL	13	124		EPAF1	42	3		EPAF1	2	LOC_Os03g21370	3	('expressed protein',)
523587600	GATCAGGCGTGTGTCAT	502.5	579.5	482	BLPL	113	317.5	191	LPL	265	125	387	AHPL	2	LOC_Os02g48560	2	('omega-6 fatty acid desaturase, endoplasmic reticulum isozyme 2, putative, expressed',)
54357130	GATCCAACCATTGACCA	582.75		480	EOPF1	1			EPAF1					1	LOC_Os10g10130	10	('OsWAK112d - OsWAK receptor-like protein kinase, expressed',)
255266200	GATCATCCCAAGCCAGC	503.75	505.5	479.5	BLPL	321.5	341.5	608	AHPL	281	260	265	LPL	1	LOC_Os06g51390	6	('expressed protein',)
122474530	GATCCTCGCAGTGGTGA	453	724.75	475.25	LPL	755	1302.5	718.5	BLPL	408	772	596	HPL	2	LOC_Os02g55430	2	('alginate regulatory protein AlgP, putative, expressed',)
25813570	GATCCTGCTAGCTCGAA	368.5	259.25	475	AHPL	174	290.5	321.5	AHPL	395	103	290	HPL	1	LOC_Os01g48370	1	('tubby protein, putative, expressed',)
64614090	GATCCAGTTCCGGAGCA	335.25	370.5	475	AHPL	255	414.5	227	BLPL	248	169	376	AHPL	2	LOC_Os08g33830	8	('polypyrimidine tract-binding protein homolog 1, putative, expressed',)
457465920	GATCAAGGCGAAGGTGG	397.75	442	475	AHPL	156.5	109	254	AHPL	175	111	339	AHPL	1	LOC_Os10g35840	10	('glutamyl-tRNA reductase, chloroplast precursor, putative, expressed',)
345642780	GATCGCTGAGGCTTAAG	241	384.25	474.5	AHPL	446.5	451.5	365.5	BLPL	340	335	512	AHPL	1	LOC_Os03g38000	3	('40S ribosomal protein S3, putative, expressed',)
328756730	GATCCGCGACGGCCTTC	402	200.75	473.75	AHPL	243	216.5	797.5	AHPL	99	351	239	HPL	1	LOC_Os05g51420	5	('hypersensitive-induced response protein, putative, expressed',)
84816760	GATCATAGTGGCCAAGA	88	481.25	472	HPL	2			EPAF1					1	LOC_Os07g05360	7	('photosystem II 10 kDa polypeptide, chloroplast precursor, putative, expressed',)
95912860	GATCGCTTCGCCGACGA	319.25	560	472	HPL	4		13	EOPF1		29	6	EOPF1	2	LOC_Os07g33660	7	('expressed protein',)
496605190	GATCTCGCGAATCCTTG	321	510.75	471.25	HPL	343.5	314	320	LPL	471	779	743	HPL	1	LOC_Os02g58560	2	('CALS1, putative, expressed',)
238502840	GATCATGACTGTTGGCC	192.5	298	470.25	AHPL	148	261.5	279.5	AHPL	256	238	273	AHPL	1	LOC_Os04g51630	4	('60S ribosomal protein L7-2, putative, expressed',)
64579440	GATCAGCCGGAGGAGCA	400.5	181	467.75	AHPL	3878.5	2734.5	8658	AHPL	2464	2834	3208	AHPL	1	LOC_Os03g18770	3	('wound-induced protein 1, putative, expressed',)
113807570	GATCCCCAAGGGCTGGA	296	501.5	467.5	HPL	36.5	155	762.5	AHPL	181	347	579	AHPL	1	LOC_Os02g47470	2	('cytochrome P450 90D2, putative, expressed',)
224639520	GATCAACTCCATGCCCC	297.25	318	466.75	AHPL	1796	2200.5	1796	LPL	788	1208	1753	AHPL	2	LOC_Os04g58280	4	('stem-specific protein TSJT1, putative, expressed',)
476726450	GATCCCACCTGCTCCTG	559.25	451.5	466.5	LPL	213.5	113	345.5	AHPL	144	155	132	BLPL	1	LOC_Os08g04840	8	('DNA binding protein, putative, expressed',)
457348750	GATCTGCTTGCTCGTGG	254.75	372	466.25	AHPL	460.5	748	202	BLPL	177	305	450	AHPL	1	LOC_Os02g05330	2	('eukaryotic initiation factor 4A, putative, expressed',)
574862490	GATCCGGGTGGACTGCT	430	495.75	465.5	HPL	236.5	409	534	AHPL	372	1140	644	LPL	2	LOC_Os01g36920	1	('spliceosome RNA helicase BAT1, putative, expressed',)
429144960	GATCAAATGACTGTAGG	224	433.75	462.667	AHPL	144.5	459	105.5	BLPL	446		385	EOPF1	1	LOC_Os05g14180	5	('OsIAA17 - Auxin-responsive Aux/IAA gene family member, expressed',)
67360410	GATCCGGGAGATGCGCA	380.25	441.25	461.5	AHPL	280	807	202.5	BLPL	198	290	223	LPL	1	LOC_Os10g26540	10	('expressed protein',)
494770500	GATCGGTGCCTTGATTG	358.5	551.75	460	HPL	511.5	456.5	229	BLPL	586	259	678	AHPL	1	LOC_Os07g47290	7	('xylose isomerase, putative, expressed',)
363562210	GATCCTTCAAATGGGAG	311.75	493.5	459.75	HPL	227	372	142	BLPL	327	76	160	LPL	1	LOC_Os08g40260	8	('squamosa promoter-binding-like protein 16, putative, expressed',)
61255840	GATCAACAAGTCCTCCA	513.75	438	459	LPL	380	396.5	175.5	BLPL	352	66	160	LPL	1	LOC_Os03g53190	3	('histone H2A variant 3, putative, expressed',)
83081800	GATCACCTCCATGTTCA	408.25	639	457.5	LPL	41	18	2	BLPL	24			EPAF1	1	LOC_Os01g20830	1	('heavy metal-associated domain containing protein, expressed',)
616812080	GATCAGTAGTGACTGGT	167.75	334.5	456.333	AHPL	600.5	2275.5	200.5	BLPL	655	489	183	BLPL	2	LOC_Os01g22010	1	('S-adenosylmethionine synthetase 1, putative, expressed',)
112833290	GATCCAAGTGGAATGGA	536.5	522.25	455.75	BLPL	160	198.5	17.5	BLPL	175	95	50	BLPL	1	LOC_Os05g45400	5	('expressed protein',)
179674550	GATCTTCCCGGAGACAC	385.25	551.25	454.75	LPL	8			EPAF1	14	35	18	LPL	1	LOC_Os08g44810	8	('malate dehydrogenase 1, chloroplast precursor, putative, expressed',)
250399630	GATCTGCCACCAGTTCC	384.25	396	454.75	AHPL	58	34.5	51.5	HPL	92	69	47	BLPL	1	LOC_Os02g53770	2	('isoleucyl-tRNA synthetase, putative, expressed',)
445438980	GATCGGCGTTGGTCGGG	379	456.5	452.75	HPL	230.5	741	141.5	BLPL	54	163	129	HPL	1	LOC_Os02g45930	2	('expressed protein',)
175081070	GATCTGAATCGATGAAC		458.5	451.5	EOPF1		39		EPAF1					2	LOC_Os10g26940	10	('polygalacturonase-1 non-catalytic beta subunit precursor, putative, expressed',)
496803850	GATCCAAAAACAGCTTG	673.5	591.25	450.5	BLPL									1	LOC_Os02g38020	2	('inorganic phosphate transporter 2-1, chloroplast precursor, putative, expressed',)
129683210	GATCCAAGCAGTCCATA	527.75	398	450	LPL	665	1222.5	212.5	BLPL	870	209	553	HPL	2	LOC_Os01g46610	1	('isocitrate dehydrogenase, chloroplast precursor, putative, expressed',)
626451050	GATCCATCTAGTTGTGT	504.75	917	447.25	BLPL	57	23		EPAF1					7	LOC_Os03g36750	3	('protein cbbY, putative, expressed',)
230034730	GATCCACCCAAATTCCC	279	433.25	445.5	AHPL	5	7		EPAF1	22	14	79	AHPL	3	LOC_Os10g35800	10	('expressed protein',)
642758860	GATCGTGGCCATACCTT	333	345.5	445.25	AHPL	219.5	197.5	132.5	BLPL	74	27	111	AHPL	2	LOC_Os10g28200	10	('GDP-mannose 3,5-epimerase 1, putative, expressed',)
251199790	GATCTGGTATACTTTCC	308.333	138.5	444.667	AHPL	190.5	166	11	BLPL		18		EPAF1	2	LOC_Os09g36300	9	('lon protease homolog 1, mitochondrial precursor, putative, expressed',)
258649920	GATCAAGATGGGGGAGC	210.5	765.25	443	LPL	62.5	29	23.5	BLPL	49		30	EOPF1	1	LOC_Os09g29490	9	('peroxidase 17 precursor, putative, expressed',)
342155200	GATCAAGCGCCAGGAAG	318.75	393.5	443	AHPL	124.5	219.5	77	BLPL	96	86	137	AHPL	1	LOC_Os03g52170	3	('4-hydroxy-3-methylbut-2-enyl diphosphate reductase, putative, expressed',)
379403800	GATCATCGATGTGAACG	602.75	430.5	443	LPL	12.5			EPAF1					2	LOC_Os01g45274	1	('carbonic anhydrase, chloroplast precursor, putative, expressed',)
617363470	GATCTGCGCCAAGTGGT	304.25	533.25	441	HPL	1378.5	1232	2279	AHPL	526	853	374	BLPL	1	LOC_Os03g48180	3	('peptide transporter PTR2, putative, expressed',)
591696410	GATCCGGCTGCTGCAGT	467.5	234.25	439.75	HPL	632.5	673	1943.5	AHPL	428	952	1018	AHPL	1	LOC_Os02g43700	2	('triacylglycerol lipase like protein, putative, expressed',)
487376950	GATCTTCGCTGGTCGTG	501.5	344.75	439	HPL									1	LOC_Os06g01210	6	('plastocyanin, chloroplast precursor, putative, expressed',)
487254950	GATCTCTTCTTCTCGTG	609.25	737	437.5	BLPL	4.5			EPAF1	15		3	EOPF1	2	LOC_Os07g11110	7	('mRNA binding protein precursor, putative, expressed',)
584597670	GATCTCTCGCAAATTCT	195.5	139.75	437.5	AHPL	108.5	248		EPAF1	102	25	67	HPL	1	LOC_Os02g11740	2	('plastidic ATP/ADP-transporter, putative, expressed',)
501772800	GATCAAAACCGGCTTTG	412	536	436	LPL	863	776	645	BLPL	520	305	465	HPL	2	LOC_Os01g46926	1	('ubiquitin-conjugating enzyme E2-17 kDa 9, putative, expressed',)
95952290	GATCCTCCCGGCGACGA	400.75	354.75	433.25	AHPL	265.5	250.5	469.5	AHPL	276	262	225	BLPL	1	LOC_Os04g40600	4	('peptide methionine sulfoxide reductase, putative, expressed',)
45991950	GATCTGCGCTGAGCACA	286.25	323.5	432.75	AHPL	61.5	38.5	29	BLPL	12	90	20	LPL	3	LOC_Os02g52400	2	('expressed protein',)
404626930	GATCCCGCCGGCCGGCG	163.25	273	432.5	AHPL	446	488.5	963	AHPL	324	793	741	HPL	1	LOC_Os06g35770	6	('expressed protein',)
129412770	GATCCTCTTCTCCCATA	424.75	600.25	432	LPL	338.5	348	22	BLPL	493	31	296	HPL	1	LOC_Os02g20676	2	('expressed protein',)
423924690	GATCCCCGTGCTGCAGG	361.75	155.75	429.75	AHPL	103	100.5	81	BLPL	48	15	24	LPL	1	LOC_Os01g70770	1	('glutathione S-transferase III, putative, expressed',)
236012970	GATCCACGAAGAAGGCC	177.75	564.75	429	HPL	222.5	414.5	396	HPL	424	119	528	AHPL	1	LOC_Os03g63020	3	('serine/threonine-protein kinase MHK, putative, expressed',)
499833570	GATCCTTCTTGGGGTTG	431.75	456	428.5	BLPL	628.5	424.5	208.5	BLPL	879	301	567	LPL	2	LOC_Os02g02890	2	('peptidyl-prolyl cis-trans isomerase, putative, expressed',)
409616920	GATCATCGGCAACATCG	510.75	560	426.75	BLPL									1	LOC_Os01g09540	1	('stem 28 kDa glycoprotein precursor, putative, expressed',)
454671080	GATCACGTCCATCCTGG	338.25	542.25	425.25	LPL		33		EPAF1					1	LOC_Os02g17920	2	('lactoylglutathione lyase, putative, expressed',)
647330570	GATCCAAGTTTGTGCTT	430.75	532.25	424.75	BLPL	437.5	630	74	BLPL	646	89	340	LPL	1	LOC_Os05g43252	5	('expressed protein',)
287094210	GATCCTGAGACAGCTGC	215.25	349.75	424.5	AHPL	9	5	8.5	HPL	1	15	2	LPL	1	LOC_Os01g58470	1	('expressed protein',)
332788160	GATCAAGCTGATTGTTC	403.75	429.75	423	HPL	567	513	128.5	BLPL	252	219	94	BLPL	1	LOC_Os03g58840	3	('vesicle-associated membrane protein 721, putative, expressed',)
428668380	GATCGCCGAGCAGTAGG	437	403.25	423	HPL	926	1045	1054	AHPL	890	2278	1510	LPL	1	LOC_Os03g04410	3	('aconitate hydratase, cytoplasmic, putative, expressed',)
390593810	GATCCCTGTTTTTACCG	693.75		422.75	EOPF1	734.5		230.5	EOPF1	412		350	EOPF1	2	LOC_Os02g10700	2	('EIN3-binding F-box protein 2, putative, expressed',)
19641780	GATCGACGAGTTCTCAA	286.5	458	421	HPL	500.5	705	294.5	BLPL	517	109	323	HPL	1	LOC_Os10g33800	10	('malate dehydrogenase, cytoplasmic, putative, expressed',)
84947500	GATCGTCGGTCGCAAGA	404.5	246.75	419.5	AHPL	33		10.5	EOPF1	11	58		EPAF1	1	LOC_Os01g37130	1	('protein phosphatase 2C PPH1, putative, expressed',)
250417610	GATCCAGCTGCAGTTCC	241.5	222.5	419	AHPL	162	303.5	219	LPL	329	182	158	BLPL	1	LOC_Os02g47850	2	('carbamoyl-phosphate synthase small chain, putative, expressed',)
479720210	GATCCCTGGTTTTGCTG	483.75	406.25	418.75	LPL	396	232.5	502	AHPL	207	160	325	AHPL	2	LOC_Os06g40360	6	('EIN3-binding F-box protein 1, putative, expressed',)
263396740	GATCGGCCCGGTCACGC	208.75	187.333	418.667	AHPL						162	130	EOPF1	2	LOC_Os12g02320	12	('nonspecific lipid-transfer protein 1 precursor, putative, expressed',)
451844410	GATCCGTGCCTCCATGG	331.75	484	417.5	HPL	768.5	910	1232.5	AHPL	752	697	1049	AHPL	2	LOC_Os03g40920	3	('expressed protein',)
52581680	GATCAGTGTGTAAACCA	367.25	387.25	417.25	AHPL		2	44.5	EOPF1		4		EPAF1	2	LOC_Os09g39390	9	('aldo-keto reductase/ oxidoreductase, putative, expressed',)
252358370	GATCCTTCCACACAAGC	451.5	713.5	417.25	BLPL	347.5	262	174	BLPL	364	177	249	LPL	1	LOC_Os08g37580	8	('homeobox-leucine zipper protein ATHB-6, putative, expressed',)
383656080	GATCAGGGCGGCCGACG	579.5		416.25	EOPF1	28		30	EOPF1	39		21	EOPF1	1	LOC_Os07g28610	7	('thylakoid membrane phosphoprotein 14 kda, chloroplast precursor, putative, expressed',)
136584850	GATCCCTCCGGCAACTA	314	370.5	416	AHPL	466.5	588.5	793.5	AHPL	299	323	267	BLPL	1	LOC_Os06g07140	6	('proteasome subunit alpha type 4, putative, expressed',)
480820440	GATCATTCATGGCTCTG	381.25	426.5	416	HPL	233.5	152.5	107	BLPL	152	123	69	BLPL	1	LOC_Os08g08190	8	('expressed protein',)
623031650	GATCCTTGTGGGGCTGT	239.25	379.25	415.25	AHPL	544.5	745	472.5	BLPL	249	293	421	AHPL	1	LOC_Os03g37130	3	('purple acid phosphatase precursor, putative, expressed',)
263884380	GATCGCCTTCGGGACGC	413.5	473.75	413.75	LPL			1	SEF1	48	6	15	LPL	3	LOC_Os10g38900	10	('angustifolia, putative, expressed',)
258671780	GATCGGGGTATGGGAGC	258.25	303.75	412.5	AHPL	427.5	393	714.5	AHPL	290	636	782	AHPL	1	LOC_Os06g12580	6	('pro-resilin precursor, putative, expressed',)
580449140	GATCGATTCATGCCTCT	303	531.25	412.5	LPL	122.5	521	36.5	BLPL	31	24	3	BLPL	2	LOC_Os06g39140	6	('hemoglobin-like protein HbO, putative, expressed',)
196601560	GATCATTCCTTTTGGAC	307	413.75	411.75	HPL	121	282.5		EPAF1	15		38	EOPF1	2	LOC_Os01g67054	1	('calreticulin-3 precursor, putative, expressed',)
33418540	GATCGTCAGTTTGATAA	734.75	773.25	410.5	BLPL									1	LOC_Os08g06530	8	('rubredoxin family protein, expressed',)
358413020	GATCGCCACCGTGAGAG	420.5	416	410.5	BLPL					3		34	EOPF1	1	LOC_Os05g22614	5	('expressed protein',)
452800400	GATCAGGATGGTGATGG	256.25	421.75	410	HPL	137	213	125	BLPL	155	84	118	LPL	2	LOC_Os04g57300	4	('phosphatidylinositol 3- and 4-kinase family protein, expressed',)
457553040	GATCAGGGTGGAGGTGG	119.75	792.5	409	LPL	114	105.5	88	BLPL	42	92	39	BLPL	1	LOC_Os07g33350	7	('hsp20/alpha crystallin family protein, expressed',)
14144950	GATCTTCCCCCGCCCAA	20	558.25	405.75	HPL		867	1243.5	EOPF1		4033	1653	EOPF1	1	LOC_Os03g37970	3	('60S ribosomal protein L13-2, putative, expressed',)
304481120	GATCAATTCGCGAACTC	419.75	572.75	404	BLPL	650	736	266	BLPL	869	205	222	LPL	2	LOC_Os02g01560	2	('40S ribosomal protein S4, putative, expressed',)
530540610	GATCCTGCGGAGCGGAT	307.5	410.75	401.25	HPL	409.5	368	623.5	AHPL	343	406	354	LPL	2	LOC_Os01g32660	1	('OsMKK6 - putative MAPKK based on amino acid sequence homology, expressed',)
142949710	GATCTGTGTTCAGGCTA	191.5	409.5	400.75	HPL	86.5	61	119.5	AHPL	371	179	523	AHPL	3	LOC_Os12g39620	12	('disease resistance protein, putative, expressed',)
313113180	GATCGCCTCCATCTCTC	466.5	554.75	399.75	BLPL	441.5	532.5	338.5	BLPL	107	159	46	BLPL	2	LOC_Os06g05120	6	('expressed protein',)
459170570	GATCCAAGTAGGATTGG	447	529.75	399.75	BLPL	121.5	218.5	5.5	BLPL	16	41		EPAF1	1	LOC_Os10g41550	10	('beta-amylase, putative, expressed',)
90342140	GATCGCGTCGCTCGAGA	266.25	317.5	398.75	AHPL	321.5	383.5	556	AHPL	282	417	333	LPL	1	LOC_Os03g22340	3	('60S ribosomal protein L22-2, putative, expressed',)
276892370	GATCCCCACAAGGCGGC	186.333	390.5	397.333	AHPL	46		86.5	EOPF1	61	244	257	AHPL	1	LOC_Os02g09150	2	('pyrophosphate-energized vacuolar membrane proton pump, putative, expressed',)
426084010	GATCCACATCGAGGAGG	256.5	444.75	397	HPL	173.5	377.5	398.5	AHPL	92	724	666	HPL	1	LOC_Os07g43020	7	('expressed protein',)
352589000	GATCACCAGAAAGGCAG	508	612	396.5	BLPL		25		EPAF1	26	26	30	AHPL	1	LOC_Os04g51280	4	('DAG protein, chloroplast precursor, putative, expressed',)
59182090	GATCCAAAGTACGGCCA	324.75	464.75	396	HPL	301.5	621	308	LPL	270	207	252	HPL	1	LOC_Os09g27210	9	('lecithine cholesterol acyltransferase-like protein, putative, expressed',)
109749490	GATCCCGTGCTCTCGGA	248	320.25	396	AHPL	7			EPAF1			1	SEF1	1	LOC_Os03g53710	3	('aldose 1-epimerase family protein, expressed',)
116389730	GATCCTTGAGCGCATGA	154.75	224.25	396	AHPL	103.5	183	4	BLPL	128	48	57	LPL	2	LOC_Os07g01950	7	('expressed protein',)
505998990	GATCTGCTTCCAACAAT	250.5	464.25	395.25	HPL	372.5	292.5	64.5	BLPL	236	194	250	AHPL	1	LOC_Os03g01910	3	('transcription factor BTF3, putative, expressed',)
418389540	GATCGGGCCGGCGTTCG		45	395	EOPF1	155			EPAF1					2	LOC_Os03g61160	3	('expressed protein',)
446726680	GATCATCGGCGGCGGGG			395	SEF1	5			EPAF1		7		EPAF1	1	LOC_Os03g50820	3	('cytochrome b561, putative, expressed',)
288865010	GATCCCGTCCATAGTGC	310.5	337.25	394.25	AHPL	2058.5	1563.5	1268	BLPL	2144	2531	2024	BLPL	1	LOC_Os01g46380	1	('ketol-acid reductoisomerase, chloroplast precursor, putative, expressed',)
106811810	GATCCTCCTGTTGAGGA	561.75	430.25	393	BLPL	119	254.5	38	BLPL	184	54	34	BLPL	1	LOC_Os02g39160	2	('hydroxymethylbutenyl 4-diphosphate synthase, putative, expressed',)
275568520	GATCACTTTGTCACGGC	305.5	590	392.25	LPL	754	925.5	38	BLPL	502	220	234	LPL	2	LOC_Os06g37180	6	('vacuolar ATP synthase subunit B isoform 1, putative, expressed',)
404453370	GATCCGCGCCGACGGCG	196.25	359.75	392	AHPL	490	336	794	AHPL	300	261	289	HPL	1	LOC_Os01g41220	1	('expressed protein',)
65861010	GATCCCTTGTTCACGCA	284.5	283	389	AHPL	84.5	50	51	LPL	106		90	EOPF1	1	LOC_Os04g02900	4	('pyruvate dehydrogenase E1 component alpha subunit, putative, expressed',)
152288730	GATCCGATTTCCAGGTA	493.25	484	388.667	BLPL	35	141.5		EPAF1					2	LOC_Os12g08260	12	('pyruvate dehydrogenase E1 component, alpha subunit, putative, expressed',)
646292650	GATCCACAGGGAGGCTT	368.25	401	387.75	HPL	247.5	146.5	254.5	AHPL	306	485	243	BLPL	1	LOC_Os09g24700	9	('expressed protein',)
252220490	GATCCAGGTGCTAAAGC	486.333	458.75	386.25	BLPL	186	396.5	144	BLPL	222	58	88	LPL	2	LOC_Os02g38980	2	('global transcription factor group E, putative, expressed',)
147061070	GATCTGTGCCGCAAGTA	208.75	241.5	386	AHPL	411.5	353	102.5	BLPL	401	188	294	MPL	1	LOC_Os06g37440	6	('elongation factor 1-gamma 3, putative, expressed',)
491397240	GATCATAAAACTCTGTG	317.5	393.5	385.25	HPL	317.5	495	51	BLPL	190	112	63	BLPL	2	LOC_Os03g05980	3	('40S ribosomal protein S9, putative, expressed',)
109391570	GATCCCCATGGTGCGGA	148.5	210.25	384.333	AHPL	179.5	97	186.5	AHPL	246	175	128	BLPL	2	LOC_Os03g62280	3	('expressed protein',)
77748040	GATCACCCGAGGGCTCA	305	286.5	383.25	AHPL	203.5	194.5	366	AHPL	217	366	270	LPL	1	LOC_Os05g06270	5	('VIP2 protein, putative, expressed',)
404619130	GATCCGCCGCGCCGGCG	294.25	470	383	MPL	108.5	32	94.5	HPL	48	165	48	LPL	1	LOC_Os06g09900	6	('expressed protein',)
574161810	GATCCCTTCGCAATGCT	343.75	305.25	382.75	AHPL	180	370	116	BLPL	196	31	227	AHPL	2	LOC_Os02g47410	2	('ATP binding protein, putative, expressed',)
620310120	GATCACGGACAGGATGT	334.75	251	381.25	AHPL	200	295	138.5	BLPL	260	182	174	BLPL	1	LOC_Os01g09570	1	('6-phosphofructokinase 2, putative, expressed',)
51621050	GATCCGTCACATGTACA	312.5	512	381	LPL	912.5	1009	451	BLPL	214	67	235	AHPL	1	LOC_Os04g40950	4	('glyceraldehyde-3-phosphate dehydrogenase, cytosolic 3, putative, expressed',)
273628520	GATCACGAGCAGCAGGC	196.5	285.25	380.75	AHPL	168	77.5	349.5	AHPL	272	332	451	AHPL	2	LOC_Os12g21798	12	('40S ribosomal protein S3a, putative, expressed',)
660405970	GATCCCCATATGTTGTT	363	360.75	378.75	AHPL	86	44		EPAF1	10	3	18	AHPL	2	LOC_Os06g43860	6	('homeobox protein knotted-1-like 3, putative, expressed',)
270910490	GATCCGGCAAGCCTCGC	357	579.75	377	LPL	330.5	456.5	431	HPL	147	397	248	LPL	1	LOC_Os07g48820	7	('transcription factor HBP-1b, putative, expressed',)
155114170	GATCCGTCTTGGATGTA	439.5	560.25	376.5	BLPL	268	356.5	16	BLPL	343	61	137	LPL	2	LOC_Os03g03130	3	('ubiquitin-conjugating enzyme E2 I, putative, expressed',)
646468680	GATCACCTGTGCGGCTT	548.75	486	376.25	BLPL	38	24.5	41.5	AHPL	53		70	EOPF1	1	LOC_Os05g33510	5	('expressed protein',)
72420810	GATCCAGCCAAGGTGCA	343.5	453.75	374	LPL	14	12.5	60	AHPL	19	2	4	LPL	1	LOC_Os06g07760	6	('sulfiredoxin-1, putative, expressed',)
195118020	GATCGGTTCGTGCGGAC	624.5	523.75	373.5	BLPL			9	SEF1					1	LOC_Os02g36850	2	('oxygen evolving enhancer protein 3, putative, expressed',)
449350700	GATCGTCGTCGGCTGGG	241.75	292.5	373.25	AHPL			20	SEF1					1	LOC_Os01g71720	1	('GABA-specific permease, putative, expressed',)
568183910	GATCTCCTGGTTGAGCT	342.5	413.75	371.75	LPL	484	509	438.5	BLPL	169	24	172	AHPL	2	LOC_Os02g51670	2	('AP2 domain-containing protein, putative, expressed',)
89496250	GATCCGTCTTAGAGAGA	483.75	228.25	371	HPL	83	76.5	21	BLPL					3	LOC_Os09g29210	9	('PUP1, putative, expressed',)
560249070	GATCTGACTTCTGCCCT	285.75	285.5	371	AHPL	520.5	258.5	291	LPL	877	319	606	HPL	2	LOC_Os06g43210	6	('protein binding protein, putative, expressed',)
163767050	GATCCAAGTAGTCGTTA	220.75	560.75	369.75	LPL	537.5	1026.5	174.5	BLPL	364	57	187	LPL	1	LOC_Os03g56878	3	('expressed protein',)
600984980	GATCGAATTCAACCCGT	367	461	369.75	LPL	212	228	57	BLPL	151	5	88	HPL	1	LOC_Os03g16690	3	('oxysterol-binding protein homolog C2F12.05c, putative, expressed',)
622549330	GATCCCCCTTGTCCTGT	282.25	382.5	367.25	HPL	494	467.5	335	BLPL	343	204	326	HPL	1	LOC_Os01g15630	1	('C3H2C3 RING-finger protein, putative, expressed',)
46215680	GATCAAAACCAGGCACA	415.5	349.5	366.25	LPL	192.5	413	56	BLPL	170	44	147	HPL	1	LOC_Os02g37830	2	('serine/threonine-protein kinase Nek4, putative, expressed',)
63910130	GATCCCGTACAGCAGCA	263.5	236.75	365.5	AHPL	893	846.5	1220.5	AHPL	249	467	366	HPL	1	LOC_Os01g47760	1	('OsGrx_I1 - glutaredoxin subgroup III, expressed',)
474928580	GATCGGTTGTGGACCTG	309	307.25	365	AHPL	56.5	15.5	33.5	LPL	184	285	44	BLPL	2	LOC_Os02g13510	2	('receptor-like protein kinase 5 precursor, putative, expressed',)
255893550	GATCTGGCGCTCGCAGC	151	126.75	364.75	AHPL	126.5	57.5	382	AHPL	238	229	360	AHPL	2	LOC_Os06g04020	6	('histone H1, putative, expressed',)
103242630	GATCTCGACGAGCTCGA	576	278.75	363.25	LPL	2	1	2	MPL	27	3	16	MPL	1	LOC_Os07g09800	7	('expressed protein',)
439598550	GATCTTGAGCATGTCGG	297.75	319.25	362.25	AHPL	15.5		10	EOPF1	61		27	EOPF1	1	LOC_Os04g58730	4	('DNA binding protein, putative, expressed',)
400122570	GATCCAGTCGAGGAGCG	173.75	143.25	361.75	AHPL	308.5	359	1613	AHPL	296	414	577	AHPL	1	LOC_Os12g29220	12	('MTN3, putative, expressed',)
255811810	GATCCTTCGCCCGCAGC	260.5	381.75	360.25	HPL	168	133	155	HPL	105	274	94	BLPL	1	LOC_Os07g08770	7	('YGGT family protein, expressed',)
29566530	GATCCTGCCTCACTGAA	362	438.75	359.5	BLPL	284	356	256	BLPL	334	122	263	HPL	1	LOC_Os01g61720	1	('IQD1, putative, expressed',)
394775490	GATCCTGACAGCGGCCG	172.25	157	359.5	AHPL	198.5	197.5	525	AHPL	533	708	437	BLPL	1	LOC_Os07g07410	7	('hyoscyamine 6-dioxygenase, putative, expressed',)
559735690	GATCCAATGCCAGCCCT	207.75	358.25	359.5	AHPL	42.5	50	40.5	BLPL	5	37	45	AHPL	1	LOC_Os06g05400	6	('iron-sulfur assembly protein IscA, chloroplast precursor, putative, expressed',)
496587700	GATCGACGTGTGCCTTG	372	345	358.75	MPL	1186.5	1282	1327	AHPL	220	494	633	AHPL	2	LOC_Os03g09900	3	('membrane protein, putative, expressed',)
190412000	GATCAATGTGAGGAGAC	414.75	741.5	358.25	BLPL	491.5	844	132.5	BLPL	626	312	228	BLPL	1	LOC_Os02g43930	2	('dnaJ protein homolog 2, putative, expressed',)
196290620	GATCGCAAACAGTGGAC	314.75	473.5	358.25	LPL	349.5	423.5	129.5	BLPL	197	149	243	AHPL	2	LOC_Os06g12690	6	('DCN1-like protein 2, putative, expressed',)
335892080	GATCAGCTTCAGAAAAG	312.75	462.5	358	LPL	6			EPAF1	44			EPAF1	1	LOC_Os01g54540	1	('50S ribosomal protein L13, chloroplast precursor, putative, expressed',)
425970350	GATCTGGGGGTTCGAGG	164.25	264	358	AHPL	316.5	112	252	HPL	108	624	267	LPL	1	LOC_Os01g04010	1	('expressed protein',)
389264620	GATCGTTCAGTTCACCG	314	382.75	357.25	HPL	372	239.5	90.5	BLPL	392	201	393	AHPL	2	LOC_Os03g22890	3	('nucleolar GTP-binding protein 2, putative, expressed',)
73990520	GATCATAGGCGTAATCA	178.5	259.25	357	AHPL	86.5	51	2	BLPL	13	17		EPAF1	2	LOC_Os02g08544	2	('homeobox protein knotted-1-like 3, putative, expressed',)
461245140	GATCGAGTCTATTTTGG	480	736.25	357	BLPL									2	LOC_Os03g03910	3	('catalase-1, putative, expressed',)
252501580	GATCGTGCCGACCAAGC	227.5	385.5	356.25	HPL	134.5	84	287	AHPL	33	241	113	LPL	1	LOC_Os05g51630	5	('HYP1, putative, expressed',)
518991850	GATCCATATGGTTCCAT	405.5	310	356	LPL									2	LOC_Os03g14669	3	('nuclear transcription factor Y subunit C-1, putative, expressed',)
293444910	GATCTGGTGAATTTTGC	306.75	333.25	354.25	AHPL	373.5	546.5	368	BLPL	1057	697	689	BLPL	2	LOC_Os02g48720	2	('ADP,ATP carrier protein, mitochondrial precursor, putative, expressed',)
424937940	GATCGAGCTCGCAGAGG	412.75	364.5	353	BLPL	25	74.5	99	AHPL	68	27	95	AHPL	1	LOC_Os02g26860	2	('membrane related protein-like, putative, expressed',)
110649970	GATCCCGGGCCTAGGGA	139	110	352	AHPL	72		177	EOPF1					2	LOC_Os07g42940	7	('serine/threonine-protein kinase SAPK2, putative, expressed',)
609885130	GATCCAGCATCGGAGGT	471.5	380.25	351.75	BLPL	743.5	787.5	1040	AHPL	141	352	155	LPL	1	LOC_Os07g05620	7	('CIPK-like protein 1, putative, expressed',)
368996810	GATCCAGCTGAATATAG	285.75	482	351.5	LPL	407	278	15	BLPL	26		12	EOPF1	1	LOC_Os05g51670	5	('UDP-glucose 4-epimerase GEPI48, putative, expressed',)
216560290	GATCCTCTCATCGGACC	267.25	202	351.25	AHPL	1489.5	1817.5	681	BLPL	476	448	519	AHPL	1	LOC_Os01g70170	1	('transaldolase 2, putative, expressed',)
243305890	GATCCTCCCAACTATCC	595	147.75	350.5	LPL	197.5	131	173	HPL	53	7	257	AHPL	2	LOC_Os05g46020	5	('OsWRKY7 - Superfamily of rice TFs having WRKY and zinc finger domains, expressed',)
244109990	GATCTCTCTGTCACTCC		262.5	350.5	EOPF1	19		173	EOPF1			533	SEF1	6	LOC_Os07g45400	7	('expressed protein',)
268178290	GATCCCGACCTACGCGC	612.75		350	EOPF1	269		283.5	EOPF1	310		117	EOPF1	2	LOC_Os01g35789	1	('expressed protein',)
386932730	GATCCGCGCGGCGTACG	238.75	223.75	350	AHPL	189.5	158	525.5	AHPL	75	258	186	HPL	1	LOC_Os02g44820	2	('cellular retinaldehyde-binding/triple function, C-terminal, putative, expressed',)
116170170	GATCCGTTGAACCATGA	216	273.25	349	AHPL	613	267.5	454	HPL	280	534	272	BLPL	1	LOC_Os10g11260	10	('NEDD8-conjugating enzyme Ubc12-like, putative, expressed',)
91361330	GATCCCAAAGGCTGAGA	219.5	363.5	348	HPL	215.5	160.5	133.5	BLPL	277	23	219	HPL	1	LOC_Os07g06820	7	('serine/threonine-protein kinase RIO1, putative, expressed',)
279228170	GATCCAAGCACAGGGGC	228.5	264	347.25	AHPL	101.5	114.5	337.5	AHPL	145	330	401	AHPL	1	LOC_Os04g41920	4	('CBF1 interacting corepressor, putative, expressed',)
564453990	GATCTCCTCGACCTCCT	404.5	417	346.5	BLPL	769	788.5	1258.5	AHPL	823	900	950	AHPL	1	LOC_Os12g40840	12	('expressed protein',)
583044690	GATCCCCTTCGGCGTCT	184.75	270.25	346.25	AHPL	52	26	39.5	MPL	4	96	41	LPL	1	LOC_Os06g21530	6	('ABC-type Co2+ transport system, permease component, putative, expressed',)
101191970	GATCCTCAAGGCGGCGA	305.5	138.5	346	AHPL	248	227.5	280	AHPL	13	104	53	LPL	3	LOC_Os03g03450	3	('anthranilate phosphoribosyltransferase, chloroplast precursor, putative, expressed',)
245085700	GATCGGCGAGTTCCTCC	327.75	227.5	345.5	AHPL	1658	1366	1599.5	HPL	508	785	581	LPL	1	LOC_Os11g26860	11	('serine hydroxymethyltransferase, mitochondrial precursor, putative, expressed',)
119204700	GATCGCCCACGTCCTGA	339	271.5	345.25	AHPL	429.5	299.5	514.5	AHPL	641	1289	1014	HPL	1	LOC_Os01g03070	1	('eukaryotic translation initiation factor 3 subunit 10, putative, expressed',)
576119010	GATCCTTCGCCATTGCT	317.75	325.75	344	AHPL	654	791	171.5	BLPL	250	113	171	LPL	1	LOC_Os06g02470	6	('ATOZI1, putative, expressed',)
626373420	GATCGTCACCATTGTGT	167.75	306.25	343.667	AHPL	138	341	10	BLPL	216	89	17	BLPL	2	LOC_Os02g15310	2	('SR repressor protein, putative, expressed',)
454069770	GATCCAAATGCTACTGG	279.25	538.75	343.5	LPL	27	65.5	56	HPL		28	8	EOPF1	1	LOC_Os03g57840	3	('sterol-regulatory element binding protein site 2 protease containing protein, expressed',)
455046990	GATCTGTGAGCCGCTGG	248.5	211.25	343.5	AHPL	679.5	431.5	540.5	LPL	304	304	270	BLPL	1	LOC_Os05g51590	5	('N-rich protein, putative, expressed',)
144297980	GATCGCGCGTGAATCTA	368	341	343	LPL	153	168.5	413.5	AHPL	439	796	416	BLPL	1	LOC_Os03g12670	3	('expressed protein',)
459821090	GATCCTCGCAGGCTTGG	672.75		343	EOPF1	51		121.5	EOPF1	128		15	EOPF1	1	LOC_Os11g39190	11	('resistance protein CAN_RGA1, putative, expressed',)
249786450	GATCCCCTACGACTTCC	216.75	232.75	341.5	AHPL	438.5	350.5	389	LPL	109	132	122	HPL	1	LOC_Os05g50710	5	('late embryogenesis abundant protein Lea14-A, putative, expressed',)
198780050	GATCCCTCAACCTTGAC	212.75	595.75	341.25	LPL	76.5	281.5	58.5	BLPL	187	28	43	LPL	1	LOC_Os01g22510	1	('cyclase/dehydrase, putative, expressed',)
626322600	GATCACACCATGTGTGT	460.75	604.75	341	BLPL	495	821.5	110.5	BLPL	310	464	220	BLPL	2	LOC_Os05g41780	5	('ethylene-responsive transcription factor 4, putative, expressed',)
405364270	GATCTGGCCGAGGGGCG	260	378.5	340.75	HPL	316.5	221	807	AHPL	614	1692	1006	LPL	2	LOC_Os10g35960	10	('NAD-dependent malic enzyme 59 kDa isoform, mitochondrial precursor, putative, expressed',)
320734930	GATCCCCATCGCCGGTC	146.25	423.75	340.5	HPL	133	96	376	AHPL	38	135	204	AHPL	3	LOC_Os11g01990	11	('expressed protein',)
462424020	GATCGAGCGGCGCAATG	193.25	130.25	340.5	AHPL	240.5	155	3304.5	AHPL	478	490	2315	AHPL	2	LOC_Os04g37430	4	('lipoxygenase 5, putative, expressed',)
448623290	GATCCGTCTGAGATGGG	254	480	339.75	LPL	189.5	214.5	191.5	LPL	249	294	586	AHPL	1	LOC_Os01g72340	1	('beta-galactosidase, putative, expressed',)
520338370	GATCCTGACGTTCGCAT	490.5	202.25	339.5	LPL	3			EPAF1	7		7	EOPF1	1	LOC_Os01g10400	1	('expressed protein',)
3977910	GATCTTCTCACAGCAAA	309.667	280.5	339.333	AHPL	209.5	253.5	17	BLPL	71	6	5	BLPL	3	LOC_Os03g29340	3	('expressed protein',)
365771090	GATCCCCCTTCAGTGAG	320	567.25	338.75	LPL	53.5	36.5	78	AHPL	30		51	EOPF1	1	LOC_Os04g55050	4	('glutamyl-tRNA, putative, expressed',)
512037960	GATCACCTGTACCTAAT	490.25	460.5	338	BLPL	14			EPAF1					2	LOC_Os07g05820	7	('hydroxyacid oxidase 1, putative, expressed',)
106184540	GATCGCCCGCAAGAGGA	115	434	337.5	HPL	155.5	164.5	260.5	AHPL	194	372	223	LPL	1	LOC_Os08g39500	8	('60S ribosomal protein L31, putative, expressed',)
297247530	GATCCACCAACGCCATC	291	353.5	337.5	HPL	79	319.5	300	HPL	98	136	107	LPL	1	LOC_Os01g01720	1	('peroxin Pex14, putative, expressed',)
91212230	GATCTCATCTGATGAGA	1008		334.75	EOPF1	3			EPAF1					2	LOC_Os02g01340	2	('ferredoxin--NADP reductase, leaf isozyme, chloroplast precursor, putative, expressed',)
503084650	GATCCATCCCGGTTTTG	230.25	391	331.5	HPL	21	4		EPAF1	18			EPAF1	1	LOC_Os10g40030	10	('WW domain-containing oxidoreductase, putative, expressed',)
498239680	GATCAAGTAAACAGTTG	463.667	528	331	BLPL		11		EPAF1		1		EPAF1	2	LOC_Os06g51029	6	('OsFtsH1 - Oryza sativa FtsH protease, homologue of AtFtsH1/5, expressed',)
77441090	GATCCTGCGGGAGCTCA	191.25	372.5	330.5	HPL	141	157.5	427.5	AHPL	109	241	393	AHPL	1	LOC_Os10g38970	10	('expressed protein',)
349669600	GATCAATGCTAGCCCAG	456.25	256.25	330.5	LPL	9		8	EOPF1	8			EPAF1	1	LOC_Os10g02480	10	('NAD(P)H-dependent oxidoreductase, putative, expressed',)
344021450	GATCCAGCTTGTATAAG	164.5	615.75	330	LPL	320.5	847	163	BLPL	85	106	48	BLPL	2	LOC_Os06g47350	6	('RNA polymerase I transcription factor, putative, expressed',)
259315780	GATCGGTATTGGTGAGC	237.25	455.75	329.75	LPL	38	122.5	28.5	BLPL	389	120	101	BLPL	1	LOC_Os04g42520	4	('adenine phosphoribosyltransferase 2, putative, expressed',)
528640320	GATCAAGAACGGGCGAT	304.5		329.5	EOPF1							1	SEF1	7	LOC_Os06g21590	6	('chlorophyll a-b binding protein 6A, chloroplast precursor, putative, expressed',)
451810250	GATCCAGCAGGCCATGG	214.75	266.25	328.75	AHPL	237	370	485.5	AHPL	100	28	101	AHPL	1	LOC_Os03g62790	3	('pirin-like protein, putative, expressed',)
256759450	GATCCGGGAGATTCAGC	282	352	328.5	HPL	331.5	377.5	207	BLPL	281	148	117	BLPL	2	LOC_Os12g05650	12	('ACT domain containing protein, expressed',)
265924060	GATCGCCGACATCCCGC	232.25	159.75	328	AHPL	841	507.5	1361	AHPL	486	1713	1084	LPL	1	LOC_Os04g51560	4	('OsWRKY68 - Superfamily of rice TFs having WRKY and zinc finger domains, expressed',)
309943610	GATCCGTGTTGTAGCTC	149	135.5	327.5	AHPL	98.5	81.5	36	BLPL	83	7	58	HPL	2	LOC_Os09g12770	9	('MYB-CC type transfactor, putative, expressed',)
650229360	GATCAGCTTGGAAAGTT	411.75	476.25	327.5	BLPL	51.5	2		EPAF1					7	LOC_Os06g20320	6	('trigger factor-like protein, putative, expressed',)
231101520	GATCAGAAGAGGAAGCC	236	325.5	327.25	AHPL	237	333	65.5	BLPL	25		38	EOPF1	1	LOC_Os05g03040	5	('floral homeotic protein APETALA2, putative, expressed',)
171213250	GATCCTGAAAACCCAAC	135	378.25	325.25	HPL	162.5	150.5	26.5	BLPL	125	2	142	AHPL	1	LOC_Os06g13100	6	('CREG1 protein precursor, putative, expressed',)
409345940	GATCGAATATCGAATCG	511.75	410.25	324.75	BLPL	5.5	132.5	119.5	HPL	389	539	274	BLPL	2	LOC_Os03g27120	3	('LOL3, putative, expressed',)
251991100	GATCGCAAGAAGAAAGC	200	494.75	324	LPL	131	264.5	163.5	LPL	145	358	255	HPL	2	LOC_Os12g43600	12	('glycine-rich RNA-binding protein 2, putative, expressed',)
221531720	GATCACCTTCAAGACCC	165	205.25	323.5	AHPL	45		44.5	EOPF1	95	69	26	BLPL	1	LOC_Os01g11240	1	('expressed protein',)
336253010	GATCCCCTACCACAAAG	288.5	333	323.5	HPL	172	144	22.5	BLPL	139	74	34	BLPL	2	LOC_Os04g45570	4	('expressed protein',)
189074250	GATCCAGACAAGAAGAC	167	399.75	322.5	HPL	428.5	762.5	154	BLPL	741	164	180	LPL	2	LOC_Os07g36410	7	('expressed protein',)
425855040	GATCAAGGCTATCGAGG	200.667	302	322.333	AHPL	355.5	317.5	62.5	BLPL	371	19	96	LPL	1	LOC_Os02g37862	2	('60S ribosomal protein L6, putative, expressed',)
414467950	GATCTGAGCTGCAGTCG	367.75	368.25	322.25	BLPL	226	190	424	AHPL	672	1502	1828	AHPL	1	LOC_Os04g42930	4	('OsGrx_C2.2 - glutaredoxin subgroup I, expressed',)
333663170	GATCCTGACAGACTTTC	382.25	504	321.5	BLPL	17.5	21		EPAF1					1	LOC_Os07g37830	7	('peptidyl-prolyl cis-trans isomerase CYP37, chloroplast precursor, putative, expressed',)
458237280	GATCAATTGCTATGTGG	374.75	365	321.5	BLPL	232	186.5	10	BLPL	85	20	88	AHPL	2	LOC_Os03g50290	3	('14-3-3-like protein S94, putative, expressed',)
581365890	GATCCTAAAGCATCTCT	398.5	412.25	320.75	BLPL	27.5	207.5	3	BLPL			6	SEF1	1	LOC_Os02g52940	2	('inorganic pyrophosphatase, putative, expressed',)
316881520	GATCAGCTCCAGTAGTC	361.25	487.25	320	BLPL	128.5	213	29.5	BLPL	200	99	150	MPL	2	LOC_Os02g55200	2	('expressed protein',)
61292160	GATCAAACGCAGCTCCA	392.75	228.5	318.5	HPL	313.5	236.5	286	HPL	322	367	481	AHPL	1	LOC_Os01g59900	1	('expressed protein',)
237345620	GATCGAGACGGAGGGCC	142.75	141.75	318.25	AHPL	18	21	316.5	AHPL	158	213	560	AHPL	1	LOC_Os05g37520	5	('expressed protein',)
621506560	GATCAAAAAGCCACTGT	271.5	371	317.667	LPL	119.5	146	4	BLPL	113		3	EOPF1	2	LOC_Os01g22520	1	('dihydrolipoyl dehydrogenase, mitochondrial precursor, putative, expressed',)
462772070	GATCTCCCGAGAGAATG	210.25	446.25	317	LPL	28.5	33	9.5	BLPL			13	SEF1	1	LOC_Os02g55630	2	('nuclear WD protein, putative, expressed',)
101967130	GATCCGGTGCCGTGCGA	61.75	318.25	316.75	HPL			6.5	SEF1	16	24	47	AHPL	1	LOC_Os01g70460	1	('expressed protein',)
120763490	GATCCTTACCACAGTGA	185	331.75	316.5	HPL	1387	2770	511.5	BLPL	714	233	325	LPL	1	LOC_Os06g09450	6	('sucrose synthase 1, putative, expressed',)
447956010	GATCCACTGCAGTGGGG	665.5		316.333	EOPF1	7			EPAF1	11			EPAF1	2	LOC_Os11g32500	11	('rubredoxin family protein, expressed',)
609505690	GATCCGGAAGAAGAGGT	252	523	316	LPL	7			EPAF1			8	SEF1	1	LOC_Os03g03360	3	('50S ribosomal protein L5, chloroplast precursor, putative, expressed',)
122750830	GATCTGAGCTACTGTGA	442.5	272.75	315.75	LPL					12	35	5	BLPL	2	LOC_Os01g67120	1	('rhodanese-like domain containing protein, expressed',)
7658130	GATCCCTCTTGGTGAAA	428.5	446.25	315.25	BLPL	103	318.5	35.5	BLPL	107	9	46	LPL	7	LOC_Os02g10720	2	('expressed protein',)
446913560	GATCATCGTTGTCGGGG	239.25	308.25	315.25	AHPL	226.5	104.5	226.5	HPL	354	395	432	AHPL	1	LOC_Os05g14550	5	('phosphatidylinositol 3-kinase tor2, putative, expressed',)
334066430	GATCTATGGTTGCTTTC	222.333	156.25	314.667	AHPL	600	546	38	BLPL	88	97	10	BLPL	2	LOC_Os10g27190	10	('40S ribosomal protein S17-4, putative, expressed',)
206203630	GATCTGACACGGGGTAC	176.333	262.333	314	AHPL	203.5	269.5	310.5	AHPL	127	205	305	AHPL	2	LOC_Os06g04240	6	('Q-rich domain protein, putative, expressed',)
223698810	GATCCGCCGCCCCCCCC			314	SEF1	71	47	43	BLPL					5	LOC_Os01g60410	1	('ubiquitin-conjugating enzyme E2-17 kDa, putative, expressed',)
492000560	GATCAGTGTGTGGTGTG	262.25	435.25	313.75	LPL	19.5	99	3	BLPL	111	34	75	HPL	2	LOC_Os02g13060	2	('expressed protein',)
415482580	GATCGAGTCGTTCGTCG	280.75	244	313	AHPL	126.5	14.5	47.5	LPL	7	109	36	LPL	1	LOC_Os02g15640	2	('AT-rich element binding factor 3, putative, expressed',)
593815940	GATCGGCCTCCAGGAGT	196.75	96.5	312.25	AHPL	163.5	340	215	LPL	137	124	181	AHPL	1	LOC_Os01g65100	1	('POT family protein, expressed',)
339167700	GATCGAGCTCAGCCAAG	251.5	151.75	312	AHPL	288	193.5	222	LPL	292	424	467	AHPL	1	LOC_Os11g41900	11	('1-acyl-sn-glycerol-3-phosphate acyltransferase PLS1, putative, expressed',)
358004330	GATCCATCCCACGAGAG	480.75	236.25	312	LPL	35		17	EOPF1	130		17	EOPF1	7	LOC_Os09g15284	0	('expressed protein',)
648569400	GATCATGCTAGGCTCTT	208.25	311.5	311.75	AHPL	44	78	52	LPL	139	15	21	LPL	2	LOC_Os01g01790	1	('expressed protein',)
555305270	GATCTTCAACCCTTACT	125.75	376.5	311.667	HPL	301.5	470	35	BLPL	205	39	71	LPL	2	LOC_Os03g31090	3	('40S ribosomal protein S19, putative, expressed',)
420145810	GATCCCTCTCCACAAGG	247.25	391	311.5	LPL	313.5	412	277	BLPL	120	61	48	BLPL	1	LOC_Os05g29990	5	('UDP-glucuronic acid decarboxylase 1, putative, expressed',)
101029080	GATCATTCAGGAGGCGA	315.75	247.5	311.25	HPL	34.5	39	3.5	BLPL	52	18	12	BLPL	1	LOC_Os03g56470	3	('BRASSINOSTEROID INSENSITIVE 1-associated receptor kinase 1 precursor, putative, expressed',)
479540980	GATCGATGAGTGTGCTG	245.25	254.75	310.75	AHPL	55	78		EPAF1	10	22	9	BLPL	2	LOC_Os04g57540	4	('adenylate kinase, chloroplast precursor, putative, expressed',)
606745610	GATCCAAAGACTCTCGT	223.75	374	310.75	HPL	201	144	214.5	AHPL	148	123	234	AHPL	1	LOC_Os05g44290	5	('protein kinase, putative, expressed',)
617103530	GATCCACAAAGGCTGGT	256	359	309	HPL	335.5	349	221.5	BLPL	400	417	353	BLPL	1	LOC_Os02g46130	2	('aspartyl-tRNA synthetase, putative, expressed',)
86713240	GATCATCCAACCACAGA	370.25	312.25	308.75	BLPL	174.5	375	83.5	BLPL	163	306	186	LPL	2	LOC_Os04g36050	4	('cleft lip and palate transmembrane 1 protein, putative, expressed',)
245531440	GATCAGTGGCGGGCTCC	162.667	173.75	308.75	AHPL	43	29.5	1933	AHPL	154	294	3058	AHPL	1	LOC_Os11g05380	11	('cytochrome P450 94A2, putative, expressed',)
94551150	GATCTGAAGCACAACGA	255	278	308.5	AHPL			10	SEF1					1	LOC_Os08g39300	8	('serine--glyoxylate aminotransferase, putative, expressed',)
4380390	GATCTCCATTGGGCAAA	76.3333	211	308.333	AHPL	208	159	28	BLPL	38	89	126	AHPL	2	LOC_Os01g57570	1	('minor allergen Alt a 7, putative, expressed',)
399529200	GATCAGCAGAGGCAGCG	234.5	505.75	308.25	LPL	14.5	26	48.5	AHPL	160	123	145	HPL	1	LOC_Os07g37620	7	('fiber expressed protein, putative, expressed',)
356860460	GATCGTCGGCAGAAGAG	171.25	190.25	308	AHPL	277.5	283.5	152.5	BLPL	188	287	257	HPL	1	LOC_Os02g21970	2	('26S protease regulatory subunit 6B, putative, expressed',)
518567760	GATCAGAGCCACTCCAT	256.25	75	307.75	AHPL	121.5	256.5	197	HPL	267	204	524	AHPL	1	LOC_Os07g36590	7	('serine/threonine-protein kinase receptor precursor, putative, expressed',)
482310970	GATCCGTGGATTTTCTG	252.75	266.25	307	AHPL	134.5	393	6.5	BLPL	450	127	237	LPL	2	LOC_Os02g02890	2	('peptidyl-prolyl cis-trans isomerase, putative, expressed',)
60246440	GATCACATCTGTTGCCA	328.5	335.25	306.75	BLPL	712	903	75	BLPL	132	8	23	LPL	1	LOC_Os07g45320	7	('COX VIIa-like protein, putative, expressed',)
412643490	GATCCTCTACGGCCTCG	412.75	221.75	306.25	LPL	257.5	113	664.5	AHPL	185	223	365	AHPL	1	LOC_Os04g47780	4	('amino acid transport protein, putative, expressed',)
254962890	GATCCAGTGGAACCAGC	179.75	205	305.75	AHPL	234	54.5	43.5	BLPL	99	49	143	AHPL	1	LOC_Os03g17910	3	('kinesin like protein, putative, expressed',)
256558670	GATCTGTAGGTCTCAGC	200.25	270.5	305.75	AHPL	19	53.5		EPAF1	40			EPAF1	2	LOC_Os06g03990	6	('aminotransferase ACS12, putative, expressed',)
9160300	GATCGTTAGGTTCTAAA	470.333	495.25	305.5	BLPL	481.5	623.5	190.5	BLPL	79	184	138	HPL	1	LOC_Os08g39450	8	('multiple stress-responsive zinc-finger protein ISAP1, putative, expressed',)
479459180	GATCGTTGAGCGTGCTG	153.75	242.75	304.75	AHPL	248	125.5	171.5	LPL	221	211	165	BLPL	1	LOC_Os08g41300	8	('60S ribosomal protein L32, putative, expressed',)
65818490	GATCCGCCGTGCACGCA	209.25	65	303.25	AHPL					19			EPAF1	2	LOC_Os02g58790	2	('expressed protein',)
593844660	GATCGACGGAGAGGAGT	296.25	322	302.75	LPL	242	448	248.5	LPL	429	310	559	AHPL	1	LOC_Os05g01940	5	('zinc finger, RING-type, putative, expressed',)
321638090	GATCCAGTTCATGGGTC	136	148.5	301.75	AHPL	172	378.5	178.5	LPL	258	127	109	BLPL	3	LOC_Os07g42440	7	('hydroxyacid oxidase 1, putative, expressed',)
93080210	GATCCCTCTCAAGTAGA	294	342.5	301.667	LPL									1	LOC_Os09g38090	9	('expressed protein',)
426546230	GATCTTCGTGCTGGAGG	78.25	14	301.667	AHPL	48.5	97	21	BLPL	7	185	133	HPL	1	LOC_Os07g34260	7	('chalcone synthase DII, putative, expressed',)
625802000	GATCAGGTCCGTGGTGT	205.5	222.5	301.5	AHPL	372.5	339.5	208	BLPL	114	46	234	AHPL	7	LOC_Os01g40470	1	('vacuolar ATP synthase subunit d, putative, expressed',)
123066010	GATCCGGGAGATTGTGA	161	135.25	301.25	AHPL	138.5	149	14.5	BLPL	176	27	161	HPL	1	LOC_Os08g40830	8	('pumilio domain-containing protein PPD1, putative, expressed',)
648726040	GATCATCGAAGTCTCTT	123	262.25	301	AHPL	19	106		EPAF1	6	2	15	AHPL	7	LOC_Os03g56250	3	('wound and phytochrome signaling involved receptor like kinase, putative, expressed',)
54124200	GATCACACGCCGGACCA	302	253.75	300.75	HPL	380.5	399.5	723.5	AHPL	472	886	604	LPL	1	LOC_Os10g25770	10	('transcription initiation factor IIE beta subunit, putative, expressed',)
76689010	GATCCCGGACAACCTCA	361.5	225.75	299.75	HPL	469.5	103.5	455	HPL	45	142	37	BLPL	2	LOC_Os01g04950	1	('peptide transporter PTR2, putative, expressed',)
308039520	GATCAATTTCAAGCCTC	115	299	299.5	AHPL	259.5	339.5	31.5	BLPL	230	9	66	LPL	1	LOC_Os01g43420	1	('protein ABIL1, putative, expressed',)
236950980	GATCGGTTGTAGCGGCC	233.5	169.75	298.75	AHPL	145	67	316.5	AHPL	160	333	411	AHPL	1	LOC_Os07g02300	7	('TPR Domain containing protein, expressed',)
560281810	GATCCCCAATGTGCCCT	250.75	232	298.25	AHPL	236	174	407	AHPL	182	119	155	HPL	2	LOC_Os03g02850	3	('tobamovirus multiplication 3, putative, expressed',)
277032970	GATCCAAAAGTGGCGGC	400.5	425	297.75	BLPL	57.5	60	99	AHPL	147	292	233	HPL	1	LOC_Os02g32610	2	('protein kinase domain containing protein, expressed',)
208977740	GATCGTGTTTCTGTTAC	238.75	243.25	297.667	AHPL	131	357	71.5	BLPL	70	41	44	LPL	1	LOC_Os10g41510	10	('calcineurin B-like protein 9, putative, expressed',)
349205920	GATCAACGAGCTACCAG	345.75	531.25	297.333	BLPL	2218.5	3991	886.5	BLPL	79822	30561	46604	LPL	2	LOC_Os01g74300	1	('metallothionein-like protein type 2, putative, expressed',)
663039150	GATCTGGGTCTGTATTT	235.25	190	297.333	AHPL	1			EPAF1					2	LOC_Os04g56400	4	('glutamine synthetase, chloroplast precursor, putative, expressed',)
212281290	GATCCAGCGGGTTAACC	115	269.75	296.75	AHPL	294.5	367	187.5	BLPL	126	120	186	AHPL	2	LOC_Os12g18880	12	('protein mago nashi, putative, expressed',)
123538870	GATCTTCCCAAGATTGA	260.75	298.25	296	HPL	591	850.5	127	BLPL	487	178	221	LPL	1	LOC_Os02g03860	2	('mitochondrial ATP synthase precursor, putative, expressed',)
108599910	GATCTCCTCCTGCCGGA	232.75	190.5	295.5	AHPL	392.5	351.5	455	AHPL	408	543	638	AHPL	2	LOC_Os02g21920	2	('senescence-associated protein, putative, expressed',)
155827090	GATCCCTTCCATCTGTA	233.75	363.5	295.5	LPL		1		EPAF1	3			EPAF1	2	LOC_Os02g39740	2	('tab2 protein, putative, expressed',)
289904400	GATCAGGTTGCCGGTGC	225.75	451.75	295.5	LPL	107.5	150.5	250.5	AHPL	27	261	67	LPL	1	LOC_Os01g32330	1	('farnesylated protein 2, putative, expressed',)
475557340	GATCGCCGACGGCCCTG	126.25	147.25	294.5	AHPL	243.5	134	803.5	AHPL	201	403	299	LPL	3	LOC_Os07g47830	7	('pectinesterase-1 precursor, putative, expressed',)
116659250	GATCCCAAGAAAGATGA	241.25	253	294.25	AHPL	197.5	67	142	HPL	115	129	233	AHPL	1	LOC_Os02g08480	2	('ubiquitin fusion degradation protein 1, putative, expressed',)
290718460	GATCGCGTCGCGTGTGC	170.25	128	294.25	AHPL	211	178	1544	AHPL	1087	3021	2396	HPL	1	LOC_Os05g44060	5	('expressed protein',)
120600280	GATCATTCCCAAAGTGA	424.333	475.5	293.75	BLPL	232.5	412	101	BLPL	45		12	EOPF1	1	LOC_Os03g20630	3	('zinc-binding protein, putative, expressed',)
404177100	GATCGTGGCGTGAGGCG	327.75	248.5	293.5	HPL	544	206	939.5	AHPL	631	843	596	BLPL	2	LOC_Os03g04430	3	('protein phosphatase 2C, putative, expressed',)
591594340	GATCGGAGTATGGCAGT	317.5	266.75	293.5	HPL	265.5	282.5	194	BLPL	2710	740	1191	LPL	2	LOC_Os07g48490	7	('expressed protein',)
42656860	GATCGCCTGCCACAACA	138.75	522.75	293	LPL	69.5	115	69.5	LPL	72	117	214	AHPL	1	LOC_Os07g08840	7	('thioredoxin H-type, putative, expressed',)
106662800	GATCAGGACAATGAGGA	281.75	444.5	293	LPL	164	167	59.5	BLPL	96	33	63	LPL	1	LOC_Os04g54430	4	('nucleolin, putative, expressed',)
403452730	GATCCGTGGTCGTCGCG	270	128	293	AHPL	226.5	80	349.5	AHPL	267	134	360	AHPL	1	LOC_Os08g42580	8	('lysM receptor-like kinase, putative, expressed',)
572441780	GATCGACAGGTCCGGCT	51.5	672.667	292.5	LPL		95.5	24	EOPF1		204	259	EOPF1	1	LOC_Os01g68300	1	('expressed protein',)
453966800	GATCAGATGATGACTGG	190.333	271	292.333	AHPL	170.5	214	40	BLPL	33	19	35	AHPL	1	LOC_Os01g61890	1	('AT hook motif family protein, expressed',)
70588250	GATCCGAGCCTGTGGCA	172	223.5	292.25	AHPL	318	124	270	HPL	138	168	159	HPL	1	LOC_Os03g53980	3	('expressed protein',)
73712590	GATCTGTTCGTCAATCA	223	222.75	291.75	AHPL	193.5	265.5	9	BLPL	53	21		EPAF1	1	LOC_Os04g53740	4	('thioredoxin-like 4, putative, expressed',)
89076380	GATCGCTCTGGTTCAGA	377.75	142.5	291.5	HPL	54	259.5		EPAF1	69	125	125	HPL	3	LOC_Os10g37330	10	('aldo-keto reductase/ oxidoreductase, putative, expressed',)
439364150	GATCTTCGGGGCGTCGG	167.75	173.25	290.75	AHPL	616.5	339.5	971	AHPL	172	433	467	AHPL	1	LOC_Os01g16190	1	('26S proteasome non-ATPase regulatory subunit 14, putative, expressed',)
231353240	GATCATCCACAACAGCC	290.75	383	290.5	BLPL	273.5	242	125.5	BLPL	836	403	848	AHPL	1	LOC_Os04g11390	4	('expressed protein',)
271334090	GATCCAGTCCAAGTCGC	145.25	313.25	289.75	HPL	45	10	19.5	LPL	4	56	23	LPL	1	LOC_Os01g04130	1	('peptidyl-tRNA hydrolase, putative, expressed',)
582037090	GATCCTTAGTCAAGTCT	237.75	303.25	289.75	HPL	280	355	169	BLPL	205	63	53	BLPL	1	LOC_Os10g31000	10	('ubiquitin-conjugating enzyme E2-21 kDa 1, putative, expressed',)
510911840	GATCAATTGCCGTGAAT	201.25	299.75	289.5	HPL	298.5	299	32.5	BLPL	80	23		EPAF1	2	LOC_Os01g64650	1	('VAMP-like protein YKT62, putative, expressed',)
66587150	GATCTGCGGGCGCCGCA	224.75	211.5	286.75	AHPL	468.5		706.5	EOPF1	656	602	532	BLPL	1	LOC_Os04g02354	4	('expressed protein',)
283954190	GATCTGCGTCACCATGC	196.75	166	286.75	AHPL									1	LOC_Os02g37060	2	('expressed protein',)
503215270	GATCTCTCAGCTTTTTG	306.25	344.75	286.75	BLPL	119.5	115.5	89	BLPL	304	80	526	AHPL	2	LOC_Os03g17240	3	('protein binding protein, putative, expressed',)
581586850	GATCCTCCGTGCTCTCT	204	204.5	286.75	AHPL	680	522.5	306	BLPL	326	464	608	AHPL	1	LOC_Os03g50540	3	('NADH-ubiquinone oxidoreductase 75 kDa subunit, mitochondrial precursor, putative, expressed',)
658982040	GATCATCTGCAGCTGTT	232	232	286.333	AHPL	161	219.5	41	BLPL	126	7	7	LPL	2	LOC_Os03g58430	3	('40S ribosomal protein S15, putative, expressed',)
486375910	GATCTCCGGCGAGCGTG	667		286.25	EOPF1	589		398.5	EOPF1	507		415	EOPF1	1	LOC_Os05g47446	5	('programmed cell death protein 5, putative, expressed',)
496374080	GATCAAGAAGGCCCTTG	467.75	150.75	286.25	LPL	336	103.5	143.5	LPL	293	106	111	LPL	1	LOC_Os04g17100	4	('farnesylated protein 1, putative, expressed',)
564693550	GATCTGGCTCGGCTCCT	51	208	286.25	AHPL	340.5	578.5	560	HPL	79	728	248	LPL	1	LOC_Os06g07030	6	('dehydration responsive element binding protein, putative, expressed',)
650219990	GATCTTGAAGGAAAGTT	220.333	248.25	286	AHPL	2	41		EPAF1					7	LOC_Os01g67000	1	('membrane-associated 30 kDa protein, chloroplast precursor, putative, expressed',)
101201390	GATCTGATTGGCGGCGA	230.25	234.75	284.75	AHPL	25	15	66.5	AHPL	62	34	94	AHPL	2	LOC_Os02g02520	2	('expressed protein',)
221338450	GATCCCCCATTGCACCC	167	126	284.75	AHPL	590	416	1499.5	AHPL	636	1523	1130	HPL	2	LOC_Os04g50120	4	('expressed protein',)
118079230	GATCTATGATGAACTGA	71.75	288.5	284.5	HPL	34	32	69.5	AHPL	54	74	23	BLPL	2	LOC_Os09g29840	9	('endoplasmin precursor, putative, expressed',)
191719440	GATCAGGCGGAGACGAC	508.75	248.333	284.5	LPL					1			EPAF1	1	LOC_Os01g62060	1	('plant-specific domain TIGR01589 family protein, expressed',)
332054690	GATCCTCTATGGGGTTC	95	150	283.667	AHPL	112.5	94	22	BLPL	105	52	44	BLPL	1	LOC_Os01g60440	1	('ATP binding protein, putative, expressed',)
5362210	GATCCTCGGTGAAGAAA	186.25	443.5	283.5	LPL	370.5	546	63.5	BLPL	131	37	93	HPL	1	LOC_Os09g32220	9	('protein pob, putative, expressed',)
336125060	GATCGGCTGAGTAAAAG	200.25	304.5	283.333	HPL	70.5	196		EPAF1	146	87	32	BLPL	2	LOC_Os04g35900	4	('translocon Tic40, putative, expressed',)
120383010	GATCCTCGAATGTCTGA	224.75	150.5	282.75	AHPL	269	439.5	353.5	MPL	588	406	441	LPL	2	LOC_Os02g27760	2	('40S ribosomal protein S15a, putative, expressed',)
176651410	GATCCCTCATAGCTAAC	272.5	332	282.75	LPL	164	224.5	7.5	BLPL	63		91	EOPF1	1	LOC_Os02g24354	2	('diaminopimelate decarboxylase, putative, expressed',)
554615320	GATCATCGGCACGTACT	68	41	282.333	AHPL	38	10		EPAF1			5	SEF1	1	LOC_Os10g39140	10	('gibberellin 20 oxidase 2, putative, expressed',)
290334990	GATCTGCAACAATGTGC	201	205.25	282.25	AHPL	83	107	63	BLPL	219	155	70	BLPL	1	LOC_Os08g23730	8	('GMP synthase, putative, expressed',)
100952090	GATCCGGCGGAAGGCGA	229	284.25	282	HPL	177	137	408.5	AHPL	120	37	56	LPL	1	LOC_Os10g19970	10	('expressed protein',)
116811400	GATCACTCCTTAGATGA	378	642	281	BLPL	59.5	128	19.5	BLPL	1		5	EOPF1	2	LOC_Os06g04270	6	('transketolase, chloroplast precursor, putative, expressed',)
80388060	GATCGCCGCGGGGGTCA	136.25	300.25	280.75	HPL	19.5	4.5	74.5	AHPL	35	23	13	BLPL	1	LOC_Os02g20490	2	('expressed protein',)
527284560	GATCAGAGGACGACGAT	153.667	147.5	280.25	AHPL	6.5	16	1	BLPL					2	LOC_Os02g39930	2	('OsTIL-1 - Oryza sativa Temperature-induced lipocalin-1, expressed',)
323583810	GATCCTGTTTTGCTGTC	254	343	280	LPL	512.5	289.5	86	BLPL	518	196	89	BLPL	2	LOC_Os02g02130	0	('60S ribosomal protein L37, putative',)
225637480	GATCACGGTGACAGCCC	99.75	216.75	279	AHPL	148	113	342	AHPL	311	362	305	BLPL	1	LOC_Os05g02880	5	('splicing factor, arginine/serine-rich 7, putative, expressed',)
202896610	GATCCTTCAGCGCCTAC	187.75	287.5	278.5	HPL	225.5	179.5	164.5	BLPL	71	73	159	AHPL	1	LOC_Os06g19680	6	('protein binding protein, putative, expressed',)
380792240	GATCAGTTGGAACCACG	189.75	169	278.25	AHPL	279	212	138.5	BLPL	247	131	263	AHPL	1	LOC_Os01g25820	1	('respiratory burst oxidase 2, putative, expressed',)
362080040	GATCACAGCTTCAGGAG	307.5	423.25	277.75	BLPL	612.5	400.5	102.5	BLPL	1049	157	1079	AHPL	1	LOC_Os01g61850	1	('expressed protein',)
194351870	GATCTATGGTAGAGGAC	160.667	202.75	277	AHPL	96	148	13	BLPL	151	124	59	BLPL	1	LOC_Os11g14430	0	('APOBEC1 complementation factor, putative, expressed',)
653852300	GATCGTAATATGCCGTT	73.6667	218.667	277	AHPL	112.5	237.5	18	BLPL	11	36	28	HPL	2	LOC_Os05g33880	5	('multicystatin, putative, expressed',)
114103770	GATCCGATTGCAGTGGA	235.25	215	276.5	AHPL	75	202	15	BLPL	60	73	39	BLPL	2	LOC_Os08g34950	8	('1-phosphatidylinositol-4-phosphate 5-kinase/ zinc ion binding protein, putative, expressed',)
570491120	GATCAGCAAAAGGCGCT	253.25	134.75	276.5	AHPL	239	231	38.5	BLPL	135	101	135	HPL	1	LOC_Os05g08980	5	('expressed protein',)
196076630	GATCTTGCAATATGGAC	102	60.3333	276.333	AHPL	267	322.5	62.5	BLPL	61	44	29	BLPL	2	LOC_Os03g60590	3	('actin-depolymerizing factor 3, putative, expressed',)
457940520	GATCACAATAATGGTGG	258.75		276.333	EOPF1	39			EPAF1					1	LOC_Os09g17329	9	('expressed protein',)
113928760	GATCATGCTCCTCTGGA	465.75	345.25	276	BLPL	17.5	23		EPAF1	19	2		EPAF1	1	LOC_Os03g51960	3	('expressed protein',)
110449930	GATCCAAGAGAGAGGGA	283	427.25	275.75	BLPL			64.5	SEF1					3	LOC_Os05g40190	5	('thioredoxin H-type, putative, expressed',)
230378000	GATCAGGCTCAGTTCCC	196.25	228.25	275.5	AHPL	249.5	348	381.5	AHPL	167	504	226	LPL	1	LOC_Os01g52390	1	('plasminogen activator inhibitor 1 RNA-binding protein, putative, expressed',)
151274610	GATCCCGGTACTGCGTA	225.667	333.75	275.25	LPL	13.5			EPAF1	11	9	23	AHPL	1	LOC_Os01g22980	1	('lysosomal protective protein precursor, putative, expressed',)
306418370	GATCCTGGGTAGTACTC	258.75	254.5	274.75	AHPL	102.5	273	90	BLPL	130	22	86	HPL	1	LOC_Os01g32080	1	('2-hydroxyphytanoyl-CoA lyase, putative, expressed',)
396675480	GATCATCCTCACCTCCG	165.75	363.5	274.5	HPL	174	277.5	76	BLPL	277	108	227	HPL	1	LOC_Os01g73140	1	('ubiquitin-fold modifier 1 precursor, putative, expressed',)
231347180	GATCGTTTCAAACAGCC	147.75	597.75	274.25	LPL	82			EPAF1	68			EPAF1	2	LOC_Os08g03310	8	('RNA binding protein, putative, expressed',)
80057880	GATCATCGAGGAGGTCA	299.75	304.25	273.75	BLPL	187.5	119	97	BLPL	169	109	66	BLPL	1	LOC_Os04g33420	4	('DNA-binding protein S1FA1, putative, expressed',)
72412080	GATCAGTTCTTCGTGCA	187	195.5	273.5	AHPL	167.5	114	2	BLPL	157		35	EOPF1	1	LOC_Os03g30934	3	('UDP-N-acetylglucosamine transferase subunit ALG14, putative, expressed',)
436986630	GATCTCGTCGATGGCGG	257	78	273.5	AHPL	392		139	EOPF1		75		EPAF1	2	LOC_Os06g45480	6	('metallopeptidase, putative, expressed',)
586659660	GATCGTGTTGGATTTCT	101.5	379.5	273.333	HPL	35			EPAF1	8			EPAF1	1	LOC_Os12g32280	12	('expressed protein',)
482363540	GATCGAACTCAAAAGTG	273.5	354.75	273.25	BLPL	308	504.5	133.5	BLPL	481	335	328	BLPL	1	LOC_Os06g07580	6	('expressed protein',)
481137300	GATCGAACAGGAGTCTG	295.5	213.25	273	HPL	272.5	213	145	BLPL	156	53	178	AHPL	2	LOC_Os01g68060	1	('copine-6, putative, expressed',)
468684050	GATCCCTGTCGATGATG	318.75	341.5	272.75	BLPL	31			EPAF1		9		EPAF1	1	LOC_Os01g74190	1	('expressed protein',)
500322840	GATCATCGGTGCTGTTG	241.75	440.5	272.75	LPL	330	655.5	290.5	BLPL	176	251	221	HPL	1	LOC_Os01g13080	1	('60S acidic ribosomal protein P3, putative, expressed',)
479680130	GATCCTAATTGTTGCTG	73	141.75	272.667	AHPL	150	192	31.5	BLPL		12	11	EOPF1	3	LOC_Os05g50830	5	('ATP binding protein, putative, expressed',)
171356030	GATCTATTTCTCCCAAC	253	256.25	271.75	AHPL	353	198	329	HPL	408	502	500	HPL	1	LOC_Os05g05700	5	('cullin-1, putative, expressed',)
232118080	GATCAAGATTGAGAGCC	286.5	257.25	271.667	MPL	197.5	438.5	203	LPL	341	92	424	AHPL	2	LOC_Os03g17700	3	('OsMPK3 - putative MAPK based on amino acid sequence homology, expressed',)
124136480	GATCAACTGGGCCTTGA	314	340.75	271.5	BLPL	388.5	338.5	254	BLPL	472	426	549	AHPL	1	LOC_Os10g34520	10	('mitosis protein dim1, putative, expressed',)
109303290	GATCCGCGAGATGCGGA	251.25	486	271	LPL	27	231	19	BLPL	71	22	83	AHPL	1	LOC_Os03g07380	3	('expressed protein',)
223716800	GATCAAGCCTCCCCCCC			271	SEF1									3	LOC_Os08g31040	8	('expressed protein',)
485284950	GATCTTGCATTCACGTG	292	267.75	270.75	LPL									3	LOC_Os12g19470	12	('ribulose bisphosphate carboxylase small chain C, chloroplast precursor, putative, expressed',)
314533170	GATCCCAGAATTTTCTC	302.75	433	270.5	BLPL	47	129.5		EPAF1	210	8	127	HPL	2	LOC_Os02g09150	2	('pyrophosphate-energized vacuolar membrane proton pump, putative, expressed',)
575304720	GATCAGGCAGCTCTGCT	270.25	148.25	270	HPL	234.5	154	863.5	AHPL	632	333	1171	AHPL	1	LOC_Os01g07370	1	('CENP-E like kinetochore protein, putative, expressed',)
665949890	GATCCTGGAGGAAGTTT	375.75	149.25	269.75	HPL	63.5	80	22	BLPL	49			EPAF1	2	LOC_Os01g40630	1	('carboxy-lyase, putative, expressed',)
625470940	GATCGCCGACGCGGTGT	224.5	133.333	269.5	AHPL	293	184.5	418	AHPL	477	1019	557	LPL	1	LOC_Os07g48090	7	('CBL-interacting serine/threonine-protein kinase 11, putative, expressed',)
72577910	GATCTTTGGTTGGTGCA	332	266.75	269.25	LPL	600.5	471.5	339	BLPL	297	113	100	BLPL	2	LOC_Os01g15640	1	('TIP, putative, expressed',)
202336820	GATCGACTCTTGACTAC	255.25	245.75	269.25	AHPL	11		2.5	EOPF1	8			EPAF1	2	LOC_Os03g63950	3	('plastid-specific 30S ribosomal protein 1, chloroplast precursor, putative, expressed',)
426545650	GATCCCGCTGCTGGAGG	337.5	327.25	269.25	BLPL	285	215.5	564.5	AHPL	127		62	EOPF1	1	LOC_Os06g34450	6	('zinc finger, C3HC4 type family protein, expressed',)
344379680	GATCAACCTGTCCTAAG	214.667	86.5	269	AHPL									2	LOC_Os09g36680	9	('ribonuclease 3 precursor, putative, expressed',)
652007240	GATCACCCGAGTGAGTT	530.25	253.25	269	LPL	143.5	139.5	67	BLPL	38	8	183	AHPL	2	LOC_Os04g46220	4	('ethylene-responsive transcription factor 2, putative, expressed',)
302312840	GATCACTTGGACCTATC	326.25		268.5	EOPF1	437	13	81	LPL	686		269	EOPF1	2	LOC_Os01g48420	1	('peroxiredoxin-5, mitochondrial precursor, putative, expressed',)
457673140	GATCGACGGGCCGGTGG	352.75	317.25	268.25	BLPL			29	SEF1			3	SEF1	1	LOC_Os05g34630	5	('alpha/beta hydrolase fold, putative, expressed',)
613088540	GATCGCTGTTTCTCGGT	809		268.25	EOPF1	299			EPAF1	28		8	EOPF1	2	LOC_Os06g05440	6	('expressed protein',)
59057280	GATCAAACCTCAGGCCA	255.75	205.5	267.75	AHPL	266	172.5	160.5	BLPL	163	109	188	AHPL	1	LOC_Os04g44430	4	('carbohydrate transporter/ sugar porter/ transporter, putative, expressed',)
289871450	GATCCGAATTACGGTGC	106.5	321.75	267.667	HPL	10.5	27	6.5	BLPL	6	31	37	AHPL	1	LOC_Os03g31300	3	('chaperone clpB 1, putative, expressed',)
95327090	GATCCCGACCTCCACGA	303.25	238.75	267.25	LPL	405	481	451	HPL	160	429	451	AHPL	1	LOC_Os11g02200	11	('expressed protein',)
530749250	GATCCTGTTGCTCGGAT	146.5	241.75	267.25	AHPL	100.5	91.5	18	BLPL	57	6	72	AHPL	1	LOC_Os08g01620	8	('shwachman-Bodian-Diamond syndrome protein, putative, expressed',)
313376560	GATCAGTGATGAGTCTC	93.5	12	266.75	AHPL	72		7.5	EOPF1	356	66	152	LPL	2	LOC_Os10g31330	10	('glycine-rich cell wall structural protein 2 precursor, putative, expressed',)
328791310	GATCTGCAGATGCCTTC	167	266.75	266.25	HPL	232.5	134.5	149	LPL	139	112	143	AHPL	1	LOC_Os12g31800	12	('glycine-rich RNA-binding protein 7, putative, expressed',)
451803380	GATCGATGCCGCCATGG	169.5	118.25	266.25	AHPL	229.5	136	181	LPL	605	1717	643	LPL	2	LOC_Os10g38870	10	('metal ion binding protein, putative, expressed',)
3802900	GATCGAAGCTATCCAAA	280.25	376.25	265.75	BLPL	5			EPAF1	38	29	7	BLPL	2	LOC_Os07g38300	7	('ribosome recycling factor, chloroplast precursor, putative, expressed',)
35493130	GATCCAAGAGGAGCTAA	402.5	5	265.75	HPL	237		59	EOPF1	232	14	190	HPL	1	LOC_Os03g40010	3	('expressed protein',)
322201380	GATCGGGTTAGGTGGTC	167.5	193.75	265.75	AHPL	186	187	301	AHPL	489	279	438	HPL	2	LOC_Os05g41210	5	('calmodulin, putative, expressed',)
515966630	GATCTCTCCTACTACAT	232.667	202.5	265.667	AHPL	301.5	442.5	83.5	BLPL	4	82	10	LPL	2	LOC_Os02g32469	2	('expressed protein',)
313258250	GATCCAAGGTTTCTCTC	244.25	195.25	265.5	AHPL	165	214.5	105	BLPL	127	45	29	BLPL	2	LOC_Os02g05710	2	('expressed protein',)
508374640	GATCAGCTTCTGTCAAT	181.5	243.25	265.5	AHPL	268.5	317.5	39	BLPL	196	16	71	LPL	1	LOC_Os07g32420	7	('DNA binding protein, putative, expressed',)
22343240	GATCACCTTCCAGAGAA	281.25	365.25	265.25	BLPL	92.5	82		EPAF1	27	6	33	AHPL	1	LOC_Os08g37720	8	('expressed protein',)
239652120	GATCATCAGTGGCTGCC	249.75	233.25	264.75	AHPL	227	549.5	220	BLPL	206	318	264	HPL	1	LOC_Os05g35110	5	('F-box/LRR-repeat protein 2, putative, expressed',)
369135880	GATCACTGCAACTATAG	210.5	211.5	264.667	AHPL	125	284.5	22	BLPL	33	8	15	LPL	3	LOC_Os04g49440	4	('RNA binding protein, putative, expressed',)
514086620	GATCGCCATTGCAACAT	299.25	338.5	264.25	BLPL	147.5	396	9	BLPL	173	66	63	BLPL	1	LOC_Os05g24970	5	('small nuclear ribonucleoprotein Sm D2, putative, expressed',)
293873070	GATCTGGAGGGCAAATC			264	SEF1	70.5		167	EOPF1	45	49	50	AHPL	2	LOC_Os05g41480	5	('plastidic phosphate translocator-like protein1, putative, expressed',)
332206400	GATCAAGAAGGTGGTTC	319	479.25	263.75	BLPL	98	243	1	BLPL	70	23	25	LPL	3	LOC_Os03g18440	3	('expressed protein',)
586383170	GATCCTGTTTTGGTTCT	190	372.5	263.75	LPL	114.5	266	53	BLPL	231	67	51	BLPL	2	LOC_Os10g22039	10	('protein translocase/ protein transporter, putative, expressed',)
257804430	GATCTGCTAAGCCGAGC	135.25	281	263.5	HPL	29	74.5	4	BLPL	86	148	41	BLPL	1	LOC_Os01g08930	1	('ATP-dependent RNA helicase rhlE, putative, expressed',)
518320290	GATCCTCTACGTGCCAT	291.25	220	263.25	HPL	331.5	186	46	BLPL	154	117	72	BLPL	3	LOC_Os03g17300	3	('protein kinase, putative, expressed',)
551463200	GATCAACCTCTCCGACT	26.6667	709.75	263.25	LPL	51	1476.5	534.5	LPL	24	520	894	AHPL	1	LOC_Os04g58810	4	('CCR4-NOT transcription complex subunit 8, putative, expressed',)
378276090	GATCCGCAACTACAACG	255.25	224.5	262.5	AHPL	245.5	502	156.5	BLPL	149	52	308	AHPL	2	LOC_Os03g32314	3	('allene oxide cyclase 4, chloroplast precursor, putative, expressed',)
582879810	GATCCTGCTCGCCGTCT	18		262	EOPF1									1	LOC_Os01g55650	1	('patatin-like phospholipase family protein, expressed',)
488502130	GATCCCGACCGCCGGTG	92	349	261.75	HPL	134.5	152.5	556.5	AHPL	16		162	EOPF1	1	LOC_Os03g51390	3	('expressed protein',)
472927170	GATCCTGACAGGCACTG	242.25	313.75	261.5	LPL	48	98	88	HPL	83	145	37	BLPL	2	LOC_Os04g33280	4	('expressed protein',)
549811410	GATCCCCAGATTGCACT	223	148.5	261.5	AHPL	356	700.5	324	BLPL	153	189	183	HPL	2	LOC_Os09g32810	9	('ribulose-phosphate 3-epimerase, putative, expressed',)
626437190	GATCTCAAGTCTTGTGT	130	73	261.333	AHPL	243.5	184	22	BLPL	45		11	EOPF1	2	LOC_Os01g70470	1	('expressed protein',)
280192160	GATCAACAGGAGTGGGC	210.75	240.25	261.25	AHPL	73	100.5	161.5	AHPL	60	182	124	HPL	7	LOC_Os08g40570	8	('pyridoxamine 5-phosphate oxidase-related, putative, expressed',)
172405760	GATCAAAAGACATCAAC	98		261	EOPF1	4			EPAF1					6	LOC_Os04g01200	4	('retrotransposon protein, putative, Ty3-gypsy subclass',)
448521400	GATCATGGTAGCATGGG	193.5	344.25	260.667	LPL	4			EPAF1		1		EPAF1	1	LOC_Os06g46930	6	('50S ribosomal protein L24, chloroplast precursor, putative, expressed',)
468287120	GATCAGGGATAGGGATG	288.25	152	260.5	HPL	78			EPAF1	8		63	EOPF1	1	LOC_Os04g33310	4	('expressed protein',)
506049870	GATCTGTGTGGAACAAT	265.75	136.75	260.5	HPL	431	453.5	114	BLPL	144	60	34	BLPL	1	LOC_Os01g59440	1	('BRASSINOSTEROID INSENSITIVE 1-associated receptor kinase 1 precursor, putative, expressed',)
330625290	GATCCAAGGTTCAGTTC	438.25		260.333	EOPF1	143			EPAF1	124		20	EOPF1	2	LOC_Os02g42290	2	('ATP-dependent Clp protease proteolytic subunit, putative, expressed',)
8756410	GATCCGTCATCCCTAAA	532.5	329	260	BLPL	41	79	3.5	BLPL	57		6	EOPF1	1	LOC_Os11g26890	11	('expressed protein',)
68836650	GATCCACCCGAACGGCA	229.25	320.25	259.25	LPL	179	218	103	BLPL	167	237	138	BLPL	1	LOC_Os06g48770	6	('retrotransposon protein, putative, SINE subclass, expressed',)
566653550	GATCTGAACCGGAAGCT	243.75	138.5	259.25	AHPL	75.5	7	17.5	LPL	98	87	101	AHPL	1	LOC_Os09g27050	9	('RSH2, putative, expressed',)
110711330	GATCCTCGGTGTAGGGA	326		258.75	EOPF1	21			EPAF1	113		25	EOPF1	2	LOC_Os10g36260	10	('expressed protein',)
404990390	GATCTTCCTCTTCGGCG	128.25	220.75	258.75	AHPL	585.5	458	859.5	AHPL	881	1097	1036	HPL	1	LOC_Os06g03486	6	('expressed protein',)
658173420	GATCGTTTGGACATGTT	277.25	387.75	258.75	BLPL	616.5	1075	85	BLPL	209	64	50	BLPL	1	LOC_Os06g07780	6	('vesicle-associated membrane protein 712, putative, expressed',)
198123590	GATCTCAAAACCGTGAC	148.5	287.5	258.5	HPL	38	70	51	LPL	146	86	99	LPL	1	LOC_Os01g48680	1	('voltage-dependent calcium channel protein TPC1, putative, expressed',)
518556410	GATCCGCACAACTCCAT	225.75	220.25	258.5	AHPL	15	34	2	BLPL	28	2	50	AHPL	1	LOC_Os03g05806	3	('ribosomal large subunit pseudouridine synthase B, putative, expressed',)
481063370	GATCCAGCTGAAGTCTG	288	514.25	258.25	BLPL	224.5	138.5	348	AHPL	128	359	295	HPL	1	LOC_Os01g61670	1	('expressed protein',)
253432490	GATCCACACCTGGAAGC	163	108	258	AHPL	26.5	95		EPAF1		14	129	EOPF1	1	LOC_Os06g48570	6	('phosphatase DCR2, putative, expressed',)
386632770	GATCCTGCACTTCTACG	179.5	346	258	LPL	234	162	38	BLPL	111	33	75	HPL	1	LOC_Os02g54340	2	('26S protease regulatory subunit 7, putative, expressed',)
32557290	GATCCATGCTGGCATAA	177	234	257.75	AHPL	177	155	14	BLPL	41			EPAF1	1	LOC_Os12g10730	12	('glutathione S-transferase, putative, expressed',)
255163850	GATCCAGCCGCCCCAGC	214	311.75	257.5	LPL		5		EPAF1					1	LOC_Os04g46610	4	('PAP fibrillin family protein, expressed',)
613372850	GATCCCATGTGTTCGGT	209.75	326.75	257.5	LPL									2	LOC_Os05g48630	5	('expressed protein',)
21231560	GATCACCGCCGCAAGAA	486	2	257.25	HPL	618.5		644.5	EOPF1	1537		758	EOPF1	1	LOC_Os03g37970	3	('60S ribosomal protein L13-2, putative, expressed',)
407243100	GATCGCCCTCGCCTGCG	217	223	256.75	AHPL	513	303	1123	AHPL	127	240	325	AHPL	1	LOC_Os03g19680	3	('3-hydroxybutyryl-CoA dehydratase, putative, expressed',)
347255020	GATCGTTCGTCTCACAG	275.75	320.75	256	BLPL	151.5	109.5	30.5	BLPL	278	9	77	LPL	2	LOC_Os08g44770	8	('superoxide dismutase, chloroplast precursor, putative, expressed',)
146756390	GATCTCTGGTGTTTCTA	225.75	212.75	255.667	AHPL									3	LOC_Os09g30350	9	('expressed protein',)
623432130	GATCCTGAAGACTCTGT	90.75	254.5	255.5	AHPL	127.5	204.5	89.5	BLPL	84	171	66	BLPL	2	LOC_Os07g36190	7	('isopentenyl-diphosphate delta-isomerase II, putative, expressed',)
489698350	GATCTGGCAGTATGGTG	175.75	222.5	255.25	AHPL	245.5	394.5	38.5	BLPL	197	203	141	BLPL	1	LOC_Os02g32350	2	('4SNc-Tudor domain protein, putative, expressed',)
72278100	GATCGAGGCGACGTGCA	327.25	97.25	254.75	HPL	236	98.5	278.5	AHPL	3	197	72	LPL	1	LOC_Os07g14740	7	('harpin-induced protein, putative, expressed',)
495278020	GATCGGTTTGTGTATTG	275.5	87	254.667	HPL	91	58	44	BLPL	43		30	EOPF1	2	LOC_Os05g33100	5	('endo-1,3;1,4-beta-D-glucanase precursor, putative, expressed',)
342660720	GATCAGCTTGCTGGAAG	263.75	223.75	254	HPL	147.5	150	79.5	BLPL	140	31	50	LPL	1	LOC_Os11g37230	11	('protein binding protein, putative, expressed',)
427156440	GATCATTTCGATTGAGG	217	285.5	254	HPL	120.5	169.5	10	BLPL	65	24	31	LPL	2	LOC_Os09g38580	9	('cyclic nucleotide-gated ion channel 14, putative, expressed',)
486375270	GATCTCCCGCGAGCGTG	17		254	EOPF1									2	LOC_Os01g44390	1	('DNA binding protein, putative, expressed',)
549261510	GATCTCACTGCAGCACT	174.5	185.5	253.75	AHPL	128	100	46	BLPL	53	24	36	LPL	1	LOC_Os05g45950	5	('outer mitochondrial membrane protein porin, putative, expressed',)
287606040	GATCATCAGGCTGCTGC	145.25	232.5	253.333	AHPL	291	99	137	LPL	239	109	244	AHPL	1	LOC_Os05g44050	5	('ras-related protein Rab7, putative, expressed',)
441533090	GATCCTCTCGTGCAGGG	126.5	82.6667	253.333	AHPL	402	114	476	AHPL	102	102	95	BLPL	1	LOC_Os02g52560	2	('galactoside 2-alpha-L-fucosyltransferase, putative, expressed',)
67243460	GATCGGTTGGCGGCGCA	169	321.75	253.25	HPL	7	13	33.5	AHPL	66	10	11	LPL	1	LOC_Os02g56030	2	('expressed protein',)
614338710	GATCTTAAAGGCCGGGT			253	SEF1	142			EPAF1		26		EPAF1	1	LOC_Os10g10244	10	('alanyl-tRNA synthetase, mitochondrial precursor, putative, expressed',)
614771330	GATCCTAACACAGGGGT	208.25	353.25	253	LPL	23.5	134	1	BLPL					1	LOC_Os08g44400	8	('glutathione S-transferase, N-terminal domain containing protein, expressed',)
283450510	GATCTGCTGAAGAATGC	224	398	252.75	LPL	421	505	47	BLPL	278	117	88	BLPL	1	LOC_Os08g41810	8	('60S ribosomal protein L17-1, putative, expressed',)
599187660	GATCGTGGCGACGACGT	284.25	416.25	252.75	BLPL									1	LOC_Os02g10350	2	('MLO-like protein 2, putative, expressed',)
616499410	GATCCCCAACTGATGGT	86.75	337	252.75	HPL	2		2	EOPF1					1	LOC_Os04g53810	4	('leucoanthocyanidin reductase, putative, expressed',)
119898650	GATCCGGCTATTGCTGA	239.5	306.25	252.5	LPL	94.5	58	101	AHPL	221	83	122	LPL	2	LOC_Os03g49520	3	('pinin/SDK/memA/ protein conserved region containing protein, expressed',)
98699250	GATCCCGCGGCGGCCGA	78	257.333	252.25	HPL	245	341.5	610	AHPL	317	215	126	BLPL	1	LOC_Os03g42799	3	('expressed protein',)
396400600	GATCATTTTGCTATCCG	398.667	333.5	252.25	BLPL	4		2.5	EOPF1					2	LOC_Os03g10060	3	('chloroplast 30S ribosomal protein S10, putative, expressed',)
483300970	GATCCATCCCTCCAGTG	255.5	247.5	252.25	MPL	304.5	203	491.5	AHPL	131	279	391	AHPL	1	LOC_Os11g20790	11	('adenylate kinase B, putative, expressed',)
573655700	GATCGAACACCCTGGCT	252	366.5	252.25	LPL	5			EPAF1					2	LOC_Os03g17174	3	('calcium ion binding protein, putative, expressed',)
56205320	GATCACTATAATCCCCA	226.667	145.75	252	AHPL	184.5	314	72.5	BLPL	169	59	91	LPL	2	LOC_Os03g55070	3	('UDP-glucose 6-dehydrogenase, putative, expressed',)
492665450	GATCCATCTTTGTTGTG	208.25	343.5	251	LPL	310	674	18	BLPL	339	76	79	LPL	2	LOC_Os02g52860	2	('phosphate carrier protein, mitochondrial precursor, putative, expressed',)
477747150	GATCTGTTTGTTAGCTG	78.75	110.25	250.333	AHPL	24	6		EPAF1			5	SEF1	2	LOC_Os11g25800	11	('octicosapeptide/Phox/Bem1p, putative, expressed',)
21069210	GATCCGGAGCGAAAGAA	377.25	4	250	HPL									1	LOC_Os12g37260	12	('lipoxygenase 2.1, chloroplast precursor, putative, expressed',)
366510430	GATCTAGAAAACTTGAG	115.5	106	250	AHPL									1	LOC_Os07g07540	7	('SHOOT1 protein, putative, expressed',)
561988150	GATCTTCGGCAGCGCCT	195.75	271	249.75	HPL	521.5	361.5	543	AHPL	418	768	403	BLPL	1	LOC_Os01g42430	1	('vacuolar ATP synthase 21 kDa proteolipid subunit, putative, expressed',)
375860240	GATCAGGCACAGCTTAG	287.5	157.25	248.75	HPL	5	61	5.5	LPL	70	27		EPAF1	1	LOC_Os10g42780	10	('lrgB-like family protein, expressed',)
499012440	GATCATTGGTGCCGTTG	159	291	248.75	HPL	316	395	43	BLPL	161	72	79	LPL	1	LOC_Os06g48780	6	('60S acidic ribosomal protein P3, putative, expressed',)
33237250	GATCCTACTCTGGATAA	200.25	218.75	248.667	AHPL	213	483.5	15.5	BLPL	92	19	12	BLPL	2	LOC_Os03g61130	3	('hydrolase, acting on ester bonds, putative, expressed',)
649773240	GATCATGGCGTCTTCTT	139.333	45	248.667	AHPL	4			EPAF1	22		7	EOPF1	2	LOC_Os01g13770	1	('triose phosphate/phosphate translocator, chloroplast precursor, putative, expressed',)
224693660	GATCGCTTGGCTGCCCC	252.5	323	248.5	BLPL	26	30	83	AHPL	15	94	42	LPL	1	LOC_Os01g12200	1	('expressed protein',)
391803790	GATCTGCCAGCTCCCCG	260.25	115.5	248.5	HPL	291.5		359.5	EOPF1	300	308	170	BLPL	1	LOC_Os06g06980	6	('caffeoyl-CoA O-methyltransferase 1, putative, expressed',)
625280410	GATCCGGAGGCAGGTGT	353.75		247.75	EOPF1	734		472.5	EOPF1	542		103	EOPF1	1	LOC_Os11g08530	11	('expressed protein',)
43071110	GATCTCGGAGTGCAACA	186.25	170.5	247.5	AHPL	88	80	234.5	AHPL	1		112	EOPF1	3	LOC_Os01g72370	1	('ORG3, putative, expressed',)
232545730	GATCCTGAGCCTGAGCC	87.5	116	247.25	AHPL	287.5	131	185	LPL	56	123	84	LPL	1	LOC_Os05g51500	5	('eukaryotic translation initiation factor 5B, putative, expressed',)
172244790	GATCTTCATACTGCAAC	113	98	247	AHPL	11	29	10.5	BLPL	6	59		EPAF1	1	LOC_Os01g43150	1	('OsFtsH9 - Oryza sativa FtsH protease, homologue of AtFtsH11, expressed',)
122433330	GATCCCAGCACTGGTGA	355.75	277.75	246.75	BLPL	255	151	584.5	AHPL	388	376	1121	AHPL	1	LOC_Os11g09010	11	('phytoalexin-deficient 4-1 protein, putative, expressed',)
113719830	GATCTTATCCAGCTGGA	208.75	131.25	246.5	AHPL	33.5	50	1	BLPL	7		7	EOPF1	1	LOC_Os05g40270	5	('ATP binding protein, putative, expressed',)
461171850	GATCCAACCATGTTTGG	206.5	289.75	246	LPL	19	125.5	5.5	BLPL	41		94	EOPF1	1	LOC_Os02g55420	2	('aspartate aminotransferase, chloroplast precursor, putative, expressed',)
292515000	GATCATGGTCCCGTTGC	109.667	156	245.667	AHPL	132.5	16	171	AHPL	188	296	249	HPL	1	LOC_Os12g38210	12	('spotted leaf protein 11, putative, expressed',)
616775120	GATCAGATTTCACTGGT	140.667	239	245.667	AHPL	157.5	374.5	22.5	BLPL	22		10	EOPF1	2	LOC_Os01g05490	1	('triosephosphate isomerase, cytosolic, putative, expressed',)
138510970	GATCCGCTCGCCTACTA	199.5	149.75	245.5	AHPL	269.5	366.5	349.5	HPL	311	374	340	LPL	1	LOC_Os09g30310	9	('nuclear transcription factor Y subunit C-2, putative, expressed',)
279196370	GATCCCCACCAAGGGGC	90.75	167.75	245.5	AHPL	300	202	885.5	AHPL	176	203	236	AHPL	1	LOC_Os03g09210	3	('NADH-ubiquinone oxidoreductase B16.6 subunit, putative, expressed',)
56436130	GATCCTCCCTCAGCCCA		4	244	EOPF1	2		4	EOPF1		6		EPAF1	3	LOC_Os11g09280	11	('OsPDIL1-1 - Oryza sativa protein disulfide isomerase, expressed',)
620565590	GATCTTGCAGGTGATGT	172.5	462.5	243.25	LPL	9.5	63	31	LPL	31	6	2	BLPL	2	LOC_Os03g43430	3	('THA4, putative, expressed',)
588155100	GATCGCCAACTCCAAGT	159.25	237.75	242.5	AHPL	197.5	84	233.5	AHPL	276	120	205	HPL	1	LOC_Os10g01610	10	('expressed protein',)
225710380	GATCGTCAAGGCAGCCC	1	637.25	241.25	LPL					1	17		EPAF1	5	LOC_Os09g07630	9	('conserved hypothetical protein',)
488490530	GATCCTCGAAGCCGGTG	131	217.75	241	AHPL	166.5	136	307	AHPL	233	604	363	LPL	1	LOC_Os10g22380	10	('glutamyl-tRNA synthetase, cytoplasmic, putative, expressed',)
498032480	GATCAATTTTGTTCTTG	71	182	240.667	AHPL	397	307	7	BLPL	37	26		EPAF1	2	LOC_Os06g41360	6	('ribose-phosphate pyrophosphokinase 2, putative, expressed',)
394137380	GATCGGGTTCGCCGCCG	359.75	108.667	240.5	HPL	1260.5	535	2381	AHPL	267	307	441	AHPL	1	LOC_Os02g48900	2	('aspartic proteinase nepenthesin-1 precursor, putative, expressed',)
293057890	GATCCTTGTGGATTTGC	267	272.5	240.25	BLPL	13	79.5		EPAF1					2	LOC_Os08g07540	8	('hemimethylated DNA binding domain containing protein, expressed',)
359881160	GATCACCGGAGACCGAG	164	132.75	240	AHPL	283	204	1890	AHPL	9740	7754	9806	AHPL	2	LOC_Os05g13940	5	('early nodulin 75 protein, putative, expressed',)
88166590	GATCTACAAGAGGCAGA	97.5	118.75	239.333	AHPL	21.5	38	15.5	BLPL	8	2		EPAF1	1	LOC_Os01g50760	1	('farnesyl pyrophosphate synthetase, putative, expressed',)
456886600	GATCACCCTCGACGTGG	31.6667	117.5	239.333	AHPL	40	62	45	LPL	6		5	EOPF1	1	LOC_Os10g35070	10	('alpha-galactosidase precursor, putative, expressed',)
48563080	GATCACTTCGCAGGACA	176	264.75	239	HPL	9	50		EPAF1	11		4	EOPF1	7	LOC_Os08g41460	0	('expressed protein',)
283982610	GATCCCTGGACCCATGC	80.5	217.25	238.75	AHPL	298.5	189.5	396	AHPL	59	163	145	HPL	1	LOC_Os05g06750	5	('dihydrolipoyl dehydrogenase, mitochondrial precursor, putative, expressed',)
455204750	GATCTGCCGCCGGCTGG	275		238.75	EOPF1	149.5		134.5	EOPF1	167		170	EOPF1	1	LOC_Os11g28420	11	('expressed protein',)
505241860	GATCGGCAAATTGAAAT	189	237.75	238.333	AHPL	45	200.5	11	BLPL	9			EPAF1	2	LOC_Os10g39130	10	('MADS-box transcription factor 56, putative, expressed',)
340094510	GATCTGGCCATTGCAAG	6	484.5	238	LPL	4	129.5	140.5	AHPL		380	235	EOPF1	2	LOC_Os02g10700	2	('EIN3-binding F-box protein 2, putative, expressed',)
569980480	GATCAAGGAGTGCCGCT	145.5	140.25	238	AHPL	3615	3040.5	5531	AHPL	1649	3235	2373	LPL	1	LOC_Os02g41650	2	('phenylalanine ammonia-lyase, putative, expressed',)
71593190	GATCTCCAGTTACTGCA	83.75	86	237.667	AHPL	79.5	177	40.5	BLPL	136	33	11	BLPL	2	LOC_Os04g30780	4	('eukaryotic translation initiation factor 3 subunit 3, putative, expressed',)
271588140	GATCGTCACGGCGTCGC	314.75	204	237.5	LPL	626	503.5	1598	AHPL	1433	2533	2697	AHPL	1	LOC_Os08g37370	8	('mitochondrial 2-oxoglutarate/malate carrier protein, putative, expressed',)
328170930	GATCCCATTTTGACTTC	158.5	185.75	237.5	AHPL	71	84.5	22	BLPL	145	89	76	BLPL	2	LOC_Os03g11520	3	('ROUGH SHEATH2-interacting KH-domain protein, putative, expressed',)
426947600	GATCAGGCAGTCTGAGG	123.25	214	237.5	AHPL	5	71.5	8.5	LPL	330	69	273	HPL	2	LOC_Os03g54084	3	('phytochrome C, putative, expressed',)
456800970	GATCCAGTCCAACGTGG	182.75	417.75	237.5	LPL	451.5	592	244	BLPL	346	81	217	HPL	1	LOC_Os02g52920	2	('transmembrane emp24 domain-containing protein 10 precursor, putative, expressed',)
509006990	GATCTGCTGTGGAGAAT	250.75	323	237.25	BLPL	60	44	45.5	LPL	47	31	40	MPL	1	LOC_Os03g04440	3	('expressed protein',)
499644320	GATCAACGCCGCGGTTG	156.75	378.25	236.75	LPL		166		EPAF1		25		EPAF1	1	LOC_Os03g01030	3	('expressed protein',)
491290850	GATCCTTCGCGGCTGTG	220.5	293.25	236.25	LPL	292.5	282	471.5	AHPL	359	238	201	BLPL	2	LOC_Os06g11430	6	('FIP1, putative, expressed',)
143268450	GATCCTTAATCGGGCTA	124.25	92.75	236	AHPL	86.5	394.5	9	BLPL	10	46	24	LPL	1	LOC_Os02g47590	2	('ornithine carbamoyltransferase, chloroplast precursor, putative, expressed',)
648880810	GATCCACACTCAGTCTT	148.75	241	235.75	HPL	285	387	71.5	BLPL	139	86	158	AHPL	1	LOC_Os02g14760	2	('CID11, putative, expressed',)
59968270	GATCTGCACAAGTGCCA	190.75	226.75	235.5	AHPL	136.5	215.5	34	BLPL	270	163	161	BLPL	1	LOC_Os02g09890	2	('expressed protein',)
260419810	GATCCTTCGTCCCTAGC	183.5	35.6667	235.5	AHPL	99	75	29	BLPL	82	190	119	LPL	2	LOC_Os05g26990	5	('phospholipid-transporting ATPase 2, putative, expressed',)
116757440	GATCAAGCAGGAGATGA	356.5	360.25	235.25	BLPL	103	207	282	AHPL	132	155	189	AHPL	1	LOC_Os09g35030	9	('sbCBF6, putative, expressed',)
489739780	GATCGGCGAGACTGGTG	166.25	107.5	235	AHPL	192.5	50	1046.5	AHPL	769	810	1096	AHPL	1	LOC_Os02g28720	2	('spotted leaf protein 11, putative, expressed',)
559324050	GATCCCTTCCTCCCCCT	207.75	284.25	235	LPL	85	53	278.5	AHPL	199	403	411	AHPL	2	LOC_Os07g41694	7	('acidic leucine-rich nuclear phosphoprotein 32 family member B, putative, expressed',)
27035330	GATCCTGGAAACCGGAA	274	166.5	234.5	HPL	334	776	105.5	BLPL	78	3	13	LPL	2	LOC_Os08g44370	8	('pyrimidine-specific ribonucleoside hydrolase rihA, putative, expressed',)
670057880	GATCATCCCTGCGTTTT	103.5	190	234.333	AHPL	102.5	174	8	BLPL	73	43	23	BLPL	1	LOC_Os03g21690	3	('TMEM87A protein, putative, expressed',)
61317550	GATCTGGAAACGCTCCA	211.5	262.25	233.333	LPL	261	115	91.5	BLPL	68	108	136	AHPL	1	LOC_Os09g30400	9	('OsWRKY80 - Superfamily of rice TFs having WRKY and zinc finger domains, expressed',)
386117440	GATCAAGATGGACTACG	72	100.75	233.333	AHPL	57	8	1	BLPL					1	LOC_Os09g23540	9	('mannitol dehydrogenase, putative, expressed',)
72459340	GATCGTGCAACGGTGCA			233	SEF1	115	50.5	75.5	LPL	131	52	53	LPL	2	LOC_Os03g17790	3	('expressed protein',)
85152570	GATCCGTGGTGTCAAGA	271	201.25	233	LPL	338.5	163.5	223.5	LPL	222	189	93	BLPL	1	LOC_Os01g52490	1	('40S ribosomal protein S24, putative, expressed',)
419713260	GATCGTTCGTGCAAAGG	172.75	177.25	233	AHPL	530	672.5	138.5	BLPL	281	111	254	HPL	1	LOC_Os01g16430	1	('multidomain cystatin, putative, expressed',)
496125720	GATCATCATCAACCTTG	128.333	117.75	233	AHPL	792	2393.5	557.5	BLPL	50	70	71	AHPL	1	LOC_Os05g04510	5	('S-adenosylmethionine synthetase 1, putative, expressed',)
84805330	GATCCCCATCGCCAAGA	217.75	292.5	232.5	LPL	161	114.5	240	AHPL	219	113	278	AHPL	2	LOC_Os06g50310	6	('DNA binding protein, putative, expressed',)
517728610	GATCCTTGCTTTCCCAT	369	258	232.25	BLPL	342	196.5	80	BLPL	123	12	90	HPL	1	LOC_Os02g44500	2	('phospholipid hydroperoxide glutathione peroxidase, putative, expressed',)
30775650	GATCCTTGCCTTGTGAA	218	379.25	232	LPL	158.5	391.5	13.5	BLPL	151	12	101	HPL	2	LOC_Os06g07540	6	('expressed protein',)
626500640	GATCAACTGCTTTGTGT	175.75	266.5	232	HPL	2	10		EPAF1	8	10	3	BLPL	1	LOC_Os01g51360	1	('triacylglycerol lipase, putative, expressed',)
10929940	GATCGAAGCTGGAACAA	194.75	178.5	231.75	AHPL	156	386.5	50.5	BLPL	244	227	179	BLPL	2	LOC_Os02g50130	2	('nudix hydrolase 4, putative, expressed',)
56542900	GATCGACATCACGCCCA	75	156.25	231.25	AHPL	20.5	19.5	201	AHPL	102	43	111	AHPL	1	LOC_Os04g30420	4	('chloroplastic quinone-oxidoreductase, putative, expressed',)
48813200	GATCAGGGTGTCGGACA	190.5	194.25	231	AHPL	39.5	87	58.5	LPL	3	72	99	AHPL	1	LOC_Os10g42410	10	('expressed protein',)
284168330	GATCCAACTGCGCATGC	234.25	283	231	BLPL	301	426	125.5	BLPL	129	235	150	LPL	1	LOC_Os03g61810	3	('cytidine/deoxycytidylate deaminase family protein, putative, expressed',)
453276060	GATCGCTTACGGTATGG	172.75	192.75	231	AHPL	207	573.5	46	BLPL	318	118	213	LPL	1	LOC_Os04g56520	4	('alpha-1,4-glucan-protein synthase, putative, expressed',)
641423030	GATCTTCTTGTGGACTT	179.25	319	230.75	LPL	10	95	2.5	BLPL					1	LOC_Os09g38130	9	('auxin Efflux Carrier family protein, expressed',)
517838410	GATCCAGGAGGAGCCAT	47.25	44.3333	230.667	AHPL	104.5	73	82.5	LPL	11	23	119	AHPL	1	LOC_Os05g48960	0	('splicing factor U2af 38 kDa subunit, putative, expressed',)
226602760	GATCACTGACATCGCCC	120	163.333	230.333	AHPL	153.5	340	61	BLPL	52	103	47	BLPL	1	LOC_Os03g04020	3	('expansin-like 3 precursor, putative, expressed',)
533767200	GATCAACTGCTCGTGAT	112.75	137.5	230.25	AHPL	229	119	77.5	BLPL	288	14	252	HPL	2	LOC_Os03g07530	3	('kelch motif family protein, expressed',)
342454690	GATCCTCCTGAGGGAAG	170.25	274	230	HPL	213.5	239	80.5	BLPL	302	106	278	HPL	2	LOC_Os01g33000	1	('expressed protein',)
22159370	GATCCAAAAACTCAGAA	125.5	173.5	229.5	AHPL	36	48.5	118.5	AHPL	152	137	104	BLPL	1	LOC_Os03g17730	3	('P-protein, putative, expressed',)
147445050	GATCCGTGTGTTAAGTA	302.667	403	229.5	BLPL									2	LOC_Os07g04840	7	('oxygen-evolving enhancer protein 2, chloroplast precursor, putative, expressed',)
363070650	GATCCGTCAAAAGGGAG	155	183.25	229.5	AHPL	171	140.5	55	BLPL	201	89	156	HPL	2	LOC_Os02g03890	2	('RNA binding protein, putative, expressed',)
95943430	GATCTCGTCCGCGACGA	117.25	150	229.25	AHPL	114.5	146.5	141.5	HPL	143	75	52	BLPL	1	LOC_Os03g03820	3	('adenylate kinase, chloroplast precursor, putative, expressed',)
468980460	GATCGTTCTGCGTGATG	169.75	276	228.75	HPL	1400	1209.5	568.5	BLPL	1429	594	650	LPL	1	LOC_Os03g16980	3	('UDP-glucuronic acid decarboxylase 1, putative, expressed',)
491211020	GATCGTACTCAGCTGTG	328.25	321	228.75	BLPL	20	83		EPAF1	4			EPAF1	1	LOC_Os06g43800	6	('S-adenosylmethionine-dependent methyltransferase, putative, expressed',)
236600650	GATCCAGAGCAACGGCC	214.5	248.25	228.25	LPL	89.5	75	484.5	AHPL	109	111	445	AHPL	1	LOC_Os03g49640	3	('mitogen-activated protein kinase, putative, expressed',)
58082350	GATCTGGCAAGGAGCCA		72	228	EOPF1	26	83	32	LPL			149	SEF1	2	LOC_Os07g05520	7	('hypothetical protein',)
180979460	GATCGGCATCGAACCAC	244.25	201.5	228	HPL	201.5	65	219.5	AHPL	372	390	398	AHPL	2	LOC_Os02g35500	2	('2-hydroxy-3-oxopropionate reductase, putative, expressed',)
656032160	GATCAACGGCAACGGTT	214	198.5	228	AHPL	343	231	25.5	BLPL	150	145	82	BLPL	1	LOC_Os12g43950	12	('BEL1-related homeotic protein 30, putative, expressed',)
114500720	GATCAGCTGCTGGTGGA	363.5	358	227	BLPL	106	75	311.5	AHPL	136	431	255	LPL	1	LOC_Os02g49700	2	('homeodomain leucine zipper protein CPHB-5, putative, expressed',)
223697510	GATCTCCTCCCCCCCCC			227	SEF1									5	LOC_Os03g64320	3	('expressed protein',)
441412850	GATCCCGTGGAGCAGGG	108.25	235.25	227	HPL	24	30.5	38.5	AHPL	12	47	37	HPL	1	LOC_Os03g43420	3	('single-strand binding protein, expressed',)
489009760	GATCAATCTGGAGGGTG	207	180.75	226.5	AHPL	135.5	12	49	LPL	55	24	71	AHPL	2	LOC_Os06g50870	6	('DNL zinc finger family protein, expressed',)
337336480	GATCAACAATTGGAAAG	129	199.25	226.333	AHPL	171.5	211.5	53	BLPL	38	152	19	BLPL	1	LOC_Os02g35950	2	('expressed protein',)
255006690	GATCCTTTTGCACCAGC	271.75		226.25	EOPF1	583		127	EOPF1	544		388	EOPF1	5	LOC_Os06g21400	6	('hypothetical protein',)
478075790	GATCTGCCATTCCGCTG	311	218.25	226.25	LPL	45	465	70.5	LPL	28	8	16	LPL	2	LOC_Os07g35310	7	('CRK10, putative, expressed',)
504276490	GATCCAAATCTCCAAAT	179	277.75	226	LPL	106	105	4.5	BLPL	84	13	14	LPL	1	LOC_Os03g22380	3	('pre-mRNA-splicing factor SF2, putative, expressed',)
274068170	GATCCAGTCATAGAGGC	197.25	295	225	LPL	116	159	50	BLPL	252	109	134	LPL	1	LOC_Os06g08480	6	('CHD3-type chromatin remodeling factor PICKLE, putative, expressed',)
361800330	GATCCAACAACAAGGAG	285	383.5	225	BLPL	70	3		EPAF1	62			EPAF1	1	LOC_Os11g38020	11	('GTP-binding protein hflX, putative, expressed',)
415474140	GATCGCCGGCTTCGTCG	163	322.5	225	LPL					4		9	EOPF1	3	LOC_Os03g52670	3	('FIP1, putative, expressed',)
210158270	GATCTACACTGGAAACC	290	804	224.75	BLPL	102.5	122	74.5	BLPL	4			EPAF1	1	LOC_Os05g40410	5	('expressed protein',)
520004340	GATCGATGGCTCCGCAT	216.5	155.25	223.75	AHPL	399	316	514	AHPL	389	390	346	BLPL	2	LOC_Os08g33370	8	('14-3-3-like protein, putative, expressed',)
624421800	GATCACATGGATAGTGT	355.5	27.75	223.5	HPL	205.5	15	155.5	HPL	64	9	126	AHPL	1	LOC_Os04g23550	4	('DNA binding like, putative, expressed',)
26788260	GATCGGGAAAGTAGGAA	113.667	136.333	222	AHPL		5		EPAF1	26	1		EPAF1	2	LOC_Os09g07800	9	('GTPase activating protein, putative, expressed',)
656100050	GATCCCCACAGACGGTT	196.75	313.75	221.5	LPL	441	278.5	494	AHPL	236	218	236	HPL	1	LOC_Os07g48200	7	('B3 DNA binding domain containing protein, expressed',)
663868040	GATCACTCTGTTACTTT	368.5	168.5	221.333	LPL	131.5	278.5	56	BLPL	52	136	15	BLPL	2	LOC_Os02g39790	2	('S-adenosylmethionine decarboxylase proenzyme, putative, expressed',)
149713160	GATCACTGCATCACGTA	163.25	183	221.25	AHPL	27.5	35	4.5	BLPL	3	34	5	LPL	3	LOC_Os03g45280	3	('dehydrin 13, putative, expressed',)
625531090	GATCCCCAATTCGGTGT	89.75	104.25	221.25	AHPL	205	232.5	23	BLPL	86	28	102	AHPL	1	LOC_Os04g49960	4	('alpha-1,3-mannosyltransferase ALG2, putative, expressed',)
419189940	GATCGACAGAGGTTTCG	219.25	271.5	221	LPL	100	132.5	142	AHPL	90	28	190	AHPL	1	LOC_Os02g35590	2	('glutathione S-transferase zeta class, putative, expressed',)
518994770	GATCCCCCATGTTCCAT	210.5	253.5	221	LPL	108.5	288	72	BLPL	174	24	171	HPL	2	LOC_Os04g52270	4	('coatomer subunit epsilon, putative, expressed',)
64653880	GATCATGCTCGGGAGCA	81	138.667	220.5	AHPL			6	SEF1	55	18		EPAF1	1	LOC_Os09g30466	9	('nuclear ribonuclease Z, putative, expressed',)
58825160	GATCACCGGAATCGCCA	145.5	267.5	220	HPL	284	63	208.5	HPL	4	59	53	HPL	1	LOC_Os05g07090	5	('glutaryl-CoA dehydrogenase, mitochondrial precursor, putative, expressed',)
198241870	GATCTGTAGTTCGTGAC	215.667	365.25	220	LPL	31	20		EPAF1	11	41	42	AHPL	2	LOC_Os06g02500	6	('superoxide dismutase, chloroplast, putative, expressed',)
602888600	GATCATCCTTGTTCCGT	261.5	203	219.75	LPL									1	LOC_Os05g35470	5	('hydrolase, putative, expressed',)
447640080	GATCAGGCTGAATGGGG	259.75	330	219.5	BLPL	88.5	128.5	110.5	HPL	126	456	291	MPL	3	LOC_Os07g34640	7	('ATP/GTP-binding protein, putative, expressed',)
205241070	GATCTGACATGACGTAC	118.333	55.3333	219.333	AHPL	2		3	EOPF1	1	9		EPAF1	2	LOC_Os03g46440	3	('regulatory protein NPR1, putative, expressed',)
110715150	GATCTGCAAATTAGGGA	295.25	95	219.25	HPL	105	48.5	6.5	BLPL	107	41	36	BLPL	1	LOC_Os03g01360	3	('expressed protein',)
235139690	GATCCATCTGATGCGCC	144.5	236.5	219.25	HPL	86.5	87	9.5	BLPL	123	68	53	BLPL	1	LOC_Os03g62910	3	('expressed protein',)
322154490	GATCCGCGCACGTGGTC	133.25	223.75	219.25	HPL	385	482.5	564.5	AHPL	161	387	458	AHPL	1	LOC_Os07g42640	7	('FYVE zinc finger family protein, expressed',)
477103870	GATCTATGAAAAAGCTG	194.5	217.25	219.25	AHPL	287	364.5	77	BLPL	68	25	60	HPL	1	LOC_Os01g14950	1	('importin alpha-1b subunit, putative, expressed',)
328439360	GATCAAGGAGGACCTTC	59.5	52	219	AHPL	397	66	19	BLPL	67		2	EOPF1	1	LOC_Os05g49770	5	('CTP synthase, putative, expressed',)
498736910	GATCTGCATAAACGTTG			219	SEF1		51		EPAF1		31		EPAF1	2	LOC_Os10g32680	10	('expressed protein',)
617839050	GATCCAGCTTTGGTGGT	191.25	162	219	AHPL	145	207.5	51.5	BLPL	71	93	57	BLPL	1	LOC_Os09g28019	9	('nucleoporin p58/p45, putative, expressed',)
278582050	GATCCTCACCCACGGGC	85.25	91	218.75	AHPL	134	211.5	177.5	HPL	320	411	242	BLPL	2	LOC_Os01g69980	1	('TCP-domain protein, putative, expressed',)
382630730	GATCCAGACGCTTCACG	181.5	247.5	218.75	HPL	3943	2787.5	2000.5	BLPL	1792	1298	1412	LPL	3	LOC_Os07g08829	7	('expressed protein',)
20514640	GATCAGAGCTACTTCAA	208.667	178	218.667	AHPL									2	LOC_Os05g27100	5	('expressed protein',)
132409660	GATCGCAGGGAAGGATA	201	135.25	218.5	AHPL	235.5	172	40.5	BLPL	92	70	105	AHPL	2	LOC_Os01g14690	1	('negatively light-regulated protein, putative, expressed',)
290065290	GATCCAATGGCGGGTGC	223	156.667	218.25	HPL	18	17.5	8	BLPL		27	14	EOPF1	5	LOC_Os04g54300	4	('wound induced protein, putative, expressed',)
119397580	GATCGTGGTTGAGCTGA	89	188.75	217.5	AHPL	99	196	229.5	AHPL	246	558	255	LPL	1	LOC_Os07g10720	7	('40S ribosomal protein S15a, putative, expressed',)
274220290	GATCCTACCTGCGAGGC	229.75	162.5	217.5	HPL	239	149	218	HPL	349	239	325	HPL	2	LOC_Os12g42310	12	('serine/threonine-protein phosphatase BSL2, putative, expressed',)
98899540	GATCGAGGAGGTGCCGA	85.75	199.25	217.25	AHPL					6			EPAF1	1	LOC_Os05g49320	5	('50S ribosomal protein L12-1, chloroplast precursor, putative, expressed',)
197372900	GATCGGATGGGACTGAC	152.25	128.5	217.25	AHPL	237	83	162	HPL	311	226	378	AHPL	2	LOC_Os08g36320	8	('glutamate decarboxylase, putative, expressed',)
531593220	GATCGGCGCCGATGGAT	93.75	120.25	217.25	AHPL	63.5	91.5	15	BLPL	48	87	62	LPL	1	LOC_Os03g24844	3	('expressed protein',)
623247000	GATCATCTTTTTGCTGT	63	107.25	217	AHPL	57	212	79	LPL	56	19	29	LPL	2	LOC_Os02g32030	2	('elongation factor 2, putative, expressed',)
116922060	GATCGTGGAGGCGATGA	222.75	145.25	216.75	HPL	130.5	256.5	132	LPL	256	149	120	BLPL	1	LOC_Os04g35840	4	('T-complex protein 11 containing protein, expressed',)
245702450	GATCCCAGCGGTGCTCC	136.5	129.25	216.75	AHPL	144.5	96	169	AHPL	188	449	271	LPL	2	LOC_Os11g41820	11	('splicing factor U2AF 65 kDa subunit, putative, expressed',)
536531700	GATCGATGGTGGGATAT	232.25	223.75	216.75	BLPL					11			EPAF1	2	LOC_Os08g44680	8	('photosystem I reaction center subunit II, chloroplast precursor, putative, expressed',)
651500330	GATCCACCATCAGAGTT	388.5	443.5	216.75	BLPL	109	227	8	BLPL	30	4	40	AHPL	2	LOC_Os03g15040	3	('FAR1 family protein, expressed',)
278115010	GATCCTGGGTCCAGGGC	225.5	82.25	216.25	HPL	242.5	148	428	AHPL	41	162	205	AHPL	1	LOC_Os10g42650	10	('vegetative cell wall protein gp1 precursor, putative, expressed',)
461317050	GATCCGTTCGGTTTTGG	178.75	187.5	216.25	AHPL	355.5	396	413	AHPL	424	921	834	HPL	1	LOC_Os11g04409	11	('expressed protein',)
432063310	GATCTGTGGCACTACGG	79.25	120.667	216	AHPL	227.5	155.5	75.5	BLPL			1	SEF1	2	LOC_Os08g42590	8	('mtN19-like protein, putative, expressed',)
457693160	GATCACGCGAGCGGTGG	85.6667	73.5	216	AHPL	179.5	157	1126	AHPL	219	881	578	HPL	1	LOC_Os12g32610	12	('expressed protein',)
592244420	GATCGGTCCATGTCAGT	292.5	274	216	BLPL	104.5	221	70.5	BLPL	359	140	187	LPL	2	LOC_Os05g02530	5	('chloride intracellular channel 6, putative, expressed',)
458744430	GATCTGAACTTTTGTGG	223.5	305	215.75	BLPL	20.5	94	41.5	LPL	30	20	24	MPL	2	LOC_Os01g37050	1	('endoribonuclease Dcr-1, putative, expressed',)
548385280	GATCAAAACCATACACT	414.667	436.5	215.75	BLPL	22	13		EPAF1					2	LOC_Os05g51450	5	('endopeptidase Clp, putative, expressed',)
490225550	GATCTGCCGCAAATGTG	124.75	269	215.25	HPL	71	199	123	LPL	117	4	51	LPL	1	LOC_Os05g39060	5	('expressed protein',)
234184530	GATCCCCCGCCCCCGCC			215	SEF1	59			EPAF1		139		EPAF1	3	LOC_Os01g01030	1	('monocopper oxidase precursor, putative, expressed',)
492254130	GATCCCATGTCATTGTG	233.333	290	215	BLPL	270	365.5	117	BLPL	230	51	164	HPL	2	LOC_Os11g29190	11	('40S ribosomal protein S5, putative, expressed',)
651990280	GATCACTGTGCTGAGTT	146.25		214.667	EOPF1	255		2	EOPF1	113		43	EOPF1	2	LOC_Os10g32820	10	('60S ribosomal protein L21, putative, expressed',)
627996090	GATCCGTTGTTAGTTGT	530.25	168.5	214.5	LPL	64			EPAF1					2	LOC_Os02g01150	2	('hydroxypyruvate reductase, putative, expressed',)
202839480	GATCATGAGAAGCCTAC	136.5	107	214.333	AHPL									1	LOC_Os01g64270	1	('expressed protein',)
223838850	GATCCTAACTAGCCCCC	76.75	56	214.25	AHPL	238.5	174.5	358.5	AHPL	145	256	338	AHPL	2	LOC_Os09g31470	9	('DNA binding protein, putative, expressed',)
627834050	GATCCTGGTTTTCTTGT	229.333	329.25	214	BLPL	290.5	492.5	110.5	BLPL	140	170	51	BLPL	2	LOC_Os11g34450	11	('14-3-3-like protein, putative, expressed',)
191837290	GATCCATCAGTGACGAC	139	148	213.75	AHPL	152	72	44	BLPL	15	40	21	LPL	1	LOC_Os03g59390	3	('calcium-dependent protein kinase 2, putative, expressed',)
656032000	GATCAAAGGCAACGGTT	116.25	274.25	213.75	HPL	122	50.5	64	LPL	86		67	EOPF1	1	LOC_Os03g47740	3	('BEL1-related homeotic protein 30, putative, expressed',)
91656480	GATCAACCTGCTTGAGA	127.75	129	213.667	AHPL	218	36	11	BLPL	120	28	14	BLPL	2	LOC_Os12g33100	12	('guanylate kinase, putative, expressed',)
258320830	GATCTACGGGGAGGAGC	111	98.5	213.667	AHPL	317	202	270	HPL	87	100	535	AHPL	1	LOC_Os02g48980	2	('GPI-anchored protein, putative, expressed',)
585945120	GATCAACTACCAGTTCT	409.667	169	213.667	LPL									1	LOC_Os08g44680	8	('photosystem I reaction center subunit II, chloroplast precursor, putative, expressed',)
547408240	GATCAGCCTCACTAACT	184	274.75	213.5	LPL	254.5	262.5	107.5	BLPL	128	114	191	AHPL	1	LOC_Os12g18650	12	('HECT domain and RCC1-like domain-containing protein 2, putative, expressed',)
625811570	GATCCCGGCGGTGGTGT	132.75	329.25	213.5	LPL	105	190.5	547.5	AHPL	209	332	271	MPL	1	LOC_Os02g33680	2	('U-box domain containing protein, expressed',)
366246810	GATCCGGACGCTGTGAG	125	137.5	213	AHPL	30.5	32.5	29	BLPL	91	142	48	BLPL	1	LOC_Os02g50100	2	('SET domain containing protein, expressed',)
392124330	GATCCACGCCCCGCCCG	151	116.75	213	AHPL	172	180.5	483	AHPL	71	233	422	AHPL	1	LOC_Os05g07690	5	('thioredoxin H-type, putative, expressed',)
649742360	GATCATCGCTGCTTCTT	151.5	299.5	213	LPL	92.5	5	25.5	LPL	63	3	14	LPL	3	LOC_Os02g58330	2	('pentatricopeptide repeat protein PPR868-14, putative, expressed',)
105328400	GATCAGGTTCTGAAGGA	132.25	207	212.75	AHPL	175	231.5	44	BLPL	109	11	38	LPL	1	LOC_Os11g40140	11	('proteasome subunit alpha type 5, putative, expressed',)
125187500	GATCGTCCCCAATTTGA	337.25	145.25	212.5	LPL	240	124	26	BLPL	192	31	41	LPL	2	LOC_Os12g16350	12	('CHY1, putative, expressed',)
186992810	GATCCACAACCCCTCAC	210.25	253.75	212.5	LPL	136.5	68.5	148	AHPL	92	123	76	BLPL	1	LOC_Os11g05990	11	('digalactosyldiacylglycerol synthase 1, putative, expressed',)
378173120	GATCAAGTTGAACAACG	213.75	246.25	212.5	BLPL	150.5	247.5	21	BLPL	138	17	55	LPL	2	LOC_Os07g49330	7	('phosphoinositide-specific phospholipase C, putative, expressed',)
8818640	GATCAGATACTCCTAAA	174.25	206.5	212.25	AHPL	191.5	99	365.5	AHPL	186	477	227	LPL	1	LOC_Os05g32310	5	('SAD1, putative, expressed',)
293575500	GATCGTGTCCTTTTTGC	258.25	306.25	212.25	BLPL	394	645	290	BLPL	619	260	398	LPL	2	LOC_Os04g52090	4	('ethylene-responsive transcription factor 4, putative, expressed',)
226296810	GATCCATACTACCGCCC	110.5	124.25	211.75	AHPL	414	230.5	507.5	AHPL	78	148	232	AHPL	1	LOC_Os01g14070	1	('60S ribosomal protein L18A, putative, expressed',)
72651260	GATCGCGCTGCTGTGCA	183.25	205.5	211.667	AHPL	87	359	432	AHPL	200	522	364	HPL	1	LOC_Os03g49620	3	('BRASSINOSTEROID INSENSITIVE 1-associated receptor kinase 1 precursor, putative, expressed',)
366269000	GATCACCTCAGTGTGAG	172	312	211.5	LPL	135.5	296	49	BLPL	407	23	189	LPL	1	LOC_Os02g37430	2	('small nuclear ribonucleoprotein Sm D1, putative, expressed',)
576227130	GATCCGTGAAACTTGCT	178.25	153	211.5	AHPL	200	288.5	54.5	BLPL	170	62	151	HPL	1	LOC_Os03g15570	3	('mitogen-activated protein kinase 1, putative, expressed',)
30854210	GATCCTGCACCATTGAA	161	238	211.25	HPL	311.5	428.5	63.5	BLPL	204	113	170	HPL	1	LOC_Os10g05069	10	('lysosomal alpha-mannosidase precursor, putative, expressed',)
69242690	GATCCTGTTCGGCGGCA	168.25	255.25	211	MPL	305.5	297.5	573	AHPL	231	308	360	AHPL	2	LOC_Os04g32950	4	('calnexin homolog precursor, putative, expressed',)
454850210	GATCCTCTTGAAGCTGG	125.25	102	211	AHPL	181	195	77	BLPL	49	66	192	AHPL	1	LOC_Os02g32030	2	('elongation factor 2, putative, expressed',)
559740010	GATCCATCAGCAGCCCT	128.75	221.25	210.75	HPL	19.5	62	33	LPL	12	47	12	LPL	1	LOC_Os03g08480	3	('SAP-like protein BP-73, putative, expressed',)
574961450	GATCCACCGACCCTGCT	93	111	210.5	AHPL	51.5	47	88.5	AHPL	59	141	182	AHPL	1	LOC_Os05g46040	5	('protein phosphatase 2C ABI2, putative, expressed',)
206568900	GATCGGTTGATATGTAC	74.75	86.5	210.25	AHPL	46	68		EPAF1	2	8	5	MPL	2	LOC_Os09g26880	9	('aldehyde dehydrogenase family 7 member A1, putative, expressed',)
271823530	GATCCACACCATGTCGC	48.5	18.75	210	AHPL	27	159	55	LPL	1		81	EOPF1	1	LOC_Os01g14630	1	('geranylgeranyl pyrophosphate synthetase 1, chloroplast precursor, putative, expressed',)
502107140	GATCGGCGTCGAGTTTG	128	219.75	210	HPL	339.5	316.5	208	BLPL	123	505	528	AHPL	2	LOC_Os10g31850	10	('RING finger and CHY zinc finger domain-containing protein 1, putative, expressed',)
182451110	GATCTCTTCCGCGCCAC	269.5	63	209.75	HPL	306.5	38	32	BLPL		19	2	EOPF1	1	LOC_Os10g38780	10	('glutathione S-transferase GSTU6, putative, expressed',)
54864090	GATCCGACTCTGTACCA	235.75		209.25	EOPF1	69	54	11	BLPL	175		172	EOPF1	1	LOC_Os11g47370	11	('expressed protein',)
112008570	GATCCGCCCGGTGGGGA	533.5		209.25	EOPF1	54		174	EOPF1	150			EPAF1	1	LOC_Os12g36060	12	('expressed protein',)
231510020	GATCGGCGCAACCAGCC	237.5	171	209.25	HPL	63.5	25.5	157.5	AHPL	32	206	167	HPL	1	LOC_Os03g01222	3	('formyltetrahydrofolate deformylase, putative, expressed',)
497325370	GATCCGTGTGCTGCTTG	202.5	196.75	209.25	AHPL	93.5	296		EPAF1	44	41	12	BLPL	2	LOC_Os02g55610	2	('serine-rich protein, putative, expressed',)
278057630	GATCTAACAGACAGGGC	148.75	129.333	209	AHPL	339	291.5	124	BLPL	86	60	291	AHPL	2	LOC_Os05g49140	0	('OsMPK20-5 - putative MAPK based on amino acid sequence homology, expressed',)
606468070	GATCTCCGCCGCCTCGT	129.333	122.75	209	AHPL	525	282.5	819	AHPL	667	430	506	LPL	1	LOC_Os02g06700	2	('40S ribosomal protein S14, putative, expressed',)
32496580	GATCGGTTCCCGCATAA	133.25	243.5	208.75	HPL	149.5	320.5	98	BLPL	142	19	86	HPL	2	LOC_Os08g06250	8	('tetraspanin family protein, expressed',)
635821760	GATCAAGTTTGAGGATT	85.25	177	208.333	AHPL	126	160		EPAF1	61	99	45	BLPL	1	LOC_Os08g31810	8	('MKI67 FHA domain-interacting nucleolar phosphoprotein-like, putative, expressed',)
482338040	GATCATACCTTTTTCTG	283.25	264	208.25	BLPL	280.5	231	8	BLPL	49	110	27	BLPL	2	LOC_Os01g05490	1	('triosephosphate isomerase, cytosolic, putative, expressed',)
666851010	GATCCTGGAGAGCGTTT	224.25	289.5	208.25	BLPL		27.5		EPAF1			19	SEF1	1	LOC_Os03g59640	3	('magnesium-chelatase subunit chlD, chloroplast precursor, putative, expressed',)
113984930	GATCCTCCCTGTCTGGA	297.75	409.25	208	BLPL	10.5	34	20	LPL			8	SEF1	1	LOC_Os07g41694	7	('acidic leucine-rich nuclear phosphoprotein 32 family member B, putative, expressed',)
660237930	GATCCATCCATCTTGTT	194.5	149.5	207.75	AHPL	299	34.5	24.5	BLPL	439	1	128	LPL	2	LOC_Os03g17010	3	('THO complex subunit 4, putative, expressed',)
630515400	GATCACCATCCAGAATT	214.5	194.5	207.333	HPL									2	LOC_Os12g42300	12	('glutathione-regulated potassium-efflux system protein kefB, putative, expressed',)
239941090	GATCCTTTGTCAGTGCC	187.75	158	207	AHPL	111	370.5	115	LPL	214	10	151	HPL	1	LOC_Os06g34440	6	('heat shock protein binding protein, putative, expressed',)
480991970	GATCCTTCTTGTCTCTG	117.25	257.75	206.75	HPL	67.5	74	9.5	BLPL	67	28	32	LPL	1	LOC_Os05g34720	5	('expressed protein',)
572114580	GATCGAACGGTTAGGCT	70.25	44	206.75	AHPL									2	LOC_Os04g39300	4	('heavy metal-associated domain containing protein, expressed',)
172080210	GATCCCCTGACGGCAAC	226.5	480.25	206.5	BLPL	348	159.5	531	AHPL	162	557	256	LPL	2	LOC_Os03g02030	3	('folylpolyglutamate synthase, mitochondrial precursor, putative, expressed',)
592162030	GATCTGACCACGTCAGT	102.5	210.25	206.333	HPL	40.5	31	17	BLPL	154	74	118	HPL	2	LOC_Os07g09000	7	('sec12-like protein 1, putative, expressed',)
182415680	GATCAAGAAGCCGCCAC	109.75	146	206.25	AHPL		15.5	135	EOPF1	56	67	32	BLPL	1	LOC_Os07g09150	7	('expressed protein',)
95877260	GATCGTAAATACGACGA	199.5	63.25	205.5	AHPL	17		10.5	EOPF1	22	14	18	MPL	1	LOC_Os05g49970	5	('translation initiation factor IF-2, chloroplast precursor, putative, expressed',)
370995700	GATCGATAAGCAGCTAG	150	338.25	205.5	LPL	60.5	30		EPAF1					2	LOC_Os03g11900	3	('sugar transport protein 8, putative, expressed',)
20238910	GATCTACTCAGTGTCAA	182	320.5	205.25	LPL	87	226.5	17.5	BLPL	103	54	9	BLPL	1	LOC_Os09g33480	9	('DAG protein, chloroplast precursor, putative, expressed',)
121380650	GATCCACCGCTACGTGA	100.25	190.25	205	AHPL	121	18	24	LPL	2		58	EOPF1	1	LOC_Os06g30370	6	('OsMFT1 - Rice MFT-Like1 homogous to Arabidopsis Mother of FT and TFL1 gene, expressed',)
293221290	GATCCACGTGGCTTTGC	152	267.25	204.75	LPL		67.5	20.5	EOPF1					1	LOC_Os01g12810	1	('leaf protein, putative, expressed',)
501091740	GATCGCTTGGCGATTTG	154.75	208.25	204.75	HPL	49	89	99	AHPL	100	46	102	AHPL	2	LOC_Os02g38160	2	('N-acetylglucosaminyltransferase III, putative, expressed',)
537124240	GATCAGGAGCCGTATAT	80.75	146.25	204.75	AHPL	17	43		EPAF1	29		3	EOPF1	2	LOC_Os08g19650	8	('homeobox protein knotted-1-like 3, putative, expressed',)
573276270	GATCTGAAAAATGGGCT	203.333	241.5	204.5	LPL	83.5	150	60.5	BLPL	59		12	EOPF1	2	LOC_Os02g35470	2	('calmodulin binding protein, putative, expressed',)
278777260	GATCGTCCCAGCCGGGC	127	128.75	204.25	AHPL	164	146.5	244.5	AHPL	154	463	166	LPL	3	LOC_Os07g08950	7	('D-2-hydroxyglutarate dehydrogenase, mitochondrial precursor, putative, expressed',)
235518340	GATCGGCCTTCCTCGCC	227	337.5	204	BLPL	19		34.5	EOPF1	7	3		EPAF1	3	LOC_Os02g44570	2	('mitochondrial carrier protein, expressed',)
289319920	GATCAGCGTCTCCGTGC	223.5	247.5	204	BLPL	1	2	5.5	AHPL	37		30	EOPF1	2	LOC_Os02g02390	2	('RNA binding protein, putative, expressed',)
630669790	GATCTAGCTACCGAATT	90	341.25	204	LPL									2	LOC_Os11g10320	11	('expressed protein',)
442274720	GATCAACGTGCTGAGGG	211.25	131.25	203.75	HPL	151.5	141.5	543	AHPL	453	255	343	LPL	1	LOC_Os12g39660	12	('calcium-transporting ATPase 2, plasma membrane-type, putative, expressed',)
529206830	GATCTGGCCAAGTCGAT	161.25	159.25	203.75	AHPL	35.5	19	33.5	HPL	135	12	164	AHPL	1	LOC_Os04g54500	4	('3-5 exonuclease/ DNA binding protein, putative, expressed',)
47265170	GATCCCTTGTCAAGACA	178.75	139.75	203.5	AHPL	172.5	310	105.5	BLPL	230	6	53	LPL	1	LOC_Os01g23620	1	('GTP-binding protein SAR1A, putative, expressed',)
82331370	GATCCATGAAGGCTTCA	217.5	174.5	203.5	HPL	82	112	31	BLPL		7	61	EOPF1	1	LOC_Os10g35850	10	('membrane steroid-binding protein 1, putative, expressed',)
246659530	GATCCAGCTTCCAGTCC	106.5	247.75	203.5	HPL	76	104.5	124.5	AHPL	206	160	234	AHPL	2	LOC_Os08g05840	8	('DNA topoisomerase 1, putative, expressed',)
390990210	GATCCTAGGGCGACCCG	104	178.25	203.5	AHPL	148	97	435.5	AHPL	124	257	163	LPL	2	LOC_Os10g37480	10	('protein kinase domain containing protein, expressed',)
636811180	GATCGTCCGATGTGATT	204.5	204.75	203.5	BLPL	227	248.5	25.5	BLPL	71	3	73	AHPL	1	LOC_Os01g16900	1	('3-isopropylmalate dehydrogenase, chloroplast precursor, putative, expressed',)
283917720	GATCATCCCGTACATGC	261.5	195.25	203.25	LPL	6			EPAF1	3		18	EOPF1	2	LOC_Os05g31680	5	('expressed protein',)
231458250	GATCCAGCCTGACAGCC	11.5	21.6667	203	AHPL	3			EPAF1		1	8	EOPF1	3	LOC_Os02g49230	2	('zinc finger protein CONSTANS-LIKE 11, putative, expressed',)
408877090	GATCCTCGCCGTTTGCG	81.5	191	203	AHPL	126	51.5	113.5	HPL	79	202	134	LPL	1	LOC_Os06g48530	6	('expressed protein',)
435964730	GATCCGTGGGTACGCGG	2	36.5	203	AHPL			2	SEF1	4	6	2	BLPL	1	LOC_Os02g05120	2	('expressed protein',)
129713610	GATCCAGCCTGTCCATA	225.25	277.25	202.75	BLPL	198	353.5	455.5	AHPL	236	85	167	HPL	1	LOC_Os12g44150	12	('plasma membrane ATPase 1, putative, expressed',)
608752300	GATCGTCTCAGTAAGGT	209.75	353.5	202.75	BLPL	205	233	6	BLPL	65	17	11	BLPL	1	LOC_Os01g21450	1	('expressed protein',)
66635810	GATCCTCGCTGGCCGCA	229		202.667	EOPF1	571.5		260	EOPF1	40		17	EOPF1	2	LOC_Os11g08210	11	('NAC domain-containing protein 71, putative, expressed',)
286945490	GATCCCCAAGCTCCTGC	81	62.75	202.667	AHPL	39.5	15	37	HPL	60	30		EPAF1	1	LOC_Os08g37104	8	('expressed protein',)
268147980	GATCGTACCGGACGCGC	300.25	115.25	202.5	LPL	7		16	EOPF1	25	127	18	BLPL	1	LOC_Os02g39710	2	('CONSTANS-like protein CO5, putative, expressed',)
284570030	GATCTGGAAGTAGATGC	67.5	72.25	202.25	AHPL	90	136	55.5	BLPL	8	17	25	AHPL	1	LOC_Os09g32690	9	('ubiquitin-protein ligase/ zinc ion binding protein, putative, expressed',)
53774700	GATCGTTGCTAAGACCA	24	220.5	201.667	HPL		63		EPAF1	34	103	37	LPL	2	LOC_Os04g57220	4	('ubiquitin-conjugating enzyme E2-17 kDa, putative, expressed',)
230893320	GATCACTGAACCAAGCC	149	101.25	201.667	AHPL	15	46	4	BLPL	280		96	EOPF1	2	LOC_Os02g17500	2	('metabolite transport protein csbC, putative, expressed',)
68423890	GATCCCCAAGGCAGGCA	33.3333	17	201	AHPL									1	LOC_Os03g16050	3	('fructose-1,6-bisphosphatase, chloroplast precursor, putative, expressed',)
415396160	GATCAAGAAGCTCGTCG	71.5	314.25	201	HPL	355.5	270	435.5	AHPL	238	69	166	HPL	1	LOC_Os03g58470	3	('histone H1, putative, expressed',)
421344190	GATCTACGTGGTGAAGG	266.75	99.75	200.75	HPL	105			EPAF1	42			EPAF1	1	LOC_Os03g01940	3	('expressed protein',)
181168480	GATCAATTAATCACCAC	144.333	61.25	200.667	AHPL	81	85		EPAF1		23	11	EOPF1	2	LOC_Os05g46720	5	('phosphatidylinositol transfer-like protein III, putative, expressed',)
250130140	GATCGCCATGGGCTTCC	109	173	200.5	AHPL	542	417.5	1145	AHPL	360	428	469	AHPL	1	LOC_Os02g45710	2	('RING zinc finger protein-like, putative, expressed',)
341642490	GATCCGCAGTACCGAAG	206	257.75	200.5	BLPL	239	375.5	183.5	BLPL	271	340	91	BLPL	1	LOC_Os02g47000	2	('expressed protein',)
381476650	GATCCACCGCCAGCACG	122.25	199.75	200.5	AHPL	61.5	193	357.5	AHPL	167	164	158	BLPL	1	LOC_Os12g10650	12	('expressed protein',)
227931310	GATCTGGGTGATTGCCC	113.5	98	200	AHPL	163	190.5	124	BLPL	262	164	477	AHPL	1	LOC_Os09g23660	9	('ZIM motif family protein, expressed',)
613723770	GATCCGCTTCTCAGGGT	227.5	203.25	200	BLPL	69.5	194	24.5	BLPL	129	100	202	AHPL	1	LOC_Os03g24180	3	('rho GTPase activator, putative, expressed',)
112372410	GATCCGTCTCTCTGGGA	102.333	177.5	199.75	AHPL	81		11.5	EOPF1	117	26	281	AHPL	2	LOC_Os07g34570	7	('thiazole biosynthetic enzyme 1-1, chloroplast precursor, putative, expressed',)
426604180	GATCGAACGATTGGAGG	53.75	474	199.5	LPL									2	LOC_Os04g38410	4	('chlorophyll a-b binding protein CP24, chloroplast precursor, putative, expressed',)
203232500	GATCGATGTGCAGCTAC	204	220.25	199.333	BLPL	59	43		EPAF1	22		3	EOPF1	2	LOC_Os03g15050	3	('phosphoenolpyruvate carboxykinase, putative, expressed',)
61248370	GATCCCGACCTCCTCCA	228	246.333	199.25	BLPL	306.5	132.5	400	AHPL	150	177	127	BLPL	1	LOC_Os12g02150	12	('expressed protein',)
77656630	GATCTTCGGTTCGCTCA	371.75	4	199	HPL									2	LOC_Os01g32830	1	('expressed protein',)
346983510	GATCTTGCACTCCACAG	307.25	59.6667	198.5	HPL									1	LOC_Os01g09700	1	('1-aminocyclopropane-1-carboxylate synthase 7, putative, expressed',)
465802210	GATCCTTTCAATGCATG	225.75	254.75	198.5	BLPL	330	443	72	BLPL	174	84	17	BLPL	2	LOC_Os05g38520	5	('60S ribosomal protein L36-2, putative, expressed',)
363171900	GATCGCAAAGGAGGGAG	111.75	244.5	197.75	HPL		10	26	EOPF1		20		EPAF1	1	LOC_Os08g02390	8	('ribonucleoprotein, chloroplast precursor, putative, expressed',)
538511610	GATCCGCAACTGCCTAT	196.25	221.25	197.75	LPL	175.5	306.5	205	LPL	226	129	227	AHPL	7	LOC_Os01g01307	1	('translocon-associated protein beta containing protein, expressed',)
185747130	GATCCGTCCTGCTGCAC	131.5	110.75	197.5	AHPL	263	125.5	308	AHPL	133	210	187	HPL	2	LOC_Os05g28280	5	('proliferation-associated protein 2G4, putative, expressed',)
441775800	GATCATGGAGCAGAGGG	173.25	260	197	LPL						11		EPAF1	1	LOC_Os01g17150	1	('50S ribosomal protein L40, chloroplast precursor, putative, expressed',)
622897520	GATCAGCCTCTCGCTGT	153.75	209.25	197	HPL	627.5	387	992.5	AHPL	212	275	729	AHPL	1	LOC_Os03g60570	3	('zinc finger DNA-binding protein, putative, expressed',)
74326080	GATCAAGGCGGCCATCA	138	107.5	196.75	AHPL	39.5	27.5	22	BLPL	36	35	106	AHPL	1	LOC_Os03g20010	3	('NFU3, putative, expressed',)
100936680	GATCACGCACAAGGCGA	127.5	164.25	196.75	AHPL	264	102	125	LPL	71	91	57	BLPL	1	LOC_Os01g43360	1	('myosin Ie, putative, expressed',)
469088600	GATCATTGCCATTGATG	129.667	230.75	196.75	HPL		2		EPAF1		3		EPAF1	2	LOC_Os07g10840	7	('stachyose synthase precursor, putative, expressed',)
453038350	GATCTGCAAGACTATGG	71	131.333	196	AHPL	85	41	51	LPL	55	10	32	MPL	1	LOC_Os10g35920	10	('F-box domain containing protein, expressed',)
81732970	GATCCATTGCTGATTCA	135.333	175.25	195.75	AHPL	75.5	120.5	28	BLPL	47	7	49	AHPL	2	LOC_Os08g35740	8	('12-oxophytodienoate reductase 3, putative, expressed',)
407238580	GATCGACGCCGCCTGCG	167.5	161.25	195.5	AHPL	99.5	55	129	AHPL	107	428	172	LPL	1	LOC_Os03g16130	3	('ATP binding protein, putative, expressed',)
116903520	GATCAATCCAGCGATGA	229	259.5	195.25	BLPL					2			EPAF1	2	LOC_Os05g51620	5	('expressed protein',)
11615890	GATCCCTCCGTGCACAA	93.25	155	195	AHPL	95.5	230.5	221	HPL	121	120	65	BLPL	1	LOC_Os02g33180	2	('integrin beta-1-binding protein 2, putative, expressed',)
285825210	GATCCGTCGAGAACTGC	158.75	133.75	195	AHPL	766.5	744.5	555.5	BLPL	577	1059	637	LPL	7	LOC_Os03g18180	3	('ran-binding protein 1 homolog c, putative, expressed',)
340003050	GATCCATGCTATGCAAG	235	318	194.75	BLPL	150	75.5	110	LPL	103	14	60	HPL	2	LOC_Os07g48630	7	('ETHYLENE-INSENSITIVE3-like 1 protein, putative, expressed',)
440884680	GATCACCGATTGAAGGG	196.5	161	194.75	HPL	38.5	47.5	12	BLPL	8		8	EOPF1	1	LOC_Os03g08570	3	('phytoene dehydrogenase, chloroplast precursor, putative, expressed',)
116655900	GATCGCTGAAAAGATGA	188.75	229.25	194.5	LPL	162	150	40	BLPL	95	94	27	BLPL	1	LOC_Os02g11050	2	('26S protease regulatory subunit 8, putative, expressed',)
311424290	GATCCTCAGATATGCTC	90.25	194	194.5	AHPL	151	572.5	13.5	BLPL	59	11		EPAF1	1	LOC_Os12g42850	12	('high-affinity cationic amino acid transporter 1, putative, expressed',)
404821920	GATCAACGCCTGCGGCG	192.5		194.5	EOPF1	53	3	44	HPL					1	LOC_Os11g42970	11	('plant integral membrane protein TIGR01569 containing protein, expressed',)
393228860	GATCGCAACCAAAGCCG	82.25	213.25	194.25	HPL	7	33	3	BLPL	40	40	44	AHPL	2	LOC_Os04g42020	4	('CONSTANS-like protein, putative, expressed',)
182621240	GATCATGCAGGGGCCAC	150.5	92.5	194	AHPL	53.5		113	EOPF1	78	372	145	LPL	1	LOC_Os01g18850	1	('squamosa promoter-binding-like protein 12, putative, expressed',)
252408640	GATCAAGACCGACAAGC	315	230.5	194	BLPL									1	LOC_Os08g10020	8	('photosystem II 10 kDa polypeptide, chloroplast precursor, putative, expressed',)
624705870	GATCTGTGCGTACGTGT	184	369.25	194	LPL									2	LOC_Os12g02340	12	('nonspecific lipid-transfer protein 3 precursor, putative, expressed',)
113800090	GATCCGGACCGGCTGGA	194.5	97.75	193.75	HPL		6		EPAF1	45	146	69	LPL	1	LOC_Os04g49570	4	('glutamate receptor 3.3 precursor, putative, expressed',)
348842050	GATCCTGCGGACACCAG	190.75	285.75	193.75	LPL	162	223.5	302	AHPL	124	116	75	BLPL	1	LOC_Os08g32850	8	('propionyl-CoA carboxylase beta chain, mitochondrial precursor, putative, expressed',)
12421200	GATCAGAAACTTGACAA	106	123.5	193.667	AHPL	143	170.5	93	BLPL	24		55	EOPF1	2	LOC_Os07g14270	7	('calreticulin precursor, putative, expressed',)
211077310	GATCTACAACCAGAACC	213	42	193.667	HPL	1983.5	5782.5	372	BLPL	1		4	EOPF1	1	LOC_Os05g31140	5	('lichenase-2 precursor, putative, expressed',)
282428470	GATCTTCGTATTGTGGC	124.333	183.25	193.667	AHPL	2			EPAF1	4			EPAF1	1	LOC_Os03g30092	3	('expressed protein',)
604914530	GATCCTTGGCAATGCGT	164.75	196.5	193.5	HPL	211.5	223	104	BLPL	80	132	50	BLPL	2	LOC_Os03g35340	3	('expressed protein',)
370780620	GATCGTGAACATCCTAG	73	81.5	193.333	AHPL	126.5	143.5	19	BLPL	185	157	154	BLPL	3	LOC_Os03g10350	3	('NPGR1, putative, expressed',)
514059520	GATCAAAGACGCAACAT	64.3333	96.3333	193.333	AHPL	3	7		EPAF1	31			EPAF1	1	LOC_Os09g07570	9	('ferredoxin-thioredoxin reductase catalytic chain, chloroplast precursor, putative, expressed',)
591613310	GATCTATTGGTGGCAGT	175.333	203.25	193.333	HPL	44.5	39	22.5	BLPL	26		4	EOPF1	7	LOC_Os03g04169	3	('ATP phosphoribosyltransferase, putative, expressed',)
229930190	GATCTGTCAGCTGTCCC	275.75	148	193.25	LPL					12	18	73	AHPL	7	LOC_Os04g55800	4	('sulfate transporter 3.3, putative, expressed',)
167911260	GATCGCCCGCTAAAAAC	87.75	219.75	193	HPL	4	11	2	BLPL	23		11	EOPF1	1	LOC_Os08g19610	8	('peptidyl-prolyl cis-trans isomerase, cyclophilin-type family protein, expressed',)
253516910	GATCTGAAGCCTGAAGC			193	SEF1	11			EPAF1			19	SEF1	2	LOC_Os11g45280	11	('ATP binding protein, putative, expressed',)
604871790	GATCTGAAGCTTGGCGT	30	29	193	AHPL	25		36	EOPF1	67	128	112	HPL	2	LOC_Os05g48620	5	('tropomyosin, putative, expressed',)
442120840	GATCACTCTTCGGAGGG	169.25	86.5	192.75	AHPL	118	78.5	22	BLPL	1			EPAF1	1	LOC_Os03g08999	3	('alcohol dehydrogenase 1, putative, expressed',)
607859210	GATCCAAACCAGTTCGT	161	157.5	192.75	AHPL	262	86.5	47.5	BLPL	97	46	228	AHPL	2	LOC_Os07g39900	7	('interferon-related developmental regulator family protein, expressed',)
618434120	GATCACCTTCGGTTGGT	161.25	146	192.25	AHPL	7			EPAF1	15			EPAF1	1	LOC_Os06g45370	6	('fructose-1,6-bisphosphatase, chloroplast precursor, putative, expressed',)
668302100	GATCGAAGTTTGTGTTT	63	173.25	192.25	AHPL	672	605.5	66	BLPL	270	184	69	BLPL	2	LOC_Os02g44870	2	('dehydrin COR410, putative, expressed',)
228378570	GATCCAGCGGTCATCCC	154.5	339	192	LPL	167	142	192	AHPL	184	412	321	HPL	5	LOC_Os09g15760	9	('conserved hypothetical protein',)
235169490	GATCCCCATCCTGCGCC	8	461.25	192	LPL		4		EPAF1					3	LOC_Os04g31020	4	('hypothetical protein',)
266459730	GATCCCCTCCCGGCCGC	11.6667	37	192	AHPL					21	95	8	BLPL	1	LOC_Os12g05210	12	('expressed protein',)
369966640	GATCAGTAGCAGACTAG	122	191	192	AHPL	63.5	20	27.5	LPL	76	3	2	BLPL	2	LOC_Os04g42420	4	('nodulin-like protein, putative, expressed',)
428908620	GATCGTGCGCTCGTAGG			192	SEF1	8	2	3.5	LPL					3	LOC_Os05g37330	5	('60S acidic ribosomal protein P2B, putative, expressed',)
542199880	GATCACCTACCCTGTAT	69	34.6667	192	AHPL		12.5		EPAF1					1	LOC_Os02g05030	2	('sucrose phosphate synthase, putative, expressed',)
558036470	GATCTTTTGTTCTACCT	53.25	37.5	192	AHPL	85.5	111.5	7	BLPL	50	17		EPAF1	2	LOC_Os01g19840	1	('60S ribosomal protein L29, putative, expressed',)
475794840	GATCATCCCAAAGCCTG	159	251.25	191.75	LPL					52			EPAF1	2	LOC_Os01g20110	1	('expressed protein',)
379331590	GATCTCGCAACTGAACG	106.75	155.5	191.5	AHPL	152	204	73.5	BLPL	105	196	120	LPL	1	LOC_Os04g40660	4	('topoisomerase-like protein, putative, expressed',)
213544780	GATCGTGTTCCTCCACC	62	91.5	191.333	AHPL	97.5	186	73	BLPL	112	46	68	LPL	1	LOC_Os03g62250	3	('protein binding protein, putative, expressed',)
279835630	GATCTGATGTTTGGGGC	78.75	72.3333	191.333	AHPL	807	721.5	703	BLPL	1306	393	741	LPL	2	LOC_Os03g51600	3	('tubulin alpha-3 chain, putative, expressed',)
521176230	GATCTCTCAAACTGCAT	109.25	108.667	191.333	AHPL	20	38	4	BLPL	17	7	6	BLPL	1	LOC_Os06g40360	6	('EIN3-binding F-box protein 1, putative, expressed',)
266971750	GATCTCCTCTCCTCCGC	566		191.25	EOPF1	1207.5		1409.5	EOPF1	1814		979	EOPF1	2	LOC_Os04g58810	4	('CCR4-NOT transcription complex subunit 8, putative, expressed',)
185870610	GATCCCTGCTCGTGCAC		78.25	191	EOPF1		153	104.5	EOPF1	3	85	22	LPL	1	LOC_Os06g41790	6	('RNA-binding region-containing protein 1, putative, expressed',)
335163690	GATCCACCTGGCTTTTC	128.75	241.25	191	HPL	224	214.5	97	BLPL	188	150	107	BLPL	1	LOC_Os02g43860	2	('yfnA, putative, expressed',)
492419240	GATCACACTTCCTTGTG	88.6667	116	191	AHPL	32.5	107		EPAF1					1	LOC_Os09g37330	9	('OsSAUR39 - Auxin-responsive SAUR gene family member, expressed',)
585626690	GATCCTGCAGCGCTTCT	107.25	149	191	AHPL	310.5	132.5	1227	AHPL	69	139	223	AHPL	1	LOC_Os01g43844	1	('cytochrome P450 72A1, putative, expressed',)
332217090	GATCCTACATGTGGTTC	92.25	48.5	190.75	AHPL	38.5	17	6.5	BLPL	16	11	20	AHPL	2	LOC_Os01g60600	1	('WRKY DNA binding domain containing protein, expressed',)
541874460	GATCGCTGCCCTGGTAT	168	176.5	190.75	AHPL	34	43.5	27.5	BLPL	19	55	46	HPL	2	LOC_Os02g39040	2	('mTERF-like protein, putative, expressed',)
456520780	GATCGTGCAGCGAGTGG	112	162.5	190.5	AHPL	45.5	33	99	AHPL	112	35	38	LPL	2	LOC_Os01g68950	1	('ubiquitin-like protein SMT3, putative, expressed',)
525689310	GATCTAGCTAGAGAGAT	88.25	97	190.333	AHPL	119.5	100	6	BLPL	9	9		EPAF1	2	LOC_Os08g35190	8	('auxin-repressed protein, putative, expressed',)
19971690	GATCCATCCGTCGTCAA	85.25	191.25	190.25	HPL	20.5	100.5		EPAF1	22		9	EOPF1	1	LOC_Os02g45660	2	('2-C-methyl-D-erythritol 2,4-cyclodiphosphate synthase, chloroplast precursor, putative, expressed',)
478170240	GATCAAACCAGGCGCTG	226.75	108.25	190.25	HPL	76.5	54	294	AHPL		81	145	EOPF1	1	LOC_Os05g05830	5	('C-1-tetrahydrofolate synthase, cytoplasmic, putative, expressed',)
623169100	GATCGTGCCAGTGCTGT	240.25	230.75	190.25	BLPL	171	232	293.5	AHPL	305	364	331	LPL	2	LOC_Os05g14860	5	('ubiquitin ligase SINAT3, putative, expressed',)
114435310	GATCTGACCTCGGTGGA	101	169.75	189.75	AHPL	131.5	262	57	BLPL	212	129	189	HPL	1	LOC_Os04g52960	4	('nucleolin, putative, expressed',)
252499490	GATCCTCGAGACCAAGC	182	483	189.75	LPL	19	275	60	LPL	41	36	126	AHPL	1	LOC_Os06g48600	6	('macrophage migration inhibitory factor, putative, expressed',)
462043970	GATCCTGTCCAACAATG	102.25	191.25	189.5	HPL	45.5	52.5	255	AHPL	93	206	33	BLPL	2	LOC_Os03g31594	3	('zinc finger, RING-type, putative, expressed',)
185467800	GATCATCCAAAATGCAC	118.25	128	189.333	AHPL	84	111.5	4.5	BLPL	10	2	31	AHPL	1	LOC_Os05g26954	5	('saposin-like type B, region 1 family protein, expressed',)
95127870	GATCTACCTCGACACGA	252.5	185	189.25	LPL	95	16	10	BLPL	179	30	18	BLPL	1	LOC_Os03g30519	3	('expressed protein',)
108123050	GATCCACGTGTTACGGA	137	110	189.25	AHPL	45	113.5	1	BLPL	49	72	10	BLPL	1	LOC_Os08g38620	8	('expressed protein',)
617702810	GATCCGGAGGAGGTGGT	90		189	EOPF1	58		71	EOPF1	4364		2065	EOPF1	1	LOC_Os10g31320	10	('glycine-rich cell wall structural protein 2 precursor, putative, expressed',)
72481650	GATCCCGACGCGGTGCA	270.75		188.75	EOPF1	92.5		104	EOPF1	111		36	EOPF1	1	LOC_Os02g32980	2	('germin-like protein subfamily 3 member 2 precursor, putative, expressed',)
472615730	GATCCCAGTCGACACTG	164	109.5	188.75	AHPL	107.5	21.5	102	HPL	45	140	89	LPL	2	LOC_Os01g48810	1	('transcription initiation factor TFIID subunit 11, putative, expressed',)
538884050	GATCCCCGCCACGCTAT	188	187.75	188.5	AHPL	288	229	467	AHPL	232	280	354	AHPL	2	LOC_Os05g25180	5	('zinc finger, C3HC4 type family protein, expressed',)
525483450	GATCCGTTGACTCAGAT	181.25	280.75	188.25	LPL	41	7		EPAF1	54	2		EPAF1	1	LOC_Os01g31680	1	('expressed protein',)
236900290	GATCCTGATGTCCGGCC	120.25	247	188	HPL	134.5	183.5	66	BLPL	18	24	7	BLPL	1	LOC_Os08g01270	8	('serine/threonine-protein kinase CTR1, putative, expressed',)
125358480	GATCAGGAAGACTTTGA	169	234.75	187.75	LPL	142.5	173.5	127.5	BLPL	214	345	192	BLPL	1	LOC_Os02g58590	2	('N-acetylglucosaminyltransferase I, putative, expressed',)
412217930	GATCCAGGGTTTACTCG	87	80	187.75	AHPL	93	229.5	99	LPL	89	28	79	HPL	1	LOC_Os02g58020	2	('protein GCN20, putative, expressed',)
519037250	GATCCTGTATTTTCCAT	352.75	495	187.75	BLPL	244	329.5	62	BLPL	142	142	13	BLPL	2	LOC_Os07g40580	7	('eukaryotic translation initiation factor 5A, putative, expressed',)
245174750	GATCTAGCTGCAGCTCC	59.5	66.5	187.5	AHPL	1088	1028	444	BLPL			11	SEF1	6	LOC_Os01g02690	1	('rust resistance kinase Lr10, putative, expressed',)
415436730	GATCCGTTTCGTCGTCG	553.25		187.5	EOPF1	574	2	252	LPL	1125		457	EOPF1	5	LOC_Os07g38630	7	('hypothetical protein',)
558243950	GATCTGAAAACTTACCT	118	146.5	187.333	AHPL	48.5	170.5	19.5	BLPL	49	19	35	MPL	1	LOC_Os04g39700	4	('60S ribosomal protein L6, putative, expressed',)
24586540	GATCGTCAACAGCCGAA	96	99.25	187	AHPL	82.5	64.5	52.5	BLPL	228	54	250	AHPL	1	LOC_Os03g20980	3	('expressed protein',)
288843220	GATCGAGCCTTGAGTGC	226	175.75	187	LPL	54.5	216	10.5	BLPL	56	145	73	LPL	2	LOC_Os07g02800	7	('myb-like DNA-binding domain, SHAQKYF class family protein, expressed',)
494482500	GATCGGTACCAGGATTG	136	192.333	186.75	HPL	133.5	167.5	114	BLPL	173	86	185	AHPL	1	LOC_Os01g49770	1	('protein binding protein, putative, expressed',)
464197010	GATCCCTTGTACACATG	207	265.25	186.5	BLPL	60	13	25.5	LPL		14	6	EOPF1	2	LOC_Os01g56230	1	('expressed protein',)
64229420	GATCGTCGCAAAGAGCA	220.25	271.5	186.25	BLPL	136.5	152	90	BLPL	194	138	203	AHPL	2	LOC_Os02g39890	2	('nuclear cap-binding protein subunit 2, putative, expressed',)
317905550	GATCTGCTCCCACCGTC	120.75	134.5	186.25	AHPL	246.5	164.5	176	LPL	170	229	253	AHPL	1	LOC_Os03g50480	3	('phosphoglucomutase, cytoplasmic 2, putative, expressed',)
402165360	GATCAGCTTCGGCCGCG	142.75	171	186.25	AHPL	987	692.5	2774	AHPL	771	1612	1674	AHPL	1	LOC_Os02g04130	2	('expressed protein',)
454217570	GATCCTTGACCACCTGG	150.5	155.333	186.25	AHPL	63	148.5	63.5	LPL	34	7	67	AHPL	1	LOC_Os04g45670	4	('clathrin binding protein, putative, expressed',)
102292990	GATCTATAGCCAATCGA	72.3333	143	186	AHPL	71		87	EOPF1	77		106	EOPF1	1	LOC_Os03g12390	3	('OsMKK10-2 - putative MAPKK based on amino acid sequence homology, expressed',)
561343590	GATCTCCTGGAGAGCCT	145.333	115.333	186	AHPL	225	112.5	515	AHPL	261	279	453	AHPL	1	LOC_Os07g04690	7	('UDP-arabinose 4-epimerase 1, putative, expressed',)
515094990	GATCTGTTAGTTCACAT	160	193.25	185.333	HPL	87			EPAF1					2	LOC_Os01g47330	1	('50S ribosomal protein L12-1, chloroplast precursor, putative, expressed',)
433676010	GATCCATGATTGCCCGG	160.25	304.5	185.25	LPL	178.5	211.5	69	BLPL	89	21	136	AHPL	1	LOC_Os01g23640	1	('mov34/MPN/PAD-1 family protein, expressed',)
645229970	GATCCCTTGGAGAGCTT	101.5	190.75	185.25	HPL	40.5	199	39.5	BLPL	126	109	113	LPL	1	LOC_Os04g52850	4	('OTU domain-containing protein 6B, putative, expressed',)
411932620	GATCGTGATTAGACTCG	190	94.5	185	HPL	80	127	78.5	BLPL	327	9	43	LPL	2	LOC_Os03g26820	3	('xylogen protein 1, putative, expressed',)
574123360	GATCAATTGGAAATGCT	185	202.75	185	LPL					1			EPAF1	1	LOC_Os01g52170	1	('HCF101, putative, expressed',)
64689070	GATCTGGACCTGGAGCA	172.25	222.5	184.75	LPL	105.5	74.5	105	HPL	213	416	239	LPL	2	LOC_Os06g10690	6	('C1-like domain containing protein, expressed',)
364210120	GATCACCGCTTGTGGAG	167.75	139.75	184.75	AHPL	63	22	50.5	HPL	49	97	48	BLPL	1	LOC_Os03g05320	3	('expressed protein',)
158875370	GATCCATGATGCGATTA	261.25	137.5	184.5	LPL									3	LOC_Os07g13980	7	('glucose-1-phosphate adenylyltransferase large subunit, chloroplast precursor, putative, expressed',)
297862210	GATCCTGCAAAGGCATC	289		184.5	EOPF1	489.5		29.5	EOPF1	174		32	EOPF1	1	LOC_Os04g01300	4	('transmembrane protein 115, putative, expressed',)
454389340	GATCGCCTTCCCCCTGG	173.25	132	184.5	AHPL	467	263.5	1046.5	AHPL	571	801	779	HPL	1	LOC_Os04g57760	4	('expressed protein',)
484697810	GATCCCCATCCGTAGTG	174	140	184.5	AHPL	118	67	8	BLPL	14	20	22	AHPL	1	LOC_Os05g02010	5	('expressed protein',)
529258840	GATCATTGCCCGTCGAT	252.25	212.5	184.25	BLPL	255	192	130	BLPL	424	34	208	LPL	2	LOC_Os01g60410	1	('ubiquitin-conjugating enzyme E2-17 kDa, putative, expressed',)
287330180	GATCGGCCGTGCGCTGC	154.25	117.75	183.75	AHPL	28	62.5	164	AHPL	105	168	134	LPL	2	LOC_Os01g56150	1	('lysosomal Pro-X carboxypeptidase precursor, putative, expressed',)
304140810	GATCCAAACCCAAACTC	81	194	183.75	HPL	131.5	269.5	119.5	BLPL	89	116	189	AHPL	3	LOC_Os03g57780	3	('ATP binding protein, putative, expressed',)
445915990	GATCTTGTCGGCAGGGG	259.5	111.25	183.75	LPL	28.5	8.5	105.5	AHPL	281	170	307	AHPL	2	LOC_Os05g37520	5	('expressed protein',)
504374190	GATCTGGACTCGCAAAT	106.75	175.75	183.75	AHPL	156.5	111.5	89.5	BLPL	364	115	255	HPL	2	LOC_Os04g51910	4	('26S proteasome non-ATPase regulatory subunit 1, putative, expressed',)
628011090	GATCCCCTACACGTTGT	336.5	280.25	183.75	BLPL	32.5	1		EPAF1	3			EPAF1	1	LOC_Os02g36570	2	('ATATH13, putative, expressed',)
517821890	GATCCTGAGAGAGCCAT	60.25	64	183.667	AHPL	141.5	69	27	BLPL		2		EPAF1	2	LOC_Os09g39940	9	('blue copper protein precursor, putative, expressed',)
497396180	GATCGAGCTCTTGCTTG	136	136.25	183.5	AHPL	91	34	20	BLPL	8	27	22	HPL	2	LOC_Os03g29680	3	('EARLY flowering 4 protein, putative, expressed',)
515672970	GATCCAATGGCTGACAT	199.75	293.25	183.5	BLPL	77	235.5		EPAF1	156	64	77	LPL	2	LOC_Os02g03230	2	('nodule membrane protein, putative, expressed',)
443375930	GATCCGTGCGAGACGGG	40.75	88.25	183.25	AHPL	104.5	1	132	AHPL					3	LOC_Os04g43150	4	('RNA-binding protein-like, putative, expressed',)
537913160	GATCACCCGGATACTAT	223	196.25	183.25	BLPL									1	LOC_Os12g19470	12	('ribulose bisphosphate carboxylase small chain C, chloroplast precursor, putative, expressed',)
15745390	GATCTGAGGCAAAGCAA	8		183	EOPF1	6		9	EOPF1			2	SEF1	1	LOC_Os01g61410	1	('rotenone-insensitive NADH-ubiquinone oxidoreductase, mitochondrial precursor, putative, expressed',)
322761950	GATCTAGTGTTCATGTC	106.667	34.3333	183	AHPL	99	64		EPAF1					2	LOC_Os06g30970	6	('ubiquitin-conjugating enzyme E2-17 kDa, putative, expressed',)
426407900	GATCGCCGCCGGGGAGG	172.75	4	183	AHPL	59.5	17	123	AHPL	9		69	EOPF1	1	LOC_Os01g26120	1	('plant integral membrane protein TIGR01569 containing protein, expressed',)
119277330	GATCCCTGAAAAGCTGA	179.667	347.25	182.75	LPL	49	32.5	6.5	BLPL	34		34	EOPF1	2	LOC_Os11g36440	11	('carotenoid isomerase, chloroplast precursor, putative, expressed',)
171140290	GATCCTGGTAGACCAAC	47	105.5	182.75	AHPL	209.5	582.5	407	HPL	121	27	72	LPL	3	LOC_Os11g43900	11	('translationally-controlled tumor protein, putative, expressed',)
252024570	GATCCGCATTAGAAAGC	162.25	161.25	182.75	AHPL	524	348	19	BLPL	181	20	40	LPL	1	LOC_Os05g41930	5	('gda-1, putative, expressed',)
20141940	GATCGATTTGTGGTCAA	87.6667	84.6667	182.667	AHPL	56.5	52		EPAF1	104	65	2	BLPL	1	LOC_Os08g09340	8	('bromodomain containing protein, expressed',)
228950330	GATCCGTGCGCCCTCCC	165.5	62.25	182.5	AHPL	35	60	128	AHPL	37	116	122	AHPL	1	LOC_Os07g14890	7	('expressed protein',)
262351240	GATCACTTAACCAACGC	166.5	219	182	LPL	73.5	95.5	17.5	BLPL	160	22	54	LPL	1	LOC_Os12g41390	12	('homocysteine S-methyltransferase 3, putative, expressed',)
263646080	GATCAAATGGACGACGC	204.333	213.25	182	BLPL	92.5	88	83	BLPL	78		102	EOPF1	1	LOC_Os10g32880	10	('pre-mRNA-splicing factor 19, putative, expressed',)
257639430	GATCTCGCAAGACGAGC	148.25	69.5	181.75	AHPL	122.5	48	141	AHPL	237	127	213	HPL	2	LOC_Os07g39620	7	('C2 domain containing protein, expressed',)
278814230	GATCTTATTTGCCGGGC	279	137	181.75	LPL	567.5	60.5	376.5	HPL	791	368	661	HPL	1	LOC_Os03g16110	3	('serine/threonine-protein phosphatase PP1, putative, expressed',)
520548330	GATCCATATGACGGCAT	94.5	229.25	181.667	HPL	237	564.5	178	BLPL			2	SEF1	1	LOC_Os03g28300	3	('ATP binding protein, putative, expressed',)
366161970	GATCCCAAAGTGGTGAG	67.25	215.25	181.25	HPL	158.5	184	50.5	BLPL	132	86	84	BLPL	1	LOC_Os03g04460	3	('outer mitochondrial membrane protein porin, putative, expressed',)
74323670	GATCTTGGAGGCCATCA	55.6667	219.75	181	HPL	305.5	288	288	LPL	224	160	308	AHPL	2	LOC_Os09g32976	9	('60S ribosomal protein L7a, putative, expressed',)
188497260	GATCGTTGTTCGTTCAC	75.3333	26	181	AHPL	6			EPAF1					2	LOC_Os04g34270	4	('serine/threonine-protein kinase receptor precursor, putative, expressed',)
468420140	GATCGTCGAAATGGATG	129.75	229.5	180.75	HPL	188.5	463	85.5	BLPL	82	47	74	HPL	2	LOC_Os07g44610	7	('pyrrolidone carboxyl peptidase, putative, expressed',)
582748410	GATCCGCAACTACGTCT	138.5	421.25	180.75	LPL	9.5	36	56.5	AHPL	5	4	35	AHPL	1	LOC_Os07g36250	7	('peptide chain release factor 2, putative, expressed',)
253257900	GATCGTCTAATCGAAGC	229.5	306.5	180.5	BLPL	282.5	274.5	74.5	BLPL	277	29	79	LPL	1	LOC_Os02g56960	2	('60S ribosomal protein L23, putative, expressed',)
286846290	GATCCCCCCATGCCTGC	105	155.75	180.25	AHPL	77.5	82.5	145	AHPL	104	249	132	LPL	2	LOC_Os03g27770	3	('heme oxygenase 2, putative, expressed',)
17971530	GATCCAGAATGCTGCAA	163	183	180	HPL	7			EPAF1	26	16	87	AHPL	1	LOC_Os01g16290	1	('DNA gyrase subunit B, putative, expressed',)
104189930	GATCCATATGTTGTCGA	30	25	180	AHPL									1	LOC_Os11g02520	11	('WRKY transcription factor 46, putative, expressed',)
361488260	GATCGGCCGCCGTCGAG	225.25	187.75	179.75	BLPL	21.5	55	31	LPL					1	LOC_Os08g05620	8	('cytochrome P450 89A2, putative, expressed',)
482175950	GATCTGTTCTTGTTCTG	143.25		179.75	EOPF1	289.5		10	EOPF1	423		68	EOPF1	2	LOC_Os02g47140	2	('60S ribosomal protein L12, putative, expressed',)
25361130	GATCCATGGATGGCGAA	128	181.25	179.5	HPL	884.5	686.5	76.5	BLPL	61	19	49	HPL	2	LOC_Os07g03180	7	('expressed protein',)
242177300	GATCGAAGAGAGCATCC	102	98.25	179	AHPL	68	16.5	20	LPL	28			EPAF1	1	LOC_Os08g39090	8	('ccdc49 protein, putative, expressed',)
424775890	GATCCCCAAGGAAGAGG	64	307.333	179	LPL	40.5	27.5	61.5	AHPL		53		EPAF1	1	LOC_Os03g04970	3	('chaperonin CPN60-1, mitochondrial precursor, putative, expressed',)
618358070	GATCTTCAGGAGTTGGT	213.25	220	178.75	BLPL	241.5	60.5	126.5	LPL	933	48	189	LPL	1	LOC_Os01g16870	1	('argonaute-like protein, putative, expressed',)
39260950	GATCTTACAGGTTGTAA	230.75	228	178.25	BLPL	111	254.5	49	BLPL	25	75	5	BLPL	2	LOC_Os09g20350	9	('DRE binding factor 1, putative, expressed',)
238378370	GATCCTAGATTGTGGCC	137.75	197.25	178.25	HPL	180.5	269	96.5	BLPL	101	78	303	AHPL	2	LOC_Os03g15000	3	('zinc finger, RING-type, putative, expressed',)
308078890	GATCCACCTCCAGCCTC	48.25	131.25	178	AHPL	137.5	28.5	376.5	AHPL	3	7	4	MPL	1	LOC_Os03g62010	3	('harpin-induced protein, putative, expressed',)
578712770	GATCCTGGTGAATATCT	169.5	231	177.75	LPL	312	93.5	109	LPL	238	25	115	LPL	2	LOC_Os05g39610	5	('protein binding protein, putative, expressed',)
356863680	GATCAAGTTCAGAAGAG	135	340.25	177.5	LPL	218	681	125	BLPL	417	375	155	BLPL	1	LOC_Os06g48750	6	('eukaryotic initiation factor 4A, putative, expressed',)
118319980	GATCGTTGGGAGACTGA	182.5	282	177.25	BLPL	159	396	71.5	BLPL	163	30	166	AHPL	1	LOC_Os03g56300	3	('NADH-ubiquinone oxidoreductase 23 kDa subunit, mitochondrial precursor, putative, expressed',)
124720560	GATCAGTTGTACGTTGA	21.6667	40.75	177.25	AHPL	721	1846.5	742	LPL	138	98	67	BLPL	2	LOC_Os03g05290	3	('aquaporin TIP1.1, putative, expressed',)
334829010	GATCCCCGAGGTGTTTC	84.25	51.75	177.25	AHPL	251	99.5	145	LPL	338	54	178	LPL	1	LOC_Os03g14830	3	('phosphomevalonate kinase, putative, expressed',)
572576480	GATCAATGGTGGCGGCT	262	130.5	177.25	LPL	41.5	126	75	LPL	8		77	EOPF1	1	LOC_Os02g29550	2	('DNA binding protein, putative, expressed',)
169691690	GATCCACTCTGTGAAAC	129	292.75	176.75	LPL	35.5	10	80.5	AHPL	96	17	33	LPL	1	LOC_Os06g19444	6	('CCT motif family protein, expressed',)
383223140	GATCGGAGAAATAGACG	300	58	176.667	LPL	74.5	105	13	BLPL	318	447	445	HPL	2	LOC_Os05g05060	5	('expressed protein',)
521453120	GATCAAGGATGGTGCAT	19.5	36.6667	176.5	AHPL									1	LOC_Os01g50100	1	('multidrug resistance protein 4, putative, expressed',)
310709280	GATCAACTGGCAGGCTC	169	122.75	176.25	AHPL	231	113.5	195.5	HPL	171	292	112	BLPL	1	LOC_Os05g35710	5	('expressed protein',)
630348220	GATCGCATCCCTCAATT	101.5	307.75	176.25	LPL	35	94.5	6	BLPL	91	6	227	AHPL	2	LOC_Os03g21000	3	('thioredoxin-like 1, putative, expressed',)
408228180	GATCGAGAAGGTGTGCG	104.75	88	175.75	AHPL	42.5	38	47.5	AHPL	101	12	90	HPL	1	LOC_Os02g05450	2	('pathogenesis-related homeodomain protein, putative, expressed',)
422356110	GATCTGCTGCTCACAGG	65	96.5	175.75	AHPL	73	101	41.5	BLPL	30	93	33	LPL	1	LOC_Os03g56420	3	('expressed protein',)
39080240	GATCAGTGCAGGTGTAA	271.75	575	175.25	BLPL	198.5	210	130	BLPL	274	217	309	AHPL	3	LOC_Os08g29669	8	('cytochrome b5, putative, expressed',)
196233250	GATCCTCGCTGCTGGAC	193.25	71.75	175.25	HPL	54.5	1	7.5	LPL	2			EPAF1	2	LOC_Os03g15050	3	('phosphoenolpyruvate carboxykinase, putative, expressed',)
260369480	GATCACCTGGACCTAGC	138.75	151.5	175.25	AHPL	195	151	414	AHPL	45	131	161	AHPL	1	LOC_Os05g39730	5	('SAG20, putative, expressed',)
264065790	GATCTATGGTGTGACGC	158.25	187.75	175.25	HPL	156.5	85	57	BLPL	64	24	127	AHPL	1	LOC_Os02g04040	2	('chromosome segregation protein sudA, putative, expressed',)
466427210	GATCCAGAGCTGTCATG	58	48.75	175.25	AHPL	65	355	106	LPL	95	49	38	BLPL	2	LOC_Os07g10250	7	('ATP-dependent RNA helicase DED1, putative, expressed',)
42404070	GATCTCCAACTGAAACA	168.5	111	175	AHPL									1	LOC_Os07g23990	7	('TPR Domain containing protein, expressed',)
636123110	GATCTCCGCCGGGGATT	52.5	37	175	AHPL	39	148.5	349	AHPL	198	496		EPAF1	1	LOC_Os01g62760	1	('protein phosphatase 2C, putative, expressed',)
274399450	GATCCGACTATGGAGGC	156.667	165.5	174.75	AHPL	126	426	73.5	BLPL	197	364	212	LPL	1	LOC_Os04g30430	4	('RNA-binding protein-like, putative, expressed',)
593183700	GATCGAGCAAGACGAGT	139.25	193	174.75	HPL	82	43.5	86	AHPL	238	98	127	LPL	2	LOC_Os05g23720	5	('ADP,ATP carrier protein, mitochondrial precursor, putative, expressed',)
250182370	GATCCTTCTTTGCTTCC	113	189	174.667	HPL	12.5	103	18.5	LPL		2	26	EOPF1	1	LOC_Os03g15033	3	('expressed protein',)
89148840	GATCACATTCAAAGAGA	134	332.75	174.5	LPL	48.5	98.5	12	BLPL		16		EPAF1	7	LOC_Os04g33220	4	('SAM domain family protein, expressed',)
626829710	GATCTGCCTCTCATTGT	119.5	187.75	174.5	HPL	169.5	203	12	BLPL	57	71	53	BLPL	1	LOC_Os05g13950	5	('eukaryotic translation initiation factor 3 subunit 6-interacting protein, putative, expressed',)
863540	GATCGACCCACCCAAAA	139.5	168.25	174.25	AHPL	2		5.5	EOPF1	12	4	2	BLPL	1	LOC_Os10g02240	10	('peptide transporter PTR2, putative, expressed',)
434018260	GATCGAGCGAACGCCGG	128.25	107.25	174.25	AHPL	2		8.5	EOPF1	25	37	14	BLPL	2	LOC_Os07g06840	7	('gibberellin receptor GID1L2, putative, expressed',)
568182950	GATCTCTCGGTTGAGCT	148	221.75	174.25	LPL	5	18.5	2	BLPL	50	3	28	HPL	2	LOC_Os01g47450	1	('carboxyl-terminal-processing protease precursor, putative, expressed',)
55845790	GATCTAATGCTACCCCA	96.3333	178	174	HPL	74	364	22.5	BLPL	76	5	16	LPL	1	LOC_Os07g30820	7	('Zn-finger, RanBP-type, containing protein, expressed',)
106442690	GATCCTGATGGCGAGGA	89.25	116	173.75	AHPL	47	78	20	BLPL	139	66	104	HPL	3	LOC_Os01g66510	1	('MLO-like protein 1, putative, expressed',)
483843650	GATCCTGCCGACGAGTG	101	193.5	173.75	HPL	136	103.5	225	AHPL	341	342	241	BLPL	2	LOC_Os06g45830	6	('expressed protein',)
26543180	GATCGTGCAAAGAGGAA	186.25	170.25	173.5	LPL	37	214.5	5.5	BLPL	61	26		EPAF1	1	LOC_Os06g01304	6	('spotted leaf protein 11, putative, expressed',)
330488390	GATCTCAACGACAGTTC	99	120.25	173.5	AHPL	90	15.5		EPAF1	4		118	EOPF1	1	LOC_Os05g04620	5	('expressed protein',)
598522440	GATCACCTCCACCACGT	155.75	159.5	173.5	AHPL	251	244	216.5	BLPL	78	75	128	AHPL	2	LOC_Os04g55520	4	('dehydration responsive element binding protein, putative, expressed',)
639935820	GATCGTGTGCTCAACTT	213.75	341.25	173.5	BLPL		1		EPAF1	20		14	EOPF1	2	LOC_Os04g34460	4	('structural molecule, putative, expressed',)
667140650	GATCCACTCGTTCGTTT	205.25	154	173.5	LPL	768	566.5	490	BLPL	84	33		EPAF1	2	LOC_Os01g11650	1	('esterase precursor, putative, expressed',)
196311000	GATCATTTTGAGTGGAC	197.333	130.25	173.333	HPL		5	6.5	EOPF1					2	LOC_Os01g16340	1	('expressed protein',)
151138320	GATCAGGCGTCGGCGTA	129.75	155.5	173.25	AHPL	52	34	87	AHPL	22	110	26	LPL	7	LOC_Os02g12760	2	('salicylic acid-induced fragment 1 protein, putative, expressed',)
238441360	GATCAGGACCCTTGGCC	105.5	117	173.25	AHPL	67	123	63	BLPL	39	75	109	AHPL	2	LOC_Os04g49954	4	('expressed protein',)
315272250	GATCCGTACACACAGTC	144.25	213.75	173.25	LPL	6	3		EPAF1		19		EPAF1	1	LOC_Os03g60790	3	('heat shock protein DnaJ, N-terminal, putative, expressed',)
460698350	GATCTGACAGTTGTTGG	123.75	130	173	AHPL	70	89	28.5	BLPL	42	47	13	BLPL	1	LOC_Os01g47540	1	('CTD-phosphatase-like protein, putative, expressed',)
590954250	GATCCAAGCGTGCCAGT	139.5	133.5	173	AHPL	66.5	68	5	BLPL	49	69	38	BLPL	2	LOC_Os01g02870	1	('nodulin-like protein, putative, expressed',)
442456460	GATCGTAGGAGATAGGG	297.5	287.75	172.75	BLPL	268.5	368.5	48.5	BLPL	240	155	37	BLPL	2	LOC_Os08g06480	8	('lissencephaly type-1-like homology motif, putative, expressed',)
388641580	GATCGTCACCAACACCG	179	101.75	172.5	HPL									1	LOC_Os07g45080	7	('expressed protein',)
433608780	GATCGTGCGAGGCCCGG	75.5	171.25	172.5	AHPL	196	179.5	333.5	AHPL	313	438	421	HPL	1	LOC_Os08g25390	0	('bifunctional aspartokinase/homoserine dehydrogenase 1, chloroplast precursor, putative, expressed',)
257623950	GATCTGCCGGCACGAGC	81.25	109.75	172.25	AHPL	117.5	117	385	AHPL	261	259	175	BLPL	1	LOC_Os09g26400	9	('protein binding protein, putative, expressed',)
664854480	GATCAGATATTCGCTTT	248.5	150.75	172.25	LPL	105.5	129	59.5	BLPL	26	21	13	BLPL	2	LOC_Os05g35170	5	('NAC domain-containing protein 78, putative, expressed',)
190119120	GATCAGACCGCAGAGAC		28	172	EOPF1	227	299	12.5	BLPL					7	LOC_Os12g25090	12	('expressed protein',)
575165120	GATCAAGTCAGGCTGCT	103	117.75	172	AHPL	154	115.5	128.5	LPL	173	41	364	AHPL	2	LOC_Os05g48590	5	('OsIAA19 - Auxin-responsive Aux/IAA gene family member, expressed',)
426434200	GATCATCTTTGGGGAGG	113.75	113	171.75	AHPL	105.5	22	23	LPL	58	123	31	BLPL	1	LOC_Os03g43850	3	('protein recA, putative, expressed',)
660562090	GATCCACAAATTTTGTT	160.333	133	171.75	AHPL	30.5	86		EPAF1			13	SEF1	2	LOC_Os01g72330	1	('OsRR4 - Rice type-A response regulator, expressed',)
83445070	GATCTGTGTACCTTTCA	88.5	48.3333	171.5	AHPL	97	105	281.5	AHPL	165	375	174	LPL	1	LOC_Os04g33780	4	('cysteine-type peptidase, putative, expressed',)
192277980	GATCGCCGACGCCCGAC	85.5	111.333	171.5	AHPL	117.5	56	309	AHPL	61	295	206	HPL	2	LOC_Os06g03830	6	('retinol dehydrogenase 14, putative, expressed',)
585869730	GATCCTCCTCTTCTTCT		370.75	171.333	EOPF1		131		EPAF1					6	LOC_Os11g20239	11	('expressed protein',)
279453210	GATCCGGCCGGCGGGGC	88	176.5	171.25	HPL	268.5	182.5	366.5	AHPL		3		EPAF1	3	LOC_Os07g01550	7	('protein binding protein, putative, expressed',)
504835240	GATCACACCACCGAAAT	155.5	230.75	171	LPL	240.5	352	65.5	BLPL	157	79	114	LPL	1	LOC_Os03g13590	3	('CONSTANS interacting protein 6, putative, expressed',)
664292850	GATCCCGCCAGGCCTTT	221.5	219.75	171	BLPL	338.5	256	800.5	AHPL	785	1080	949	HPL	1	LOC_Os04g38520	4	('expressed protein',)
30898510	GATCTGTGCCGATTGAA	177.5	132.25	170.75	HPL	42	69.5	10	BLPL	114	234	50	BLPL	2	LOC_Os08g01770	8	('adenylate kinase, putative, expressed',)
265451980	GATCGTGAATAACCCGC	224.5	77	170.667	HPL		6		EPAF1		10		EPAF1	2	LOC_Os10g38110	10	('cytochrome P450 94A2, putative, expressed',)
174386850	GATCCTCTTCCAGGAAC	179	94.5	170.5	HPL	155.5	52.5	2.5	BLPL	154	5	24	LPL	1	LOC_Os03g16690	3	('oxysterol-binding protein homolog C2F12.05c, putative, expressed',)
175631550	GATCTACAGTTTTGAAC	151.667	189.5	170.25	MPL	117	108.5	19	BLPL	120	89	20	BLPL	2	LOC_Os05g28750	5	('60S ribosomal protein L29, putative, expressed',)
96415500	GATCGTACGTCATACGA	125	136	169.75	AHPL									2	LOC_Os01g59080	1	('expressed protein',)
404998010	GATCCGCCGGTTCGGCG	125.25	119	169.75	AHPL	148	102.5	212.5	AHPL	171	309	194	LPL	1	LOC_Os02g35690	2	('6b-interacting protein 1, putative, expressed',)
625326890	GATCCACCATGAGGTGT	87.75	168	169.75	AHPL	189.5	130.5	38	BLPL	203	29	57	LPL	2	LOC_Os08g42410	8	('pyruvate dehydrogenase E1 component subunit beta, mitochondrial precursor, putative, expressed',)
196332010	GATCCATAACCGTGGAC	193.5	82.75	169.5	HPL	212	163	42.5	BLPL	117	7	108	HPL	2	LOC_Os01g64360	1	('DNA binding protein, putative, expressed',)
312050760	GATCACCTGCGAATCTC	66.75	88.75	169.333	AHPL	171	174	44	BLPL	311	78	78	LPL	2	LOC_Os03g56790	3	('actin-depolymerizing factor 6, putative, expressed',)
3529490	GATCCCTGGAGCCCAAA	90	134.75	169.25	AHPL	162.5	212.5	610	AHPL	168	200	209	AHPL	1	LOC_Os01g23740	1	('OsPDIL2-2 - Oryza sativa protein disulfide isomerase, expressed',)
51019370	GATCCATCCGCTCTACA	200.5	106.5	169.25	HPL	102.5	90.5	24.5	BLPL	186	23	57	LPL	1	LOC_Os01g53600	1	('protein farnesyltransferase beta subunit, putative, expressed',)
261308610	GATCCTGGCGTGGTAGC	125.5	246.75	169.25	LPL	220	177.5	410	AHPL	231	173	260	AHPL	1	LOC_Os10g29560	10	('expressed protein',)
4410260	GATCGAATGGTGGCAAA	96.6667	181.75	169	HPL	110	127.5	17.5	BLPL	127	18	53	LPL	2	LOC_Os07g28644	7	('expressed protein',)
324860200	GATCACAGGATGTTGTC	110.75	111.75	169	AHPL	281.5	226	49	BLPL	201	43	62	LPL	1	LOC_Os02g54160	2	('ethylene response element binding protein, putative, expressed',)
332116050	GATCCCCTACATGGTTC	113	239.5	169	LPL	146	124.5	171	AHPL	180	45	151	HPL	2	LOC_Os08g30060	8	('proton pump interactor, putative, expressed',)
611456000	GATCAAAAGAAACCGGT	297.333	142.75	168.75	LPL	293	671.5	112.5	BLPL	7	82	7	LPL	1	LOC_Os06g06160	6	('calmodulin binding protein, putative, expressed',)
592310590	GATCTACCTGATTCAGT	20	279.25	168.667	HPL	102.5	240	34	BLPL	141	3	27	LPL	1	LOC_Os04g48730	4	('expressed protein',)
615588070	GATCTCCAAACCTGGGT	108.5	109	168.667	AHPL	90.5	64	163.5	AHPL	164	121	53	BLPL	1	LOC_Os01g72860	1	('MAC/Perforin domain containing protein, expressed',)
667563990	GATCTTGATTCGGGTTT	57.3333	121.75	168.667	AHPL	40.5	45.5		EPAF1	22			EPAF1	1	LOC_Os02g54130	2	('dnaJ protein, putative, expressed',)
17548490	GATCCAGTGCATGGCAA	58.5	150.75	168.5	AHPL	84.5	153.5	75.5	BLPL	91	143	94	LPL	1	LOC_Os01g33030	1	('brix domain-containing protein 1, putative, expressed',)
591533250	GATCCTGGTGCGGCAGT	200.5		168.5	EOPF1	258.5		150	EOPF1	186		101	EOPF1	1	LOC_Os05g33240	5	('DNA-directed RNA polymerase II 19 kDa polypeptide, putative, expressed',)
542288020	GATCGAACTCTCTGTAT	281.75	289.75	168.25	BLPL	252.5	429	49	BLPL	200	12	61	LPL	2	LOC_Os05g50710	5	('late embryogenesis abundant protein Lea14-A, putative, expressed',)
274212380	GATCGCTAGGGCGAGGC	230	120.5	167.75	LPL	22	49	250	AHPL	109	36	78	HPL	1	LOC_Os05g04360	5	('protein phosphatase 2C homolog 2, putative, expressed',)
40086690	GATCCTCTGGGACTTAA	184.5	224.75	167.25	BLPL	103	84.5	11	BLPL					2	LOC_Os06g41930	6	('expressed protein',)
108466850	GATCCTCTCAAGCCGGA	47.6667	104	167.25	AHPL	64.5	56.5	60.5	MPL	69	101	124	AHPL	1	LOC_Os05g49230	5	('adoMet-dependent rRNA methyltransferase spb1, putative, expressed',)
571927720	GATCACACCATGAGGCT	125.5	216.5	167	LPL	35	94.5	22.5	BLPL	50	17	33	MPL	2	LOC_Os02g13560	2	('sugar transporter type 2a, putative, expressed',)
627063650	GATCCTTGGACTATTGT	175.667	234	167	BLPL	257.5	227.5	31.5	BLPL	274	66	85	LPL	1	LOC_Os01g51300	1	('WD-40 repeat protein MSI4, putative, expressed',)
64802570	GATCCAAGCAGTGAGCA	213	139.5	166.75	LPL	329	139.5	148	LPL	208	58	117	LPL	2	LOC_Os03g52490	3	('expressed protein',)
88258250	GATCCAGTTGGGGCAGA	85.25	90	166.75	AHPL	52.5	118.5	199	AHPL	236	159	244	AHPL	2	LOC_Os07g32350	7	('WD-repeat protein 74, putative, expressed',)
426100250	GATCCGGCCTGAGGAGG	289.25		166.75	EOPF1	45.5		407	EOPF1	551		342	EOPF1	1	LOC_Os06g41120	6	('expressed protein',)
226853340	GATCGCCGGCGAGGCCC	63.75	139.5	166.25	AHPL	22	46	153.5	AHPL	16	100		EPAF1	1	LOC_Os08g27720	8	('pirin-like protein, putative, expressed',)
380892430	GATCTGCAGATACCACG	118.75	111.75	166.25	AHPL	210	35	67	LPL	133	106	329	AHPL	1	LOC_Os03g54920	3	('expressed protein',)
622879050	GATCCAGAAATCGCTGT	113	186.75	166.25	HPL	108.5	78.5	80.5	LPL	198	15	85	LPL	2	LOC_Os02g58410	2	('expressed protein',)
247350610	GATCCCCCCTGCCGTCC	304.75	343	166	BLPL									2	LOC_Os11g07020	11	('fructose-bisphosphate aldolase, chloroplast precursor, putative, expressed',)
238017890	GATCCTTGTTGATGGCC	78	161	165.75	AHPL	868	1594.5	773.5	BLPL	234	279	455	AHPL	1	LOC_Os05g33380	5	('fructose-bisphosphate aldolase cytoplasmic isozyme, putative, expressed',)
320069770	GATCCAACTAGCAGGTC	183	350.5	165.75	BLPL	157	287.5	71	BLPL	134	44	65	LPL	1	LOC_Os06g49110	6	('delta-aminolevulinic acid dehydratase, chloroplast precursor, putative, expressed',)
538870710	GATCTTCCAAACGCTAT	104.25	154.5	165.75	AHPL	203.5	555.5	122	BLPL	323	65	77	LPL	1	LOC_Os07g12200	7	('ADP-ribosylation factor 1, putative, expressed',)
521029390	GATCTGCATCAATGCAT	43	32.3333	165.5	AHPL	33	73		EPAF1					2	LOC_Os08g42400	8	('NAC domain-containing protein 68, putative, expressed',)
26133600	GATCAATCAAGTTCGAA	77.3333	177	165.333	HPL	30	4	34.5	AHPL					1	LOC_Os03g11120	3	('methionyl-tRNA synthetase, putative, expressed',)
574333040	GATCAGCTATCCATGCT	178	195.75	165.333	BLPL	122.5	672	81.5	BLPL	16	25	73	AHPL	2	LOC_Os06g45570	6	('VQ motif family protein, expressed',)
1794730	GATCCACACTTGGAAAA	145.75	197.25	165.25	LPL	93.5	211	196	HPL	206	162	115	BLPL	1	LOC_Os01g74610	1	('zinc finger, C3HC4 type family protein, expressed',)
81947910	GATCTCGTGGAACTTCA	127.25	188.25	165	HPL	35.5	50	58.5	AHPL		48	1	EOPF1	1	LOC_Os02g39330	2	('endochitinase PR4 precursor, putative, expressed',)
399402420	GATCGACGAATCCAGCG	117	112	165	AHPL	192.5	208.5	58	BLPL	126	42	157	AHPL	1	LOC_Os03g43020	3	('prefoldin subunit 4, putative, expressed',)
468889640	GATCACAAAGTCTGATG	104	57.25	165	AHPL	21.5	15.5		EPAF1	26	39	16	BLPL	1	LOC_Os11g11050	11	('methylthioribose-1-phosphate isomerase, putative, expressed',)
666195130	GATCCGTCAGAGAGTTT	377	483.25	165	BLPL	295	466.5	107	BLPL	258	128	33	BLPL	2	LOC_Os03g55540	3	('zinc-finger protein 1, putative, expressed',)
258475530	GATCCAAATCGCGGAGC	128.25	197.25	164.75	HPL	75	233	112.5	LPL	54	21	86	AHPL	1	LOC_Os06g23430	6	('signal recognition particle 19 kDa protein, putative, expressed',)
496357800	GATCACATCAGCCCTTG	242.25	386.5	164.75	BLPL	26			EPAF1	8	4		EPAF1	1	LOC_Os02g22260	2	('fruit protein PKIWI502, putative, expressed',)
206132590	GATCTGAGAGAGGGTAC	68.25	129.5	164.667	AHPL	59.5	92	53.5	BLPL	60	5	35	HPL	2	LOC_Os07g28440	7	('expressed protein',)
273989930	GATCCACCTACAGAGGC	135.75	143.5	164.5	AHPL	139.5	147	312.5	AHPL	181	115	249	AHPL	2	LOC_Os02g41990	2	('expressed protein',)
668512310	GATCTTCGCACAATTTT	203.333	171	164.333	BLPL					1			EPAF1	2	LOC_Os01g17240	1	('sialin, putative, expressed',)
28768050	GATCCCAGCCGTTGGAA	66.5	120	164.25	AHPL	404.5	333	1642.5	AHPL	265	283	1295	AHPL	2	LOC_Os08g36920	8	('AP2 domain containing protein, expressed',)
87865840	GATCAGCGGACAGCAGA	76.25	71.75	164.25	AHPL	470.5	469	223.5	BLPL	102	53	315	AHPL	2	LOC_Os04g51680	4	('expressed protein',)
522801690	GATCCGGCTGTGCTCAT		408.5	164.25	EOPF1		1	6	EOPF1		88	6	EOPF1	1	LOC_Os10g14870	10	('ATFP3, putative, expressed',)
670537130	GATCCACGAGGATTTTT	109	302.333	164.25	LPL	55.5	229.5		EPAF1					3	LOC_Os04g41320	4	('nucleotide-sugar transporter/ sugar porter, putative, expressed',)
623316080	GATCAGCTGGCATCTGT	20	88	164	AHPL	5	5		EPAF1	39	33	3	BLPL	2	LOC_Os07g43322	7	('expressed protein',)
423795370	GATCCACACGGGGCAGG	76.5	120.25	163.75	AHPL	33	55	13.5	BLPL	55	25	1	BLPL	1	LOC_Os03g11670	3	('salt-inducible protein, putative, expressed',)
297184820	GATCGACTTCTCCCATC		182.75	163.667	EOPF1		106.5	21.5	EOPF1					2	LOC_Os06g24990	6	('xylanase inhibitor protein 1 precursor, putative, expressed',)
426742220	GATCGTGAAGGATGAGG	54.75	115	163.667	AHPL			7	SEF1					1	LOC_Os04g42590	4	('expressed protein',)
63867150	GATCTGCAACTCCAGCA	131	249.5	163.5	LPL	105.5	201	180	HPL	153	75	156	AHPL	1	LOC_Os01g04190	1	('arabinose-proton symporter, putative, expressed',)
118379970	GATCCTGAGAGGACTGA	109	124	163.25	AHPL	262	335.5	75	BLPL	95	4	58	HPL	1	LOC_Os11g08300	11	('aldehyde dehydrogenase, dimeric NADP-preferring, putative, expressed',)
459238970	GATCCGTAGTTGATTGG	153	107.5	163.25	AHPL	81.5	272	22.5	BLPL	76	80	17	BLPL	1	LOC_Os05g01250	5	('charged multivesicular body protein 5, putative, expressed',)
71486410	GATCCAGCACCACTGCA	137	215.75	163	LPL	45.5	56.5	66	AHPL	342	198	506	AHPL	1	LOC_Os11g35710	11	('cycloartenol synthase, putative, expressed',)
229047000	GATCATTCTTTCCTCCC	123.5	200.5	163	MPL	51	100	16	BLPL	42	8	70	AHPL	2	LOC_Os09g29930	9	('transcription factor BIM2, putative, expressed',)
560149800	GATCACAGAGTGGCCCT	257.25	184	163	BLPL	185.5	302	483.5	AHPL	577		280	EOPF1	2	LOC_Os03g59360	3	('remorin, putative, expressed',)
628893450	GATCCAAGCTCGTTTGT	28	73	163	AHPL	127	33.5	20	BLPL	150	13	221	AHPL	2	LOC_Os03g61970	3	('actin-3, putative, expressed',)
636809500	GATCGCTGCATGTGATT	107.25	180.5	163	HPL	75.5	132.5	7.5	BLPL	72	44	14	BLPL	1	LOC_Os08g39080	8	('peroxisomal targeting signal receptor, putative, expressed',)
29795100	GATCGCTGGCTCCTGAA	94.75	185.25	162.75	HPL	208.5	176.5	302.5	AHPL	335	1100	537	LPL	1	LOC_Os04g52460	4	('viral A-type inclusion protein repeat containing protein, expressed',)
643895030	GATCTTTCCAAGGCCTT	135	125	162.75	AHPL	90.5	19	50.5	LPL	126	52	150	AHPL	1	LOC_Os09g26180	9	('transcription initiation factor TFIID subunit 10, putative, expressed',)
52901930	GATCCACTAGTGAACCA	158.75	75.6667	162.5	AHPL	19			EPAF1		5		EPAF1	2	LOC_Os09g39680	9	('sialin, putative, expressed',)
365522840	GATCATCCGTTGCTGAG	151.25	299.5	162.5	LPL	133	98	23	BLPL	95	2	61	HPL	2	LOC_Os09g23730	9	('HMG-Y-related protein A, putative, expressed',)
82601230	GATCTGCAGGAAGTTCA	213.75	239.25	162.25	BLPL	8			EPAF1	52		3	EOPF1	1	LOC_Os11g05552	11	('signal recognition particle 54 kDa protein, chloroplast precursor, putative, expressed',)
120208730	GATCCGAGATGCTCTGA	58	83.25	162.25	AHPL	25	114	68	LPL	92	183	56	BLPL	1	LOC_Os01g61430	1	('HIT zinc finger family protein, expressed',)
56626820	GATCGGCTTCGCGCCCA	75	124.25	162	AHPL	115.5	28.5	91.5	HPL	64	59	30	BLPL	1	LOC_Os01g07530	1	('stachyose synthase precursor, putative, expressed',)
137266890	GATCCAGTTATCCACTA	288.75	163.75	162	BLPL									2	LOC_Os10g01044	10	('tic62 protein, putative, expressed',)
287611010	GATCCTAAATCTGCTGC	134.75	237.75	162	LPL	136.5	143.5	8	BLPL	52	22	8	BLPL	1	LOC_Os04g55080	4	('cyclic nucleotide-gated ion channel 9, putative, expressed',)
479805540	GATCGGAAAAGAATCTG	74	64.6667	162	AHPL	34.5	33	25.5	BLPL	105	136	54	BLPL	1	LOC_Os01g39380	1	('SCD1, putative, expressed',)
587134360	GATCATCCCCGTTTTCT	65.5	105.75	161.75	AHPL	65.5	182	2	BLPL	139	43	8	BLPL	2	LOC_Os01g40094	1	('protein phosphatase 2C ABI2, putative, expressed',)
625819750	GATCTCCTATGTGGTGT	95.3333	346	161.667	LPL	148.5	157	84.5	BLPL	100	24	54	LPL	2	LOC_Os04g41500	4	('expressed protein',)
229162340	GATCGGAGATGGCTCCC	105	115.5	161.5	AHPL	39	66.5	17.5	BLPL	3	24	5	LPL	1	LOC_Os04g57590	4	('YLS5, putative, expressed',)
575414440	GATCACACTAAAGTGCT	59.6667	81	161.333	AHPL									2	LOC_Os05g03750	5	('expressed protein',)
266298250	GATCCAATGCCCGCCGC	21.5		161	EOPF1	2		13	EOPF1					1	LOC_Os06g34660	6	('glucan endo-1,3-beta-glucosidase 1 precursor, putative, expressed',)
287436480	GATCAAGTTCCGGCTGC	156.5	206.75	161	LPL	122	62.5	106.5	HPL	226	209	109	BLPL	1	LOC_Os03g31290	3	('ubiquitin-fusion protein, putative, expressed',)
351274280	GATCACAGAAAAAGCAG	49.25	16.5	161	AHPL	137	91.5	22.5	BLPL	99		47	EOPF1	1	LOC_Os11g33330	11	('xaa-Pro aminopeptidase 1, putative, expressed',)
285988790	GATCTTCCGAGCACTGC	64.5	233	160.75	HPL	98	239.5	84	BLPL	79	166	156	HPL	1	LOC_Os04g32270	4	('ATGP4, putative, expressed',)
645550410	GATCCAGAAGAACGCTT	129	191.25	160.75	MPL	25.5	21		EPAF1		3		EPAF1	1	LOC_Os02g18940	2	('expressed protein',)
237128580	GATCGGCCACCTCGGCC	156.75	126.5	160.5	AHPL									2	LOC_Os08g39300	8	('serine--glyoxylate aminotransferase, putative, expressed',)
575875900	GATCGCAGTCTGGTGCT	46.5	76.5	160.5	AHPL	63	2	59	HPL	148	131	94	BLPL	2	LOC_Os03g16440	3	('protein TOC75, chloroplast precursor, putative, expressed',)
581188590	GATCTGATGACTGCTCT	38.3333	177.333	160.5	HPL	85.5	53.5	119	AHPL	177	92	153	HPL	1	LOC_Os07g05580	7	('40S ribosomal protein S12, putative, expressed',)
115621540	GATCGGGGATGCAATGA	140.5	169	160.333	HPL	78	87.5	28	BLPL	90		37	EOPF1	2	LOC_Os01g07760	1	('phospholipase D alpha 1 precursor, putative, expressed',)
362824570	GATCCGCCAAGGCGGAG	81.5	75	160.25	AHPL	73.5	16	133	AHPL	66	247	171	HPL	1	LOC_Os10g34380	10	('FF domain containing protein, expressed',)
70025810	GATCCCCTCGCTGGGCA	32	49.25	160	AHPL	89.5	32	163	AHPL	3	182	44	LPL	1	LOC_Os09g37020	9	('expressed protein',)
127888070	GATCTCACACGATAATA	239.75	82	160	MPL	415	481	14	BLPL	10			EPAF1	2	LOC_Os01g58890	1	('cystatin-1 precursor, putative, expressed',)
416417500	GATCGCCATCGCTGTCG	132.75	139.75	160	AHPL	259.5	141.5	820.5	AHPL	363	275	581	AHPL	1	LOC_Os06g02180	6	('CSLD2 - cellulose synthase-like family D, expressed',)
516505490	GATCCCTTTTCAACCAT	2	22.5	160	AHPL	27.5	32		EPAF1	26			EPAF1	2	LOC_Os07g44190	7	('h/ACA ribonucleoprotein complex subunit 4, putative, expressed',)
447298960	GATCAGGAGCAGGGGGG	214	104.25	159.75	MPL	77	81	81.5	AHPL	63	52	42	BLPL	2	LOC_Os01g66940	1	('fructokinase-1, putative, expressed',)
550384160	GATCAACTCACTTCACT	196.75	240.75	159.75	BLPL	11.5	16	1	BLPL					2	LOC_Os01g73910	1	('peptidase M48, Ste24p, putative, expressed',)
600648650	GATCCAGCACAGACCGT	247.5	205.25	159.75	BLPL	157.5	104	241.5	AHPL	171	183	129	BLPL	1	LOC_Os04g39040	4	('UBA and UBX domain-containing protein, putative, expressed',)
322271110	GATCTCGATTTGTGGTC	141	103	159.667	AHPL	81	75		EPAF1	78			EPAF1	2	LOC_Os05g01090	5	('peroxin Pex14, putative, expressed',)
473607420	GATCGCGTGGGGGACTG	111.75	80	159.333	AHPL	55	6	17	LPL		3		EPAF1	1	LOC_Os10g42960	10	('urea active transporter, putative, expressed',)
265824460	GATCGTGGCTCGCCCGC	181.75	105.667	159.25	HPL	380	214.5	812	AHPL	305	449	544	AHPL	1	LOC_Os06g09330	6	('ubiquitin-conjugating enzyme E2 J2, putative, expressed',)
292180620	GATCGTAACCCTCTTGC	167.5	186.75	159.25	BLPL	76	96.5	40	BLPL	73	88	161	AHPL	3	LOC_Os02g02470	2	('WW domain-containing oxidoreductase, putative, expressed',)
66635920	GATCAGGGCTGGCCGCA	97.5	74.5	159	AHPL	129	77.5	387	AHPL	205	643	334	LPL	1	LOC_Os05g05470	5	('T-complex protein 1 subunit zeta, putative, expressed',)
150218040	GATCATGTGCTACCGTA	106		159	EOPF1	84.5		16	EOPF1	75			EPAF1	1	LOC_Os02g12480	2	('expressed protein',)
424581230	GATCTGAAATCTTCAGG			159	SEF1	158		11	EOPF1			21	SEF1	2	LOC_Os12g25690	12	('UDP-glucose 6-dehydrogenase, putative, expressed',)
596315090	GATCCCCGTCGTCTAGT			159	SEF1	5		20	EOPF1		2		EPAF1	1	LOC_Os01g12440	1	('ap2 domain protein, putative, expressed',)
168239490	GATCCTAGGCTGAAAAC	201.5	248.25	158.75	BLPL	285.5	57	109	LPL	316		243	EOPF1	1	LOC_Os01g65780	1	('secondary cell wall-related glycosyltransferase family 8, putative, expressed',)
592506830	GATCTGTTTCCAAGAGT	71.6667	138.25	158.75	AHPL	504	134	8	BLPL	103	152	42	BLPL	2	LOC_Os01g43370	1	('expressed protein',)
38636590	GATCTGGCACTTGGTAA	73	96.25	158.5	AHPL	1	51	1	LPL	13	15	8	BLPL	3	LOC_Os04g57510	4	('exostosin-like, putative, expressed',)
235509600	GATCAATTTGCCTCGCC	172.5	181.25	158.5	BLPL	177.5	170	98	BLPL	292		205	EOPF1	2	LOC_Os07g35870	7	('bHLH transcription factor, putative, expressed',)
372448090	GATCCGAGTTACAGTAG	268.5	220.5	158.5	BLPL	18	11	4.5	BLPL	64			EPAF1	1	LOC_Os03g25960	3	('ribonucleoprotein A, chloroplast precursor, putative, expressed',)
666620610	GATCCTGGGTGACGTTT	263.25	147.25	158.5	LPL	1084	1097	267	BLPL	755	552	644	LPL	1	LOC_Os05g49200	5	('aspartic proteinase oryzasin-1 precursor, putative, expressed',)
84200490	GATCCACTGGTCAAAGA	88	204.75	158.333	HPL	164.5	228.5	8	BLPL	133	54	58	LPL	1	LOC_Os12g38110	12	('importin beta-1 subunit, putative, expressed',)
524264430	GATCTGATGCTTTTCAT	93	66	158.333	AHPL	178	189	22	BLPL	42	73	41	BLPL	2	LOC_Os05g06770	5	('40S ribosomal protein S27a, putative, expressed',)
122747030	GATCTTAAATACTGTGA	97	56.5	158.25	AHPL	184	79.5	388.5	AHPL	273	479	433	HPL	2	LOC_Os03g63430	3	('26S proteasome non-ATPase regulatory subunit 12, putative, expressed',)
366594630	GATCTCAACAGCTTGAG	118	275	158.25	LPL	23.5	39	4	BLPL	22		22	EOPF1	1	LOC_Os01g32350	1	('ATP-dependent Clp protease proteolytic subunit 1, putative, expressed',)
496593090	GATCCTGGCTTGCCTTG	75.75	94.25	158.25	AHPL	54.5	63	109.5	AHPL	34	323	126	LPL	2	LOC_Os06g51084	6	('1,4-alpha-glucan branching enzyme, chloroplast precursor, putative, expressed',)
214324280	GATCATGCAGAATCACC	131.75	174.5	158	HPL	56	57		EPAF1	70	5	17	LPL	2	LOC_Os01g51754	1	('alpha-amylase isozyme C2 precursor, putative, expressed',)
255800640	GATCAAGAGACCGCAGC	111.25	110.5	158	AHPL	98.5	43.5	51.5	LPL	107	12	94	HPL	1	LOC_Os07g39270	7	('geranylgeranyl pyrophosphate synthetase 1, chloroplast precursor, putative, expressed',)
346346720	GATCAATGTGTCAACAG	37.5	159	158	HPL	3			EPAF1					2	LOC_Os04g57370	4	('acyl-protein thioesterase 1, putative, expressed',)
394459350	GATCTTGGCCGTCGCCG	104.25	115.667	158	AHPL	277	167.5	492	AHPL	16	21	49	AHPL	1	LOC_Os04g56100	4	('expressed protein',)
396777550	GATCTGTATTGCCTCCG	50	40.25	158	AHPL	19			EPAF1		47		EPAF1	2	LOC_Os05g15160	5	('triose phosphate/phosphate translocator, chloroplast precursor, putative, expressed',)
448942110	GATCTAAAAGAACTGGG	93.3333	79.75	158	AHPL	89	139	53.5	BLPL			8	SEF1	1	LOC_Os08g09940	8	('GTP-binding protein PTD004, putative, expressed',)
458385860	GATCGGTTAATCTGTGG	95.25	178.25	158	HPL	137	289.5	87.5	BLPL	68	49	31	BLPL	2	LOC_Os12g25210	12	('signal peptidase complex subunit 1, putative',)
564713760	GATCAACCTTGGCTCCT	193	252.5	158	BLPL	68.5	115	147	AHPL	87	66	60	BLPL	1	LOC_Os05g01280	5	('expressed protein',)
533944270	GATCTGTTTGTGGTGAT	93.3333	128.5	157.667	AHPL									2	LOC_Os01g59090	1	('expressed protein',)
121004170	GATCCAACTAGGAGTGA	151.25	133.5	157.5	AHPL	369	499	159.5	BLPL	265	65	17	BLPL	1	LOC_Os08g44460	8	('expressed protein',)
309596990	GATCTACCAGGCAGCTC	115.5	161.75	157.5	HPL	27.5	53	100.5	AHPL	112	134	135	AHPL	2	LOC_Os01g43330	1	('expressed protein',)
632196940	GATCGTGTTCGGACATT	130.5	111.75	157.5	AHPL	207.5	103	28.5	BLPL	253	97	69	BLPL	1	LOC_Os08g22864	8	('sec8 exocyst complex component specific domain containing protein, expressed',)
42191670	GATCTTCACAGCAAACA	126	82	157.333	AHPL	28	57	2	BLPL	37	42		EPAF1	1	LOC_Os06g39344	6	('3-hydroxyisobutyryl-CoA hydrolase/ catalytic, putative, expressed',)
50801750	GATCTTGCACAGCTACA	32.25	51.75	157.333	AHPL	128	104	11	BLPL	127	25	11	BLPL	2	LOC_Os08g09350	8	('protein gar2, putative, expressed',)
555993720	GATCATAACAGCAACCT	57.5	186.25	157.333	HPL	33.5	101	4.5	BLPL	12	31	3	BLPL	1	LOC_Os03g58340	3	('expressed protein',)
556960300	GATCGTCGGGCTCACCT	151.5	220	157.25	LPL	204.5	204.5	312.5	AHPL	151	455	293	LPL	1	LOC_Os03g13750	3	('erwinia induced protein 2, putative, expressed',)
153906880	GATCAAGTTCCTGGGTA	98	101	157	AHPL	129	37.5	51	LPL	93	14	34	LPL	2	LOC_Os06g06090	6	('OsMPK6 - putative MAPK based on amino acid sequence homology, expressed',)
177667410	GATCCCCCCGCATTAAC	80	64.75	157	AHPL	208.5	155	542.5	AHPL	227	242	560	AHPL	2	LOC_Os01g54560	1	('trehalose synthase, putative, expressed',)
508897440	GATCAACAACAGAGAAT	4.33333	364.25	157	LPL		2		EPAF1		96	2	EOPF1	1	LOC_Os03g01830	3	('DEAD/DEAH box helicase, putative, expressed',)
518999470	GATCTGGAGTGTTCCAT	62.75	126	157	AHPL	154	107	8.5	BLPL	36	28	24	BLPL	2	LOC_Os04g32050	4	('transposon protein, putative, unclassified, expressed',)
266227060	GATCGATTGGTAGCCGC	61.75	157	156.75	HPL	50.5	94	47.5	BLPL	155	49	77	LPL	2	LOC_Os02g17870	2	('microfibrillar-associated protein 1, putative, expressed',)
659843490	GATCCTCCTCCTGTGTT	184.25	131	156.75	MPL	80	7		EPAF1	34	2		EPAF1	2	LOC_Os02g39360	2	('salt tolerance-like protein, putative, expressed',)
29547630	GATCTGAAGCCACTGAA	122	328.5	156.5	LPL	39.5		191.5	EOPF1	81	217	221	AHPL	1	LOC_Os09g26730	9	('chaperonin, chloroplast precursor, putative, expressed',)
591097550	GATCTGTCCATTCCAGT	85.25	79	156.5	AHPL	68.5	43	32	BLPL	53	37	2	BLPL	5	LOC_Os04g31630	4	('hypothetical protein',)
662229830	GATCTCAGTGTCGATTT	66.5	94.3333	156.5	AHPL	250	226	8	BLPL	91		10	EOPF1	1	LOC_Os05g34540	5	('rab GDP dissociation inhibitor alpha, putative, expressed',)
315678960	GATCAGCAAATGCAGTC	83	72.75	156.25	AHPL	86.5	84.5	40.5	BLPL	150	109	197	AHPL	2	LOC_Os07g48410	7	('nucleic acid binding protein, putative, expressed',)
333948470	GATCTTCGAACGCTTTC	230.25	181.25	156.25	BLPL	2	4		EPAF1					1	LOC_Os09g09320	9	('retrotransposon protein, putative, unclassified, expressed',)
64747490	GATCCTTTTGATGAGCA	281	237.25	156	BLPL		7		EPAF1	7		3	EOPF1	3	LOC_Os08g40930	8	('isoamylase, putative, expressed',)
380957160	GATCACGCTGACCCACG	44.75	74.25	156	AHPL	92	84.5	75.5	BLPL	63	140	177	AHPL	1	LOC_Os03g17940	3	('dolichyldiphosphatase 1, putative, expressed',)
394297770	GATCCACGGCGGCGCCG	89.75	44	156	AHPL	28	5	3	BLPL					1	LOC_Os04g55710	4	('transposon protein, putative, unclassified, expressed',)
226647850	GATCCACCGCCTCGCCC	100.5	42.3333	155.75	AHPL	66.5	107	268.5	AHPL	159	51	245	AHPL	1	LOC_Os08g02410	8	('40S ribosomal protein S13, putative, expressed',)
290600950	GATCTTTTTGGCTGTGC	173	72.75	155.667	HPL	182	146	95	BLPL	222	176	100	BLPL	2	LOC_Os03g08500	3	('ethylene-responsive element binding protein 2, putative, expressed',)
104492350	GATCTACCCATCTTCGA	181.25	215	155.5	BLPL	23.5	80		EPAF1		9	49	EOPF1	1	LOC_Os02g03740	2	('glutamine amidotransferase subunit pdxT, putative, expressed',)
264564290	GATCCTGCCATGTACGC	132.5	171	155.5	HPL	59.5	106	127	AHPL	115	34	146	AHPL	1	LOC_Os03g37270	3	('expressed protein',)
69453130	GATCCAGAGGTTCGGCA	108.5	89.25	155	AHPL	39	39.5	14	BLPL	42	23	29	LPL	1	LOC_Os04g38920	4	('expressed protein',)
251434660	GATCGGGGAGGGTTTCC	159.5	71	155	HPL	276	252.5	312	AHPL	182	293	292	HPL	1	LOC_Os04g45940	4	('expressed protein',)
289662600	GATCACTCCTTTCGTGC	273	189.5	155	BLPL	29.5	52	1.5	BLPL	20	18	83	AHPL	2	LOC_Os04g43650	4	('L-allo-threonine aldolase, putative, expressed',)
340050680	GATCATACAAGTGCAAG	150.333	174.75	155	LPL	239.5	71.5	60	BLPL	73	9		EPAF1	2	LOC_Os02g56000	2	('26S protease regulatory subunit 6A, putative, expressed',)
387053010	GATCCCCGAGCGGTACG	8		155	EOPF1						9		EPAF1	1	LOC_Os03g18030	3	('leucoanthocyanidin dioxygenase, putative, expressed',)
429919280	GATCAGTACAAAAACGG			155	SEF1	7	11		EPAF1					1	LOC_Os09g29940	9	('auxin-independent growth promoter, putative, expressed',)
74494380	GATCGTCCTGGGCATCA	117.5	170.75	154.75	HPL	419.5	527	272.5	BLPL	244	335	147	BLPL	1	LOC_Os07g09600	7	('vesicle-associated membrane protein 725, putative, expressed',)
576410520	GATCATCCAGAGTTGCT	87	28.6667	154.75	AHPL	130	12		EPAF1					2	LOC_Os01g03330	1	('Bowman-Birk type bran trypsin inhibitor precursor, putative, expressed',)
483351480	GATCATGACGAGCAGTG	103.333	133	154.667	AHPL	9.5	14	2	BLPL	22	24	2	BLPL	1	LOC_Os01g53150	1	('GTP-binding protein, putative, expressed',)
482465230	GATCTGTTGTGAAAGTG	92.75	185.75	154.5	HPL	74.5	115	103.5	HPL	173	354	157	BLPL	2	LOC_Os06g01680	6	('expressed protein',)
532878990	GATCTGCTTGCACTGAT	199.25	191	154.5	BLPL	162	200	23.5	BLPL	360	79	150	LPL	2	LOC_Os08g44380	8	('60S ribosomal protein L10a-1, putative, expressed',)
660163220	GATCGAACACCCTTGTT	83.6667	95	154.5	AHPL	58.5	50		EPAF1		7	23	EOPF1	2	LOC_Os07g46852	7	('sex determination protein tasselseed-2, putative, expressed',)
337618080	GATCAACAGGGATAAAG	95.6667	133.5	154.333	AHPL									2	LOC_Os09g34140	9	('expressed protein',)
371587480	GATCATCCTTTTGCTAG	121.5	202.5	154.333	LPL	76	63.5	8.5	BLPL	78	10	67	HPL	1	LOC_Os07g22390	7	('expressed protein',)
111451050	GATCCACGTTAAGGGGA	231.75	304.75	154.25	BLPL	273.5	179.5	225.5	MPL	135	215	191	HPL	2	LOC_Os05g33610	5	('expressed protein',)
407313800	GATCACTTGAAGCTGCG	123.5	196.5	154.25	LPL	163.5	55	7.5	BLPL	94		99	EOPF1	3	LOC_Os02g58450	2	('uncharacterized ACR, COG1399 family protein, expressed',)
627903770	GATCCGGTGGCAGTTGT	353.75		154.25	EOPF1	250		91.5	EOPF1	231		96	EOPF1	1	LOC_Os12g44310	12	('9,10-9,10 carotenoid cleavage dioxygenase 1, putative, expressed',)
1105710	GATCTGGTTTGGCAAAA	201.25	214.5	154	BLPL	288	315.5	123	BLPL	306	274	98	BLPL	2	LOC_Os09g12570	9	('ubiquitin-conjugating enzyme spm2, putative, expressed',)
124571580	GATCGCATACCAGTTGA	108.75	49.25	154	AHPL	112	15	2	BLPL	7		9	EOPF1	2	LOC_Os01g51010	1	('expressed protein',)
333491410	GATCCCCAGTCTATTTC	200	200.25	154	BLPL	106.5	241.5	39.5	BLPL	64		24	EOPF1	1	LOC_Os04g36859	4	('signal peptidase complex subunit 2, putative, expressed',)
436725190	GATCTCATTAGCGGCGG	48.25	88.75	153.75	AHPL	74.5	110	42	BLPL	57	104	67	LPL	1	LOC_Os02g04420	2	('expressed protein',)
87354890	GATCCAAATGACCCAGA	66.5	137	153.333	AHPL	120	41	13	BLPL	35		46	EOPF1	1	LOC_Os09g01630	9	('pre-mRNA processing factor, putative, expressed',)
90997500	GATCGCGTCGCTGGAGA	213	164.333	153.333	BLPL	66	47.5	36.5	BLPL	77	43	46	LPL	1	LOC_Os07g47710	7	('60S ribosomal protein L22-2, putative, expressed',)
252361180	GATCGCCGGACACAAGC	97.5	101	153.333	AHPL	279.5	446	744	AHPL	8	47	53	AHPL	1	LOC_Os01g45250	1	('expressed protein',)
457446480	GATCAGAAGAAAGGTGG	181.25	268.75	153.25	BLPL	108.5	156	14	BLPL	33	39	28	BLPL	1	LOC_Os03g53960	3	('transcriptional adaptor, putative, expressed',)
609950510	GATCTGGTCCTGGAGGT	119.5	77.25	153.25	AHPL	143	110.5	60	BLPL	118	214	149	LPL	2	LOC_Os08g33340	8	('DNA repair protein RAD23, putative, expressed',)
223778450	GATCCCTCCCTCCCCCC	35	25	153	AHPL									1	LOC_Os12g35060	12	('expressed protein',)
62463850	GATCCATTTTACTTCCA	111.333	64.5	152.75	AHPL	38	97	15	BLPL		1	3	EOPF1	7	LOC_Os05g22670	0	('transcription factor/ transcription initiation factor, putative, expressed',)
401358540	GATCGTGGATGCACGCG	80	39.3333	152.75	AHPL	16.5		143.5	EOPF1	21	122	87	HPL	2	LOC_Os05g35260	5	('PB1 domain containing protein, expressed',)
638809250	GATCCTCTGTTGGTATT	144.75	335.25	152.75	LPL	12	117		EPAF1	24	66	50	HPL	2	LOC_Os07g42714	7	('expressed protein',)
616371520	GATCAAGAGAAGATGGT	68	73.6667	152.667	AHPL	78.5	85	10	BLPL	3	56	6	LPL	1	LOC_Os01g16000	1	('expressed protein',)
116509660	GATCGCCGTCATCATGA	128.25	118.75	152.5	AHPL									1	LOC_Os03g55720	3	('plastoquinol-plastocyanin reductase, putative, expressed',)
289278900	GATCGACGTCGCCGTGC		179.25	152.5	EOPF1		20	25	EOPF1					1	LOC_Os11g42970	11	('plant integral membrane protein TIGR01569 containing protein, expressed',)
459302340	GATCGGTTGCCTATTGG	40	49.3333	152.5	AHPL	51	88		EPAF1		4	19	EOPF1	1	LOC_Os08g35000	8	('DNA binding protein, putative, expressed',)
618829770	GATCCAGCGAACAATGT	106.5	168.5	152.5	HPL	26.5	73.5	23	BLPL	9		71	EOPF1	1	LOC_Os01g70820	1	('expressed protein',)
171668300	GATCGTGTCATTCCAAC	120.25	94.5	152.333	AHPL	119	210	90	BLPL	140	175	80	BLPL	1	LOC_Os06g09570	6	('nucleolar GTP-binding protein 1, putative, expressed',)
71183450	GATCCGAAGTCGATGCA	237.5		152.25	EOPF1							1	SEF1	2	LOC_Os11g39310	11	('resistance protein CAN_RGA1, putative, expressed',)
87355200	GATCAAGATGACCCAGA	294.75	2.5	152	HPL	153	60	5	BLPL	133		55	EOPF1	2	LOC_Os02g57410	2	('cysteine-type peptidase, putative, expressed',)
255143520	GATCAATCCACCCCAGC	99.75	164.25	152	HPL	166.5	198.5	252.5	AHPL	539	433	80	BLPL	2	LOC_Os07g42950	7	('40S ribosomal protein S6, putative, expressed',)
213743450	GATCCGAGCCGAGCACC	35.75	48.25	151.75	AHPL	85	163.5	72.5	BLPL	140	177	109	BLPL	2	LOC_Os07g10390	7	('nucleic acid binding protein, putative, expressed',)
584277120	GATCAAACCGAGTGTCT	136.5	197.75	151.75	LPL	27.5	57.5	25	BLPL	88	73	31	BLPL	2	LOC_Os03g06620	3	('1,2-dihydroxy-3-keto-5-methylthiopentene dioxygenase 2, putative, expressed',)
114273500	GATCGCCAGTCCGTGGA	101.5	66.25	151.333	AHPL	342	122	469	AHPL	181	356	312	HPL	1	LOC_Os01g68940	1	('ubiquitin-like protein SMT3, putative, expressed',)
547155390	GATCTACGACGTGAACT	40.25	71.75	151.333	AHPL	162	92	96.5	LPL	54	69	30	BLPL	1	LOC_Os12g21754	12	('expressed protein',)
72489760	GATCAACCATCGGTGCA	187.5	223	151.25	BLPL	199	127	185.5	HPL	265	332	254	BLPL	2	LOC_Os06g38470	6	('histone deacetylase, putative, expressed',)
622572870	GATCTCAGAGTTCCTGT	207.25	130	151.25	LPL	41	19	14.5	BLPL	19			EPAF1	2	LOC_Os10g28020	10	('acylamino-acid-releasing enzyme, putative, expressed',)
42157660	GATCGCCTTACCAAACA	102.25	272	151	LPL	198.5	174.5	21	BLPL	526	91	100	LPL	2	LOC_Os02g38190	2	('expressed protein',)
56626870	GATCTTCTTCGCGCCCA	76	114.5	151	AHPL	394	292.5	426	AHPL	221	295	298	AHPL	1	LOC_Os05g02520	5	('legumin-like protein, putative, expressed',)
104887410	GATCCCGGTGAAAAGGA	92.5	115	151	AHPL	202.5	68	176	HPL	263	248	416	AHPL	2	LOC_Os07g48280	7	('expressed protein',)
429551060	GATCGAGCCATCTTAGG	150.5	130.5	151	AHPL	78	106	29	BLPL	75	18	79	AHPL	3	LOC_Os01g64770	1	('retrotransposon protein, putative, unclassified, expressed',)
563114290	GATCCCAGGTTATGCCT	122.75	201.25	151	LPL	151	112.5	46	BLPL	19	33	5	BLPL	2	LOC_Os11g07850	11	('receptor-type tyrosine-protein phosphatase-like N precursor, putative, expressed',)
586448380	GATCGCGCCGCTGTTCT	140.75	203	150.75	LPL			36	SEF1	13	16	53	AHPL	1	LOC_Os09g23550	9	('mannitol dehydrogenase, putative, expressed',)
588003010	GATCCTGGAGTACAAGT	125.75	256.25	150.75	LPL	77	175.5	84.5	LPL		12	2	EOPF1	1	LOC_Os03g09250	3	('inositol-3-phosphate synthase, putative, expressed',)
51603910	GATCTCATCTTGGTACA	130.25	70.75	150.667	AHPL	27.5	31.5	2.5	BLPL	54			EPAF1	2	LOC_Os05g14194	5	('lactoylglutathione lyase, putative, expressed',)
59069710	GATCTGCAGAGAGGCCA	79.5	150	150.5	AHPL	551.5	302	509.5	HPL	57	185	116	LPL	2	LOC_Os07g05880	7	('kelch motif family protein, expressed',)
292755410	GATCCCCGCCTGGTTGC	278.75	2	150.5	HPL	41		3.5	EOPF1	4		70	EOPF1	1	LOC_Os08g45180	8	('protein kinase/ ribokinase, putative, expressed',)
475160230	GATCTCTCCGAACCCTG	124.5	148.25	150.5	AHPL	81.5	67.5	318	AHPL	103	223	281	AHPL	2	LOC_Os03g20370	3	('calmodulin, putative, expressed',)
592875590	GATCTCAAAGGGAGAGT	104.25	160.5	150.333	HPL	24	91.5	17.5	BLPL	41	4	6	LPL	1	LOC_Os11g06390	11	('actin-7, putative, expressed',)
620455790	GATCTGAGCTTGGATGT	60.25	129.75	150.333	AHPL	60.5	50.5		EPAF1	26			EPAF1	2	LOC_Os09g31482	9	('splicing factor U2af 38 kDa subunit, putative, expressed',)
255044730	GATCCGCTGGGACCAGC	422.75		150.25	EOPF1	17		36.5	EOPF1	182		57	EOPF1	1	LOC_Os12g39440	12	('expressed protein',)
474116760	GATCATCTCATCTACTG	302	197.5	150.25	BLPL									3	LOC_Os01g70410	1	('receptor protein kinase CRINKLY4 precursor, putative, expressed',)
636976850	GATCCCCATATTTGATT	199.25	95.75	150.25	HPL	43	279.5	4	BLPL					2	LOC_Os04g43070	4	('ammonium transporter 1, member 2, putative, expressed',)
153773730	GATCCTCTTAGGGGGTA	200	123	150	LPL	8	4		EPAF1		49	87	EOPF1	2	LOC_Os04g53810	4	('leucoanthocyanidin reductase, putative, expressed',)
257331410	GATCCCCAAGGGAGAGC	93	172	150	HPL	2.5		8	EOPF1	10		8	EOPF1	1	LOC_Os12g40540	12	('FAD dependent oxidoreductase, putative, expressed',)
276956840	GATCACACGGCGGCGGC	49	143	150	AHPL	23		6	EOPF1	50	19	4	BLPL	1	LOC_Os12g38100	12	('expressed protein',)
566768710	GATCTCAAGACTAAGCT	151.5	80.6667	150	HPL						10		EPAF1	1	LOC_Os06g49640	6	('uncharacterized protein UPF0114, putative, expressed',)
113275440	GATCAGTAAGCTATGGA	82.3333	139.5	149.75	AHPL	142.5	217.5	80.5	BLPL	83	64	78	HPL	1	LOC_Os12g41220	12	('ubiquitin-conjugating enzyme spm2, putative, expressed',)
118105560	GATCATTTGCTAACTGA	136.75	142	149.75	AHPL	117	174.5	1	BLPL	52	2	8	LPL	2	LOC_Os07g38360	7	('expressed protein',)
369252400	GATCAGTATTGCTATAG	172	136.5	149.667	LPL									1	LOC_Os11g10320	11	('expressed protein',)
374675570	GATCCCGGCCTGTGTAG	86.5	104.75	149.5	AHPL	139	35.5	239.5	AHPL	223	322	233	LPL	2	LOC_Os02g10370	2	('expressed protein',)
394087250	GATCCCCCACCCCGCCG	146.5	178.75	149.5	LPL	175	149.5	380	AHPL	255	531	255	LPL	1	LOC_Os08g38780	8	('nuclear transcription factor Y subunit C-2, putative, expressed',)
351703360	GATCAAGAAGGGAGCAG	85.3333	98.5	149.333	AHPL	10	119	42	LPL	190		84	EOPF1	2	LOC_Os07g08460	7	('OsIAA24 - Auxin-responsive Aux/IAA gene family member, expressed',)
670411820	GATCGTCGTCTTGTTTT	83	132.75	149.333	AHPL	60.5	61.5		EPAF1	54	5	22	LPL	2	LOC_Os10g42430	10	('transcription factor MYC7E, putative, expressed',)
164155710	GATCTACCTGTCGGTTA	149.25	145	149.25	HPL					13			EPAF1	1	LOC_Os03g16470	3	('expressed protein',)
257184900	GATCGGCTGTGCAGAGC	168.25	150.5	149.25	BLPL	37	80	101.5	AHPL	109	31	51	LPL	3	LOC_Os08g43170	8	('hydroxymethylglutaryl-CoA synthase, putative, expressed',)
500033870	GATCTGTGCTTTGGTTG	92.5	121.75	149.25	AHPL	155	122.5	80.5	BLPL	337	101	181	LPL	2	LOC_Os01g63420	1	('coronatine-insensitive protein 1, putative, expressed',)
509973380	GATCGGCCAGGAGGAAT	159	105.75	149.25	HPL	712.5	986	883	HPL	865	1053	1283	AHPL	1	LOC_Os06g51150	6	('catalase isozyme B, putative, expressed',)
109343370	GATCCAACAGCTGCGGA	116.5	127.5	149	AHPL	19	92	98	AHPL	94	192	173	HPL	2	LOC_Os03g13790	3	('TKI1, putative, expressed',)
208965930	GATCCACCTGCTGTTAC	184.25	140.5	149	LPL	183.5	261.5	47	BLPL	79	81	98	AHPL	1	LOC_Os01g46510	1	('peptidase S8 and S53, subtilisin, kexin, sedolisin, putative, expressed',)
364082210	GATCCTCGTGAGTGGAG	112.25	198.25	149	LPL	67	159	54	BLPL	49	1	57	AHPL	2	LOC_Os06g42850	6	('expressed protein',)
565898140	GATCGCTTCTTCTTCCT	65.25	90.25	149	AHPL	118	231.5	6	BLPL	55	61	66	AHPL	2	LOC_Os03g47280	3	('VQ motif family protein, expressed',)
660763760	GATCAGCTGTTAAATTT	93.6667	192.75	149	HPL	25.5	39		EPAF1	3		5	EOPF1	2	LOC_Os03g31510	3	('cystatin, putative, expressed',)
31037410	GATCCTTTTGCCTTGAA	137.75	154.25	148.667	HPL	101.5	34	2	BLPL	11	20	6	BLPL	2	LOC_Os02g57390	2	('RNA binding protein, putative, expressed',)
51594750	GATCTATAGGTGGTACA	186.667	272.25	148.667	BLPL	32.5	11		EPAF1			1	SEF1	2	LOC_Os03g20730	3	('chaperone protein dnaJ, putative, expressed',)
355799280	GATCAGCAAGGTGTCAG	167.75	84.25	148.5	HPL	55		74.5	EOPF1	225	56	324	AHPL	1	LOC_Os10g03550	10	('expressed protein',)
441167520	GATCAACATGGACAGGG	11	570.75	148.5	LPL									1	LOC_Os03g21560	3	('photosystem II 11 kD protein, putative, expressed',)
333933470	GATCTAATGGAGCTTTC	54.5	59.25	148.333	AHPL	26	13.5	1	BLPL	26	25	9	BLPL	2	LOC_Os02g07790	2	('serine/threonine-protein kinase CTR1, putative, expressed',)
61489810	GATCCCTCTACTCTCCA	132.25	110.25	148.25	AHPL	53	114.5	24.5	BLPL	32	112	65	LPL	1	LOC_Os09g27690	9	('expressed protein',)
289692850	GATCCCACCGAAGGTGC	71	138.25	148.25	AHPL	150	144.5	174	AHPL	20	128	113	HPL	1	LOC_Os04g59000	4	('ATP binding protein, putative, expressed',)
355697600	GATCAAGCAAATGTCAG	65	143.5	148.25	AHPL	141.5	45.5	11	BLPL	89	19	40	LPL	1	LOC_Os08g45040	8	('zinc finger protein 593, putative, expressed',)
405781770	GATCCAAGATGATGGCG	175.5	91.75	148.25	HPL	89	57		EPAF1	105	65	66	LPL	1	LOC_Os08g19170	8	('G-patch domain containing protein, expressed',)
594766560	GATCAATGGGAGTGAGT	129.25	266	148.25	LPL	165	136	45.5	BLPL	86	85	8	BLPL	2	LOC_Os01g54600	1	('OsWRKY13 - Superfamily of rice TFs having WRKY and zinc finger domains, expressed',)
282714930	GATCCCAGTAGCTTGGC	137.25	334.75	148	LPL	156.5	179	168.5	MPL	118	168	192	AHPL	1	LOC_Os12g34850	12	('fibronectin type III domain containing protein, expressed',)
525804690	GATCCCTCAACCGAGAT	188.25	123	147.75	LPL	54	81.5	43.5	BLPL			4	SEF1	2	LOC_Os07g28400	7	('kinesin like protein, putative, expressed',)
546839280	GATCAGCACGGCGAACT	116.25	163.75	147.75	HPL	155	174	284.5	AHPL	303	118	258	HPL	1	LOC_Os03g57320	3	('expp1 protein precursor, putative, expressed',)
258607330	GATCCTTCGGCGGGAGC	98.25	54.75	147.667	AHPL	75.5	23.5	160	AHPL	76	89	20	BLPL	1	LOC_Os01g67530	1	('4-coumarate--CoA ligase 2, putative, expressed',)
269237980	GATCGCCATACTGGCGC		146	147.667	EOPF1		12	42.5	EOPF1		115	19	EOPF1	1	LOC_Os10g03320	10	('transferase, transferring glycosyl groups, putative, expressed',)
22785090	GATCCTGCACATGAGAA	119.667	101.5	147.5	AHPL	10	62	3.5	BLPL	5			EPAF1	7	LOC_Os01g73970	0	('lysine ketoglutarate reductase trans-splicing related 1, putative, expressed',)
70796000	GATCAATGGCAAATGCA	38	97	147.5	AHPL	55.5	52		EPAF1			12	SEF1	2	LOC_Os03g14590	3	('calcium ion binding protein, putative, expressed',)
200485340	GATCGCCGGGGTCATAC	143.25	99.6667	147.5	AHPL	57.5	55.5	206.5	AHPL	233	308	395	AHPL	2	LOC_Os02g56250	2	('GATA zinc finger family protein, expressed',)
358476080	GATCAGTGCTTTGAGAG	175.5	277	147.5	BLPL	275	183	14	BLPL	159	87	92	LPL	1	LOC_Os01g16970	1	('protein kinase C substrate 80K-H, putative, expressed',)
431703040	GATCAAAAGGTGGACGG	64.25	95.25	147.5	AHPL	131	221	77.5	BLPL	334	221	322	HPL	2	LOC_Os04g33080	4	('protein phosphatase 2C containing protein, expressed',)
237062220	GATCGTGCGGTGCGGCC	159.5	106.5	147.333	HPL	91	83	93.5	AHPL	119	348	242	HPL	1	LOC_Os07g47340	7	('expressed protein',)
275080590	GATCTGCCCTTGTAGGC	40.25	83.25	147.25	AHPL	112.5	73	352	AHPL	171	285	254	HPL	2	LOC_Os02g52780	2	('bZIP transcription factor ABI5, putative, expressed',)
426001890	GATCCTTTGCAAGGAGG	165	293.75	147.25	BLPL	382.5	381	40	BLPL	133	31	116	HPL	2	LOC_Os08g33630	8	('transmembrane protein PFT27, putative, expressed',)
46717010	GATCCCCTAGACTCACA	162.5	253.75	147	BLPL	228.5	171	36	BLPL	91	7	38	LPL	1	LOC_Os01g37960	1	('IAA-amino acid hydrolase ILR1-like 4 precursor, putative, expressed',)
122332130	GATCCTTTCGGGGGTGA	152.75	122.75	147	HPL	98	205	127.5	LPL	187	121	64	BLPL	1	LOC_Os03g03400	3	('D-erythro-sphingosine kinase/ diacylglycerol kinase, putative, expressed',)
214162300	GATCGCGACGATGCACC	21		147	EOPF1					4	2		EPAF1	1	LOC_Os07g44160	7	('ligA, putative, expressed',)
257842910	GATCTAGTTTGCCGAGC	126.667	74	147	AHPL	151	49	136.5	HPL	149	117	188	AHPL	1	LOC_Os01g49690	1	('serine/threonine-protein phosphatase 6, putative, expressed',)
429434680	GATCATGTTAACTTAGG	41.6667	92	147	AHPL	57	66.5	8	BLPL	65	33	24	BLPL	2	LOC_Os02g06910	2	('auxin response factor 6, putative, expressed',)
270733800	GATCACGCTGCACTCGC	54.5	99.75	146.75	AHPL	125	70.5	49.5	BLPL	82	123	95	LPL	1	LOC_Os01g72240	1	('uridine 5-monophosphate synthase, putative, expressed',)
254424800	GATCAATGAGTAACAGC	180.5	186.5	146.667	BLPL	37	77		EPAF1	52		6	EOPF1	1	LOC_Os02g09140	2	('nucleolin, putative, expressed',)
554888140	GATCGTGACATGGTACT	85.6667	93.25	146.667	AHPL	1			EPAF1	6			EPAF1	1	LOC_Os10g40740	10	('long hypocotyl in far-red 1, putative, expressed',)
575987240	GATCACAATAGTGTGCT	114.75	96.75	146.667	AHPL	281	263.5	22.5	BLPL	50	64	3	BLPL	2	LOC_Os01g37800	1	('ras-related protein RIC1, putative, expressed',)
65210890	GATCCAAACAAGTAGCA	122.25	113	146.5	AHPL	93	33.5		EPAF1	67	3		EPAF1	1	LOC_Os09g38550	9	('protein phosphatase 2C isoform gamma, putative, expressed',)
607588880	GATCAGGCTGCATTCGT	95.5	80.25	146.5	AHPL	71	28	37.5	LPL	99	80	48	BLPL	1	LOC_Os01g54100	1	('ATP binding protein, putative, expressed',)
106511220	GATCGATTCCAGGAGGA	107	145	146.25	AHPL	27	104.5	44	LPL	82	52	108	AHPL	2	LOC_Os05g06690	5	('HECT-domain family protein, expressed',)
165597000	GATCACCCGTGGATTTA	115	165	146.25	HPL	73	87.5	58.5	BLPL	45	5	27	HPL	2	LOC_Os08g40620	8	('microtubule-associated protein, putative, expressed',)
307696560	GATCAGTTCAAGCCCTC	56.75	110.5	146.25	AHPL	118.5	148	144	HPL	176	27	120	HPL	1	LOC_Os05g08360	0	('fibrillarin-2, putative, expressed',)
458424250	GATCCGTTTTTCTGTGG	149	201	146.25	BLPL	98	99	3.5	BLPL	37	114	142	AHPL	3	LOC_Os03g18454	3	('gamma-interferon-inducible lysosomal thiol reductase precursor, putative, expressed',)
577821290	GATCCATCTTGGCATCT	108	112.667	146.25	AHPL	261.5	403.5	96	BLPL	163	26	140	HPL	1	LOC_Os03g50890	3	('actin-1, putative, expressed',)
271223770	GATCCGATGGCTCTCGC	158.5	92.75	146	HPL	666	226.5	420	LPL	801	264	925	AHPL	1	LOC_Os01g15270	1	('expressed protein',)
293294440	GATCACGAAGAGTTTGC	91	60.25	146	AHPL	190.5	68.5	7.5	BLPL	68	49	31	BLPL	2	LOC_Os01g39260	1	('OsFtsH5 - Oryza sativa FtsH protease, homologue of AtFtsH4, expressed',)
58100260	GATCGGGCTCGGAGCCA	136.25	61.5	145.75	AHPL	72	1	20.5	LPL	83	48	52	LPL	2	LOC_Os01g46169	1	('carboxylic ester hydrolase/ hydrolase, acting on ester bonds, putative, expressed',)
182027210	GATCCAGCAAATCCCAC	98.5	98.5	145.75	AHPL	47	142.5	82.5	LPL	95	168	204	AHPL	1	LOC_Os08g39310	8	('SWIB/MDM2 domain containing protein, expressed',)
60508010	GATCCATTTACCATCCA	141.25	249.25	145.667	LPL	115	7	1	BLPL	2	4		EPAF1	1	LOC_Os06g01770	6	('expressed protein',)
418638800	GATCAGATGGATGTTCG	103	68.25	145.333	AHPL	72	124	11	BLPL	48	8	36	HPL	7	LOC_Os07g37750	7	('guanyl-nucleotide exchange factor, putative, expressed',)
521419910	GATCTCGGTTCGTGCAT	29.5	70	145.333	AHPL	119.5	122.5	46	BLPL	112	38	145	AHPL	2	LOC_Os01g43540	1	('suppressor of G2 allele of SKP1, putative, expressed',)
83122200	GATCATCGCCCTGTTCA	100	238	145.25	LPL	33	92.5	14	BLPL	47	55	141	AHPL	2	LOC_Os02g27400	2	('F-box protein interaction domain containing protein, expressed',)
193403780	GATCGGCCATCATCGAC	129.25	241	145.25	LPL	46.5	78	78	HPL	4	8	22	AHPL	1	LOC_Os03g44300	3	('pyruvate dehydrogenase E1 component subunit beta, putative, expressed',)
116923960	GATCATGCCGGCGATGA	286		145	EOPF1	509.5	31	366.5	HPL	988		588	EOPF1	2	LOC_Os01g58420	1	('ethylene-responsive transcription factor 4, putative, expressed',)
297286050	GATCCTCCTTCGCCATC	260	264	145	BLPL	5			EPAF1					1	LOC_Os08g10020	8	('photosystem II 10 kDa polypeptide, chloroplast precursor, putative, expressed',)
462328960	GATCAAACCCTCCAATG	108.5	161.25	145	HPL	240	351	4	BLPL	139	39	46	LPL	1	LOC_Os01g59690	1	('F-box domain containing protein, expressed',)
156914960	GATCAGGTGTGCTTGTA	205.75	165.5	144.75	BLPL	107	59	55	BLPL	38	16	32	HPL	2	LOC_Os01g15020	1	('lissencephaly type-1-like homology motif, putative, expressed',)
490766690	GATCCTTGCGCTATGTG	135.5	172.5	144.75	LPL	190	239	10.5	BLPL	127	95	73	BLPL	2	LOC_Os10g42940	10	('ADP-ribosylation factor, putative, expressed',)
9163930	GATCCGGGTGTTCTAAA	97	277	144.5	LPL	222.5	561.5	73	BLPL	125	129	23	BLPL	1	LOC_Os01g64090	1	('60S ribosomal protein L10a-1, putative, expressed',)
457446160	GATCAGGTCAAAGGTGG	121.5		144.5	EOPF1	115	1	18	LPL	54		25	EOPF1	2	LOC_Os06g18000	6	('protein kinase domain containing protein, expressed',)
473375160	GATCATGAAACCGACTG	136	157	144.5	LPL	51	60.5		EPAF1	36	29	4	BLPL	1	LOC_Os03g55670	3	('expressed protein',)
558990580	GATCGATGTATTACCCT	168.5	204.25	144.5	BLPL	1			EPAF1	1			EPAF1	2	LOC_Os03g61090	3	('expressed protein',)
628062670	GATCTGTTAGCCGTTGT	90.5	181	144.5	HPL	18	71		EPAF1	30	5		EPAF1	1	LOC_Os10g41710	10	('CHL-CPN10, putative, expressed',)
143771340	GATCGTGGAAGCTGCTA	144	77.5	144.333	AHPL	200.5	155	100	BLPL		101	232	EOPF1	1	LOC_Os01g52550	1	('multidrug resistance protein 22, putative, expressed',)
74370380	GATCGTGTGGTCCATCA	91.5	81.5	144.25	AHPL	217.5	184.5	80.5	BLPL	103	40	108	AHPL	1	LOC_Os06g04130	6	('protein GPR108 precursor, putative, expressed',)
565908650	GATCCACAGAAGTTCCT	170.25	224.25	144.25	BLPL	59.5	205.5	36	BLPL	132	4	77	HPL	1	LOC_Os10g43050	10	('ATP-dependent Clp protease proteolytic subunit 1, putative, expressed',)
46378170	GATCCGTCACATGCACA	70.3333	153.75	144	HPL	1099.5	662	289	BLPL	35	10	70	AHPL	1	LOC_Os02g38920	2	('glyceraldehyde-3-phosphate dehydrogenase, cytosolic 3, putative, expressed',)
442869230	GATCTGATTAATTAGGG			144	SEF1									2	LOC_Os01g10580	1	('B-box zinc finger family protein, expressed',)
574425990	GATCTCGACAAGATGCT	86.25	134.75	144	AHPL	321	185	80.5	BLPL	218	4	119	HPL	1	LOC_Os07g31490	7	('expressed protein',)
588578890	GATCCAGGCGCAGAAGT	55.25	76.3333	144	AHPL		4		EPAF1	6	2		EPAF1	1	LOC_Os03g48626	3	('expressed protein',)
274412020	GATCGATAAGTGGAGGC	63.25	121.75	143.75	AHPL	109.5	36.5	9.5	BLPL	33	18	21	LPL	1	LOC_Os01g66320	1	('expressed protein',)
122383280	GATCAGTTCTTGGGTGA	253.25	361.25	143.5	BLPL	177	305.5	28.5	BLPL	191	140	66	BLPL	2	LOC_Os07g46370	7	('EMB2221, putative, expressed',)
407469840	GATCAGGTTTTGCTGCG	96.5	97.5	143.5	AHPL	43	50	150.5	AHPL	46	89	45	BLPL	2	LOC_Os05g05740	5	('proline synthetase co-transcribed bacterial homolog protein, putative, expressed',)
457636490	GATCCAACATACGGTGG	148.75	120.75	143.5	HPL	139	41.5	19	BLPL	29	57	87	AHPL	1	LOC_Os08g31560	8	('WD-repeat protein-like, putative, expressed',)
351094700	GATCGTCCGGTGTCCAG	77.25	38.6667	143.333	AHPL	109.5	19.5	272	AHPL	80	218	174	HPL	2	LOC_Os07g37560	7	('myosin-5C, putative, expressed',)
7464940	GATCGTTTTAGCTGAAA	108.75	139.75	143	AHPL						19		EPAF1	2	LOC_Os10g42240	10	('carbohydrate kinase-like protein, putative, expressed',)
417697290	GATCCAAATGCCCTTCG			143	SEF1	1			EPAF1	42			EPAF1	3	LOC_Os03g13274	3	('peptide transporter PTR2, putative, expressed',)
622362010	GATCCGGAGCGGCCTGT	24	25.6667	143	AHPL		124	109	EOPF1		55		EPAF1	1	LOC_Os01g38970	1	('carbamoyl-phosphate synthase large chain, putative, expressed',)
207041590	GATCTTCGTGGTTGTAC	123.75	120.75	142.75	AHPL	89.5	115.5	40	BLPL	101		18	EOPF1	2	LOC_Os10g41200	10	('ZmMybst1, putative, expressed',)
271798840	GATCATGCTGTGGTCGC	112	150.25	142.75	HPL	55	115	29	BLPL		94	8	EOPF1	1	LOC_Os01g64110	1	('hevamine-A precursor, putative, expressed',)
220287490	GATCCTATCAGAAACCC	130.333	104	142.667	AHPL	3	25.5		EPAF1	9	17		EPAF1	2	LOC_Os06g47640	6	('polcalcin Jun o 2, putative, expressed',)
306496790	GATCTTACCTGGTACTC	76.25	73.5	142.667	AHPL									2	LOC_Os03g62630	3	('structural constituent of ribosome, putative, expressed',)
328535410	GATCCCGAGTACCCTTC	67.75	63.75	142.667	AHPL	40.5	1	19	LPL	134	159	177	AHPL	1	LOC_Os05g44210	5	('alpha,alpha-trehalose-phosphate synthase, putative, expressed',)
7827010	GATCCTGCCATTTGAAA	56.75	131.5	142.5	AHPL	98	211		EPAF1	4	44	8	LPL	2	LOC_Os06g31210	6	('methionyl-tRNA synthetase, putative, expressed',)
160573640	GATCACCAACAACCTTA	107.667	146.75	142.5	HPL	98	283	14	BLPL	171		27	EOPF1	1	LOC_Os02g10190	2	('secreted protein, putative, expressed',)
306154740	GATCGATGTCGATACTC	48	151.25	142.5	HPL	116.5	219.5	8	BLPL	65	43	75	AHPL	1	LOC_Os03g62620	3	('salt tolerance protein, putative, expressed',)
594682950	GATCTCAAGGGCTGAGT	32.3333	45.6667	142.5	AHPL	98.5	214	47	BLPL	246	109	478	AHPL	1	LOC_Os10g36650	10	('actin-2, putative, expressed',)
106220640	GATCAATCACCAGAGGA	161	194.25	142.333	BLPL	97	144	17.5	BLPL	45		67	EOPF1	1	LOC_Os12g05410	12	('protein G10 homolog 3, putative, expressed',)
226238890	GATCCACGGCTACGCCC	116.5	78.75	142.25	AHPL	255.5	41.5	245	HPL	48	54	139	AHPL	1	LOC_Os09g36520	9	('ki1 protein, putative, expressed',)
560954630	GATCTCGTGATTTCCCT	204.25	132	142.25	LPL	402	231	155.5	BLPL	93	1	102	AHPL	1	LOC_Os12g04204	12	('expressed protein',)
61004010	GATCCATGCCCACTCCA	431.75		142	EOPF1	29		3	EOPF1			23	SEF1	1	LOC_Os08g16570	8	('expressed protein',)
293224000	GATCAAGGATGCTTTGC	55.75	64.5	142	AHPL					17		9	EOPF1	1	LOC_Os08g25734	0	('glucose-1-phosphate adenylyltransferase small subunit, chloroplast precursor, putative, expressed',)
58594690	GATCCTAGAGGCCGCCA	56.5	75.25	141.75	AHPL	353	287.5	1142.5	AHPL	134	540	706	AHPL	1	LOC_Os01g52530	1	('ribose-phosphate pyrophosphokinase 3, putative, expressed',)
309075130	GATCCGTCATCGTCCTC	24	205	141.667	HPL	87	387	76.5	BLPL	1	133	110	HPL	1	LOC_Os10g35770	10	('expressed protein',)
452018480	GATCAGTGCGTGCATGG	101.333	153.75	141.5	HPL		78	26.5	EOPF1	360	645	554	HPL	2	LOC_Os09g27750	9	('1-aminocyclopropane-1-carboxylate oxidase 1, putative, expressed',)
491818960	GATCAGATACTCGTGTG	154.75	242.25	141.5	BLPL		57		EPAF1					2	LOC_Os03g18200	3	('heat shock protein binding protein, putative, expressed',)
565513940	GATCGAGTTCGTGTCCT	51.25	162.5	141.25	HPL	7	1	66.5	AHPL		1		EPAF1	2	LOC_Os01g63990	1	('catalytic/ hydrolase, putative, expressed',)
283066500	GATCGGCTATGTTTGGC	21.5	44	141	AHPL	79.5	50.5	170.5	AHPL	45	30	197	AHPL	1	LOC_Os06g11660	6	('phi-1-like phosphate-induced protein, putative, expressed',)
384633780	GATCGACGTCGTGGACG	28.25	36	141	AHPL	41	5	63.5	AHPL	55	58	15	BLPL	1	LOC_Os05g32820	5	('peptide-N4-asparagine amidase A, putative, expressed',)
426866410	GATCCATGAGCCTGAGG	96	35	141	AHPL	226	397	77.5	BLPL	2		6	EOPF1	1	LOC_Os04g54210	4	('expressed protein',)
488728950	GATCTTTGCTTGCGGTG	80.3333		141	EOPF1	4		63	EOPF1					7	LOC_Os04g03164	0	('expressed protein',)
16844360	GATCACCTTATGCGCAA	359		140.5	EOPF1									1	LOC_Os08g26710	8	('expressed protein',)
273640950	GATCTTTTGGAGCAGGC	95.5	141.5	140.5	HPL	183.5	173	110.5	BLPL	153	78	167	AHPL	1	LOC_Os01g59600	1	('proteasome subunit alpha type 3, putative, expressed',)
491104690	GATCCCATCTCCCTGTG	156	164	140.5	BLPL	105.5	42.5	65	LPL	148	34	178	AHPL	2	LOC_Os03g07990	3	('N-acetyltransferase, putative, expressed',)
333394900	GATCGAGCAGTGATTTC	92.75	75	140.25	AHPL	183	461	171	BLPL	335	109	293	HPL	2	LOC_Os03g01740	3	('expressed protein',)
389025530	GATCCGCATGCGCACCG	72.5	119	140.25	AHPL	217	126	449	AHPL	278	583	361	LPL	1	LOC_Os06g08320	6	('60S ribosomal protein L39, putative, expressed',)
628207130	GATCCGGCCACGGTTGT	201.5		140.25	EOPF1	77.5		4.5	EOPF1	27			EPAF1	2	LOC_Os07g03960	7	('hexose carrier protein HEX6, putative, expressed',)
26557480	GATCACAAGCAGAGGAA	191.5	216.75	140	BLPL									1	LOC_Os02g52650	2	('chlorophyll a-b binding protein 4, chloroplast precursor, putative, expressed',)
449985180	GATCGCTCTTCGGTGGG	299.25		140	EOPF1	26.5			EPAF1	61		71	EOPF1	2	LOC_Os03g09020	3	('alcohol dehydrogenase 3, putative, expressed',)
519132980	GATCGACCGAGAAGCAT	104.333	147.5	140	HPL	111.5	386.5	185	LPL	232	172	198	LPL	1	LOC_Os08g34170	8	('CCR4-NOT transcription complex subunit 8, putative, expressed',)
547932890	GATCCGACACCAACACT	202.75	327.5	140	BLPL	57.5	4.5		EPAF1	73	5	5	LPL	1	LOC_Os04g33210	4	('ERD1 protein, chloroplast precursor, putative, expressed',)
628376170	GATCCATCTACTGTTGT	177.25	158.667	140	BLPL	51	87.5	59	LPL	41		1	EOPF1	2	LOC_Os03g32270	3	('sigma factor sigB regulation protein rsbQ, putative, expressed',)
74669290	GATCCATGTTGTCATCA	153.75	210	139.75	BLPL	174.5	116	9.5	BLPL	143	23	18	BLPL	2	LOC_Os02g57710	2	('signal peptide peptidase-like 2B, putative, expressed',)
202975610	GATCCGCCTCTGCCTAC	105	127.75	139.75	AHPL	139.5	116	78.5	BLPL	72	92	104	AHPL	2	LOC_Os04g51580	4	('leucine-rich repeat-containing protein 40, putative, expressed',)
288743370	GATCCAGCGCCGAGTGC	72	88.3333	139.75	AHPL	198	144	114.5	BLPL	71	168	94	LPL	1	LOC_Os07g01250	7	('tobamovirus multiplication 1 homolog 3, putative, expressed',)
404493090	GATCCTCACCTACGGCG	93.5	88	139.75	AHPL			9	SEF1		8		EPAF1	1	LOC_Os10g28370	10	('chlorophyllase-2, chloroplast precursor, putative, expressed',)
59086800	GATCAGATAGGAGGCCA	38.6667	48.5	139.667	AHPL	55.5	130.5	174	AHPL	38	54	52	HPL	7	LOC_Os01g15310	1	('U6 snRNA-associated Sm-like protein LSm4, putative, expressed',)
366283510	GATCTTTCTCGTGTGAG	132.25		139.5	EOPF1									2	LOC_Os03g21560	3	('photosystem II 11 kD protein, putative, expressed',)
426093250	GATCCTGGGGGAGGAGG	96	101.75	139.5	AHPL	82	217.5	234	AHPL	94	166	68	BLPL	1	LOC_Os01g71320	1	('hexokinase-1, putative, expressed',)
567774510	GATCTGGTGGCCGAGCT	107.667	120.5	139.5	AHPL	110	63.5	156	AHPL	105	210	188	HPL	1	LOC_Os01g04409	1	('OsWAK1 - OsWAK receptor-like cytoplasmic kinase (OsWAK-RLCK), expressed',)
572866850	GATCCTCAAAGAGGGCT	39.3333	383.5	139.5	LPL	11	357.5	37.5	LPL		339	105	EOPF1	1	LOC_Os09g32680	9	('cyclin-C, putative, expressed',)
123227930	GATCCGGTTCAAATTGA	104.667	117	139.25	AHPL	89	294	1	BLPL	36		36	EOPF1	1	LOC_Os09g36370	9	('ER lumen protein retaining receptor containing protein, expressed',)
418548770	GATCCTCGTCGGGTTCG	128.333	20.5	139.25	AHPL	25	21.5	506.5	AHPL	236		191	EOPF1	1	LOC_Os10g36360	10	('expressed protein',)
531033360	GATCAGGTGGACGGGAT	63	149.75	139.25	HPL	106.5	225.5	96.5	BLPL	63	117	60	BLPL	2	LOC_Os10g23100	10	('ras-related protein Rab11D, putative, expressed',)
423037450	GATCCAAACAAGCCAGG			139	SEF1			4.5	SEF1					3	LOC_Os03g24380	3	('glutathione peroxidase 4, putative, expressed',)
612330090	GATCCATCTCCCGCGGT			139	SEF1									1	LOC_Os05g23470	5	('zinc finger A20 domain-containing protein 2, putative, expressed',)
622662110	GATCTAGCTGCAGCTGT	269		139	EOPF1	1190	506	498.5	BLPL					3	LOC_Os07g43350	7	('ATP binding protein, putative, expressed',)
90532920	GATCATGCACGAGGAGA	144.75	117	138.75	HPL	286.5	162.5	123.5	BLPL	19	38	26	LPL	1	LOC_Os05g46460	5	('catalytic/ hydrolase, putative, expressed',)
455345280	GATCAAACCTATGCTGG	71.75	309.5	138.75	LPL	15	138.5		EPAF1	60	25	1	BLPL	1	LOC_Os01g45750	1	('bile acid sodium symporter/ transporter, putative, expressed',)
290940670	GATCTATGAATTTGTGC	162	175.5	138.5	BLPL	211	333	8.5	BLPL	10	79	26	LPL	2	LOC_Os11g06750	11	('60S ribosomal protein L3, putative, expressed',)
28139490	GATCCTTTTTGTGGGAA	45	92.5	138.333	AHPL		5		EPAF1	10			EPAF1	1	LOC_Os04g50860	4	('expressed protein',)
123454630	GATCTCTCAAGCATTGA	65.25	84	138.25	AHPL	291	372.5	55	BLPL	111	51	76	LPL	1	LOC_Os04g32660	4	('ubiquinol-cytochrome c reductase iron-sulfur subunit, mitochondrial precursor, putative, expressed',)
182373770	GATCCAATTCACGCCAC	168.75	176	138.25	BLPL	57	58	57	MPL	132	154	127	BLPL	2	LOC_Os05g43560	5	('expressed protein',)
275645850	GATCCGGAGGCGACGGC	92.25		138.25	EOPF1	193.5		144.5	EOPF1	387		126	EOPF1	3	LOC_Os10g32509	10	('expressed protein',)
669349620	GATCGATGAGCCCTTTT	158.5	172.75	138.25	BLPL									2	LOC_Os02g15660	2	('expressed protein',)
88168210	GATCCCTGAGAGGCAGA	157.5	127.5	138	LPL	66	20.5	219	AHPL	149	67	185	AHPL	3	LOC_Os11g32759	11	('expressed protein',)
245636920	GATCATGTTTATGCTCC	64.3333	95.75	137.667	AHPL	150	17	7	BLPL	4	6	1	BLPL	1	LOC_Os02g01360	2	('expressed protein',)
382631520	GATCAATCCGCTTCACG	53.5	28.25	137.667	AHPL		27.5		EPAF1	101		16	EOPF1	1	LOC_Os02g48964	2	('WD-repeat protein-like, putative, expressed',)
490118240	GATCAATCATCTTGGTG	46	117.5	137.667	AHPL	35	31.5		EPAF1	7			EPAF1	1	LOC_Os12g01590	12	('expressed protein',)
114552680	GATCACGATGATGTGGA	182.75	174.5	137.5	BLPL	201	276.5	19.5	BLPL	175	53	69	LPL	1	LOC_Os03g01210	3	('domain of unknown function DUF614 containing protein, expressed',)
240761520	GATCAGTCTTCCTTGCC	148.75	234.75	137.5	BLPL	169.5	126.5	15.5	BLPL	77	100	163	AHPL	1	LOC_Os02g50790	2	('expressed protein',)
386580050	GATCCCCTTTCTCTACG	126.75	213.25	137.5	LPL	62	195.5	3	BLPL	27	15	49	AHPL	1	LOC_Os03g14800	3	('serine palmitoyltransferase 1, putative, expressed',)
591780930	GATCCTGCATTTGCAGT	79.6667	100	137.5	AHPL	112.5	297.5	177.5	LPL	63	16	66	AHPL	2	LOC_Os08g40110	8	('aminoacylase-1, putative, expressed',)
625852660	GATCGATGCGTTGGTGT	161.5	77	137.5	HPL									2	LOC_Os07g37240	7	('expressed protein',)
70335790	GATCTGGTGACCTGGCA	151	155.75	137.25	BLPL	59	53	188	AHPL	301	182	157	BLPL	2	LOC_Os01g47430	1	('expressed protein',)
466441780	GATCGACTTGTGTCATG	518.75		137.25	EOPF1									2	LOC_Os04g52250	4	('36.4 kDa proline-rich protein, putative, expressed',)
468485200	GATCAGAAGGCTGGATG	69.25	159.25	137.25	HPL			4	SEF1	14		1	EOPF1	1	LOC_Os01g69080	1	('acyl-desaturase, chloroplast precursor, putative, expressed',)
61633250	GATCCTTCTGAAGTCCA	96.5	165.5	137	HPL	133	140.5	43	BLPL	64	5	33	LPL	1	LOC_Os01g57360	1	('1-acyl-sn-glycerol-3-phosphate acyltransferase 4, putative, expressed',)
103424070	GATCTCAAAACTCTCGA			137	SEF1						14	3	EOPF1	2	LOC_Os02g50230	2	('peptidase family M48 containing protein, expressed',)
478103340	GATCGTCATCAGCGCTG	153	106.25	137	HPL	167.5	104	78.5	BLPL	369	474	228	BLPL	2	LOC_Os04g56160	4	('plasma membrane ATPase, putative, expressed',)
531510840	GATCATGCCCAATGGAT	190.5	179.75	136.75	BLPL	73			EPAF1	5			EPAF1	2	LOC_Os03g38950	3	('expressed protein',)
574348000	GATCAATGGAGCATGCT	94.75	37.25	136.667	AHPL	19.5	14		EPAF1	59	17		EPAF1	2	LOC_Os12g41800	12	('VTC2, putative, expressed',)
57005280	GATCAATGTGTTGCCCA	255.75		136.5	EOPF1	2			EPAF1	107			EPAF1	1	LOC_Os04g23040	4	('expressed protein',)
58129520	GATCAGCTGATGAGCCA	234	19	136.5	HPL	61	10.5	4	BLPL	113	3	16	LPL	1	LOC_Os02g45120	2	('expressed protein',)
83185750	GATCTTGCGTGTGTTCA	83.75	180.75	136.5	HPL	23	53	1.5	BLPL	29		2	EOPF1	2	LOC_Os02g03010	2	('expressed protein',)
187937810	GATCCCTACCATGTCAC	74.3333	17	136.5	AHPL	343.5	82	211	LPL	748	629	831	AHPL	1	LOC_Os08g28670	8	('ripening induced protein, putative, expressed',)
271589540	GATCGGGGCGGCGTCGC	65.5	100	136.5	AHPL									1	LOC_Os03g24590	3	('mTERF-like protein, putative, expressed',)
287478730	GATCCAGCAGGGGCTGC	93.5	146.25	136.5	HPL		2		EPAF1			2	SEF1	2	LOC_Os02g56940	2	('expressed protein',)
655594040	GATCATGCTGCCAGGTT	58.25	87	136.5	AHPL	49	112.5	11.5	BLPL	260	179	100	BLPL	2	LOC_Os09g37520	9	('expressed protein',)
454318270	GATCTACAATTACCTGG	41.3333	41.25	136.333	AHPL	20.5			EPAF1	14		12	EOPF1	1	LOC_Os03g57290	3	('cullin-4B, putative, expressed',)
459219640	GATCATGGGCTGATTGG	33	92	136.333	AHPL	165	15	24	LPL	30	32	53	AHPL	2	LOC_Os09g07920	0	('NOI protein, putative, expressed',)
95871570	GATCCCCTCGACGACGA	64	78	136.25	AHPL	44.5	18.5	272.5	AHPL	47	15	144	AHPL	1	LOC_Os03g18870	3	('chaperone protein dnaJ, putative, expressed',)
342156210	GATCCCATGCCAGGAAG	115.75	126	136.25	AHPL	197	138	348	AHPL	470	535	498	LPL	2	LOC_Os02g35140	2	('auxin response factor 1, putative, expressed',)
103171240	GATCACACCTGCCTCGA	128.25	83	136	AHPL	58.5	92.5	139.5	AHPL	242	266	311	AHPL	1	LOC_Os04g46860	4	('scarecrow-like 6, putative, expressed',)
545407890	GATCCCTTCGTAAAACT	32.75	97	136	AHPL	31.5	3	36.5	AHPL	10	39	3	BLPL	3	LOC_Os03g07140	3	('male sterility protein 2, putative, expressed',)
547171880	GATCACAATGGTGAACT	48.3333	122	136	AHPL						34		EPAF1	1	LOC_Os09g11520	9	('expressed protein',)
122327310	GATCTGCAAGGGGGTGA	90.25	205.5	135.75	LPL	102	23.5	34.5	LPL	4			EPAF1	1	LOC_Os12g29950	12	('nitrate and chloride transporter, putative, expressed',)
147804990	GATCTACCAGAGCAGTA	147	191.5	135.75	BLPL	435.5	490.5	154	BLPL	191	72	68	BLPL	1	LOC_Os07g36820	7	('uncharacterized Cys-rich domain, putative, expressed',)
244897520	GATCAGCATTGGCCTCC	79	134	135.75	AHPL		1		EPAF1	10			EPAF1	1	LOC_Os07g05040	7	('cadmium-induced protein, putative, expressed',)
258764340	GATCGACTTCCTGGAGC	225.333	106.5	135.75	LPL	289.5	256.5	110.5	BLPL	65	23	18	BLPL	1	LOC_Os09g25460	9	('anthranilate N-benzoyltransferase protein 1, putative, expressed',)
288849650	GATCCCGTTTTGAGTGC	122	139.5	135.75	HPL	51	69	81	AHPL	100	37	89	HPL	2	LOC_Os03g42220	3	('T-complex protein 1 subunit beta, putative, expressed',)
548714430	GATCTACGCCACCCACT	151.75	280.25	135.75	BLPL	41.5		117	EOPF1	46	103	54	LPL	3	LOC_Os10g42150	10	('transposon protein, putative, unclassified, expressed',)
628380570	GATCCGGACCCTGTTGT	214.25	143.75	135.75	BLPL	336	640.5	399	LPL	271	302	314	AHPL	1	LOC_Os09g33500	9	('pyruvate dehydrogenase E1 component subunit beta, mitochondrial precursor, putative, expressed',)
462030	GATCTGTCACTGAAAAA	164.333	210.5	135.5	BLPL		31.5		EPAF1	34	7		EPAF1	2	LOC_Os03g49710	3	('30S ribosomal protein S13, putative, expressed',)
450456330	GATCCAAGTCCCTTGGG	82	113.75	135.5	AHPL	107	123	71	BLPL	90	81	68	BLPL	2	LOC_Os10g35060	10	('Ser/Thr protein phosphatase family, putative, expressed',)
170820630	GATCTTATGCGGACAAC	78	106	135.25	AHPL	71.5	124	20	BLPL	42	94	16	BLPL	1	LOC_Os02g08500	2	('two-component response regulator ARR12, putative, expressed',)
555580900	GATCGGATTTTGTTACT	379.25		135.25	EOPF1	20.5			EPAF1					2	LOC_Os02g33450	2	('2-cys peroxiredoxin BAS1, chloroplast precursor, putative, expressed',)
250258860	GATCGTCCCTCTCTTCC	134	192.5	135	LPL	25.5	87		EPAF1	38	5		EPAF1	2	LOC_Os11g37130	11	('HCF106C precursor protein, putative, expressed',)
465331610	GATCCGGAGGAAGCATG	214	143	135	BLPL	350	319.5	129	BLPL	213		83	EOPF1	1	LOC_Os10g36550	10	('expressed protein',)
625952550	GATCTCTGAAGATGTGT			135	SEF1			7	SEF1					2	LOC_Os08g39630	8	('DNA binding protein, putative, expressed',)
64573630	GATCTACAAGAGGAGCA	97.5	78	134.667	AHPL							5	SEF1	1	LOC_Os01g50050	1	('farnesyl pyrophosphate synthetase, putative, expressed',)
164763210	GATCCAGGAGGCTGTTA	30	71.75	134.333	AHPL		13	11	EOPF1	28	56	34	LPL	1	LOC_Os01g13150	1	('metallo-beta-lactamase superfamily protein, expressed',)
322799270	GATCTCTCCTAGATGTC	193.25		134.333	EOPF1	203.5		33	EOPF1	217		32	EOPF1	2	LOC_Os03g06420	3	('expressed protein',)
390263790	GATCTGATGTTCTACCG	71.3333	28.6667	134.333	AHPL	57	104	9	BLPL	95	3	71	HPL	2	LOC_Os06g51250	6	('calcium ion binding protein, putative, expressed',)
479459020	GATCGTGGAGCGTGCTG	61.6667	115.5	134.333	AHPL	30.5	58.5	134.5	AHPL	155	378	294	HPL	1	LOC_Os09g32532	9	('60S ribosomal protein L32, putative, expressed',)
576179430	GATCTCCAGTGATTGCT	149	197	134.333	BLPL	165	197.5	37	BLPL	417	24	53	LPL	1	LOC_Os07g07240	7	('ubiquitin-conjugating enzyme E2-17 kDa, putative, expressed',)
357497870	GATCTGCGTTTCCAGAG	76.5	117.75	134.25	AHPL	72.5	89	88.5	HPL	97	22	114	AHPL	1	LOC_Os03g27310	3	('histone H3, putative, expressed',)
437274960	GATCAGAGGGTATGCGG	67	114.25	134.25	AHPL	31	169.5		EPAF1	50	12	27	LPL	1	LOC_Os01g02020	1	('acetyl-CoA acetyltransferase, cytosolic 2, putative, expressed',)
556569770	GATCCACAGAACCACCT	76	184.333	134.25	HPL	183.5	32.5	83	LPL	109	163	88	BLPL	2	LOC_Os03g60610	3	('CRAL/TRIO domain containing protein, expressed',)
11825560	GATCATCCTGAAGACAA	2	3.5	134	AHPL	28	23		EPAF1	25	2		EPAF1	3	LOC_Os11g11390	11	('60S ribosomal protein L10-1, putative, expressed',)
246725710	GATCTGTACGTCAGTCC	75.3333	68	134	AHPL	184	123	12	BLPL	215	41	76	LPL	2	LOC_Os04g42470	4	('regulatory subunit, putative, expressed',)
276383600	GATCAGCCGGTGCCGGC	113.333	36.5	134	AHPL	42	19.5	21.5	LPL	1			EPAF1	1	LOC_Os06g41930	6	('expressed protein',)
456161390	GATCTGAAATAAAGTGG	116.667	109.667	134	AHPL	192	76	1	BLPL					2	LOC_Os01g34480	1	('dihydroflavonol-4-reductase, putative, expressed',)
506128820	GATCGACGGGACACAAT	24	64	133.75	AHPL	109.5	171.5	122	LPL	63	54	97	AHPL	2	LOC_Os07g44740	7	('chaperonin, putative, expressed',)
613786320	GATCAGACAACGAGGGT	80.75	83.25	133.75	AHPL	10.5	7		EPAF1	34			EPAF1	2	LOC_Os04g37920	4	('cryptochrome 1 apoprotein, putative, expressed',)
227527000	GATCATTGCTGATGCCC	139.25	177.25	133.25	BLPL	140			EPAF1	6		8	EOPF1	2	LOC_Os06g51290	6	('phytoene synthase, chloroplast precursor, putative, expressed',)
230171720	GATCACCTGCTATTCCC	114.5	105	133.25	AHPL	30.5	53	3.5	BLPL	75	56	88	AHPL	1	LOC_Os02g06584	2	('zinc finger C-x8-C-x5-C-x3-H type family protein, expressed',)
342924590	GATCTGGTGAACTGAAG	90.25	53.5	133.25	AHPL	114	117.5	43.5	BLPL	162	140	49	BLPL	2	LOC_Os08g27070	8	('co-chaperone protein SBA1, putative, expressed',)
472525040	GATCAGCAACAACACTG	80.75	78	133.25	AHPL	434	510	91	BLPL	202	17	114	HPL	1	LOC_Os07g38730	7	('tubulin alpha-1 chain, putative, expressed',)
84101570	GATCCTGAACCCAAAGA	104.5	113.5	133	AHPL	61.5	79	7.5	BLPL					1	LOC_Os07g43870	7	('heat shock protein binding protein, putative, expressed',)
187300290	GATCCTGAATATCTCAC	101.333	71	133	AHPL									3	LOC_Os03g55720	3	('plastoquinol-plastocyanin reductase, putative, expressed',)
225443060	GATCGATGTTTTTCCCC	116.25	180.5	133	LPL	390	441.5	36.5	BLPL	247	98	87	BLPL	2	LOC_Os01g49190	1	('ATP synthase beta chain, mitochondrial precursor, putative, expressed',)
321458460	GATCGCTGCAAGGGGTC	221.75	271	133	BLPL		6	153.5	EOPF1	3	5		EPAF1	2	LOC_Os07g39350	7	('proton myo-inositol cotransporter, putative, expressed',)
418581510	GATCTCGCACTGGTTCG	77	97.25	133	AHPL	100.5	149.5	21.5	BLPL	53	176	73	LPL	1	LOC_Os02g03080	2	('eukaryotic translation initiation factor 3 subunit 8, putative, expressed',)
456951620	GATCGGTGAAACCGTGG	107.75	172.5	133	LPL	41	81.5	122.5	AHPL	311	279	491	AHPL	1	LOC_Os05g46520	5	('polygalacturonase precursor, putative, expressed',)
463012810	GATCCAGCAAAGGAATG	15		133	EOPF1						1		EPAF1	3	LOC_Os07g38360	7	('expressed protein',)
555468840	GATCACAAACCGTTACT	87	103.5	133	AHPL	93	98	35.5	BLPL	43	18	2	BLPL	2	LOC_Os01g08970	1	('structure-specific recognition protein 1, putative, expressed',)
575076050	GATCCCCATTTCCTGCT	128.5	108.75	133	AHPL	134	207.5	159.5	LPL	402	13	185	LPL	2	LOC_Os02g53790	2	('uridylate kinase, putative, expressed',)
585331790	GATCTGTACCGACTTCT	225.75	170	133	BLPL									2	LOC_Os07g48040	7	('peroxidase 2 precursor, putative, expressed',)
333177700	GATCGGAGTAGCATTTC	114	88.75	132.667	AHPL									2	LOC_Os06g49160	6	('thylakoid lumenal 16.5 kDa protein, chloroplast precursor, putative, expressed',)
521913120	GATCAACCAAGCATCAT	73.5	93.75	132.667	AHPL	161.5	312	4	BLPL	13			EPAF1	2	LOC_Os02g07690	2	('VQ motif family protein, expressed',)
266071020	GATCGTTTCTTTCCCGC	119	186	132.5	LPL	24	46	2.5	BLPL	176	6	20	LPL	2	LOC_Os08g43160	8	('TCP family transcription factor containing protein, expressed',)
93703090	GATCCCATGGTTGTAGA	114	207.5	132.25	LPL	51	105.5	1	BLPL	31	10	42	AHPL	1	LOC_Os05g38810	5	('PWWP domain containing protein, expressed',)
252597700	GATCGGTTGTGCCAAGC	121	67.5	132.25	AHPL	169	195.5	137.5	BLPL	95	132	74	BLPL	1	LOC_Os02g56280	2	('protein binding protein, putative, expressed',)
423630400	GATCAAGGAGGCGCAGG	222.25	109.25	132.25	LPL									1	LOC_Os10g18370	10	('uncharacterized ACR, COG1678 family protein, expressed',)
618669040	GATCAGCGTAAAAATGT	195.5	218	132.25	BLPL	133	151	34.5	BLPL	29	59	24	BLPL	1	LOC_Os01g58220	1	('protein translation factor SUI1 homolog 2, putative, expressed',)
22801940	GATCGAAATGATGAGAA	6	6	132	AHPL			16.5	SEF1					1	LOC_Os05g34550	5	('MLO-like protein 1, putative, expressed',)
106989840	GATCAGGTAAACTAGGA	139.667	113	132	HPL					8			EPAF1	2	LOC_Os02g42960	2	('expressed protein',)
336999850	GATCCACGAGTAGAAAG	120.5	192.5	132	LPL	136	182	43	BLPL	173	131	51	BLPL	2	LOC_Os09g08390	9	('SEC14 cytosolic factor, putative, expressed',)
448718680	GATCATTGAATGATGGG	107.333	155.25	132	MPL	64	98	13.5	BLPL	37	78	14	BLPL	1	LOC_Os10g28710	10	('expressed protein',)
670619330	GATCCTGGAGACTTTTT	134.667	143.667	132	BLPL	108	182	38	BLPL	30			EPAF1	2	LOC_Os03g58150	3	('transmembrane BAX inhibitor motif-containing protein 4, putative, expressed',)
210019050	GATCCATGGCTCAAACC	94	76.75	131.75	AHPL	62	75	90	AHPL	37	41	13	BLPL	2	LOC_Os06g39912	6	('expressed protein',)
473405410	GATCCTTTTGCCGACTG	141.5	124.25	131.75	LPL	138	250.5	96.5	BLPL	66	92	222	AHPL	2	LOC_Os01g42950	1	('ATP binding protein, putative, expressed',)
424965090	GATCCTTTCATCAGAGG	94.5	47	131.667	AHPL	3	14.5		EPAF1			3	SEF1	1	LOC_Os05g31160	5	('peptide chain release factor 2, putative, expressed',)
496790040	GATCATCGGGAAGCTTG	94	45	131.667	AHPL	33	205	51	LPL					1	LOC_Os08g27850	8	('endothelial differentiation-related factor 1, putative, expressed',)
160371780	GATCGGTACCTGACTTA	136.75	173.5	131.5	BLPL	137.5	168.5	7.5	BLPL	202	13	59	LPL	2	LOC_Os08g28680	8	('NEDD8-conjugating enzyme Ubc12-like, putative, expressed',)
242021170	GATCCCAGTGACCATCC	79.25	121.5	131.5	AHPL	194	177.5	107.5	BLPL	88	24	52	LPL	1	LOC_Os08g10450	8	('nucleoside transporter, putative, expressed',)
277812120	GATCATCCAGGTTCGGC	128	159.333	131.5	LPL	170	195.5	239	AHPL	116	5	24	LPL	1	LOC_Os10g41340	10	('palmitoyl-protein thioesterase 1 precursor, putative, expressed',)
426326520	GATCATATCCAGGGAGG	130.5	97.75	131.5	AHPL	94	79	46	BLPL	84	69	48	BLPL	3	LOC_Os03g46330	3	('pattern formation protein EMB30, putative, expressed',)
606163220	GATCGAAGGTGTATCGT	102	38	131.333	AHPL	85	223	16	BLPL	29	4	8	LPL	2	LOC_Os02g05630	2	('protein phosphatase 2C isoform epsilon, putative, expressed',)
658461830	GATCTCGGTGTGATGTT	73.5	51.75	131.333	AHPL	205	123	1.5	BLPL	113	9	8	BLPL	1	LOC_Os07g31370	7	('ras-related protein Rab-6A, putative, expressed',)
122111630	GATCTGCTTACCGGTGA	89.75	309.75	131.25	LPL	102.5	317	140	LPL	392	295	323	LPL	7	LOC_Os11g43900	11	('translationally-controlled tumor protein, putative, expressed',)
248323860	GATCGAAGCGGTGGTCC	119.25	103.75	131.25	AHPL	83.5	146	92.5	LPL	129	114	281	AHPL	1	LOC_Os02g57240	2	('voltage-gated potassium channel beta subunit, putative, expressed',)
531772130	GATCCTTCTGGCTGGAT	86	62.25	131.25	AHPL	45.5	75.5	9	BLPL	90	48	48	LPL	2	LOC_Os03g19690	3	('expressed protein',)
655744120	GATCATAAGCCGAGGTT	34.25	217.25	131.25	HPL	36.5	64.5	72	AHPL	113	90	13	BLPL	1	LOC_Os02g10970	2	('peptidyl-prolyl cis-trans isomerase 1, putative, expressed',)
64294050	GATCCTCTGGCAGAGCA	6.5		131	EOPF1									1	LOC_Os02g44111	2	('sec20 family protein, expressed',)
125721910	GATCTTCAGCCTTTTGA	157.75	157	131	BLPL						1		EPAF1	1	LOC_Os01g72800	1	('cell division protein ftsY, putative, expressed',)
169100080	GATCAGTGGCAAGAAAC	5	181.5	131	HPL		12		EPAF1					1	LOC_Os12g44310	12	('9,10-9,10 carotenoid cleavage dioxygenase 1, putative, expressed',)
255430040	GATCATCCCAATCCAGC	83.25	177.75	131	MPL	878.5	924	435.5	BLPL	239	330	218	BLPL	1	LOC_Os06g04070	6	('arginine decarboxylase, putative, expressed',)
394427730	GATCCCCCCGCTCGCCG	8.33333	19.5	131	AHPL	7	275	113	LPL	24			EPAF1	1	LOC_Os05g51500	5	('eukaryotic translation initiation factor 5B, putative, expressed',)
49051370	GATCCATGAGCTGGACA	126		130.75	EOPF1	376		19.5	EOPF1	19		95	EOPF1	2	LOC_Os11g08100	11	('aspartic proteinase Asp1 precursor, putative, expressed',)
23642310	GATCTCACTACAACGAA	153.333	152.5	130.667	BLPL			11.5	SEF1			5	SEF1	2	LOC_Os02g35900	2	('thioredoxin-like 2, chloroplast precursor, putative, expressed',)
620127480	GATCATACCTTAGATGT	360.75		130.667	EOPF1	17			EPAF1					2	LOC_Os07g37030	7	('cytochrome b6-f complex iron-sulfur subunit, chloroplast precursor, putative, expressed',)
330717530	GATCCGAGGAGGAGTTC	140.5	134	130.5	BLPL	64.5	29.5	10.5	BLPL	31	44	6	BLPL	1	LOC_Os02g57760	2	('caffeic acid 3-O-methyltransferase, putative, expressed',)
256144120	GATCATACAGCTGCAGC	103.667	284	130.333	LPL	528	112.5	73.5	BLPL	249	194	117	BLPL	1	LOC_Os03g18150	3	('protein phosphatase 2C isoform epsilon, putative, expressed',)
71887240	GATCACTTAATGCTGCA	106	60.5	130.25	AHPL	92	132.5	13	BLPL	54			EPAF1	1	LOC_Os02g48620	2	('expressed protein',)
403359400	GATCACACGGTCTCGCG	190	117.5	130.25	LPL	12	11.5	15	AHPL	3	1	14	AHPL	3	LOC_Os01g63820	1	('CPL2, putative, expressed',)
486022150	GATCTCGCATCGCCGTG	178	89.75	130.25	LPL	131.5	43.5	32	BLPL	107	47	132	AHPL	2	LOC_Os01g67250	1	('N terminus of Rad21 / Rec8 like protein, expressed',)
511348160	GATCAAGCCAACATAAT	50.5	49.75	130.25	AHPL	59	49.5		EPAF1					2	LOC_Os06g36390	6	('expressed protein',)
56161930	GATCCAACGATGCCCCA	122	266.75	130	LPL	129	270	198	LPL	254	346	299	MPL	1	LOC_Os05g41510	5	('SH2 motif, putative, expressed',)
72734790	GATCTCAAATTTGTGCA		16	130	EOPF1									2	LOC_Os10g32300	10	('TPR Domain containing protein, expressed',)
72783150	GATCTGGTGTAATTGCA	100.25	95.25	130	AHPL									1	LOC_Os03g34040	3	('30S ribosomal protein S5, putative, expressed',)
338572750	GATCTGTTGTCGACAAG	208.25	138	130	BLPL	98.5	19	18	BLPL	11	26	18	MPL	1	LOC_Os07g29640	7	('expressed protein',)
521903000	GATCATCCATCCATCAT	203.5	131.75	130	BLPL	101	123	5.5	BLPL	56	1		EPAF1	1	LOC_Os06g01390	6	('acyl-coenzyme A oxidase 1.2, peroxisomal, putative, expressed',)
357871370	GATCCAAGCACAGAGAG	55	53	129.75	AHPL	495	407.5	90.5	BLPL	184	32	100	LPL	1	LOC_Os11g29400	11	('6-phosphogluconate dehydrogenase, decarboxylating, putative, expressed',)
407119220	GATCGATTGCTACTGCG	124.25	66.75	129.75	AHPL	110.5	139.5	33	BLPL	105	29	35	LPL	2	LOC_Os07g43900	7	('mitogen-activated protein kinase kinase kinase 10, putative, expressed',)
68576720	GATCAGATTAGGAGGCA	12	25	129.5	AHPL					16	11	13	MPL	2	LOC_Os02g45170	2	('expressed protein',)
101831010	GATCCTTGCAGCTGCGA	111	84.5	129.5	AHPL	134	45	106	HPL	181	114	267	AHPL	1	LOC_Os03g03460	3	('angustifolia, putative, expressed',)
322585570	GATCCTTTCGTAATGTC	60.5	83.5	129.5	AHPL	52	428		EPAF1	13		8	EOPF1	1	LOC_Os05g47550	5	('clathrin assembly protein, putative, expressed',)
306942400	GATCAAGCTGCCACCTC	84.3333	159	129.333	HPL	20	22.5	29	AHPL	63	51	34	BLPL	1	LOC_Os05g32680	5	('PAC, putative, expressed',)
573340570	GATCCGGACGCTGGGCT	140.75	43.6667	129.25	HPL	93.5	22.5	126.5	AHPL		124	31	EOPF1	1	LOC_Os10g01134	10	('serine carboxypeptidase 1 precursor, putative, expressed',)
455240780	GATCGTGCACGGGCTGG	89.25	24	129	AHPL	64.5	74	121	AHPL		161		EPAF1	1	LOC_Os08g26840	8	('expressed protein',)
514010450	GATCCCCCCACCAACAT	24	2	129	AHPL	43	23	328.5	AHPL	302	355	284	BLPL	2	LOC_Os03g04490	3	('cyclin dependent kinase inhibitor, putative, expressed',)
584368910	GATCTGCACTGGTGTCT	103.75	120.75	129	AHPL	28	110.5	6.5	BLPL	34	66	62	HPL	2	LOC_Os01g25880	1	('dephospho-CoA kinase, putative, expressed',)
218302240	GATCAACCGGCACTACC	9	270.25	128.75	LPL	230.5	192	416	AHPL	3			EPAF1	2	LOC_Os12g26290	12	('alpha-DOX2, putative, expressed',)
73477610	GATCCATAGTCAAATCA	152.25		128.667	EOPF1	2		4.5	EOPF1					2	LOC_Os08g31410	8	('sulfate transporter 1.2, putative, expressed',)
57320910	GATCTGTTGCTCTCCCA	41.25	24.25	128.333	AHPL	160	245.5	59	BLPL	198	60	66	LPL	2	LOC_Os03g08250	3	('expressed protein',)
84296810	GATCCATCAAGGAAAGA	133.25	81.5	128.333	HPL	456	476	114	BLPL	16	3	2	BLPL	1	LOC_Os03g53230	3	('bifunctional 3-phosphoadenosine 5-phosphosulfate synthetase, putative, expressed',)
203788270	GATCTGATACTTGCTAC	56.75	59.75	128.333	AHPL	48.5	100	2	BLPL	86	6	11	LPL	2	LOC_Os09g34910	9	('nucleolar RNA helicase 2, putative, expressed',)
419425550	GATCTGCAGTTTTTTCG	91	60	128.25	AHPL	230	207.5	100	BLPL	240	105	141	LPL	2	LOC_Os02g27220	2	('protein phosphatase 2C containing protein, expressed',)
584396560	GATCAGGTTCTGTGTCT	110.75	134.5	128.25	HPL	84.5	190.5	29.5	BLPL	82	55	51	BLPL	1	LOC_Os01g72480	1	('zinc finger, C3HC4 type family protein, expressed',)
610625350	GATCTCAGCTTGTAGGT	130.25	161.25	128.25	BLPL	89	21	70.5	HPL	102	14	84	HPL	2	LOC_Os10g34710	10	('myosin-2 heavy chain, non muscle, putative, expressed',)
628191520	GATCAACCTGAGGTTGT	120.75	36.5	128.25	AHPL	86	8.5	81	HPL	198	14	61	LPL	2	LOC_Os03g06520	3	('sulfate transporter 3.1, putative, expressed',)
29190430	GATCTAAGGGAGATGAA	46.5	36.25	128	AHPL	1			EPAF1					2	LOC_Os12g42090	12	('inner envelope membrane protein, chloroplast precursor, putative, expressed',)
101487250	GATCCCTCTGCTGGCGA			128	SEF1									1	LOC_Os03g04570	3	('peptide transporter PTR2, putative, expressed',)
418148350	GATCTATATGAAGTTCG	166.667	80.5	128	HPL									1	LOC_Os08g27010	8	('APE1, putative, expressed',)
462527350	GATCTTTGGAATCAATG	2	8	128	AHPL	33	24.5	34	AHPL	85	29		EPAF1	1	LOC_Os04g47970	4	('ORM1-like protein 1, putative, expressed',)
142003130	GATCCGTTCTGGAGCTA	48	76.75	127.75	AHPL	25.5	52	1	BLPL	65	61	22	BLPL	1	LOC_Os04g57950	4	('dihydroorotate dehydrogenase, mitochondrial precursor, putative, expressed',)
474058810	GATCCGTATGCCTACTG	43.3333	91	127.75	AHPL	34.5	156.5	12	BLPL	99	51	23	BLPL	1	LOC_Os02g54110	2	('nodulin-like protein, putative, expressed',)
108538200	GATCATTGCTCGCCGGA	165.25	153.75	127.5	BLPL	679.5	143.5	760.5	AHPL	432	595	768	AHPL	2	LOC_Os05g38140	5	('bHLH transcription factor, putative, expressed',)
492835850	GATCCAAAGAAAAATTG	102	127.667	127.5	HPL	33	333	3	BLPL	38	81	41	LPL	1	LOC_Os09g13630	9	('polycomb protein EMBRYONIC FLOWER 2, putative, expressed',)
22466880	GATCAAGAAGACGAGAA	100.25	44.25	127.25	AHPL	42.5	49.5	17.5	BLPL	59		20	EOPF1	2	LOC_Os08g37432	8	('transparent testa 12 protein, putative, expressed',)
255144520	GATCACCTCACCCCAGC	86	143	127.25	HPL	179.5	81.5	145.5	HPL	293	253	80	BLPL	1	LOC_Os02g49530	2	('expressed protein',)
459631240	GATCACTCTCCCCTTGG	129	58	127.25	HPL	321	325	205.5	BLPL	130	19	36	LPL	1	LOC_Os01g61440	1	('expressed protein',)
567362290	GATCCCGTCGTGCAGCT	95.25	160.5	127.25	MPL	43.5	43.5	68.5	AHPL	67	259	179	HPL	1	LOC_Os08g21700	8	('DCL protein, chloroplast precursor, putative, expressed',)
664004110	GATCTGCGAATACCTTT	80.5	136.75	127.25	HPL		1		EPAF1					2	LOC_Os03g34040	3	('30S ribosomal protein S5, putative, expressed',)
73032740	GATCGGGCAATCTTGCA	202	220	127	BLPL					26			EPAF1	1	LOC_Os04g56320	4	('ribulose bisphosphate carboxylase/oxygenase activase, chloroplast precursor, putative, expressed',)
362231400	GATCACGGAGTGAGGAG	178	235.25	127	BLPL					1			EPAF1	2	LOC_Os07g25430	7	('photosystem I reaction center subunit IV A, chloroplast precursor, putative, expressed',)
340644490	GATCCAACAGATTCAAG	106.75	127	126.75	HPL	141	96	7	BLPL	26	1	1	LPL	1	LOC_Os02g37030	2	('expressed protein',)
575214080	GATCAAAACCTGCTGCT	64.25	113	126.5	AHPL	65	137	8	BLPL	58	18	76	AHPL	1	LOC_Os04g34450	4	('expressed protein',)
259428930	GATCCTGCTGCTTGAGC	53.5	120	126.333	AHPL	189	80		EPAF1	34	15	191	AHPL	2	LOC_Os03g13600	3	('zinc finger protein 7, putative, expressed',)
43802730	GATCCATCGCCTGAACA	67.5	131.25	126.25	HPL	161.5	373	63	BLPL	155	41	132	HPL	1	LOC_Os03g22140	3	('TPR Domain containing protein, expressed',)
48269750	GATCTTCCTCGGCGACA	22	88.6667	126.25	AHPL	153	16.5		EPAF1					1	LOC_Os01g41240	1	('sigma factor sigB regulation protein rsbQ, putative, expressed',)
60522730	GATCCATGCGCCATCCA	12	141	126.25	HPL		111.5	80	EOPF1	11	162	57	LPL	2	LOC_Os07g13460	7	('expressed protein',)
119449760	GATCAACAACACGCTGA	186.25	68.25	126.25	MPL									1	LOC_Os11g33394	11	('expressed protein',)
433194120	GATCACTCAAAACCCGG	148.5	181.5	126.25	BLPL	20	28	3	BLPL	26	30	51	AHPL	1	LOC_Os06g33930	6	('uncharacterized BCR, COG1963 family protein, expressed',)
573782410	GATCCAATCCAGTGGCT	76.25	155.5	126.25	HPL	48	162	158.5	HPL	195	30	72	LPL	2	LOC_Os11g07910	11	('transmembrane 9 superfamily protein member 3 precursor, putative, expressed',)
5082770	GATCCCTCCAATTCAAA	68.5	114.5	126	AHPL	75.5	99	118.5	AHPL	65	122	54	BLPL	1	LOC_Os01g16550	1	('expressed protein',)
28944260	GATCGGCCGGGAATGAA	295.333	285.25	126	BLPL						27		EPAF1	2	LOC_Os07g05820	7	('hydroxyacid oxidase 1, putative, expressed',)
165945170	GATCCCCCGCTACTTTA	10	31	126	AHPL	5		41.5	EOPF1	24	9	34	AHPL	2	LOC_Os03g27390	3	('expressed protein',)
446163950	GATCTGATGGATAGGGG	76.6667	49.5	126	AHPL	80	157	151	HPL	203			EPAF1	1	LOC_Os09g39540	9	('40S ribosomal protein S25, putative, expressed',)
665965880	GATCATGTGTGAAGTTT	154	286.5	126	BLPL		2		EPAF1	2			EPAF1	2	LOC_Os03g60100	3	('50S ribosomal protein L17, putative, expressed',)
647774990	GATCTGCACTGCATCTT	92.25	66	125.75	AHPL	39.5	42.5	12.5	BLPL	26	2	29	AHPL	1	LOC_Os02g39010	2	('PITSLRE serine/threonine-protein kinase CDC2L1, putative, expressed',)
96189410	GATCCTTTCCATGACGA	133.333	99.25	125.667	HPL	178.5	89	40.5	BLPL	46	15	33	HPL	2	LOC_Os01g57420	1	('diacylglycerol kinase, putative, expressed',)
424873000	GATCACAAGTACAGAGG	128.667	92.75	125.667	HPL	34	75	24	BLPL		42	24	EOPF1	1	LOC_Os02g04520	2	('AGG2, putative, expressed',)
554132550	GATCTCAAGGAGCTACT	70.25	39.5	125.667	AHPL	52.5	75.5	26	BLPL	70	2		EPAF1	7	LOC_Os07g28820	7	('ire1 homolog-1, putative, expressed',)
625242550	GATCTTCCTGAAGGTGT	81.6667	50	125.667	AHPL	65	75.5	6	BLPL	50	41		EPAF1	2	LOC_Os03g22900	3	('ATP binding protein, putative, expressed',)
215427090	GATCCCTATCTGAGACC	76.5	97.75	125.5	AHPL					58	1	2	LPL	1	LOC_Os06g39906	6	('OCP3, putative, expressed',)
239334530	GATCCTAAGATACTGCC	37.75	34.75	125.5	AHPL	43	10.5		EPAF1	19		20	EOPF1	1	LOC_Os10g34470	10	('metal-dependent phosphohydrolase, HD subdomain, putative, expressed',)
244560550	GATCTCTCTGGACCTCC	23	74	125.5	AHPL	70	5	87.5	AHPL	49	69	216	AHPL	1	LOC_Os01g54350	1	('protein kinase, putative, expressed',)
291735570	GATCCCTATCGACTTGC	382.25		125.5	EOPF1	833.5	1	211.5	LPL	538		181	EOPF1	2	LOC_Os04g23140	4	('expressed protein',)
313600980	GATCGAGCACAGGTCTC	68.5	63.5	125.5	AHPL	96	81.5	66	BLPL	63	152	149	HPL	1	LOC_Os05g19280	5	('ATP binding protein, putative, expressed',)
221135950	GATCTGTACTGCCACCC	20.25	150	125.333	HPL	81.5	88	63.5	BLPL	118	93	172	AHPL	2	LOC_Os05g24594	5	('coatomer subunit delta, putative, expressed',)
549453680	GATCAGCCGCGCGCACT	108.25	48.5	125.333	AHPL	33.5	23	74.5	AHPL	14	23		EPAF1	5	LOC_Os10g35950	10	('10-deacetylbaccatin III 10-O-acetyltransferase, putative, expressed',)
586454390	GATCTTTGTGCTGTTCT	5	66	125.333	AHPL	362.5	420	83	BLPL	64	37	26	BLPL	1	LOC_Os10g35770	10	('expressed protein',)
229691120	GATCAGCATGTCGTCCC	41.5	232.25	125.25	LPL	64	202.5	597	AHPL	19	141	99	HPL	2	LOC_Os02g37300	2	('ATFP4, putative, expressed',)
5300090	GATCCGCCGCCAAGAAA	2		125	EOPF1	5			EPAF1					3	LOC_Os07g44820	7	('expressed protein',)
314805010	GATCCCTGGGCCAAGTC	56.75	44.25	125	AHPL	153.5	179.5	171.5	HPL	215	231	113	BLPL	2	LOC_Os01g62210	1	('50S ribosomal protein L17, putative, expressed',)
446991740	GATCGCGAGTAAGGGGG		10	125	EOPF1					35	2		EPAF1	1	LOC_Os04g43200	4	('caleosin 2, putative, expressed',)
660434810	GATCCGCCGTTGTTGTT	192		125	EOPF1	250		27	EOPF1	216		94	EOPF1	1	LOC_Os10g14011	10	('expressed protein',)
7408880	GATCAGCAGTACTGAAA	85.6667	66	124.667	AHPL	64.5	97.5	18	BLPL	35	1		EPAF1	1	LOC_Os04g40080	4	('protein lap1, putative, expressed',)
146313240	GATCATCGCAACTTCTA	79.75	57.3333	124.667	AHPL	72	197.5	66	BLPL	55	53		EPAF1	1	LOC_Os08g18044	8	('tetraspanin family protein, expressed',)
326608610	GATCCTTCCTCCGATTC	87.5	71.5	124.5	AHPL	15	26		EPAF1	11		5	EOPF1	1	LOC_Os02g51030	2	('S-adenosylmethionine-dependent methyltransferase/ methyltransferase, putative, expressed',)
335596350	GATCTACCACCAAAAAG	305.667	87	124.5	LPL	26.5	30	19	BLPL	102		86	EOPF1	1	LOC_Os09g20350	9	('DRE binding factor 1, putative, expressed',)
381107620	GATCGGGAGCAGCCACG	108.5	114	124.5	AHPL	37	106	92	HPL	52	151	188	AHPL	1	LOC_Os03g21890	3	('potassium transporter 8, putative, expressed',)
356766850	GATCCTAAGAGCAAGAG	102	66.5	124.333	AHPL	9			EPAF1					1	LOC_Os01g69120	1	('expressed protein',)
575764000	GATCAACTTGAGGTGCT	90.25	75.3333	124.333	AHPL	130	40.5	25	BLPL	41	21	39	HPL	7	LOC_Os07g29450	7	('expressed protein',)
613304970	GATCCAACACCTTCGGT	125.667	121.667	124.333	MPL	13.5	23	15	LPL	10		13	EOPF1	1	LOC_Os02g39560	2	('non-receptor tyrosine kinase spore lysis A, putative, expressed',)
539574640	GATCAGCCTACCTCTAT	129.25	163	124.25	BLPL	41.5	81	3	BLPL	151	26	35	LPL	1	LOC_Os03g20380	3	('CIPK-like protein 1, putative, expressed',)
97661750	GATCTTCACCAACCCGA	86.75	32.6667	124	AHPL	391	359	136	BLPL	116	9		EPAF1	1	LOC_Os01g02900	1	('HGA6, putative, expressed',)
105189310	GATCTACGCAAGAAGGA	62		124	EOPF1	2			EPAF1					1	LOC_Os01g53730	1	('expressed protein',)
181157800	GATCACATATGCACCAC	210.333	111	124	LPL	51.5	168	34.5	BLPL	61	17	55	HPL	2	LOC_Os01g64680	1	('bolA-like protein, expressed',)
186136850	GATCCCTGCCAAATCAC	2	108	124	AHPL					3		17	EOPF1	1	LOC_Os09g10340	9	('cytochrome P450 71D7, putative, expressed',)
264564890	GATCCGGGCATGTACGC	17.75	80.5	124	AHPL	86.5	10.5	137	AHPL	184	77	83	LPL	1	LOC_Os09g28810	9	('expressed protein',)
415254230	GATCTTGGAAGGCGTCG	90	147	124	HPL					25	15	17	LPL	1	LOC_Os05g45030	5	('calcium homeostasis regulator CHoR1, putative, expressed',)
456712130	GATCCTGATAGTAGTGG	32	14	124	AHPL	17.5	163		EPAF1					2	LOC_Os04g36730	4	('PHD finger protein, putative, expressed',)
408924020	GATCGATTTCTTTTGCG	117.5	186.75	123.75	LPL						3		EPAF1	2	LOC_Os02g46750	2	('expressed protein',)
500291250	GATCCCACGAGCTGTTG	46.75	100.5	123.75	AHPL	2	1		EPAF1		2	25	EOPF1	3	LOC_Os02g56030	2	('expressed protein',)
560496210	GATCCCCTTTTATCCCT	161.667	56.25	123.75	HPL	201	85	1	BLPL	41	2	3	LPL	1	LOC_Os02g04450	2	('plant-specific domain TIGR01589 family protein, expressed',)
257369220	GATCGGCTGCTGAGAGC	189.25		123.5	EOPF1	54.5		148	EOPF1	144		94	EOPF1	1	LOC_Os12g18630	12	('expressed protein',)
115906370	GATCCTGTTGCTAATGA	94.75		123.25	EOPF1	304	98	174.5	LPL	127		70	EOPF1	1	LOC_Os01g39010	1	('LIN1 protein, putative, expressed',)
125073550	GATCTGCTAGCTGTTGA	59.25	91.75	123.25	AHPL	148	54	57.5	LPL	423	79	224	LPL	2	LOC_Os01g62244	1	('ubiquitin-conjugating enzyme E2 7, putative, expressed',)
343352290	GATCCTTTCGGTTGAAG	66.25	91.6667	123.25	AHPL	81.5	158.5	10	BLPL	90	27	63	HPL	1	LOC_Os01g48390	1	('ATP binding protein, putative, expressed',)
457588230	GATCTCGCCGTAGGTGG	162.5	128.5	123.25	BLPL	81	54.5	65.5	LPL	130	447	283	LPL	3	LOC_Os03g46770	3	('glycine-rich RNA-binding protein 2, putative, expressed',)
563393290	GATCCAAGTGGGTGCCT	241		123.25	EOPF1									1	LOC_Os12g19381	12	('ribulose bisphosphate carboxylase small chain C, chloroplast precursor, putative, expressed',)
568185680	GATCAGAGTGTTGAGCT	135	117	123.25	LPL	271.5	364.5	98.5	BLPL	80	124	35	BLPL	1	LOC_Os05g11780	5	('mitochondrial 2-oxoglutarate/malate carrier protein, putative, expressed',)
35051440	GATCAGTTTGTCCCTAA	74.5	177.75	123	LPL	225.5	229.5	52.5	BLPL	94	57	36	BLPL	2	LOC_Os01g70980	1	('expressed protein',)
35951690	GATCCAGGTGCTGCTAA	34.3333	54	123	AHPL	63	5	2	BLPL					1	LOC_Os07g28850	7	('argonaute-like protein, putative, expressed',)
62314850	GATCCTTGCCCATTCCA	12		123	EOPF1									3	LOC_Os01g69950	1	('50S ribosomal protein L27, chloroplast precursor, putative, expressed',)
115317180	GATCGCATCCTTTTGGA	408.75		123	EOPF1	289.5	14	77	LPL	198		113	EOPF1	2	LOC_Os02g54990	2	('serine incorporator 3, putative, expressed',)
301776730	GATCCGAGCGTCATATC	87	139	123	HPL	49	293.5	89	LPL	74	31	13	BLPL	2	LOC_Os03g08450	3	('eukaryotic translation initiation factor 3 subunit 12, putative, expressed',)
372046840	GATCATATGATGTCTAG	126.333	153	123	BLPL	188	178	3.5	BLPL			1	SEF1	1	LOC_Os10g33270	10	('cyanate hydratase, putative, expressed',)
389065870	GATCTGCTGGGGCACCG	68.25	75.5	123	AHPL	451.5	181.5	1061	AHPL	727	725	370	BLPL	2	LOC_Os05g49880	5	('malate dehydrogenase, mitochondrial precursor, putative, expressed',)
577024050	GATCCCAAAGTCAATCT	124.333	92.5	123	HPL	67	136		EPAF1		87		EPAF1	1	LOC_Os12g29340	12	('expressed protein',)
594202520	GATCATCCGTGGGGAGT	2		123	EOPF1			2	SEF1	3			EPAF1	1	LOC_Os01g51754	1	('alpha-amylase isozyme C2 precursor, putative, expressed',)
597927010	GATCCTTACTCCAACGT		333.25	123	EOPF1		6.5	2	EOPF1		34		EPAF1	6	LOC_Os09g17120	9	('conserved hypothetical protein',)
666096650	GATCCAAAGAGCAGTTT	103.5	68.25	123	AHPL	43.5	95.5	25.5	BLPL	42	8	6	BLPL	2	LOC_Os07g36420	7	('expressed protein',)
468993810	GATCCCTGAAGGTGATG	108.333	26	122.75	AHPL	66.5	93	52	BLPL	67	6	61	HPL	2	LOC_Os06g05670	6	('expressed protein',)
486692950	GATCTTGCGAGGGCGTG	70.75	146.75	122.75	HPL	198.5	229.5	315.5	AHPL	461	264	254	BLPL	1	LOC_Os05g38150	5	('delta 1-pyrroline-5-carboxylate synthetase, putative, expressed',)
576637900	GATCGTGACAGTTTGCT	209		122.667	EOPF1	371.5	23	66.5	LPL	270		118	EOPF1	1	LOC_Os05g06350	5	('importin alpha-1b subunit, putative, expressed',)
660567720	GATCACACGATTTTGTT	133	111.5	122.667	MPL		1		EPAF1					2	LOC_Os02g55120	2	('translation initiation factor IF-3, chloroplast precursor, putative, expressed',)
74172110	GATCTGTCCTGACATCA	71	101	122.5	AHPL	255	246.5	154	BLPL	94	11	195	AHPL	2	LOC_Os03g44670	3	('expressed protein',)
262394370	GATCCTATCAGCAACGC	64.3333	170.25	122.5	HPL	201.5	407	2.5	BLPL	13	73		EPAF1	2	LOC_Os01g09020	1	('expressed protein',)
458712000	GATCAAGCAATTTGTGG	163.75	206	122.5	BLPL	130.5	217	106	BLPL	136		37	EOPF1	1	LOC_Os06g44620	6	('4-coumarate--CoA ligase 1, putative, expressed',)
467714530	GATCCTTTATGGCGATG	157.75	158.25	122.5	BLPL	50.5	133.5	20	BLPL	43	14	2	BLPL	1	LOC_Os02g35630	2	('CLPX, putative, expressed',)
282748290	GATCCTAGAATCTTGGC	90.75	151.25	122.25	HPL	157	216	72.5	BLPL	122	10	137	AHPL	1	LOC_Os02g36740	2	('protein binding protein, putative, expressed',)
343003070	GATCTACGCAGCTGAAG	116	150	122.25	LPL	22	9		EPAF1					1	LOC_Os01g68950	1	('ubiquitin-like protein SMT3, putative, expressed',)
386995310	GATCTGAAGAAGGTACG	36	88.5	122.25	AHPL	56.5	134	15.5	BLPL	26		19	EOPF1	1	LOC_Os11g29370	11	('hydrolase, putative, expressed',)
625347410	GATCCCCCACTAGGTGT	345.5		122.25	EOPF1	862.5		792	EOPF1	1842		788	EOPF1	2	LOC_Os02g22130	2	('GTPase activating protein, putative, expressed',)
16852770	GATCCTCATCTGCGCAA		8	122	EOPF1					3			EPAF1	2	LOC_Os04g43030	4	('triacylglycerol lipase, putative, expressed',)
45412170	GATCCAGATGACCCACA	249.25	106.75	122	LPL					66			EPAF1	1	LOC_Os06g14324	6	('calcium binding EF-hand protein, putative, expressed',)
285021780	GATCGAGGAGGTGATGC	125	83.5	122	HPL		29		EPAF1			14	SEF1	1	LOC_Os09g34214	9	('indole-3-acetate beta-glucosyltransferase, putative, expressed',)
452294730	GATCCAGGCCGAGATGG	111.25	145.5	122	LPL									1	LOC_Os10g39430	10	('expressed protein',)
576178830	GATCTGCTCTGATTGCT	53.25	48	122	AHPL	81	14.5	8	BLPL	11	44	35	HPL	2	LOC_Os06g06600	6	('cyclin-like F-box, putative, expressed',)
623127850	GATCCACCCACTGCTGT	59	65.75	122	AHPL			5.5	SEF1	34		1	EOPF1	1	LOC_Os03g45779	3	('expressed protein',)
29184330	GATCCAGAAGAGATGAA	133	162	121.75	BLPL	85	168	7.5	BLPL	4	38	28	HPL	2	LOC_Os05g04620	5	('expressed protein',)
213383770	GATCCGAACGCGCCACC	170.25		121.75	EOPF1	1457.5		762.5	EOPF1	687		439	EOPF1	1	LOC_Os01g18080	1	('tyrosine-protein phosphatase non-receptor type 23, putative, expressed',)
117889480	GATCACCGGAGTTATGA	82	136.75	121.667	HPL							2	SEF1	2	LOC_Os03g48040	3	('ferredoxin-6, chloroplast precursor, putative, expressed',)
573195840	GATCAAGGAAGGGGGCT	110	67.3333	121.667	AHPL							4	SEF1	1	LOC_Os01g53330	1	('anthocyanidin 5,3-O-glucosyltransferase, putative, expressed',)
121205110	GATCTTTGCATTAGTGA	116.75	222.25	121.5	LPL	1		1	EOPF1			7	SEF1	1	LOC_Os02g49326	2	('ribulose-1,5-bisphosphate carboxylase/oxygenase small subunit N-methyltransferase I, putative, expressed',)
207174830	GATCTGGGTTCAATTAC			121.5	SEF1	231		16	EOPF1	4			EPAF1	1	LOC_Os01g48930	1	('expressed protein',)
290325430	GATCTTCCAAAATGTGC	30	91.75	121.5	AHPL	48.5	36	54	AHPL	23	21	4	BLPL	2	LOC_Os02g21660	2	('60S ribosomal protein L10a-1, putative, expressed',)
479614620	GATCGCTCCCCTTGCTG	101	157.25	121.5	LPL	144	77.5	243	AHPL	173	67	147	HPL	2	LOC_Os07g42890	7	('FIP1, putative, expressed',)
21153960	GATCACACTCACAAGAA	93.5	103.75	121.333	AHPL	77.5	12	15	LPL	79	12	1	BLPL	2	LOC_Os09g37012	9	('aspartic-type endopeptidase/ pepsin A, putative, expressed',)
126437970	GATCCCCTCTGTAAATA	52.6667	38.25	121.333	AHPL	6	58		EPAF1	7			EPAF1	2	LOC_Os02g05490	2	('expressed protein',)
341449880	GATCATCTGAAACGAAG	104	135.25	121.333	HPL	115.5	98.5	8.5	BLPL	7	95	52	MPL	1	LOC_Os03g57130	3	('cell differentiation protein rcd1, putative, expressed',)
422749010	GATCCCCCAACACCAGG	6	9	121.333	AHPL	44.5	22	160	AHPL	19		31	EOPF1	3	LOC_Os02g10700	2	('EIN3-binding F-box protein 2, putative, expressed',)
452687210	GATCCATTGTTGGATGG	138.75	135.75	121.333	BLPL	60	90	2.5	BLPL		3		EPAF1	1	LOC_Os03g49150	3	('protein yippee-like, putative, expressed',)
60205850	GATCCGGTCTCTTGCCA	84.75	89.25	121.25	AHPL	542	708	1440.5	AHPL	1147	876	2823	AHPL	2	LOC_Os02g44230	2	('expressed protein',)
75852110	GATCTGTGCTTGTATCA	219.667	175.25	121.25	BLPL			5	SEF1					2	LOC_Os03g20100	3	('30S ribosomal protein S1, chloroplast precursor, putative, expressed',)
149885140	GATCGAGTACTGACGTA	84.25	110.75	121.25	AHPL	11.5	12.5	4	BLPL	16		18	EOPF1	1	LOC_Os08g38710	8	('stachyose synthase precursor, putative, expressed',)
356210570	GATCCAATAGAGTTCAG	73.25	69.5	121.25	AHPL	72.5	4.5	26.5	LPL	24	6		EPAF1	2	LOC_Os11g03900	11	('glucosamine--fructose-6-phosphate aminotransferase, putative, expressed',)
623668610	GATCCTAGACGGTCTGT	95.5		121.25	EOPF1	346		32.5	EOPF1	260		46	EOPF1	2	LOC_Os09g39550	9	('expressed protein',)
5806050	GATCCTTTTGCTAGAAA	280.5	279.75	121	BLPL		35		EPAF1	63			EPAF1	2	LOC_Os03g17070	3	('ATP synthase B chain, chloroplast precursor, putative, expressed',)
59252170	GATCCAGCCGGCGGCCA			121	SEF1	1	16.5		EPAF1					1	LOC_Os07g47510	7	('stress-related protein, putative, expressed',)
138100310	GATCTTGCCGTGGACTA	92.5	64.5	121	AHPL	68	32.5	9	BLPL					1	LOC_Os09g31300	9	('helix-loop-helix DNA-binding domain containing protein, expressed',)
381599630	GATCTGCCGCACGCACG	122	48	121	HPL	494.5	372.5	843.5	AHPL	54	126	115	HPL	2	LOC_Os03g53930	3	('expressed protein',)
417910970	GATCCGTCGTGGCTTCG			121	SEF1									3	LOC_Os02g54080	2	('expressed protein',)
474371140	GATCGGTACCCTTACTG	34.3333	11	121	AHPL	14	22		EPAF1	21		40	EOPF1	1	LOC_Os06g10810	6	('phosphate carrier protein, mitochondrial precursor, putative, expressed',)
524264560	GATCAGCTGCTTTTCAT	16	91.75	121	AHPL	155	140	11	BLPL	21		15	EOPF1	1	LOC_Os01g63060	1	('expressed protein',)
46885740	GATCGTTGGGAGTCACA	96.5	96.75	120.75	AHPL	71.5	52	47.5	BLPL	4		11	EOPF1	1	LOC_Os01g32780	1	('ethylene-responsive protein, putative, expressed',)
344404910	GATCTGGACCAGCTAAG	193	72.5	120.75	LPL	144.5	120	86.5	BLPL	173	106	142	HPL	2	LOC_Os01g04330	1	('calmodulin-related protein 2, touch-induced, putative, expressed',)
532637400	GATCATTCCTTGATGAT	136.667	131.75	120.75	BLPL	337	545.5	59	BLPL	11		10	EOPF1	1	LOC_Os03g61960	3	('ferredoxin-3, chloroplast precursor, putative, expressed',)
609309800	GATCACGGTGTGCAGGT	88.5	79.75	120.75	AHPL	24	6	2	BLPL	20			EPAF1	2	LOC_Os03g22670	3	('triacylglycerol Lipase, putative, expressed',)
274336070	GATCTCAGGGCGGAGGC	39	118	120.667	AHPL	198.5	163.5	464	AHPL	226	386	300	LPL	1	LOC_Os02g53420	2	('heat shock 70 kDa protein, mitochondrial precursor, putative, expressed',)
393115320	GATCATGGAGCTTCCCG	72.6667	78.5	120.667	AHPL	10		11	EOPF1		22	40	EOPF1	2	LOC_Os03g01750	3	('protein tyrosine phosphatase, putative, expressed',)
110267210	GATCCAGACAACAGGGA	43.3333	120.5	120.5	HPL	75.5	235	3	BLPL	80	31	22	BLPL	7	LOC_Os02g28980	2	('peptidyl-prolyl isomerase, putative, expressed',)
190506030	GATCTGGCAATGGAGAC	49.6667	121.5	120.5	HPL	72.5	67	22	BLPL	55	8	31	MPL	1	LOC_Os08g35210	8	('ferric reductase like transmembrane component family protein, expressed',)
428114830	GATCTGCCAAACCTAGG	80.75	101.5	120.5	AHPL	96	52	14.5	BLPL	79	217	52	BLPL	1	LOC_Os04g44400	4	('ATP-dependent Clp protease proteolytic subunit, mitochondrial precursor, putative, expressed',)
404049720	GATCATGTTCAGAGGCG	84.5	61.3333	120.333	AHPL	572	240	682	AHPL	366	110	552	AHPL	1	LOC_Os05g08554	5	('expressed protein',)
589405080	GATCATCCATCCTAAGT	150.333	116.667	120.333	LPL	5	4.5	33	AHPL	28			EPAF1	2	LOC_Os10g39520	10	('MLO-like protein 10, putative, expressed',)
71962630	GATCTCGCGTATCTGCA	92.25	222.25	120.25	LPL	231	194	29.5	BLPL	128	35	177	AHPL	1	LOC_Os06g47230	6	('expressed protein',)
176303610	GATCCGCGACAACTAAC	130	107.25	120.25	HPL	30	393.5	23.5	BLPL	64	71	28	BLPL	1	LOC_Os06g49040	6	('transfactor-like protein, putative, expressed',)
227225430	GATCTTGTTCTGGGCCC	58	51	120.25	AHPL	416	28	494.5	AHPL	72	53	58	LPL	1	LOC_Os01g70550	1	('expressed protein',)
569835970	GATCCTGAAAAGCCGCT	269.25		120.25	EOPF1	9.5			EPAF1	14		2	EOPF1	1	LOC_Os06g01460	6	('expressed protein',)
81671650	GATCCTTTGTCGATTCA	153.75	180.75	120	BLPL	48	227		EPAF1	83	29	66	HPL	1	LOC_Os04g11880	4	('vacuolar assembly protein VPS41, putative, expressed',)
116619490	GATCCTTCGATTCATGA	99	87.25	120	AHPL	32.5	15.5		EPAF1					7	LOC_Os04g35180	4	('protein grpE, putative, expressed',)
138397740	GATCGTCGCTGATACTA	174.75	250.75	120	BLPL	54	134.5		EPAF1	54	30	23	BLPL	5	LOC_Os03g31839	3	('retrotransposon protein, putative, unclassified',)
145166510	GATCTGGGCAAGCTCTA	63	78	120	AHPL	241.5	215.5	204	BLPL	160	140	230	AHPL	1	LOC_Os05g25310	5	('acyl-CoA synthetase long-chain family member 3, putative, expressed',)
206910270	GATCTACCAGTGTGTAC	83.25	176.25	120	LPL	93.5	119	1	BLPL	61	67	34	BLPL	1	LOC_Os05g49030	0	('60S ribosomal protein L18a, putative, expressed',)
494678250	GATCCATGCACTGATTG	101	87.25	120	AHPL	51	90		EPAF1	34	11	4	BLPL	2	LOC_Os07g10830	7	('dolichyl-diphosphooligosaccharide--protein glycosyltransferase 48 kDasubunit precursor, putative, expressed',)
589149010	GATCCCCCAGTTGAAGT			120	SEF1		1		EPAF1					1	LOC_Os06g45360	6	('peptidase C22G7.01c, putative, expressed',)
3610350	GATCTGACGAAGCCAAA	78.25	118.667	119.75	AHPL	84	20.5	40.5	LPL	155	56	38	BLPL	2	LOC_Os05g05220	5	('glioma tumor suppressor candidate region gene 2 protein, putative, expressed',)
12701450	GATCCAAGCAGCTACAA	145.5	198	119.75	BLPL	53	99	32.5	BLPL	55	15	105	AHPL	1	LOC_Os05g14730	5	('cyclin-A1, putative, expressed',)
351441350	GATCTCATCAACAGCAG	96.5	130.75	119.75	HPL	110.5	94	8	BLPL	79		14	EOPF1	1	LOC_Os05g39110	5	('selT-like protein precursor, putative, expressed',)
181236470	GATCTTTCTGAGACCAC	174.25	28.5	119.667	HPL	55.5	11	34	MPL		1		EPAF1	2	LOC_Os01g48990	1	('protein Kinase C630.09c, putative, expressed',)
48586510	GATCTGCATAGAGGACA	119	122.75	119.5	LPL	56.5	83	32.5	BLPL	144	75	13	BLPL	2	LOC_Os05g03430	5	('sumoylation ligase E3, putative, expressed',)
234680050	GATCCCGTTCCAGCGCC	79	74	119.5	AHPL	140	165.5	360.5	AHPL	185	368	164	BLPL	1	LOC_Os07g07220	7	('small nuclear ribonucleoprotein-associated protein B, putative, expressed',)
457049780	GATCGACATCGCCGTGG	87	128.75	119.5	HPL	37	66	57.5	HPL	37	83	17	BLPL	1	LOC_Os03g04570	3	('peptide transporter PTR2, putative, expressed',)
574571310	GATCTGGTCGTGATGCT	132.5	83.75	119.5	HPL	172.5	43.5	23	BLPL	77	37	259	AHPL	2	LOC_Os05g33000	5	('RING zinc finger protein, putative, expressed',)
291327840	GATCAATTTCAGATTGC	106.333	125.25	119.333	HPL	78.5	44.5	25.5	BLPL	4	37	3	BLPL	2	LOC_Os02g37930	2	('hypoxia induced protein conserved region containing protein, expressed',)
28441600	GATCAAAAGCGCTGGAA	83	182.5	119	LPL	88	59.5	6	BLPL	50		12	EOPF1	1	LOC_Os03g38120	3	('expressed protein',)
62361060	GATCGGATTCGATTCCA	106.5	167.75	119	LPL									1	LOC_Os02g15280	2	('VQ motif family protein, expressed',)
421090080	GATCAACCAGAGGAAGG	45.5	108.5	119	AHPL	142	202	32.5	BLPL	47	36	114	AHPL	1	LOC_Os02g50350	2	('dihydropyrimidine dehydrogenase precursor, putative, expressed',)
431412700	GATCGCCGAGACGACGG	232.25	34	119	LPL	1170.5	1797	2779	AHPL	156	425	516	AHPL	1	LOC_Os10g31780	10	('versicolorin reductase, putative, expressed',)
581560240	GATCAGTTTAGCTCTCT	54	28.5	119	AHPL	1566.5	2781.5	212.5	BLPL	244	108	159	LPL	1	LOC_Os09g31080	9	('induced stolen tip protein TUB8, putative, expressed',)
70410930	GATCCCACAATCTGGCA	87	179.25	118.75	LPL	131.5	95.5	94	BLPL	196	35	105	LPL	2	LOC_Os03g18720	3	('spliceosomal protein, putative, expressed',)
113731770	GATCCGTCGGAGCTGGA	155.75		118.75	EOPF1	34		15.5	EOPF1			65	SEF1	1	LOC_Os12g43340	12	('actin-depolymerizing factor, putative, expressed',)
419748290	GATCCTGAATTCAAAGG	146.333	104	118.75	LPL	48.5	128.5	5	BLPL	11			EPAF1	1	LOC_Os05g22970	5	('lactoylglutathione lyase, putative, expressed',)
611323050	GATCCACAGTATACGGT	146.333	143.5	118.75	BLPL	95.5	185	6	BLPL	77	36	7	BLPL	2	LOC_Os05g22940	5	('acetyl-coenzyme A carboxylase, putative, expressed',)
212787010	GATCCTGTTTGGACACC	145.25	99	118.5	LPL	203	78.5	24.5	BLPL		2	4	EOPF1	1	LOC_Os10g28350	10	('1,2-dihydroxy-3-keto-5-methylthiopentene dioxygenase 1, putative, expressed',)
352644630	GATCTTATTCCAGGCAG	166	144	118.5	BLPL	169	120		EPAF1	13		2	EOPF1	1	LOC_Os07g29330	7	('serine/threonine-protein kinase CTR1, putative, expressed',)
460732750	GATCTGTGCCAATTTGG	159	156	118.5	BLPL	15	39	1	BLPL		69		EPAF1	2	LOC_Os01g09430	1	('syringomycin biosynthesis enzyme, putative, expressed',)
496127890	GATCCCTTTCAACCTTG	112.5	176.75	118.5	LPL	78	110	55.5	BLPL	154	127	75	BLPL	2	LOC_Os03g27840	3	('splicing factor, arginine/serine-rich 16, putative, expressed',)
623006380	GATCGTCTCAGGGCTGT	91.25	92	118.5	AHPL	82	193.5	219	AHPL	140	49	67	LPL	2	LOC_Os12g37640	12	('peptidase C12B10.05, putative, expressed',)
15269970	GATCCCCTATACTCCAA	95.75	47	118.333	AHPL	222	58.5	12.5	BLPL	76	9	2	BLPL	7	LOC_Os10g40410	10	('expressed protein',)
30973260	GATCGTGTGAACTTGAA	84.3333	68.3333	118.333	AHPL	16	33	38	AHPL	16	25	63	AHPL	2	LOC_Os02g03100	2	('NADP-dependent D-sorbitol-6-phosphate dehydrogenase, putative, expressed',)
113713000	GATCACGATAAGCTGGA	86.5	118.667	118.333	HPL	13	13		EPAF1	10	10	11	AHPL	1	LOC_Os11g31640	11	('serine palmitoyltransferase 2, putative, expressed',)
124196310	GATCTTGAGAAGCTTGA	58.5	33	118.333	AHPL	50.5	131.5	34	BLPL	29	9	12	LPL	2	LOC_Os12g06850	12	('expressed protein',)
285309170	GATCCCGTAGCCTATGC	149	136.5	118.333	BLPL	214.5	157	27	BLPL	38	23	46	AHPL	1	LOC_Os12g07290	12	('alpha-(1,4)-fucosyltransferase, putative, expressed',)
628938090	GATCCATTGTGGTTTGT	94.5	213.333	118.333	LPL	96	21.5		EPAF1	84	1	50	HPL	2	LOC_Os02g10080	2	('zinc finger C-x8-C-x5-C-x3-H type family protein, expressed',)
15715300	GATCGGATGGTTTCCAA	149.25	77.75	118.25	HPL	156.5	199	27	BLPL	71	90	2	BLPL	2	LOC_Os12g43640	12	('receptor-like protein kinase 5 precursor, putative, expressed',)
285859140	GATCGGTGTTGAACTGC	148.75	251	118.25	BLPL	174	91.5	221.5	AHPL	426	185	799	AHPL	1	LOC_Os04g48290	4	('antiporter/ drug transporter/ transporter, putative, expressed',)
479277140	GATCGAGGCACCTGCTG	7.66667	83.25	118.25	AHPL	70	93.5	214	AHPL	121	355	103	BLPL	1	LOC_Os07g10660	7	('40S ribosomal protein S2, putative, expressed',)
575402580	GATCGAGGGTTTCTGCT	115	89.25	118.25	AHPL	119.5	157.5	27	BLPL	144	40	129	HPL	2	LOC_Os03g18220	3	('pyruvate decarboxylase isozyme 2, putative, expressed',)
595884800	GATCAAAGTTTACTAGT	74	92.6667	118.25	AHPL	29.5	97.5	6	BLPL	40	19	5	BLPL	2	LOC_Os11g37890	11	('GDP-mannose 3,5-epimerase 2, putative, expressed',)
661538210	GATCCTCCCTGCCATTT	32.6667	77.3333	118.25	AHPL	48	118	65.5	LPL	126	158	94	BLPL	2	LOC_Os08g04780	8	('flowering locus D, putative, expressed',)
883030	GATCTTGTAGCCCAAAA	17	13	118	AHPL	193	71		EPAF1	15			EPAF1	2	LOC_Os01g25484	1	('ferredoxin--nitrite reductase, chloroplast precursor, putative, expressed',)
2134340	GATCGGTGCAACTAAAA	79.75	115.5	118	AHPL	165	214	8	BLPL	56	94	26	BLPL	1	LOC_Os10g26640	10	('catalytic/ oxidoreductase, acting on NADH or NADPH, putative, expressed',)
21944160	GATCAATTTGTCCAGAA	252.5		118	EOPF1	145		2	EOPF1	34		4	EOPF1	1	LOC_Os01g56140	1	('expressed protein',)
318070610	GATCCCCCGCCCCCGTC			118	SEF1									3	LOC_Os01g01620	1	('ribokinase, putative, expressed',)
500530510	GATCTGTGTTTGTGTTG	115.25	139	118	LPL	69	17	1	BLPL	20		23	EOPF1	2	LOC_Os11g11980	11	('expressed protein',)
555755760	GATCAGCAACAAAACCT	54	35	118	AHPL									1	LOC_Os04g54640	4	('expressed protein',)
183323930	GATCCGGTGGTGTCCAC	167.5		117.5	EOPF1	100.5		17.5	EOPF1	190		45	EOPF1	1	LOC_Os12g20390	12	('expressed protein',)
309602860	GATCGTCGGGGCAGCTC	72	67.75	117.5	AHPL	117	50	396	AHPL	227	338	138	BLPL	1	LOC_Os08g29650	8	('arginine/serine-rich splicing factor 10, putative, expressed',)
438865540	GATCGGCTTCGGCTCGG	159.75	45.6667	117.5	HPL	235	177	467	AHPL	56	49	53	MPL	1	LOC_Os03g14170	3	('senescence-associated protein 15, putative, expressed',)
187974070	GATCTTCCTACTGTCAC	95	138	117.333	MPL	209	238.5	10.5	BLPL	98	57	41	BLPL	1	LOC_Os05g23620	5	('cytochrome c1, heme protein, mitochondrial precursor, putative, expressed',)
30754360	GATCATGCCTGTGTGAA	86.25	69.6667	117.25	AHPL	14	40.5		EPAF1		9	42	EOPF1	2	LOC_Os05g04220	5	('nitrogen regulatory protein P-II, putative, expressed',)
99676120	GATCATTTTCCAAGCGA	66.6667	108.75	117	AHPL		16		EPAF1			17	SEF1	3	LOC_Os02g50570	2	('actin binding protein, putative, expressed',)
247036910	GATCTGATGATTAGTCC			117	SEF1						1		EPAF1	5	LOC_Os02g48550	2	('hypothetical protein',)
449956010	GATCCACAACCGGTGGG	179.25		117	EOPF1	116.5		51	EOPF1	130		65	EOPF1	1	LOC_Os04g06280	4	('conserved hypothetical protein',)
616208720	GATCAGAGGAACATGGT	100	45.5	117	AHPL	122	46	7	BLPL	22		9	EOPF1	2	LOC_Os07g29620	7	('serine carboxypeptidase-like precursor, putative, expressed',)
639947320	GATCATGCTGTCAACTT	75	8	117	AHPL		99		EPAF1	19			EPAF1	2	LOC_Os04g40980	4	('acid phosphatase/vanadium-dependent haloperoxidase related, putative, expressed',)
239486590	GATCTATCCTGCCTGCC	132.25	73.25	116.75	HPL	116	52.5	170	AHPL	200	223	130	BLPL	1	LOC_Os02g17850	2	('TOM2B, putative, expressed',)
281719850	GATCCACTGTCTCTGGC	70.25	76.3333	116.75	AHPL	239.5	251	172.5	BLPL	25	14	107	AHPL	1	LOC_Os09g25770	9	('nodulin-like protein 5NG4, putative, expressed',)
284116750	GATCTGCATCAGCATGC	66.5	113	116.75	AHPL	546	767.5	189.5	BLPL		39	16	EOPF1	2	LOC_Os12g38270	12	('metallothionein-like protein 1, putative, expressed',)
307694130	GATCCCAACAAGCCCTC	114	122	116.75	LPL	146	138.5	101	BLPL	222	316	200	BLPL	1	LOC_Os09g38750	9	('expressed protein',)
479879920	GATCAGCACTTAATCTG	79.25	183.25	116.75	LPL	26		1	EOPF1	4			EPAF1	3	LOC_Os05g01730	5	('fb2, putative, expressed',)
555860880	GATCAGGACTGAAACCT	118.75	65.6667	116.75	HPL	3	20.5	7.5	LPL	1		2	EOPF1	1	LOC_Os05g33630	5	('hydrolase, putative, expressed',)
93715270	GATCTCAGTTTTGTAGA	183.667	96	116.667	LPL	130.5	121	5	BLPL	8		22	EOPF1	1	LOC_Os07g39870	7	('eukaryotic peptide chain release factor subunit 1-1, putative, expressed',)
204750060	GATCGTTCATGCAGTAC	30.3333	39.25	116.667	AHPL	7			EPAF1	10	1		EPAF1	1	LOC_Os01g43170	1	('polypyrimidine tract-binding protein homolog 2, putative, expressed',)
649706730	GATCCATGTTCCTTCTT	52.75	74.25	116.667	AHPL	239	165	6.5	BLPL	31	7		EPAF1	1	LOC_Os03g16890	3	('BGGP Beta-1-3-galactosyl-O-glycosyl-glycoprotein, putative, expressed',)
29659800	GATCATCTCAACCTGAA	130.5	235	116.5	BLPL	136	600.5	25	BLPL	60	58	24	BLPL	1	LOC_Os01g08830	1	('F-box domain containing protein, expressed',)
361625200	GATCAGCTTGATTCGAG	35	214.25	116.5	LPL	45.5		8	EOPF1		12	2	EOPF1	2	LOC_Os03g37864	3	('expressed protein',)
437599700	GATCGAGCCGTGTGCGG	80.5	109	116.5	AHPL	187	61	100.5	LPL	52	121	80	LPL	1	LOC_Os12g42850	12	('high-affinity cationic amino acid transporter 1, putative, expressed',)
491513190	GATCTCCCCTTTCTGTG	178	126.333	116.5	BLPL	408	155	101	BLPL	140	16	141	AHPL	2	LOC_Os01g56300	1	('expressed protein',)
587005040	GATCAGCTGATGTTTCT	44.25	55.25	116.5	AHPL	87.5	213	17.5	BLPL	35	13	25	MPL	2	LOC_Os06g06030	6	('proteasome subunit beta type 5 precursor, putative, expressed',)
112892880	GATCAGATGAACATGGA	73.25	70.5	116.333	AHPL						11		EPAF1	1	LOC_Os04g31040	4	('violaxanthin de-epoxidase, putative, expressed',)
225249590	GATCTTCAACTGTCCCC	54.5	126.75	116.333	HPL	24.5	42	39	HPL	76	18	53	HPL	1	LOC_Os02g05480	2	('OsMPK14 - putative MAPK based on amino acid sequence homology, expressed',)
461000160	GATCAATAGTGCTTTGG	43	73.25	116.333	AHPL	119	87.5	9.5	BLPL	27	19		EPAF1	2	LOC_Os03g57760	3	('25.3 kDa vesicle transport protein, putative, expressed',)
593301360	GATCAGCCGTACCGAGT	56	83	116.25	AHPL	186	87.5	110.5	LPL	225	96	144	LPL	2	LOC_Os05g30810	5	('expressed protein',)
19512140	GATCGTGTCCATCTCAA	69.5	146	116	HPL	77	81.5	102	AHPL	77	74	92	AHPL	2	LOC_Os04g35590	4	('thioesterase superfamily member 2, putative, expressed',)
78629960	GATCACCTGGTTTCTCA	106.333	46	116	AHPL	100	24.5	31	LPL	99	13	15	LPL	2	LOC_Os05g23600	5	('dolichyl-diphosphooligosaccharide--protein glycosyltransferase 67 kDasubunit precursor, putative, expressed',)
182657850	GATCCGTGGCTGGCCAC	82.6667	110.25	116	AHPL		5		EPAF1					2	LOC_Os02g05890	2	('expressed protein',)
187744120	GATCATAGCGTCGTCAC	78.25	32	116	AHPL	17			EPAF1					1	LOC_Os08g39840	8	('lipoxygenase 7, chloroplast precursor, putative, expressed',)
449422270	GATCTACGTAATCTGGG	96.5	240.5	116	LPL	11	74		EPAF1	48	18	7	BLPL	1	LOC_Os06g04530	6	('ATP-dependent Clp protease proteolytic subunit 2, putative, expressed',)
494203680	GATCAACCAGCAGATTG	162.25	191.25	116	BLPL	199	254.5	140	BLPL	176	68	98	LPL	1	LOC_Os06g05660	6	('expressed protein',)
235003610	GATCCGACGCCGGCGCC	123	129.333	115.75	BLPL	46	168.5	192.5	AHPL	138	383	52	BLPL	1	LOC_Os05g25260	5	('AP2 domain containing protein, expressed',)
597547330	GATCCTGTAGATTTAGT	128.75	154.25	115.75	BLPL		4		EPAF1					2	LOC_Os05g33290	5	('expressed protein',)
22740150	GATCTTCTGATGGAGAA	49	49	115.667	AHPL	8	49		EPAF1	4	7		EPAF1	2	LOC_Os03g19590	3	('phytochrome B, putative, expressed',)
115147610	GATCCGAGTATGTTGGA	114.5		115.667	EOPF1	58			EPAF1	23		4	EOPF1	1	LOC_Os12g43520	12	('expressed protein',)
576533720	GATCATTCAGTGTTGCT	29.3333	33	115.667	AHPL	488	212		EPAF1					2	LOC_Os01g03390	1	('Bowman-Birk type bran trypsin inhibitor precursor, putative, expressed',)
350141730	GATCCTCAGCACGCCAG	63.75	176.5	115.5	LPL	82	436.5	164.5	LPL	120	102	163	AHPL	1	LOC_Os01g49350	1	('MAPK activating protein PM28, putative, expressed',)
352859540	GATCGAATTGGCGGCAG	116.75	146	115.5	BLPL	50.5	19.5	20.5	LPL	105	50	65	LPL	3	LOC_Os04g51300	4	('L-ascorbate peroxidase, chloroplast precursor, putative, expressed',)
378419490	GATCCTCAATGCCAACG	206.25	317	115.5	BLPL	505	256	118	BLPL			43	SEF1	1	LOC_Os06g07000	6	('F-box domain containing protein, expressed',)
451138210	GATCCTCTCAGCAATGG	168.5	118.333	115.5	BLPL					4			EPAF1	1	LOC_Os05g03900	5	('WRKY transcription factor 35, putative, expressed',)
453784000	GATCAAGCTGGCACTGG	128.75	165.75	115.5	BLPL	64	30	49	HPL	95	226	184	HPL	2	LOC_Os05g01540	5	('serine/arginine repetitive matrix protein 1, putative, expressed',)
618148840	GATCACGCAGTATTGGT	89.75	207	115.5	LPL	119	194.5	40.5	BLPL	62	34	54	HPL	2	LOC_Os01g15600	1	('PUR ALPHA-1, putative, expressed',)
101155690	GATCCATTCGCCGGCGA	38	75.5	115.333	AHPL	228	54	317.5	AHPL	276	182	317	AHPL	2	LOC_Os02g16909	2	('dynein light chain LC6, flagellar outer arm, putative, expressed',)
125618760	GATCACCTCTGGTTTGA	107.5	67	115.333	AHPL	64	107.5	17.5	BLPL	47		9	EOPF1	2	LOC_Os08g06010	8	('glycerol 3-phosphate permease, putative, expressed',)
125516790	GATCTTTTCCAGTTTGA	96.3333	312.5	115.25	LPL	388.5	649	21	BLPL	131	83	22	BLPL	1	LOC_Os02g35610	2	('expressed protein',)
252416830	GATCTACCAGGACAAGC	91.75	147.75	115.25	LPL	229	151.5	161	LPL	155	71	103	LPL	1	LOC_Os05g29974	5	('monoglyceride lipase, putative, expressed',)
110990490	GATCCGGGTGCCCGGGA	7	46	115	AHPL	1	79	187.5	AHPL		7	337	EOPF1	1	LOC_Os05g34730	5	('DNA binding protein, putative, expressed',)
263396160	GATCAAGACGGTCACGC	60.75	64.5	115	AHPL	404.5	446.5	253.5	BLPL	184	76	223	AHPL	1	LOC_Os07g09060	7	('methylmalonate-semialdehyde dehydrogenase, putative, expressed',)
312637110	GATCTTCTTGAACTCTC	7.33333	24.25	115	AHPL									1	LOC_Os03g07370	3	('endonuclease/ nucleic acid binding protein, putative, expressed',)
609528070	GATCTCGTAACAGAGGT			115	SEF1									1	LOC_Os03g19760	3	('NHL repeat protein, putative, expressed',)
618930010	GATCCGAGCGGCAATGT	54.25	51	115	AHPL	79	81	115	AHPL	11	95	15	LPL	1	LOC_Os02g07920	2	('expressed protein',)
37541230	GATCTGAGAGACCGTAA	65	49	114.75	AHPL	103.5	119	115.5	HPL	79	139	85	LPL	2	LOC_Os08g43640	8	('26S proteasome non-ATPase regulatory subunit 3, putative, expressed',)
437448370	GATCCCACGTTCTGCGG	128.75	146.25	114.75	BLPL	123	89	205.5	AHPL	161	130	261	AHPL	2	LOC_Os06g34690	6	('T-complex protein 1 subunit gamma, putative, expressed',)
170460290	GATCCTAAGGCAACAAC	74.6667	35.5	114.667	AHPL	19	38		EPAF1	57	63	2	BLPL	7	LOC_Os07g44770	7	('expressed protein',)
339647380	GATCGAATGAACGCAAG	154	69.75	114.667	HPL	332.5	171.5	31.5	BLPL	15			EPAF1	2	LOC_Os02g33820	2	('abscisic stress ripening protein 1, putative, expressed',)
379168220	GATCGCCGAACGGAACG	84	90.5	114.667	AHPL	3	1	4	AHPL	18	87	47	LPL	1	LOC_Os01g66100	1	('gibberellin 20 oxidase 2, putative, expressed',)
113721130	GATCCACCGCAGCTGGA	111.5	44	114.5	AHPL	1260	329.5	2023	AHPL	490	680	540	LPL	1	LOC_Os01g65680	1	('4,5-DOPA dioxygenase extradiol, putative, expressed',)
324600360	GATCACAACTACTTGTC	98	175	114.5	LPL	59	287	29	BLPL	117	11	13	LPL	1	LOC_Os06g45430	6	('cell division control protein 50, putative, expressed',)
89238350	GATCTGTGGGGAAGAGA	47.5	29.6667	114.333	AHPL	103	33	146.5	AHPL		160	102	EOPF1	2	LOC_Os09g26780	9	('pnFL-2, putative, expressed',)
422468450	GATCCTTGGAGGACAGG	40.25	134.25	114.333	HPL	40	32.5	42.5	AHPL	35	57	9	BLPL	1	LOC_Os05g41100	5	('zz domain protein, putative, expressed',)
498326500	GATCGGATGAGCAGTTG	105	80.5	114.333	AHPL					8			EPAF1	2	LOC_Os01g56780	1	('plus-3 domain containing protein, expressed',)
526010060	GATCGTGGAAGGGAGAT	69.3333	77	114.333	AHPL	10.5		3	EOPF1		17	2	EOPF1	1	LOC_Os04g25400	4	('coenzyme F420 hydrogenase/dehydrogenase beta subunit, putative, expressed',)
9180520	GATCACGAGAAAGTAAA	42.3333		114	EOPF1	8	19		EPAF1	2			EPAF1	2	LOC_Os09g19920	9	('expressed protein',)
105192750	GATCTGGTGAAGAAGGA	94	97.75	114	AHPL	192.5	343.5	39.5	BLPL	135	93	30	BLPL	7	LOC_Os03g59220	3	('ubiquinol-cytochrome c reductase complex 14 kDa protein, putative, expressed',)
139287530	GATCCATACGAGACCTA	1	73.3333	114	AHPL									2	LOC_Os07g37550	7	('chlorophyll a-b binding protein of LHCII type III, chloroplast precursor, putative, expressed',)
198900970	GATCCATGTTTCTTGAC	168	167.75	114	BLPL	58	16.5		EPAF1	26		28	EOPF1	2	LOC_Os05g05240	5	('hydrolase/ protein serine/threonine phosphatase, putative, expressed',)
254402850	GATCCTCAAATAACAGC	71.5	64	114	AHPL	71.5	233.5		EPAF1	4			EPAF1	2	LOC_Os01g44050	1	('siroheme synthase, putative, expressed',)
665965290	GATCCATGGTGAAGTTT			114	SEF1									1	LOC_Os07g41970	7	('hypothetical protein',)
651534510	GATCTGGGCGGAGAGTT	55.25	58.3333	113.75	AHPL							9	SEF1	2	LOC_Os01g01340	1	('light-induced protein 1-like, putative, expressed',)
662800	GATCAGGTGAAACAAAA	80.75	83	113.5	AHPL									3	LOC_Os12g17600	12	('ribulose bisphosphate carboxylase small chain C, chloroplast precursor, putative, expressed',)
293098820	GATCGGTGTGTATTTGC	160.75	135.25	113.5	BLPL	6	26.5		EPAF1	24			EPAF1	2	LOC_Os11g31900	11	('acyl carrier protein 2, chloroplast precursor, putative, expressed',)
333851790	GATCTGCTGGGCCTTTC	113.5	91.25	113.5	HPL	219.5	44.5	322.5	AHPL	278	319	223	BLPL	2	LOC_Os08g23440	8	('CCC1, putative, expressed',)
483314650	GATCCGATGGTCCAGTG	58	51.5	113.5	AHPL	112.5	111	15.5	BLPL	64	26	55	HPL	1	LOC_Os06g04800	6	('proteasome subunit beta type 6 precursor, putative, expressed',)
626151450	GATCCGGCGTGCTGTGT	49.5	85.6667	113.5	AHPL	1		8.5	EOPF1	56	66	15	BLPL	2	LOC_Os03g06630	3	('heat shock factor protein 1, putative, expressed',)
169203540	GATCGAGATTGAGAAAC	109.667	54	113.333	AHPL	102	25.5	12.5	BLPL	77	60	15	BLPL	1	LOC_Os08g20660	8	('sucrose-phosphate synthase 1, putative, expressed',)
171709900	GATCGTGAGAAAGCAAC	54	36.5	113.333	AHPL	28	52.5	3.5	BLPL	13	8	8	LPL	2	LOC_Os07g07260	7	('glutamine-dependent NAD, putative, expressed',)
213456030	GATCTAACCCTGCCACC	118.75	105	113.25	HPL	136	104.5	90.5	BLPL	20	261	26	LPL	1	LOC_Os10g37430	10	('expressed protein',)
221781980	GATCGCCGCGGCGACCC	111.75	125.5	113.25	LPL	28.5	56.5	223	AHPL	63		56	EOPF1	1	LOC_Os02g51850	2	("OsAPRL3 - Oryza sativa adenosine 5'-phosphosulfate reductase-like, expressed",)
245943880	GATCACCTTCACTCTCC	19.5	158	113.25	HPL		92	10.5	EOPF1	2	42	11	LPL	1	LOC_Os07g41280	7	('6-phosphogluconolactonase, putative, expressed',)
369947790	GATCTGCTGTTCACTAG	97.75	121	113.25	HPL	89.5	100.5	1	BLPL	56	2	24	LPL	1	LOC_Os12g37960	12	('diaminopimelate epimerase, putative, expressed',)
291556130	GATCCTCACAGTATTGC	106.25	180	113	LPL	88	36	152	AHPL	22	3	31	AHPL	1	LOC_Os06g09370	6	('helix-loop-helix DNA-binding domain containing protein, expressed',)
353277870	GATCTGGATTAATGCAG			113	SEF1									2	LOC_Os03g11290	3	('expressed protein',)
569890160	GATCAGCCCCCGCCGCT	61.6667	61.5	113	AHPL	115	24	180.5	AHPL	645	688	762	AHPL	1	LOC_Os09g29460	9	('homeobox-leucine zipper protein ATHB-6, putative, expressed',)
624152660	GATCGAGGCAGCAGTGT	98.25	114.75	113	HPL	26.5	46	123.5	AHPL	114	90	101	MPL	2	LOC_Os01g71770	1	('heterogeneous nuclear ribonucleoprotein 27C, putative, expressed',)
117985550	GATCTGCAAGAAACTGA	79	28	112.75	AHPL	554	119.5	949.5	AHPL	795	1460	730	BLPL	2	LOC_Os03g61900	3	('expressed protein',)
260533750	GATCTTTTGGAGCTAGC	150	206.25	112.75	BLPL	2			EPAF1					2	LOC_Os12g07110	12	('acyl-CoA synthetase long-chain family member 3, putative, expressed',)
581293330	GATCCCTGTGTTGCTCT	101.25	180	112.75	LPL	106	237	39	BLPL	158	49	47	BLPL	2	LOC_Os06g49460	6	('RER1A protein, putative, expressed',)
586006260	GATCGATGATGAGTTCT	2	256	112.75	LPL		1592	44	EOPF1		71	39	EOPF1	2	LOC_Os01g21700	1	('hypothetical protein',)
229971420	GATCGCCGAGGTGTCCC	156	77.5	112.5	LPL	102.5	531	634.5	AHPL	53	552	198	LPL	1	LOC_Os01g08440	1	('indole-3-acetate beta-glucosyltransferase, putative, expressed',)
122787470	GATCTGCTTGCCTGTGA	132		112.25	EOPF1									1	LOC_Os03g49630	3	('expressed protein',)
292778460	GATCGCCGGTTGGTTGC	101.75	40	112.25	AHPL	13		10	EOPF1		16	52	EOPF1	5	LOC_Os03g63910	3	('salt-inducible protein, putative, expressed',)
481843020	GATCGTGTTGTATTCTG	172.25	119.75	112.25	BLPL	105.5	128.5	90	BLPL	52	162	53	LPL	2	LOC_Os01g65900	1	('chitin-inducible gibberellin-responsive protein 2, putative, expressed',)
653527700	GATCGAACACTACCGTT	129.75	189.5	112.25	BLPL	70.5	143	15.5	BLPL	5			EPAF1	1	LOC_Os06g15760	6	('aspartic proteinase Asp1 precursor, putative, expressed',)
5287650	GATCCTTCCACAAGAAA	45	36	112	AHPL		58		EPAF1		27		EPAF1	1	LOC_Os01g01040	1	('expressed protein',)
72256090	GATCCGAACAACGTGCA	94	92.5	112	AHPL	111	286.5	130.5	LPL	79	2	29	LPL	1	LOC_Os11g47820	11	('glucan endo-1,3-beta-glucosidase precursor, putative, expressed',)
203733280	GATCAACCTTCTGCTAC	18.6667	29.6667	112	AHPL	18.5	5	79.5	AHPL	2	76		EPAF1	1	LOC_Os06g19370	6	('embryogenesis transmembrane protein, putative, expressed',)
447046510	GATCTGAGTAGAGGGGG	92	36.3333	112	AHPL	76	164.5	48.5	BLPL	37	18	85	AHPL	2	LOC_Os02g46420	2	('transposon protein, putative, unclassified, expressed',)
468222400	GATCAAGCTATCGGATG	67.5	68	112	AHPL	27	40.5	8.5	BLPL	17			EPAF1	1	LOC_Os03g04470	3	('expressed protein',)
607273230	GATCTGCAAAGGGTCGT	93.75	23.75	112	AHPL	158.5	207.5	62	BLPL	34	8	73	AHPL	1	LOC_Os01g51380	1	('vacuolar ATP synthase subunit B isoform 1, putative, expressed',)
662598890	GATCCATGTGAATATTT			112	SEF1									2	LOC_Os03g48300	3	('acid phosphatase, putative, expressed',)
[truncated: 42,337 more rows]
