# Supplementary material for: Identification of Candidate Genes Associated with Positive and Negative Heterosis in Rice
Source: PLoS One. 2014 Apr 17;9(4):e95178. doi: 10.1371/journal.pone.0095178 (PMC3990613; doi:10.1371/journal.pone.0095178)
Supplement: Table S5 — List of known and novel yield related QTL identified in this study based on Gramene QTL database ( ftp://ftp.gramene.org/pub/gramene/CURRENT_RELEASE/data/qtl/ ) and Japanese rice QTL database (Q-TARO database) - http://qtaro.abr.affrc.go.jp/qtab/table . SSR marker intervals, percent variation, additive effect and LOD score for each QTL identified in each location is presented. Average LOD score was calculated for QTL identified in more than one location. Similar QTL locations identified in other studies (indicated in RED font color) are presented for the known QTL (in our study). Yellow highlighted QTL are reported in Japanese Q-TARO database. (XLSX) [file pone.0095178.s008.xlsx]

## Sheet: REVISED with NEW QTL DATABASE
Table S5. List of known and novel yield related QTL identified in this study based on Gramene QTL database (ftp://ftp.gramene.org/pub/gramene/CURRENT_RELEASE/data/qtl/) and Japanese rice QTL database (Q-TARO database) - http://qtaro.abr.affrc.go.jp/qtab/table.
Trait Name	Chr.	Experiment location	Marker interval	Nearest marker locus	QTL position (cM)	Mid point of highest peak-Genetic distance	LOD value	Mean LOD Score	%variation	Additive effect	Significant Threshold	QTL Name in this study	Updated published QTL at Gramene	ID	species	RICE_qtl_accession_id	RICE_qtl_name	RICE_to_accession	RICE_trait_category	RICE_trait_name	RICE_trait_symbol	RICE_chromosome	RICE_start	RICE_end	trait_name	trait_synonyms	linkage_group	chromosome	trait_category	trait_symbol	published_symbol	qtl_accession_id	map_set_accession	map_set_name	map_name	start_position	stop_position	map_units	neighboring_markers	colocalized_markers	ID1	ID	QTL/Gene	Major category	Category of object character	No of marker for position determination	Chr	Genome<sup>*</sup> start	Genome end
Days to heading	3	2009-Beaumont, TX	RM231-RM489	RM231	0-13.6	0.2	5.84	7.595	12.6924	-3.96613	3.6	qdth-1	QTL3, dth3.1, qFDN-3	2162	Oryza sativa	CQA4	CQA4-DTHD	TO:0000137	Development	days to heading	DTHD	Chr. 3	2985072	3500190	days to heading	DH, HDD, heading date	3	3	Development	DTHD	QTL3	CQA4	zhy2001a	FAUF Gui630/Twj DH QTL 2001	3	22	22	cM	C814 (RFLP),C701 (RFLP),C6 (RFLP),R265 (RFLP)
Days to heading	3	2009-Stuttgart, AR	RM231-RM489	RM231	0-13.6	0	11.23		10.2338	-3.01695	3.6			2369	Oryza sativa	AQBS002	AQBS002-DTHD	TO:0000137	Development	days to heading	DTHD	Chr. 3	3236247	3236745	days to heading	DH, HDD, heading date	3	3	Development	DTHD	dth3.1	AQBS002	xij1998a	Cornell V20A/Oruf QTL 1998	3	0	0	cM	RZ16 (RFLP),RM232 (SSR)	RG944 (RFLP)
Days to heading	3	2010-Stuttgart, AR	RM231-RM489	RM231	0-13.6	4	10.49		11.285	-3.48999	3.6			2031	Oryza sativa	AQCU053	AQCU053-DTHD	TO:0000137	Development	days to heading	DTHD	Chr. 3	3236247	3236745	days to heading	DH, HDD, heading date	3	3	Development	DTHD		AQCU053	liz2001a	IRRI Lem/Teq RI QTL 2001	3	14.1	17.6	cM	RG348 (RFLP),RG341 (RFLP)	C636 (RFLP),RG944 (RFLP)
Days to heading	3	2010-Beaumont, TX	RM231-RM489	RM231	0-13.6	5	7.54		9.61345	-2.77684	3.5			1894	Oryza sativa	AQDL006	AQDL006-DTHD	TO:0000137	Development	days to heading	DTHD	Chr. 3	3495798	3496275	days to heading	DH, HDD, heading date	3	3	Development	DTHD		AQDL006	pra1997a	UKUW Bala/Azu QTL 1997	3	0	10.4	cM	RG191 (RFLP)	C643 (RFLP),RG409 (RFLP)
Days to heading	3	2011-Stuttgart, AR	RM231-RM489	RM231	0-13.6	1	4.94		7.0531	-2.44847	3.8			1800	Oryza sativa	AQJ001	AQJ001-DTFL	TO:0000344	Development	days to flower	DTFL	Chr. 3	3524119	3526420	days to flower	days to flowering, days to pollen, days to silk, flowering date, flowering duration	3	3	Development	DTFL		AQJ001	cou2001a	Cornell IR64/Azu DH QTL 2001	3	23.9	29.2	cM	RM231 (SSR),RM545 (SSR)	RZ329 (RFLP),RM389 (SSR),RZ892 (RFLP)
Days to heading	3	2012-Stuttgart, AR	RM231-RM489	RM231	0-13.6	2.1	5.53		8.13	-2.81248	3.5			1810	Oryza sativa	AQG003	AQG003-DTFL	TO:0000344	Development	days to flower	DTFL	Chr. 3	3524119	3526420	days to flower	days to flowering, days to pollen, days to silk, flowering date, flowering duration	3	3	Development	DTFL	qFDN-3	AQG003	cou2001a	Cornell IR64/Azu DH QTL 2001	3	23.9	23.9	cM	RM231 (SSR),RM389 (SSR),RZ892 (RFLP)	RZ329 (RFLP)
														1833	Oryza sativa	AQAS006	AQAS006-DTFL	TO:0000344	Development	days to flower	DTFL	Chr. 3	3524119	3526420	days to flower	days to flowering, days to pollen, days to silk, flowering date, flowering duration	3	3	Development	DTFL		AQAS006	raj2003a	IRRI IR64/Azu DH QTL 2003	3	12.7	12.7	cM	RG348 (RFLP),RZ892 (RFLP)	RZ329 (RFLP)
Days to heading	3	2009-Stuttgart, AR	RM15766-RM15824	RM15824	107.2-113.5	108.6	3.5	6.095	3.30104	-1.7177	3.6	qdth-2	QHd3c, Hd6, QHd3b	2384	Oryza sativa	AQEA209	AQEA209-DTHD	TO:0000137	Development	days to heading	DTHD	Chr. 3	28812372	28813128	days to heading	DH, HDD, heading date	3	3	Development	DTHD	QHd3c	AQEA209	raj2003a	IRRI IR64/Azu DH QTL 2003	3	150	183.9	cM	RZ519 (RFLP),CDO87 (RFLP)	RZ448 (RFLP),S2AS3I2 (RFLP),Pgi1 (RFLP)
Days to heading	3	2010-Beaumont, TX	RM15824-RM6759	RM6759	113.5-128.8	122.6	8.69		12.4244	-3.07238	3.5			2289	Oryza sativa	AQEA210	AQEA210-DTHD	TO:0000137	Development	days to heading	DTHD	Chr. 3	28812372	28813128	days to heading	DH, HDD, heading date	3	3	Development	DTHD	QHd3c	AQEA210	raj2003a	IRRI IR64/Azu DH QTL 2003	3	150	183.9	cM	RZ519 (RFLP),CDO87 (RFLP)	RZ448 (RFLP),S2AS3I2 (RFLP),Pgi1 (RFLP)
														1885	Oryza sativa	AQEA211	AQEA211-DTHD	TO:0000137	Development	days to heading	DTHD	Chr. 3	28812372	28813128	days to heading	DH, HDD, heading date	3	3	Development	DTHD	QHd3c	AQEA211	raj2003a	IRRI IR64/Azu DH QTL 2003	3	150	183.9	cM	RZ519 (RFLP),CDO87 (RFLP)	RZ448 (RFLP),S2AS3I2 (RFLP),Pgi1 (RFLP)
														2281	Oryza sativa	AQEA212	AQEA212-DTHD	TO:0000137	Development	days to heading	DTHD	Chr. 3	28812372	28813128	days to heading	DH, HDD, heading date	3	3	Development	DTHD	QHd3c	AQEA212	raj2003a	IRRI IR64/Azu DH QTL 2003	3	150	183.9	cM	RZ519 (RFLP),CDO87 (RFLP)	RZ448 (RFLP),S2AS3I2 (RFLP),Pgi1 (RFLP)
														1874	Oryza sativa	AQEA213	AQEA213-DTHD	TO:0000137	Development	days to heading	DTHD	Chr. 3	28812372	28813128	days to heading	DH, HDD, heading date	3	3	Development	DTHD	QHd3c	AQEA213	raj2003a	IRRI IR64/Azu DH QTL 2003	3	150	183.9	cM	RZ519 (RFLP),CDO87 (RFLP)	RZ448 (RFLP),S2AS3I2 (RFLP),Pgi1 (RFLP)
														2368	Oryza sativa	AQEA214	AQEA214-DTHD	TO:0000137	Development	days to heading	DTHD	Chr. 3	28812372	28813128	days to heading	DH, HDD, heading date	3	3	Development	DTHD	QHd3c	AQEA214	raj2003a	IRRI IR64/Azu DH QTL 2003	3	150	183.9	cM	RZ519 (RFLP),CDO87 (RFLP)	RZ448 (RFLP),S2AS3I2 (RFLP),Pgi1 (RFLP)
														1963	Oryza sativa	AQEA215	AQEA215-DTHD	TO:0000137	Development	days to heading	DTHD	Chr. 3	28812372	28813128	days to heading	DH, HDD, heading date	3	3	Development	DTHD	QHd3c	AQEA215	raj2003a	IRRI IR64/Azu DH QTL 2003	3	150	183.9	cM	RZ519 (RFLP),CDO87 (RFLP)	RZ448 (RFLP),S2AS3I2 (RFLP),Pgi1 (RFLP)
														2157	Oryza sativa	AQEA216	AQEA216-DTHD	TO:0000137	Development	days to heading	DTHD	Chr. 3	28812372	28813128	days to heading	DH, HDD, heading date	3	3	Development	DTHD	QHd3c	AQEA216	raj2003a	IRRI IR64/Azu DH QTL 2003	3	150	183.9	cM	RZ519 (RFLP),CDO87 (RFLP)	RZ448 (RFLP),S2AS3I2 (RFLP),Pgi1 (RFLP)
														2485	Oryza sativa	AQEA217	AQEA217-DTHD	TO:0000137	Development	days to heading	DTHD	Chr. 3	28812372	28813128	days to heading	DH, HDD, heading date	3	3	Development	DTHD	QHd3c	AQEA217	raj2003a	IRRI IR64/Azu DH QTL 2003	3	150	183.9	cM	RZ519 (RFLP),CDO87 (RFLP)	RZ448 (RFLP),S2AS3I2 (RFLP),Pgi1 (RFLP)
														1886	Oryza sativa	AQEA218	AQEA218-DTHD	TO:0000137	Development	days to heading	DTHD	Chr. 3	28812372	28813128	days to heading	DH, HDD, heading date	3	3	Development	DTHD	QHd3c	AQEA218	raj2003a	IRRI IR64/Azu DH QTL 2003	3	150	183.9	cM	RZ519 (RFLP),CDO87 (RFLP)	RZ448 (RFLP),S2AS3I2 (RFLP),Pgi1 (RFLP)
														2572	Oryza sativa	AQEA219	AQEA219-DTHD	TO:0000137	Development	days to heading	DTHD	Chr. 3	28812372	28813128	days to heading	DH, HDD, heading date	3	3	Development	DTHD	QHd3c	AQEA219	raj2003a	IRRI IR64/Azu DH QTL 2003	3	150	183.9	cM	RZ519 (RFLP),CDO87 (RFLP)	RZ448 (RFLP),S2AS3I2 (RFLP),Pgi1 (RFLP)
														1990	Oryza sativa	AQEA520	AQEA520-DTHD	TO:0000137	Development	days to heading	DTHD	Chr. 3	28231692	28232092	days to heading	DH, HDD, heading date	3	3	Development	DTHD		AQEA520	raj2003a	IRRI IR64/Azu DH QTL 2003	3	137.6	137.6	cM	RZ403 (RFLP),RZ519 (RFLP)	CDO337 (RFLP)
														2484	Oryza sativa	AQEA522	AQEA522-DTHD	TO:0000137	Development	days to heading	DTHD	Chr. 3	28231692	28232092	days to heading	DH, HDD, heading date	3	3	Development	DTHD		AQEA522	raj2003a	IRRI IR64/Azu DH QTL 2003	3	137.6	137.6	cM	RZ403 (RFLP),RZ519 (RFLP)	CDO337 (RFLP)
														2576	Oryza sativa	AQEA524	AQEA524-DTHD	TO:0000137	Development	days to heading	DTHD	Chr. 3	28231692	28232092	days to heading	DH, HDD, heading date	3	3	Development	DTHD		AQEA524	raj2003a	IRRI IR64/Azu DH QTL 2003	3	137.6	137.6	cM	RZ403 (RFLP),RZ519 (RFLP)	CDO337 (RFLP)
														2493	Oryza sativa	AQEA526	AQEA526-DTHD	TO:0000137	Development	days to heading	DTHD	Chr. 3	28231692	28232092	days to heading	DH, HDD, heading date	3	3	Development	DTHD		AQEA526	raj2003a	IRRI IR64/Azu DH QTL 2003	3	137.6	137.6	cM	RZ403 (RFLP),RZ519 (RFLP)	CDO337 (RFLP)
														2306	Oryza sativa	CQAK7	CQAK7-DTHD	TO:0000137	Development	days to heading	DTHD	Chr. 3	31047520	31198096	days to heading	DH, HDD, heading date	3	3	Development	DTHD	Hd6	CQAK7	rgp2000a	JRGP Nip/Kas F2 QTL 2000	3	139.6	139.6	cM	V235 (RFLP),R2311 (RFLP),L154 (RFLP),E31254 (RFLP),R2628 (RFLP),M330 (RFLP)
														2199	Oryza sativa	CQAK9	CQAK9-DTHD	TO:0000137	Development	days to heading	DTHD	Chr. 3	31047520	31198096	days to heading	DH, HDD, heading date	3	3	Development	DTHD	Hd6	CQAK9	rgp2000a	JRGP Nip/Kas F2 QTL 2000	3	139.6	139.6	cM	V235 (RFLP),R2311 (RFLP),L154 (RFLP),E31254 (RFLP),R2628 (RFLP),M330 (RFLP)
														2278	Oryza sativa	CQAK10	CQAK10-DTHD	TO:0000137	Development	days to heading	DTHD	Chr. 3	31047520	31198096	days to heading	DH, HDD, heading date	3	3	Development	DTHD	Hd6	CQAK10	rgp2000a	JRGP Nip/Kas F2 QTL 2000	3	139.6	139.6	cM	V235 (RFLP),R2311 (RFLP),L154 (RFLP),E31254 (RFLP),R2628 (RFLP),M330 (RFLP)
														2340	Oryza sativa	AQFY001	AQFY001-DTHD	TO:0000137	Development	days to heading	DTHD	Chr. 3	31325281	31397499	days to heading	DH, HDD, heading date	3	3	Development	DTHD	Hd6	AQFY001	rgp2000a	JRGP Nip/Kas F2 QTL 2000	3	140.1	140.1	cM	L119 (RFLP),G1015 (RFLP)	R2856 (RFLP),R2404 (RFLP),C2540 (RFLP),E3180S (RFLP)
														1909	Oryza sativa	AQCU183	AQCU183-DTHD	TO:0000137	Development	days to heading	DTHD	Chr. 3	29923026	30315075	days to heading	DH, HDD, heading date	3	3	Development	DTHD		AQCU183	liz2001a	IRRI Lem/Teq RI QTL 2001	3	246.9	255.2	cM	RM168 (SSR),RM227 (SSR)	RZ761 (RFLP),G249 (RFLP)
														1939	Oryza sativa	AQFW003	AQFW003-DTHD	TO:0000137	Development	days to heading	DTHD	Chr. 3	30313472	30315075	days to heading	DH, HDD, heading date	3	3	Development	DTHD	QHd3b	AQFW003	liz2001a	IRRI Lem/Teq RI QTL 2001	3	255.2	255.2	cM	RZ761 (RFLP),RM227 (SSR)	G249 (RFLP)
														2179	Oryza sativa	AQFW019	AQFW019-DTHD	TO:0000137	Development	days to heading	DTHD	Chr. 3	30313472	30315075	days to heading	DH, HDD, heading date	3	3	Development	DTHD	QHd3b	AQFW019	liz2001a	IRRI Lem/Teq RI QTL 2001	3	255.2	255.2	cM	RZ761 (RFLP),RM227 (SSR)	G249 (RFLP)
														2342	Oryza sativa	AQFW030	AQFW030-DTHD	TO:0000137	Development	days to heading	DTHD	Chr. 3	30313472	30315075	days to heading	DH, HDD, heading date	3	3	Development	DTHD	QHd3b	AQFW030	liz2001a	IRRI Lem/Teq RI QTL 2001	3	255.2	255.2	cM	RZ761 (RFLP),RM227 (SSR)	G249 (RFLP)
														2370	Oryza sativa	AQFW075	AQFW075-DTHD	TO:0000137	Development	days to heading	DTHD	Chr. 3	30313472	30315075	days to heading	DH, HDD, heading date	3	3	Development	DTHD		AQFW075	liz2001a	IRRI Lem/Teq RI QTL 2001	3	255.2	255.2	cM	RZ761 (RFLP),RM227 (SSR)	G249 (RFLP)
														2159	Oryza sativa	AQFW130	AQFW130-DTHD	TO:0000137	Development	days to heading	DTHD	Chr. 3	28231692	28232092	days to heading	DH, HDD, heading date	3	3	Development	DTHD		AQFW130	liz2001a	IRRI Lem/Teq RI QTL 2001	3	211.8	211.8	cM	C746 (RFLP),RM135 (SSR)	CDO337 (RFLP)
Days to heading	4	2010-Stuttgart, AR	RM417-RM119	RM417	34.5-45.5	37.2	3.87	4.225	4.09086	-2.27635	3.6	qdth-3	Dtf4	1794	Oryza sativa	AQHQ004	AQHQ004-DTFL	TO:0000344	Development	days to flower	DTFL	Chr. 4	20087103	20087362	days to flower	days to flowering, days to pollen, days to silk, flowering date, flowering duration	4	4	Development	DTFL	Dtf4	AQHQ004	wag1994a	IRRI Mor/CO39 QTL 1994	4	45.9	55.7	cM	RG163 (RFLP),RG788 (RFLP)	RG864 (RFLP),RG498 (RFLP)
Days to heading	4	2009-Beaumont, TX	RM119-RM273	RM273	45.5-56.9	53.2	4.58		11.1931	-3.95709	3.6			1814	Oryza sativa	AQHQ016	AQHQ016-DTFL	TO:0000344	Development	days to flower	DTFL	Chr. 4	20087103	20087362	days to flower	days to flowering, days to pollen, days to silk, flowering date, flowering duration	4	4	Development	DTFL	Dtf4	AQHQ016	wag1994a	IRRI Mor/CO39 QTL 1994	4	45.9	55.7	cM	RG163 (RFLP),RG788 (RFLP)	RG864 (RFLP),RG498 (RFLP)
Days to heading	5	2010-Beaumont, TX	RM509-RM161	RM164	54.8-77.5	66.2	3.97	3.97	4.50336	1.84122	3.5	qdth-4	qDTH-5	2016	Oryza sativa	AQGP003	AQGP003-DTHD	TO:0000137	Development	days to heading	DTHD	Chr. 5	19196472	19196736	days to heading	DH, HDD, heading date	5	5	Development	DTHD	qDTH-5	AQGP003	cou2001a	Cornell IR64/Azu DH QTL 2001	5	79.4	79.4	cM	RM430 (SSR),RM473 (SSR),RG13 (RFLP)	RM164 (SSR),RM39 (SSR)
														2213	Oryza sativa	AQEA558	AQEA558-DTHD	TO:0000137	Development	days to heading	DTHD	Chr. 5	18874932	18875558	days to heading	DH, HDD, heading date	5	5	Development	DTHD		AQEA558	raj2003a	IRRI IR64/Azu DH QTL 2003	5	105.9	105.9	cM	S2AS3I6 (RFLP),CDO105 (RFLP)	RG13 (RFLP)
														2508	Oryza sativa	AQEA560	AQEA560-DTHD	TO:0000137	Development	days to heading	DTHD	Chr. 5	18874932	18875558	days to heading	DH, HDD, heading date	5	5	Development	DTHD		AQEA560	raj2003a	IRRI IR64/Azu DH QTL 2003	5	105.9	105.9	cM	S2AS3I6 (RFLP),CDO105 (RFLP)	RG13 (RFLP)
														2406	Oryza sativa	AQEA562	AQEA562-DTHD	TO:0000137	Development	days to heading	DTHD	Chr. 5	18874932	18875558	days to heading	DH, HDD, heading date	5	5	Development	DTHD		AQEA562	raj2003a	IRRI IR64/Azu DH QTL 2003	5	105.9	105.9	cM	S2AS3I6 (RFLP),CDO105 (RFLP)	RG13 (RFLP)
														1953	Oryza sativa	AQEA564	AQEA564-DTHD	TO:0000137	Development	days to heading	DTHD	Chr. 5	18874932	18875558	days to heading	DH, HDD, heading date	5	5	Development	DTHD		AQEA564	raj2003a	IRRI IR64/Azu DH QTL 2003	5	105.9	105.9	cM	S2AS3I6 (RFLP),CDO105 (RFLP)	RG13 (RFLP)
														2200	Oryza sativa	AQEA566	AQEA566-DTHD	TO:0000137	Development	days to heading	DTHD	Chr. 5	18874932	18875558	days to heading	DH, HDD, heading date	5	5	Development	DTHD		AQEA566	raj2003a	IRRI IR64/Azu DH QTL 2003	5	105.9	105.9	cM	S2AS3I6 (RFLP),CDO105 (RFLP)	RG13 (RFLP)
														2338	Oryza sativa	AQEA568	AQEA568-DTHD	TO:0000137	Development	days to heading	DTHD	Chr. 5	18874932	18875558	days to heading	DH, HDD, heading date	5	5	Development	DTHD		AQEA568	raj2003a	IRRI IR64/Azu DH QTL 2003	5	105.9	105.9	cM	S2AS3I6 (RFLP),CDO105 (RFLP)	RG13 (RFLP)
														2211	Oryza sativa	AQEA570	AQEA570-DTHD	TO:0000137	Development	days to heading	DTHD	Chr. 5	18874932	18875558	days to heading	DH, HDD, heading date	5	5	Development	DTHD		AQEA570	raj2003a	IRRI IR64/Azu DH QTL 2003	5	105.9	105.9	cM	S2AS3I6 (RFLP),CDO105 (RFLP)	RG13 (RFLP)
														1782	Oryza sativa	AQE005	AQE005-DTFL	TO:0000344	Development	days to flower	DTFL	Chr. 5	19189417	19196736	days to flower	days to flowering, days to pollen, days to silk, flowering date, flowering duration	5	5	Development	DTFL		AQE005	brc2002a	Brazil BG90-2/RS16 QTL 2002	5	82.4	97.9	cM	RM249 (SSR),RM200 (SSR)	RM163 (SSR),RM164 (SSR)
Days to heading	6	2010-Stuttgart, AR	Con673-RM527	MRG2431	21-33.5	31.4	43.24	24.9667	49.8817	11.3489	3.6	qdth-5	Hd1, Hd-1	1903	Oryza sativa	CQAK1	CQAK1-DTHD	TO:0000137	Development	days to heading	DTHD	Chr. 6	9282505	9327178	days to heading	DH, HDD, heading date	6	6	Development	DTHD	Hd1	CQAK1	rgp2000a	JRGP Nip/Kas F2 QTL 2000	6	54.1	54.1	cM	Y2668L (RFLP),NH84 (RFLP),Y2145L (RFLP)	S2539 (RFLP),Y4836L (RFLP),C235 (RFLP),Y4836R (RFLP)
Days to heading	6	2009-Beaumont, TX	Con673-RM527	MRG2431	21-33.5	30.5	8.36		20.9675	8.61823	3.6			2182	Oryza sativa	CQAK3	CQAK3-DTHD	TO:0000137	Development	days to heading	DTHD	Chr. 6	9282505	9327178	days to heading	DH, HDD, heading date	6	6	Development	DTHD	Hd1	CQAK3	rgp2000a	JRGP Nip/Kas F2 QTL 2000	6	54.1	54.1	cM	Y2668L (RFLP),NH84 (RFLP),Y2145L (RFLP)	S2539 (RFLP),Y4836L (RFLP),C235 (RFLP),Y4836R (RFLP)
Days to heading	6	2010-Beaumont, TX	MRG2431-RM527	MRG2431	30.4-33.5	31.3	15.65		17.4072	5.66368	3.5			2051	Oryza sativa	CQAK13	CQAK13-DTHD	TO:0000137	Development	days to heading	DTHD	Chr. 6	9282505	9327178	days to heading	DH, HDD, heading date	6	6	Development	DTHD	Hd1	CQAK13	rgp2000a	JRGP Nip/Kas F2 QTL 2000	6	54.1	54.1	cM	Y2668L (RFLP),NH84 (RFLP),Y2145L (RFLP)	S2539 (RFLP),Y4836L (RFLP),C235 (RFLP),Y4836R (RFLP)
Days to heading	6	2009-Stuttgart, AR	MRG2431-RM527	MRG2431	30.4-33.5	31.5	43.5		49.9217	9.90883	3.6			2292	Oryza sativa	AQDN001	AQDN001-DTHD	TO:0000137	Development	days to heading	DTHD	Chr. 6	8956745	9095511	days to heading	DH, HDD, heading date	6	6	Development	DTHD	Hd-1	AQDN001	rgp2000a	JRGP Nip/Kas F2 QTL 2000	6	53.5	53.5	cM	S11149 (RFLP),R2171 (RFLP),PgibA (RFLP),Y2668L (RFLP),NH84 (RFLP)	E231 (RFLP),Y4836L (RFLP),R1679 (RFLP)
Days to heading	6	2011-Stuttgart, AR	Con673-MRG2431	MRG2431	21-30.4	29.1	23.7		40.6684	9.85271	3.8
Days to heading	6	2012-Stuttgart, AR	Con673-RM527	MRG2431	21-33.5	29	15.35		25.23	7.54291	3.5
Days to heading	7	2010-Beaumont, TX	RM125-RM418	RM2	14.1-28.9	23	9.37	9.37	10.4339	-2.87825	3.4	qdth-6	hd7c, Hd7, qHDD7-1, Hd4, qHD-7	2492	Oryza sativa	AQY013	AQY013-DTHD	TO:0000137	Development	days to heading	DTHD	Chr. 7	7232181	16874331	days to heading	DH, HDD, heading date	7	7	Development	DTHD	hd7c	AQY013	xiy2002a	CNHZAU Zh97/Ming63 RI QTL 2002	7	51.5	59.5	cM	e11k3 (RFLP),RG678 (RFLP)	C1023 (RFLP),R1440 (RFLP)
														2332	Oryza sativa	AQY017	AQY017-DTHD	TO:0000137	Development	days to heading	DTHD	Chr. 7	7232181	16874331	days to heading	DH, HDD, heading date	7	7	Development	DTHD	hd7c	AQY017	xiy2002a	CNHZAU Zh97/Ming63 RI QTL 2002	7	51.5	59.5	cM	e11k3 (RFLP),RG678 (RFLP)	C1023 (RFLP),R1440 (RFLP)
														2468	Oryza sativa	AQBZ003	AQBZ003-DTHD	TO:0000137	Development	days to heading	DTHD	Chr. 7	7232181	16874331	days to heading	DH, HDD, heading date	7	7	Development	DTHD	Hd7	AQBZ003	xiy2002a	CNHZAU Zh97/Ming63 RI QTL 2002	7	51.5	59.5	cM	e11k3 (RFLP),RG678 (RFLP)	C1023 (RFLP),R1440 (RFLP)
														1858	Oryza sativa	AQBZ006	AQBZ006-DTHD	TO:0000137	Development	days to heading	DTHD	Chr. 7	7232181	16874331	days to heading	DH, HDD, heading date	7	7	Development	DTHD	Hd7	AQBZ006	xiy2002a	CNHZAU Zh97/Ming63 RI QTL 2002	7	51.5	59.5	cM	e11k3 (RFLP),RG678 (RFLP)	C1023 (RFLP),R1440 (RFLP)
														2265	Oryza sativa	AQBZ007	AQBZ007-DTHD	TO:0000137	Development	days to heading	DTHD	Chr. 7	7232181	16874331	days to heading	DH, HDD, heading date	7	7	Development	DTHD	Hd7	AQBZ007	xiy2002a	CNHZAU Zh97/Ming63 RI QTL 2002	7	51.5	59.5	cM	e11k3 (RFLP),RG678 (RFLP)	C1023 (RFLP),R1440 (RFLP)
														2149	Oryza sativa	AQDV012	AQDV012-DTHD	TO:0000137	Development	days to heading	DTHD	Chr. 7	6779215	6779821	days to heading	DH, HDD, heading date	7	7	Development	DTHD	qHDD7-1	AQDV012	raj2003a	IRRI IR64/Azu DH QTL 2003	7	62.4	81.5	cM	RZ488 (RFLP),S2AS3A3 (RFLP)	RG477 (RFLP)
														2542	Oryza sativa	AQEA578	AQEA578-DTHD	TO:0000137	Development	days to heading	DTHD	Chr. 7	6779215	6779821	days to heading	DH, HDD, heading date	7	7	Development	DTHD		AQEA578	raj2003a	IRRI IR64/Azu DH QTL 2003	7	62.4	62.4	cM	RZ488 (RFLP),S2AS3A3 (RFLP)	RG477 (RFLP)
														2100	Oryza sativa	AQEA580	AQEA580-DTHD	TO:0000137	Development	days to heading	DTHD	Chr. 7	6779215	6779821	days to heading	DH, HDD, heading date	7	7	Development	DTHD		AQEA580	raj2003a	IRRI IR64/Azu DH QTL 2003	7	62.4	62.4	cM	RZ488 (RFLP),S2AS3A3 (RFLP)	RG477 (RFLP)
														2324	Oryza sativa	AQEA582	AQEA582-DTHD	TO:0000137	Development	days to heading	DTHD	Chr. 7	6779215	6779821	days to heading	DH, HDD, heading date	7	7	Development	DTHD		AQEA582	raj2003a	IRRI IR64/Azu DH QTL 2003	7	62.4	62.4	cM	RZ488 (RFLP),S2AS3A3 (RFLP)	RG477 (RFLP)
														2326	Oryza sativa	AQEA584	AQEA584-DTHD	TO:0000137	Development	days to heading	DTHD	Chr. 7	6779215	6779821	days to heading	DH, HDD, heading date	7	7	Development	DTHD		AQEA584	raj2003a	IRRI IR64/Azu DH QTL 2003	7	62.4	62.4	cM	RZ488 (RFLP),S2AS3A3 (RFLP)	RG477 (RFLP)
														2227	Oryza sativa	AQEA586	AQEA586-DTHD	TO:0000137	Development	days to heading	DTHD	Chr. 7	6779215	6779821	days to heading	DH, HDD, heading date	7	7	Development	DTHD		AQEA586	raj2003a	IRRI IR64/Azu DH QTL 2003	7	62.4	62.4	cM	RZ488 (RFLP),S2AS3A3 (RFLP)	RG477 (RFLP)
														2541	Oryza sativa	AQEA588	AQEA588-DTHD	TO:0000137	Development	days to heading	DTHD	Chr. 7	6779215	6779821	days to heading	DH, HDD, heading date	7	7	Development	DTHD		AQEA588	raj2003a	IRRI IR64/Azu DH QTL 2003	7	62.4	62.4	cM	RZ488 (RFLP),S2AS3A3 (RFLP)	RG477 (RFLP)
														2349	Oryza sativa	AQEA590	AQEA590-DTHD	TO:0000137	Development	days to heading	DTHD	Chr. 7	6779215	6779821	days to heading	DH, HDD, heading date	7	7	Development	DTHD		AQEA590	raj2003a	IRRI IR64/Azu DH QTL 2003	7	62.4	62.4	cM	RZ488 (RFLP),S2AS3A3 (RFLP)	RG477 (RFLP)
														1890	Oryza sativa	AQEA592	AQEA592-DTHD	TO:0000137	Development	days to heading	DTHD	Chr. 7	6779215	6779821	days to heading	DH, HDD, heading date	7	7	Development	DTHD		AQEA592	raj2003a	IRRI IR64/Azu DH QTL 2003	7	62.4	62.4	cM	RZ488 (RFLP),S2AS3A3 (RFLP)	RG477 (RFLP)
														2514	Oryza sativa	AQEA594	AQEA594-DTHD	TO:0000137	Development	days to heading	DTHD	Chr. 7	6779215	6779821	days to heading	DH, HDD, heading date	7	7	Development	DTHD		AQEA594	raj2003a	IRRI IR64/Azu DH QTL 2003	7	62.4	62.4	cM	RZ488 (RFLP),S2AS3A3 (RFLP)	RG477 (RFLP)
														1925	Oryza sativa	AQEA596	AQEA596-DTHD	TO:0000137	Development	days to heading	DTHD	Chr. 7	6779215	6779821	days to heading	DH, HDD, heading date	7	7	Development	DTHD		AQEA596	raj2003a	IRRI IR64/Azu DH QTL 2003	7	62.4	62.4	cM	RZ488 (RFLP),S2AS3A3 (RFLP)	RG477 (RFLP)
														2565	Oryza sativa	AQEA598	AQEA598-DTHD	TO:0000137	Development	days to heading	DTHD	Chr. 7	6779215	6779821	days to heading	DH, HDD, heading date	7	7	Development	DTHD		AQEA598	raj2003a	IRRI IR64/Azu DH QTL 2003	7	62.4	62.4	cM	RZ488 (RFLP),S2AS3A3 (RFLP)	RG477 (RFLP)
														2275	Oryza sativa	AQEA600	AQEA600-DTHD	TO:0000137	Development	days to heading	DTHD	Chr. 7	6779215	6779821	days to heading	DH, HDD, heading date	7	7	Development	DTHD		AQEA600	raj2003a	IRRI IR64/Azu DH QTL 2003	7	62.4	62.4	cM	RZ488 (RFLP),S2AS3A3 (RFLP)	RG477 (RFLP)
														2056	Oryza sativa	AQEA602	AQEA602-DTHD	TO:0000137	Development	days to heading	DTHD	Chr. 7	6779215	6779821	days to heading	DH, HDD, heading date	7	7	Development	DTHD		AQEA602	raj2003a	IRRI IR64/Azu DH QTL 2003	7	62.4	62.4	cM	RZ488 (RFLP),S2AS3A3 (RFLP)	RG477 (RFLP)
														2163	Oryza sativa	AQEA604	AQEA604-DTHD	TO:0000137	Development	days to heading	DTHD	Chr. 7	6779215	6779821	days to heading	DH, HDD, heading date	7	7	Development	DTHD		AQEA604	raj2003a	IRRI IR64/Azu DH QTL 2003	7	62.4	62.4	cM	RZ488 (RFLP),S2AS3A3 (RFLP)	RG477 (RFLP)
														2471	Oryza sativa	AQM001	AQM001-DTHD	TO:0000137	Development	days to heading	DTHD	Chr. 7	8913938	12786962	days to heading	DH, HDD, heading date	7	7	Development	DTHD	Hd4	AQM001	rgp2000a	JRGP Nip/Kas F2 QTL 2000	7	49.7	49.7	cM	G3007 (RFLP),R658 (RFLP),R742 (RFLP),R1382 (RFLP),C145 (RFLP),E51014 (RFLP),C11393S (RFLP),C62085S (RFLP),E10074S (RFLP),Y5685R (RFLP),E50915 (RFLP)	R10193S (RFLP),S20922S (RFLP),S21350S (RFLP),G1068 (RFLP),E60860S (RFLP),S10674 (RFLP),C39 (RFLP),C12887S (RFLP),E1160S (RFLP),E60726S (RFLP),RG30 (RFLP),C226 (RFLP),C479 (RFLP),C1006 (RFLP),Y2707L (RFLP),R610 (RFLP),Y2707R (RFLP)
														2279	Oryza sativa	CQAN12	CQAN12-DTHD	TO:0000137	Development	days to heading	DTHD	Chr. 7	6779215	12786962	days to heading	DH, HDD, heading date	7	7	Development	DTHD	qHD-7	CQAN12	zojh2000a	IGCAS Jas85/Lem F2 QTL 2000	7	42.6	47.1	cM	RG678 (RFLP),RG511 (RFLP)	RG30 (RFLP),RG477 (RFLP)
														2114	Oryza sativa	CQAN15	CQAN15-DTHD	TO:0000137	Development	days to heading	DTHD	Chr. 7	6779215	12786962	days to heading	DH, HDD, heading date	7	7	Development	DTHD	qHD-7	CQAN15	zojh2000a	IGCAS Jas85/Lem F2 QTL 2000	7	42.6	47.1	cM	RG678 (RFLP),RG511 (RFLP)	RG30 (RFLP),RG477 (RFLP)
Days to heading	7	2009-Stuttgart, AR	RM1362-RM248	RM248	74.8-78.4	78	3.44	5.462	3.04699	1.70241	3.6	qdth-7	qDTH-7, QTL7b	2137	Oryza sativa	AQGM004	AQGM004-DTHD	TO:0000137	Development	days to heading	DTHD	Chr. 7	26806012	26806170	days to heading	DH, HDD, heading date	7	7	Development	DTHD	qDTH-7	AQGM004	cou2001a	Cornell IR64/Azu DH QTL 2001	7	96.9	96.9	cM	RM478 (SSR),RZ978 (RFLP)	RM118 (SSR),RM429 (SSR),CDO418 (RFLP)
Days to heading	7	2010-Stuttgart, AR	RM1362-RM248	RM248	74.8-78.4	78	8.1		7.35791	2.89624	3.6			2192	Oryza sativa	CQA18	CQA18-DTHD	TO:0000137	Development	days to heading	DTHD	Chr. 7	27783170	29268073	days to heading	DH, HDD, heading date	7	7	Development	DTHD	QTL7b	CQA18	zhy2001a	FAUF Gui630/Twj DH QTL 2001	7	114	114	cM	C596 (RFLP),C586 (RFLP)
Days to heading	7	2009-Beaumont, TX	RM1362-RM248	RM248	74.8-78.4	78	3.55		7.54777	3.0855	3.6
Days to heading	7	2011-Stuttgart, AR	RM118-RM248	RM248	63.1-78.4	78	5.95		8.29694	2.71205	3.8
Days to heading	7	2012-Stuttgart, AR	RM1362-RM248	RM248	74.8-78.4	78	6.27		8.37376	2.8839	3.5
Plant height	1	2009-Beaumont, TX	RM486-RM315	RM315	124.7-131.4	130.6	7.36	16.8483	22.7907	8.82073	3.8	qpht-1	Ph1, qph1.4, qPHT-1	7054	Oryza sativa	CQAR1	CQAR1-PTHT	TO:0000207	Vigor	plant height	PTHT	Chr. 1	30065560	38281563	plant height	PH, PHT, height, seedling height	1	1	Vigor	PTHT		CQAR1	yunxu1995a	IGCAS ZYQ8/JX17 F2 QTL 1995	1	0	30.3	cM	RG780 (RFLP),RG197 (RFLP)	RG101 (RFLP),RG220 (RFLP)
Plant height	1	2009-Stuttgart, AR	RM486-RM315	RM315	124.7-131.4	131	21.43		32.0372	12.387	3.5			7053	Oryza sativa	AQDS057	AQDS057-PTHT	TO:0000207	Vigor	plant height	PTHT	Chr. 1	30870122	30870559	plant height	PH, PHT, height, seedling height	1	1	Vigor	PTHT		AQDS057	liz1995a	TAMU Lem/Teq RI QTL 1995	1	53	53	cM	RG381 (RFLP),RZ19 (RFLP)	CDO388 (RFLP)
Plant height	1	2010-Stuttgart, AR	RM486-RM315	RM315	124.7-131.4	130.6	22.05		29.1978	9.74822	3.6			6569	Oryza sativa	AQHH019	AQHH019-PTHT	TO:0000207	Vigor	plant height	PTHT	Chr. 1	32060549	34940769	plant height	PH, PHT, height, seedling height	1	1	Vigor	PTHT		AQHH019	srk2001a	IRRI IR74/Jalmagna RI AFLP/RFLP QTL 2001	1	92.2	98.4	cM	RZ154-3 (RFLP),RZ444 (RFLP)	RG541 (RFLP),RZ730 (RFLP)
Plant height	1	2010-Beaumont, TX	RM486-RM315	RM315	124.7-131.4	130.6	17.8		21.6868	7.17576	3.4			7389	Oryza sativa	CQAX30	CQAX30-PTHT	TO:0000207	Vigor	plant height	PTHT	Chr. 1	32310761	41969197	plant height	PH, PHT, height, seedling height	1	1	Vigor	PTHT		CQAX30	zhj1997a	CNRRI Tes/CB QTL 1997	1	0	65.7	cM	RG462 (RFLP)	RG236 (RFLP),RG536 (RFLP),RG222 (RFLP),RG381 (RFLP),RZ649 (RFLP),RG374 (RFLP),RG394 (RFLP),RG690 (RFLP)
Plant height	1	2011-Stuttgart, AR	RM486-RM315	RM315	124.7-131.4	130.6	19.1		28.6499	9.3452	3.7			6798	Oryza sativa	CQAQ1	CQAQ1-PTHT	TO:0000207	Vigor	plant height	PTHT	Chr. 1	32310761	34940769	plant height	PH, PHT, height, seedling height	1	1	Vigor	PTHT		CQAQ1	wup1995a	IRRI Pal/IR42 F2 QTL 1995	1	145.6	159.9	cM	RG369 (RFLP),RG381 (RFLP)	RG690 (RFLP),RZ730 (RFLP)
Plant height	1	2012-Stuttgart, AR	RM486-RM315	RM315	124.7-131.4	130.6	13.35		20.992	8.43618	3.4			7498	Oryza sativa	CQAX13	CQAX13-PTHT	TO:0000207	Vigor	plant height	PTHT	Chr. 1	32310761	34940769	plant height	PH, PHT, height, seedling height	1	1	Vigor	PTHT		CQAX13	wup1995a	IRRI Pal/IR42 F2 QTL 1995	1	145.6	159.9	cM	RG369 (RFLP),RG381 (RFLP)	RG690 (RFLP),RZ730 (RFLP)
														7201	Oryza sativa	AQBZ011	AQBZ011-PTHT	TO:0000207	Vigor	plant height	PTHT	Chr. 1	33053493	33053654	plant height	PH, PHT, height, seedling height	1	1	Vigor	PTHT	Ph1	AQBZ011	xiy2002a	CNHZAU Zh97/Ming63 RI QTL 2002	1	191.6	207.5	cM	G393 (RFLP),C547 (RFLP)	R2201 (RFLP),RM212 (SSR)
														6664	Oryza sativa	AQFF075	AQFF075-PTHT	TO:0000207	Vigor	plant height	PTHT	Chr. 1	33956950	40167060	plant height	PH, PHT, height, seedling height	1	1	Vigor	PTHT	qph1.4	AQFF075	laj2004a	TNCGEB CT9993/IR6226 QTL 2004	1	131.8	160.8	cM	RM212 (SSR),RZ909 (RFLP)	C813 (RFLP),RM102 (SSR),RG109 (RFLP),RM165 (SSR),RM104 (SSR),RM315 (SSR),CDO345 (RFLP)
														6726	Oryza sativa	AQG001	AQG001-PTHT	TO:0000207	Vigor	plant height	PTHT	Chr. 1	34032918	40700598	plant height	PH, PHT, height, seedling height	1	1	Vigor	PTHT	qPHT-1	AQG001	cou2001a	Cornell IR64/Azu DH QTL 2001	1	154.8	189.6	cM	RM486 (SSR),RM414 (SSR)	RM226 (SSR),RZ730 (RFLP),RM265 (SSR),RM315 (SSR),RM472 (SSR),RM431 (SSR),RM104 (SSR),OSR23 (SSR),RG810 (RFLP),RZ801 (RFLP),RM529 (SSR)
														6554	Oryza sativa	AQJ002	AQJ002-PTHT	TO:0000207	Vigor	plant height	PTHT	Chr. 1	34032918	40700598	plant height	PH, PHT, height, seedling height	1	1	Vigor	PTHT		AQJ002	cou2001a	Cornell IR64/Azu DH QTL 2001	1	154.8	188.7	cM	RM486 (SSR),RZ801 (RFLP),RM529 (SSR)	RM226 (SSR),RZ730 (RFLP),RM265 (SSR),RM315 (SSR),RM472 (SSR),RM431 (SSR),RM104 (SSR),OSR23 (SSR),RG810 (RFLP)
Plant height	3	2010-Stuttgart, AR	RM231-RM489	RM231	0-13.6	0	4.61	4.385	5.16878	-4.09801	3.6	qpht-2	ph1.1	7036	Oryza sativa	AQDS052	AQDS052-PTHT	TO:0000207	Vigor	plant height	PTHT	Chr. 3	3236247	3236745	plant height	PH, PHT, height, seedling height	3a	3	Vigor	PTHT		AQDS052	liz1995a	TAMU Lem/Teq RI QTL 1995	3a	26	26	cM	RG348 (RFLP),RZ676 (RFLP)	RG944 (RFLP)	1	112	ph1.1	Morphological trait	Dwarf	2	1	4424186	5941561
Plant height	3	2009-Stuttgart, AR	RM231-RM489	RM231	0-13.6	0	4.16		3.66302	-3.83657	3.5
Plant height	5	2010-Beaumont, TX	RM169-RM164	RM509	45.4-67.9	53.1	4.28	4.28	5.01201	-3.51112	3.4	qpht-3	Unnamed	7123	Oryza sativa	AQEA359	AQEA359-PTHT	TO:0000207	Vigor	plant height	PTHT	Chr. 5	18874932	18875558	plant height	PH, PHT, height, seedling height	5	5	Vigor	PTHT		AQEA359	raj2003a	IRRI IR64/Azu DH QTL 2003	5	105.9	105.9	cM	S2AS3I6 (RFLP),CDO105 (RFLP)	RG13 (RFLP)
														6985	Oryza sativa	AQEA361	AQEA361-PTHT	TO:0000207	Vigor	plant height	PTHT	Chr. 5	18874932	18875558	plant height	PH, PHT, height, seedling height	5	5	Vigor	PTHT		AQEA361	raj2003a	IRRI IR64/Azu DH QTL 2003	5	105.9	105.9	cM	S2AS3I6 (RFLP),CDO105 (RFLP)	RG13 (RFLP)
														7663	Oryza sativa	AQEA363	AQEA363-PTHT	TO:0000207	Vigor	plant height	PTHT	Chr. 5	18874932	18875558	plant height	PH, PHT, height, seedling height	5	5	Vigor	PTHT		AQEA363	raj2003a	IRRI IR64/Azu DH QTL 2003	5	105.9	105.9	cM	S2AS3I6 (RFLP),CDO105 (RFLP)	RG13 (RFLP)
														7608	Oryza sativa	AQEA365	AQEA365-PTHT	TO:0000207	Vigor	plant height	PTHT	Chr. 5	18874932	18875558	plant height	PH, PHT, height, seedling height	5	5	Vigor	PTHT		AQEA365	raj2003a	IRRI IR64/Azu DH QTL 2003	5	105.9	105.9	cM	S2AS3I6 (RFLP),CDO105 (RFLP)	RG13 (RFLP)
														7142	Oryza sativa	AQEA367	AQEA367-PTHT	TO:0000207	Vigor	plant height	PTHT	Chr. 5	18874932	18875558	plant height	PH, PHT, height, seedling height	5	5	Vigor	PTHT		AQEA367	raj2003a	IRRI IR64/Azu DH QTL 2003	5	105.9	105.9	cM	S2AS3I6 (RFLP),CDO105 (RFLP)	RG13 (RFLP)
														6553	Oryza sativa	AQEA369	AQEA369-PTHT	TO:0000207	Vigor	plant height	PTHT	Chr. 5	18874932	18875558	plant height	PH, PHT, height, seedling height	5	5	Vigor	PTHT		AQEA369	raj2003a	IRRI IR64/Azu DH QTL 2003	5	105.9	105.9	cM	S2AS3I6 (RFLP),CDO105 (RFLP)	RG13 (RFLP)
														7105	Oryza sativa	AQEA371	AQEA371-PTHT	TO:0000207	Vigor	plant height	PTHT	Chr. 5	18874932	18875558	plant height	PH, PHT, height, seedling height	5	5	Vigor	PTHT		AQEA371	raj2003a	IRRI IR64/Azu DH QTL 2003	5	105.9	105.9	cM	S2AS3I6 (RFLP),CDO105 (RFLP)	RG13 (RFLP)
														7160	Oryza sativa	AQEA416	AQEA416-PTHT	TO:0000207	Vigor	plant height	PTHT	Chr. 5	18874932	18875558	plant height	PH, PHT, height, seedling height	5	5	Vigor	PTHT		AQEA416	raj2003a	IRRI IR64/Azu DH QTL 2003	5	105.9	105.9	cM	S2AS3I6 (RFLP),CDO105 (RFLP)	RG13 (RFLP)
														6974	Oryza sativa	AQEA418	AQEA418-PTHT	TO:0000207	Vigor	plant height	PTHT	Chr. 5	18874932	18875558	plant height	PH, PHT, height, seedling height	5	5	Vigor	PTHT		AQEA418	raj2003a	IRRI IR64/Azu DH QTL 2003	5	105.9	105.9	cM	S2AS3I6 (RFLP),CDO105 (RFLP)	RG13 (RFLP)
														7082	Oryza sativa	AQEA420	AQEA420-PTHT	TO:0000207	Vigor	plant height	PTHT	Chr. 5	18874932	18875558	plant height	PH, PHT, height, seedling height	5	5	Vigor	PTHT		AQEA420	raj2003a	IRRI IR64/Azu DH QTL 2003	5	105.9	105.9	cM	S2AS3I6 (RFLP),CDO105 (RFLP)	RG13 (RFLP)
														6668	Oryza sativa	AQEA422	AQEA422-PTHT	TO:0000207	Vigor	plant height	PTHT	Chr. 5	18874932	18875558	plant height	PH, PHT, height, seedling height	5	5	Vigor	PTHT		AQEA422	raj2003a	IRRI IR64/Azu DH QTL 2003	5	105.9	105.9	cM	S2AS3I6 (RFLP),CDO105 (RFLP)	RG13 (RFLP)
														7690	Oryza sativa	AQEA424	AQEA424-PTHT	TO:0000207	Vigor	plant height	PTHT	Chr. 5	18874932	18875558	plant height	PH, PHT, height, seedling height	5	5	Vigor	PTHT		AQEA424	raj2003a	IRRI IR64/Azu DH QTL 2003	5	105.9	105.9	cM	S2AS3I6 (RFLP),CDO105 (RFLP)	RG13 (RFLP)
														7728	Oryza sativa	AQEA426	AQEA426-PTHT	TO:0000207	Vigor	plant height	PTHT	Chr. 5	18874932	18875558	plant height	PH, PHT, height, seedling height	5	5	Vigor	PTHT		AQEA426	raj2003a	IRRI IR64/Azu DH QTL 2003	5	105.9	105.9	cM	S2AS3I6 (RFLP),CDO105 (RFLP)	RG13 (RFLP)
														7297	Oryza sativa	AQEA428	AQEA428-PTHT	TO:0000207	Vigor	plant height	PTHT	Chr. 5	18874932	18875558	plant height	PH, PHT, height, seedling height	5	5	Vigor	PTHT		AQEA428	raj2003a	IRRI IR64/Azu DH QTL 2003	5	105.9	105.9	cM	S2AS3I6 (RFLP),CDO105 (RFLP)	RG13 (RFLP)
														7390	Oryza sativa	AQEA430	AQEA430-PTHT	TO:0000207	Vigor	plant height	PTHT	Chr. 5	18874932	18875558	plant height	PH, PHT, height, seedling height	5	5	Vigor	PTHT		AQEA430	raj2003a	IRRI IR64/Azu DH QTL 2003	5	105.9	105.9	cM	S2AS3I6 (RFLP),CDO105 (RFLP)	RG13 (RFLP)
														6837	Oryza sativa	AQDS065	AQDS065-PTHT	TO:0000207	Vigor	plant height	PTHT	Chr. 5	18874932	18875558	plant height	PH, PHT, height, seedling height	5	5	Vigor	PTHT		AQDS065	liz1995a	TAMU Lem/Teq RI QTL 1995	5	94	94	cM	RG182 (RFLP),RG470 (RFLP)	RG13 (RFLP)
Plant height	6	2009-Stuttgart, AR	Con673-MRG2431	MRG2431	21-39.2	28.4	4.8	4.65	6.86898	7.67107	3.5	qpht-4	ph6, qPH2-6-1	7068	Oryza sativa	AQCU129	AQCU129-PTHT	TO:0000207	Vigor	plant height	PTHT	Chr. 6	17054655	17055184	plant height	PH, PHT, height, seedling height	6	6	Vigor	PTHT		AQCU129	liz2001a	IRRI Lem/Teq RI QTL 2001	6	136.6	142.7	cM	G294 (RFLP),G1314 (RFLP)	G1468 (RFLP),RG424 (RFLP)	628	656	qPH2-6-1	Morphological trait	Dwarf	2	6	6927624	20691040
Plant height	6	2010-Stuttgart, AR	Con673-RM541	MRG2431	21-39.2	31.4	4.5		6.70281	6.56674	3.6			6824	Oryza sativa	AQHE133	AQHE133-PTHT	TO:0000207	Vigor	plant height	PTHT	Chr. 6	6998987	6999331	plant height	PH, PHT, height, seedling height	6a	6	Vigor	PTHT		AQHE133	pra2002a	Aberdeen Bala/Azu QTL 2002	6a	51.9	51.9	cM	RG213 (RFLP)	RM7488 (SSR)	643	1006	ph6	Morphological trait	Dwarf	2	6	6927624	29906021
Plant height	6	2011-Stuttgart, AR	RM162-RM5371	RM5371	55-63.8	62	5.04	5.04	7.03892	-5.32973	3.7	qpht-5	Fh6-2, ph6.1, QPh6	6935	Oryza sativa	CQZ10	CQZ10-PTHT	TO:0000207	Vigor	plant height	PTHT	Chr. 6	24033542	24033886	plant height	PH, PHT, height, seedling height	6	6	Vigor	PTHT	Fh6-2	CQZ10	licy2001a	Zejiang IR64/Azu DH QTL 2001	6	93.4	123.9	cM	RG648 (RFLP),RG172 (RFLP)	RG424 (RFLP),RG162 (RFLP)
														6882	Oryza sativa	AQFE098	AQFE098-PTHT	TO:0000207	Vigor	plant height	PTHT	Chr. 6	24035491	24035615	plant height	PH, PHT, height, seedling height	6	6	Vigor	PTHT	ph6.1	AQFE098	thm2004a	Cornell Jef/Oruf BC QTL 2003	6	64.6	87.5	cM	RM3 (SSR),RM340 (SSR)	RM162 (SSR),CDO544 (RFLP),RM30 (SSR)
														7560	Oryza sativa	AQFE099	AQFE099-PTHT	TO:0000207	Vigor	plant height	PTHT	Chr. 6	24035491	24035615	plant height	PH, PHT, height, seedling height	6	6	Vigor	PTHT	ph6.1	AQFE099	thm2004a	Cornell Jef/Oruf BC QTL 2003	6	64.6	87.5	cM	RM3 (SSR),RM340 (SSR)	RM162 (SSR),CDO544 (RFLP),RM30 (SSR)
														7104	Oryza sativa	AQFW008	AQFW008-PTHT	TO:0000207	Vigor	plant height	PTHT	Chr. 6	26707816	28599319	plant height	PH, PHT, height, seedling height	6	6	Vigor	PTHT	QPh6	AQFW008	liz2001a	IRRI Lem/Teq RI QTL 2001	6	185	223.7	cM	HHU37 (RFLP),RG653 (RFLP)	RZ682 (RFLP),RM30 (SSR),RM340 (SSR),C236 (RFLP)
Plant height	7	2010-Stuttgart, AR	RM418-RM505	RM560	28.9-53.6	35.1	5.06	4.76	5.30521	-4.16203	3.6	qpht-6	ph-7, Ph7a, Fh7-2	7081	Oryza sativa	AQCU063	AQCU063-PTHT	TO:0000207	Vigor	plant height	PTHT	Chr. 7	18683511	18686761	plant height	PH, PHT, height, seedling height	7	7	Vigor	PTHT		AQCU063	liz2001a	IRRI Lem/Teq RI QTL 2001	7	39.6	41.7	cM	CDO385 (RFLP),G20 (RFLP)	C285 (RFLP),RG678 (RFLP)
Plant height	7	2009-Stuttgart, AR	RM418-RM505	RM560	28.9-53.6	35.8	5.36		4.83008	-4.43219	3.5			6615	Oryza sativa	CQB23	CQB23-PTHT	TO:0000207	Vigor	plant height	PTHT	Chr. 7	18683511	24085506	plant height	PH, PHT, height, seedling height	7	7	Vigor	PTHT	ph-7	CQB23	shl1998a	IGCN ZYQ18/JX17 DH QTL 1998	7	44.6	67.7	cM	RM47 (SSR),CT369 (SSR)	RG650 (RFLP),RG4 (RFLP),RG678 (RFLP),C285 (RFLP)
Plant height	7	2011-Stuttgart, AR	RM418-RM505	RM560	28.9-53.6	34.3	3.86		4.78571	-3.83762	3.7			7099	Oryza sativa	AQDJ002	AQDJ002-PTHT	TO:0000207	Vigor	plant height	PTHT	Chr. 7	18683511	24085506	plant height	PH, PHT, height, seedling height	7	7	Vigor	PTHT	Ph7a	AQDJ002	shl1998a	IGCN ZYQ18/JX17 DH QTL 1998	7	44.6	67.7	cM	RM47 (SSR),CT369 (SSR)	RG650 (RFLP),RG4 (RFLP),RG678 (RFLP),C285 (RFLP)
														7666	Oryza sativa	CQZ13	CQZ13-PTHT	TO:0000207	Vigor	plant height	PTHT	Chr. 7	20732340	20733138	plant height	PH, PHT, height, seedling height	7	7	Vigor	PTHT	Fh7-2	CQZ13	licy2001a	Zejiang IR64/Azu DH QTL 2001	7	114.8	128.9	cM	CDO59 (RFLP),RZ337 (RFLP)	RG711 (RFLP)
														7414	Oryza sativa	AQHE139	AQHE139-PTHT	TO:0000207	Vigor	plant height	PTHT	Chr. 7	22247946	22251749	plant height	PH, PHT, height, seedling height	7	7	Vigor	PTHT		AQHE139	pra2002a	Aberdeen Bala/Azu QTL 2002	7	112.8	112.8	cM	C451 (RFLP),RG650 (RFLP)	R1357 (RFLP)
														7688	Oryza sativa	AQHH023	AQHH023-PTHT	TO:0000207	Vigor	plant height	PTHT	Chr. 7	24085141	24085506	plant height	PH, PHT, height, seedling height	7	7	Vigor	PTHT		AQHH023	srk2001a	IRRI IR74/Jalmagna RI AFLP/RFLP QTL 2001	7	100.2	137.9	cM		RG650 (RFLP)
Plant height	9	2010-Beaumont, TX	RM107-LJSSR1	RM107	66.3-77.1	69.4	6.11	5.11	7.71601	4.24257	3.4	qpht-7	Fh9-2	7842	Oryza sativa	CQZ18	CQZ18-PTHT	TO:0000207	Vigor	plant height	PTHT	Chr. 9	20481606	20482185	plant height	PH, PHT, height, seedling height	9	9	Vigor	PTHT	Fh9-2	CQZ18	licy2001a	Zejiang IR64/Azu DH QTL 2001	9	112.4	130	cM	R0570 (RFLP),RZ4O4 (RFLP)	RG667 (RFLP),R0451 (RFLP)
Plant height	9	2009-Stuttgart, AR	RM107-LJSSR1	RM107	66.3-77.1	71.4	4.11		4.61591	4.35488	3.5
Plant height	11	2011-Stuttgart, AR	RM3605-RM254	RM254	52.5-66.1	62	3.93	3.93	5.81589	-4.35358	3.7	qpht-8	qPH-11-1	7364	Oryza sativa	AQEA373	AQEA373-PTHT	TO:0000207	Vigor	plant height	PTHT	Chr. 11	20336572	20337612	plant height	PH, PHT, height, seedling height	11	11	Vigor	PTHT		AQEA373	raj2003a	IRRI IR64/Azu DH QTL 2003	11	92.9	92.9	cM	r6 (RFLP),RG1109 (RFLP)	RG103 (RFLP)	963	676	qPH-11-1	Morphological trait	Dwarf	2	11	20100938	20702000
														6901	Oryza sativa	AQEA375	AQEA375-PTHT	TO:0000207	Vigor	plant height	PTHT	Chr. 11	20336572	20337612	plant height	PH, PHT, height, seedling height	11	11	Vigor	PTHT		AQEA375	raj2003a	IRRI IR64/Azu DH QTL 2003	11	92.9	92.9	cM	r6 (RFLP),RG1109 (RFLP)	RG103 (RFLP)
														7648	Oryza sativa	AQEA377	AQEA377-PTHT	TO:0000207	Vigor	plant height	PTHT	Chr. 11	20336572	20337612	plant height	PH, PHT, height, seedling height	11	11	Vigor	PTHT		AQEA377	raj2003a	IRRI IR64/Azu DH QTL 2003	11	92.9	92.9	cM	r6 (RFLP),RG1109 (RFLP)	RG103 (RFLP)
														7845	Oryza sativa	AQEA379	AQEA379-PTHT	TO:0000207	Vigor	plant height	PTHT	Chr. 11	20336572	20337612	plant height	PH, PHT, height, seedling height	11	11	Vigor	PTHT		AQEA379	raj2003a	IRRI IR64/Azu DH QTL 2003	11	92.9	92.9	cM	r6 (RFLP),RG1109 (RFLP)	RG103 (RFLP)
														7403	Oryza sativa	AQEA381	AQEA381-PTHT	TO:0000207	Vigor	plant height	PTHT	Chr. 11	20336572	20337612	plant height	PH, PHT, height, seedling height	11	11	Vigor	PTHT		AQEA381	raj2003a	IRRI IR64/Azu DH QTL 2003	11	92.9	92.9	cM	r6 (RFLP),RG1109 (RFLP)	RG103 (RFLP)
														7021	Oryza sativa	AQEA383	AQEA383-PTHT	TO:0000207	Vigor	plant height	PTHT	Chr. 11	20336572	20337612	plant height	PH, PHT, height, seedling height	11	11	Vigor	PTHT		AQEA383	raj2003a	IRRI IR64/Azu DH QTL 2003	11	92.9	92.9	cM	r6 (RFLP),RG1109 (RFLP)	RG103 (RFLP)
														6612	Oryza sativa	AQEA433	AQEA433-PTHT	TO:0000207	Vigor	plant height	PTHT	Chr. 11	23154725	23155291	plant height	PH, PHT, height, seedling height	11	11	Vigor	PTHT		AQEA433	raj2003a	IRRI IR64/Azu DH QTL 2003	11	119.2	119.2	cM	RG103 (RFLP),r2 (RFLP),r3 (RFLP),r5 (RFLP),r10 (RFLP)	RG1109 (RFLP)
														6701	Oryza sativa	AQEA435	AQEA435-PTHT	TO:0000207	Vigor	plant height	PTHT	Chr. 11	23154725	23155291	plant height	PH, PHT, height, seedling height	11	11	Vigor	PTHT		AQEA435	raj2003a	IRRI IR64/Azu DH QTL 2003	11	119.2	119.2	cM	RG103 (RFLP),r2 (RFLP),r3 (RFLP),r5 (RFLP),r10 (RFLP)	RG1109 (RFLP)
														7742	Oryza sativa	AQEA437	AQEA437-PTHT	TO:0000207	Vigor	plant height	PTHT	Chr. 11	23154725	23155291	plant height	PH, PHT, height, seedling height	11	11	Vigor	PTHT		AQEA437	raj2003a	IRRI IR64/Azu DH QTL 2003	11	119.2	119.2	cM	RG103 (RFLP),r2 (RFLP),r3 (RFLP),r5 (RFLP),r10 (RFLP)	RG1109 (RFLP)
														6946	Oryza sativa	AQEA439	AQEA439-PTHT	TO:0000207	Vigor	plant height	PTHT	Chr. 11	23154725	23155291	plant height	PH, PHT, height, seedling height	11	11	Vigor	PTHT		AQEA439	raj2003a	IRRI IR64/Azu DH QTL 2003	11	119.2	119.2	cM	RG103 (RFLP),r2 (RFLP),r3 (RFLP),r5 (RFLP),r10 (RFLP)	RG1109 (RFLP)
														7277	Oryza sativa	AQEA441	AQEA441-PTHT	TO:0000207	Vigor	plant height	PTHT	Chr. 11	23154725	23155291	plant height	PH, PHT, height, seedling height	11	11	Vigor	PTHT		AQEA441	raj2003a	IRRI IR64/Azu DH QTL 2003	11	119.2	119.2	cM	RG103 (RFLP),r2 (RFLP),r3 (RFLP),r5 (RFLP),r10 (RFLP)	RG1109 (RFLP)
														7462	Oryza sativa	AQEA443	AQEA443-PTHT	TO:0000207	Vigor	plant height	PTHT	Chr. 11	23154725	23155291	plant height	PH, PHT, height, seedling height	11	11	Vigor	PTHT		AQEA443	raj2003a	IRRI IR64/Azu DH QTL 2003	11	119.2	119.2	cM	RG103 (RFLP),r2 (RFLP),r3 (RFLP),r5 (RFLP),r10 (RFLP)	RG1109 (RFLP)
														7157	Oryza sativa	AQEA445	AQEA445-PTHT	TO:0000207	Vigor	plant height	PTHT	Chr. 11	23154725	23155291	plant height	PH, PHT, height, seedling height	11	11	Vigor	PTHT		AQEA445	raj2003a	IRRI IR64/Azu DH QTL 2003	11	119.2	119.2	cM	RG103 (RFLP),r2 (RFLP),r3 (RFLP),r5 (RFLP),r10 (RFLP)	RG1109 (RFLP)
														6690	Oryza sativa	AQEA447	AQEA447-PTHT	TO:0000207	Vigor	plant height	PTHT	Chr. 11	23154725	23155291	plant height	PH, PHT, height, seedling height	11	11	Vigor	PTHT		AQEA447	raj2003a	IRRI IR64/Azu DH QTL 2003	11	119.2	119.2	cM	RG103 (RFLP),r2 (RFLP),r3 (RFLP),r5 (RFLP),r10 (RFLP)	RG1109 (RFLP)
														7567	Oryza sativa	AQEA449	AQEA449-PTHT	TO:0000207	Vigor	plant height	PTHT	Chr. 11	23154725	23155291	plant height	PH, PHT, height, seedling height	11	11	Vigor	PTHT		AQEA449	raj2003a	IRRI IR64/Azu DH QTL 2003	11	119.2	119.2	cM	RG103 (RFLP),r2 (RFLP),r3 (RFLP),r5 (RFLP),r10 (RFLP)	RG1109 (RFLP)
														6558	Oryza sativa	AQCU061	AQCU061-PTHT	TO:0000207	Vigor	plant height	PTHT	Chr. 11	23154725	23155291	plant height	PH, PHT, height, seedling height	11	11	Vigor	PTHT		AQCU061	liz2001a	IRRI Lem/Teq RI QTL 2001	11	164.5	164.5	cM	RM206 (SSR),RM254 (SSR)	RG1109 (RFLP)
														7228	Oryza sativa	AQHE125	AQHE125-PTHT	TO:0000207	Vigor	plant height	PTHT	Chr. 11	21425287	21426217	plant height	PH, PHT, height, seedling height	11	11	Vigor	PTHT		AQHE125	pra2002a	Aberdeen Bala/Azu QTL 2002	11	97.8	97.8	cM	RG2 (RFLP),G1465 (RFLP)	C189 (RFLP)
Plant height	12	2010-Beaumont, TX	RM3726- RM1300	RM1300	61.4-78.7	71.8	3.48	3.48	4.87192	-3.5006	3.4	qpht-9	ph12.1, qPHT12-1, Ph12, Fh12	7459	Oryza sativa	AQBS021	AQBS021-PTHT	TO:0000207	Vigor	plant height	PTHT	Chr. 12	23373460	23373674	plant height	PH, PHT, height, seedling height	12	12	Vigor	PTHT	ph12.1	AQBS021	xij1998a	Cornell V20A/Oruf QTL 1998	12	91.4	91.4	cM	RG543 (RFLP),RG190 (RFLP)	CDO459 (RFLP)
														7271	Oryza sativa	CQAI5	CQAI5-PTHT	TO:0000207	Vigor	plant height	PTHT	Chr. 12	23603156	26017884	plant height	PH, PHT, height, seedling height	12	12	Vigor	PTHT	qPHT12-1	CQAI5	raj2003a	IRRI IR64/Azu DH QTL 2003	12	92.8	104.2	cM	RG457 (RFLP),RG181 (RFLP)	CDO344 (RFLP),RG901 (RFLP),RG463 (RFLP),RG958 (RFLP)
														7717	Oryza sativa	AQCN014	AQCN014-PTHT	TO:0000207	Vigor	plant height	PTHT	Chr. 12	23603156	26017884	plant height	PH, PHT, height, seedling height	12	12	Vigor	PTHT		AQCN014	raj2003a	IRRI IR64/Azu DH QTL 2003	12	81.2	104.2	cM	RG457 (RFLP),RG181 (RFLP)	CDO344 (RFLP),RG901 (RFLP),RG463 (RFLP),RG958 (RFLP)
														7804	Oryza sativa	CQAB80	CQAB80-PTHT	TO:0000207	Vigor	plant height	PTHT	Chr. 12	23603156	23603428	plant height	PH, PHT, height, seedling height	12	12	Vigor	PTHT	Ph12	CQAB80	licy2001a	Zejiang IR64/Azu DH QTL 2001	12	86	87.1	cM	RG463 (RFLP),RG958 (RFLP)	RG901 (RFLP),CDO344 (RFLP)
														7019	Oryza sativa	CQAB81	CQAB81-PTHT	TO:0000207	Vigor	plant height	PTHT	Chr. 12	23603156	23603428	plant height	PH, PHT, height, seedling height	12	12	Vigor	PTHT	Ph12	CQAB81	licy2001a	Zejiang IR64/Azu DH QTL 2001	12	86	87.1	cM	RG463 (RFLP),RG958 (RFLP)	RG901 (RFLP),CDO344 (RFLP)
														7583	Oryza sativa	CQAB82	CQAB82-PTHT	TO:0000207	Vigor	plant height	PTHT	Chr. 12	23603156	23603428	plant height	PH, PHT, height, seedling height	12	12	Vigor	PTHT	Ph12	CQAB82	licy2001a	Zejiang IR64/Azu DH QTL 2001	12	86	87.1	cM	RG463 (RFLP),RG958 (RFLP)	RG901 (RFLP),CDO344 (RFLP)
														6814	Oryza sativa	CQAB83	CQAB83-PTHT	TO:0000207	Vigor	plant height	PTHT	Chr. 12	23603156	23603428	plant height	PH, PHT, height, seedling height	12	12	Vigor	PTHT	Ph12	CQAB83	licy2001a	Zejiang IR64/Azu DH QTL 2001	12	86	87.1	cM	RG463 (RFLP),RG958 (RFLP)	RG901 (RFLP),CDO344 (RFLP)
														7406	Oryza sativa	CQAB84	CQAB84-PTHT	TO:0000207	Vigor	plant height	PTHT	Chr. 12	23603156	23603428	plant height	PH, PHT, height, seedling height	12	12	Vigor	PTHT	Ph12	CQAB84	licy2001a	Zejiang IR64/Azu DH QTL 2001	12	86	87.1	cM	RG463 (RFLP),RG958 (RFLP)	RG901 (RFLP),CDO344 (RFLP)
														6623	Oryza sativa	CQAB85	CQAB85-PTHT	TO:0000207	Vigor	plant height	PTHT	Chr. 12	23603156	23603428	plant height	PH, PHT, height, seedling height	12	12	Vigor	PTHT	Ph12	CQAB85	licy2001a	Zejiang IR64/Azu DH QTL 2001	12	86	87.1	cM	RG463 (RFLP),RG958 (RFLP)	RG901 (RFLP),CDO344 (RFLP)
														7216	Oryza sativa	CQAB86	CQAB86-PTHT	TO:0000207	Vigor	plant height	PTHT	Chr. 12	23603156	23603428	plant height	PH, PHT, height, seedling height	12	12	Vigor	PTHT	Ph12	CQAB86	licy2001a	Zejiang IR64/Azu DH QTL 2001	12	86	87.1	cM	RG463 (RFLP),RG958 (RFLP)	RG901 (RFLP),CDO344 (RFLP)
														7671	Oryza sativa	CQZ22	CQZ22-PTHT	TO:0000207	Vigor	plant height	PTHT	Chr. 12	24585902	24586392	plant height	PH, PHT, height, seedling height	12	12	Vigor	PTHT	Fh12	CQZ22	licy2001a	Zejiang IR64/Azu DH QTL 2001	12	67.2	83.9	cM	RG457 (RFLP),RG901 (RFLP)	RG463 (RFLP)
Tiller angle	1	2010-Stuttgart, AR	RM486-RM315	RM315	124.7-131.4	128.9	3.94	3.94	3.7703	0.302902	3.5	qpty-1	Novel
Tiller angle	6	2009-Beaumont, Tx	Con673-RM527	MRG2431	21-33.5	30	4.62	4.29667	8.62676	-0.913229	4	qpty-2	Novel
Tiller angle	6	2010-Stuttgart, AR	MRG2431-RM527	RM527	30.4-33.5	32.5	3.97		4.06485	-0.442942	3.5
Tiller angle	6	2009-Stuttgart, AR	Con673- RM541	RM527	21-39.2	35.1	4.3		6.56393	-0.632159	3.4
Tiller angle	9	2009-Beaumont, TX	RM434-LJSSR1	RM107	48.3-77.1	66.3	13.18	31.7983	37.8615	-1.61099	4	qpty-3	ta9, Ta, qTA-9a, ta9.1	11027	Oryza sativa	AQBC069	AQBC069-TIAG	TO:0000567	Anatomy	tiller angle	TIAG	Chr. 9	18513777	19427299	tiller angle	plant habit, tiller type	9	9	Anatomy	TIAG	ta9	AQBC069	raj2003a	IRRI IR64/Azu DH QTL 2003	9	71.3	74	cM	RZ422 (RFLP),RG667 (RFLP)	RZ228 (RFLP),RZ12 (RFLP)
Tiller angle	9	2010-Beaumont, TX	RM107-LJSSR1	RM107	66.3-77.1	69.6	45.6		58.782	-1.20548	3.6			11007	Oryza sativa	AQBC070	AQBC070-TIAG	TO:0000567	Anatomy	tiller angle	TIAG	Chr. 9	18513777	19427299	tiller angle	plant habit, tiller type	9	9	Anatomy	TIAG	ta9	AQBC070	raj2003a	IRRI IR64/Azu DH QTL 2003	9	71.3	74	cM	RZ422 (RFLP),RG667 (RFLP)	RZ228 (RFLP),RZ12 (RFLP)
Tiller angle	9	2009-Stuttgart, AR	RM107-LJSSR1	RM107	66.3-77.1	69.7	32.7		43.0102	-1.29605	3.4			11021	Oryza sativa	AQBC071	AQBC071-TIAG	TO:0000567	Anatomy	tiller angle	TIAG	Chr. 9	18513777	19427299	tiller angle	plant habit, tiller type	9	9	Anatomy	TIAG	ta9	AQBC071	raj2003a	IRRI IR64/Azu DH QTL 2003	9	71.3	74	cM	RZ422 (RFLP),RG667 (RFLP)	RZ228 (RFLP),RZ12 (RFLP)
Tiller angle	9	2010-Stuttgart, AR	RM434-LJSSR1	RM107	66.3-77.1	70.2	36.6		48.6381	-1.09132	3.5			11001	Oryza sativa	AQBC072	AQBC072-TIAG	TO:0000567	Anatomy	tiller angle	TIAG	Chr. 9	18513777	19427299	tiller angle	plant habit, tiller type	9	9	Anatomy	TIAG	ta9	AQBC072	raj2003a	IRRI IR64/Azu DH QTL 2003	9	71.3	74	cM	RZ422 (RFLP),RG667 (RFLP)	RZ228 (RFLP),RZ12 (RFLP)
Tiller angle	9	2011-Stuttgart, AR	RM434-LJSSR1	RM553	48.3-64.5	61.6	25.15		50.9286	-1.53264	3.7			11019	Oryza sativa	AQBC073	AQBC073-TIAG	TO:0000567	Anatomy	tiller angle	TIAG	Chr. 9	18513777	19427299	tiller angle	plant habit, tiller type	9	9	Anatomy	TIAG	ta9	AQBC073	raj2003a	IRRI IR64/Azu DH QTL 2003	9	71.3	74	cM	RZ422 (RFLP),RG667 (RFLP)	RZ228 (RFLP),RZ12 (RFLP)
Tiller angle	9	2012-Stuttgart, AR	RM107-LJSSR1	RM107	66.3-77.1	70.5	37.56		66.7066	-1.3649	3.6			10993	Oryza sativa	AQBV001	AQBV001-TIAG	TO:0000567	Anatomy	tiller angle	TIAG	Chr. 9	18513777	20482185	tiller angle	plant habit, tiller type	9b	9	Anatomy	TIAG	Ta	AQBV001	liz1995a	TAMU Lem/Teq RI QTL 1995	9b	16	27	cM	RZ660 (RFLP),RG570 (RFLP)	RZ228 (RFLP),RG667 (RFLP)
														11023	Oryza sativa	AQCH001	AQCH001-TIAG	TO:0000567	Anatomy	tiller angle	TIAG	Chr. 9	20481606	21189283	tiller angle	plant habit, tiller type	9	9	Anatomy	TIAG	qTA-9a	AQCH001	shl1998a	IGCN ZYQ18/JX17 DH QTL 1998	9	132.9	138.9	cM	RM201 (SSR),RZ404 (RFLP)	RG662 (RFLP),RM215 (SSR)
														10997	Oryza sativa	EQC0034	EQC0034-TIAG	TO:0000567	Anatomy	tiller angle	TIAG	Chr. 9	15662573	15662838	tiller angle	plant habit, tiller type	9	9	Anatomy	TIAG	ta9.1	EQC0034	lic2006a	USMSU O sativa CL16/O.nivara 80470 SSR QTL 2006	9	36	47	cM	MRG328 (SSR),RM434 (SSR)	MRG2769 (SSR),RC9-47 (SSR)
Number of tillers	1	2009-Stuttgart, AR	RM1-RM312	RM490	22.8-52.3	32.7	3.77	4.0225	6.67597	2.80764	3.4	qnot-1	tp1, tn1.1, qTN-1-1	11071	Oryza sativa	CQAJ3	CQAJ3-TINB	TO:0000346	Vigor	tiller number	TINB	Chr. 1	4753787	4754502	tiller number	BASAXIBRNB, TN, basal axillary branch number, culm number, number of basal tillers, stem number, stem number per plant, tiller number, tiller number per plant	1	1	Vigor	TINB	tp1	CQAJ3	tay1999a	Zh97/Ming63 CNHZAU F2 QTL 1999	1	125.8	136.9	cM	RG173 (RFLP),RM1 (SSR)	RG532 (RFLP),G359 (RFLP)
Number of tillers	1	2010-Beaumont, TX	RM1-RM312	RM490	22.8-52.3	31.7	4.02		6.09262	2.69352	3.5			11065	Oryza sativa	AQDY010	AQDY010-TINB	TO:0000346	Vigor	tiller number	TINB	Chr. 1	4753787	4754502	tiller number	BASAXIBRNB, TN, basal axillary branch number, culm number, number of basal tillers, stem number, stem number per plant, tiller number, tiller number per plant	1	1	Vigor	TINB		AQDY010	fuk2003a	IRRI Mil23/Aki RI QTL 2003	1	27.8	37.9	cM	R210 (RFLP),C955 (RFLP)	G359 (RFLP),XNpb90 (RFLP)
Number of tillers	1	2009-Beaumont, TX	RM1-RM312	RM490	22.8-52.3	35.3	4.87		13.2768	5.05896	3.9			11233	Oryza sativa	CQAW2	CQAW2-TINB	TO:0000346	Vigor	tiller number	TINB	Chr. 1	5094276	5095699	tiller number	BASAXIBRNB, TN, basal axillary branch number, culm number, number of basal tillers, stem number, stem number per plant, tiller number, tiller number per plant	1	1	Vigor	TINB		CQAW2	wag1994a	IRRI Mor/CO39 QTL 1994	1	112.2	123.8	cM	RG811 (RFLP)	RG140 (RFLP),RG612 (RFLP)
Number of tillers	1	2011-Stuttgart, AR	RM1-RM490	RM490	22.8-35.4	31	3.43		6.83932	2.04056	3.5			11161	Oryza sativa	EQC0002	EQC0002-TINB	TO:0000346	Vigor	tiller number	TINB	Chr. 1	4885844	4886070	tiller number	BASAXIBRNB, TN, basal axillary branch number, culm number, number of basal tillers, stem number, stem number per plant, tiller number, tiller number per plant	1	1	Vigor	TINB	tn1.1	EQC0002	lic2006a	USMSU O sativa CL16/O.nivara 80470 SSR QTL 2006	1	5.6	25.4	cM	RM495 (SSR),RC1-42 (SSR)	RC1-6 (SSR),MRG2364 (SSR),RM283 (SSR)
														11268	Oryza sativa	AQHR001	AQHR001-TINB	TO:0000346	Vigor	tiller number	TINB	Chr. 1	4753787	4754502	tiller number	BASAXIBRNB, TN, basal axillary branch number, culm number, number of basal tillers, stem number, stem number per plant, tiller number, tiller number per plant	1	1	Vigor	TINB	qTN-1-1	AQHR001	xiy2002a	CNHZAU Zh97/Ming63 RI QTL 2002	1	28.8	37.3	cM	R753 (RFLP),RM259 (SSR)	G359 (RFLP),RG532 (RFLP)
														11133	Oryza sativa	AQHR002	AQHR002-TINB	TO:0000346	Vigor	tiller number	TINB	Chr. 1	4753787	4754502	tiller number	BASAXIBRNB, TN, basal axillary branch number, culm number, number of basal tillers, stem number, stem number per plant, tiller number, tiller number per plant	1	1	Vigor	TINB	qTN-1-1	AQHR002	xiy2002a	CNHZAU Zh97/Ming63 RI QTL 2002	1	28.8	37.3	cM	R753 (RFLP),RM259 (SSR)	G359 (RFLP),RG532 (RFLP)
Number of tillers	2	2010-Beaumont, TX	RM452-RM561	RM561	33.6-60.9	46.6	6.44	6.44	8.34837	2.93415	3.5	qnot-2	qNOT2-1, mtn2-1, tn2-1, qNOT2-1	11253	Oryza sativa	AQA011	AQA011-TINB	TO:0000346	Vigor	tiller number	TINB	Chr. 2	17484665	19866086	tiller number	BASAXIBRNB, TN, basal axillary branch number, culm number, number of basal tillers, stem number, stem number per plant, tiller number, tiller number per plant	2	2	Vigor	TINB	qNOT2-1	AQA011	cou2001a	Cornell IR64/Azu DH QTL 2001	2	70.2	90.3	cM	RM29 (SSR),RM475 (SSR)	RG171 (RFLP),RM561 (SSR),RM341 (SSR),RG157 (RFLP)
														11126	Oryza sativa	AQBC038	AQBC038-TINB	TO:0000346	Vigor	tiller number	TINB	Chr. 2	10503368	17485139	tiller number	BASAXIBRNB, TN, basal axillary branch number, culm number, number of basal tillers, stem number, stem number per plant, tiller number, tiller number per plant	2	2	Vigor	TINB	mtn2-1	AQBC038	raj2003a	IRRI IR64/Azu DH QTL 2003	2	17.8	25.8	cM	RG437 (RFLP),RG157 (RFLP)	RG544 (RFLP),b9 (RFLP),RG171 (RFLP)
														11102	Oryza sativa	AQBE013	AQBE013-TINB	TO:0000346	Vigor	tiller number	TINB	Chr. 2	17484665	19866086	tiller number	BASAXIBRNB, TN, basal axillary branch number, culm number, number of basal tillers, stem number, stem number per plant, tiller number, tiller number per plant	2	2	Vigor	TINB	tn2-1	AQBE013	raj2003a	IRRI IR64/Azu DH QTL 2003	2	25.8	40.6	cM	b9 (RFLP),RZ318 (RFLP)	RG171 (RFLP),RG157 (RFLP)
														11228	Oryza sativa	AQBE014	AQBE014-TINB	TO:0000346	Vigor	tiller number	TINB	Chr. 2	17484665	19866086	tiller number	BASAXIBRNB, TN, basal axillary branch number, culm number, number of basal tillers, stem number, stem number per plant, tiller number, tiller number per plant	2	2	Vigor	TINB	tn2-1	AQBE014	raj2003a	IRRI IR64/Azu DH QTL 2003	2	25.8	40.6	cM	b9 (RFLP),RZ318 (RFLP)	RG171 (RFLP),RG157 (RFLP)
														11218	Oryza sativa	AQBE050	AQBE050-TINB	TO:0000346	Vigor	tiller number	TINB	Chr. 2	17484665	19866086	tiller number	BASAXIBRNB, TN, basal axillary branch number, culm number, number of basal tillers, stem number, stem number per plant, tiller number, tiller number per plant	2	2	Vigor	TINB	tn2-1	AQBE050	raj2003a	IRRI IR64/Azu DH QTL 2003	2	25.8	40.6	cM	b9 (RFLP),RZ318 (RFLP)	RG171 (RFLP),RG157 (RFLP)
														11119	Oryza sativa	AQBE051	AQBE051-TINB	TO:0000346	Vigor	tiller number	TINB	Chr. 2	17484665	19866086	tiller number	BASAXIBRNB, TN, basal axillary branch number, culm number, number of basal tillers, stem number, stem number per plant, tiller number, tiller number per plant	2	2	Vigor	TINB	tn2-1	AQBE051	raj2003a	IRRI IR64/Azu DH QTL 2003	2	25.8	40.6	cM	b9 (RFLP),RZ318 (RFLP)	RG171 (RFLP),RG157 (RFLP)
														11058	Oryza sativa	CQAI14	CQAI14-TINB	TO:0000346	Vigor	tiller number	TINB	Chr. 2	17484665	19866086	tiller number	BASAXIBRNB, TN, basal axillary branch number, culm number, number of basal tillers, stem number, stem number per plant, tiller number, tiller number per plant	2	2	Vigor	TINB	qNOT2-1	CQAI14	raj2003a	IRRI IR64/Azu DH QTL 2003	2	25.8	40.6	cM	b9 (RFLP),RZ318 (RFLP)	RG171 (RFLP),RG157 (RFLP)
Number of tillers	2	2010-Beaumont, TX	RM450-RM112	RM112	97.5-113.3	110	4.54	4.23	6.06187	2.40743	3.5	qnot-3	mtn2-2, tn2-2	11257	Oryza sativa	AQBC039	AQBC039-TINB	TO:0000346	Vigor	tiller number	TINB	Chr. 2	30916169	30916552	tiller number	BASAXIBRNB, TN, basal axillary branch number, culm number, number of basal tillers, stem number, stem number per plant, tiller number, tiller number per plant	2	2	Vigor	TINB	mtn2-2	AQBC039	raj2003a	IRRI IR64/Azu DH QTL 2003	2	111	115.9	cM	RZ58 (RFLP),RG95 (RFLP)	CDO686 (RFLP)
	2	2012-Stuttgart, AR	RM450-RM112	RM112	97.5-113.3	114	3.92		6.40931	1.75398	3.6			11148	Oryza sativa	AQBE015	AQBE015-TINB	TO:0000346	Vigor	tiller number	TINB	Chr. 2	30916169	30916552	tiller number	BASAXIBRNB, TN, basal axillary branch number, culm number, number of basal tillers, stem number, stem number per plant, tiller number, tiller number per plant	2	2	Vigor	TINB	tn2-2	AQBE015	raj2003a	IRRI IR64/Azu DH QTL 2003	2	111	115.9	cM	RZ58 (RFLP),RG95 (RFLP)	CDO686 (RFLP)
														11132	Oryza sativa	AQBE016	AQBE016-TINB	TO:0000346	Vigor	tiller number	TINB	Chr. 2	30916169	30916552	tiller number	BASAXIBRNB, TN, basal axillary branch number, culm number, number of basal tillers, stem number, stem number per plant, tiller number, tiller number per plant	2	2	Vigor	TINB	tn2-2	AQBE016	raj2003a	IRRI IR64/Azu DH QTL 2003	2	111	115.9	cM	RZ58 (RFLP),RG95 (RFLP)	CDO686 (RFLP)
														11227	Oryza sativa	AQBE052	AQBE052-TINB	TO:0000346	Vigor	tiller number	TINB	Chr. 2	30916169	30916552	tiller number	BASAXIBRNB, TN, basal axillary branch number, culm number, number of basal tillers, stem number, stem number per plant, tiller number, tiller number per plant	2	2	Vigor	TINB	tn2-2	AQBE052	raj2003a	IRRI IR64/Azu DH QTL 2003	2	111	115.9	cM	RZ58 (RFLP),RG95 (RFLP)	CDO686 (RFLP)
Number of tillers	3	2009-Beaumont, TX	RM15824-RM514	RM6759	113.5-145.5	131	5.04	5.04	13.6644	-4.04271	3.9	qnot-4	tn3-4	11146	Oryza sativa	AQBE022	AQBE022-TINB	TO:0000346	Vigor	tiller number	TINB	Chr. 3	32945649	32949568	tiller number	BASAXIBRNB, TN, basal axillary branch number, culm number, number of basal tillers, stem number, stem number per plant, tiller number, tiller number per plant	3	3	Vigor	TINB	tn3-4	AQBE022	raj2003a	IRRI IR64/Azu DH QTL 2003	3	187.5	191.6	cM	Pgi1 (RFLP),RG418 (RFLP)	CDO87 (RFLP),RG910 (RFLP)
														11224	Oryza sativa	AQBE023	AQBE023-TINB	TO:0000346	Vigor	tiller number	TINB	Chr. 3	32945649	32949568	tiller number	BASAXIBRNB, TN, basal axillary branch number, culm number, number of basal tillers, stem number, stem number per plant, tiller number, tiller number per plant	3	3	Vigor	TINB	tn3-4	AQBE023	raj2003a	IRRI IR64/Azu DH QTL 2003	3	187.5	191.6	cM	Pgi1 (RFLP),RG418 (RFLP)	CDO87 (RFLP),RG910 (RFLP)
														11118	Oryza sativa	AQBE024	AQBE024-TINB	TO:0000346	Vigor	tiller number	TINB	Chr. 3	32945649	32949568	tiller number	BASAXIBRNB, TN, basal axillary branch number, culm number, number of basal tillers, stem number, stem number per plant, tiller number, tiller number per plant	3	3	Vigor	TINB	tn3-4	AQBE024	raj2003a	IRRI IR64/Azu DH QTL 2003	3	187.5	191.6	cM	Pgi1 (RFLP),RG418 (RFLP)	CDO87 (RFLP),RG910 (RFLP)
														11252	Oryza sativa	AQBE025	AQBE025-TINB	TO:0000346	Vigor	tiller number	TINB	Chr. 3	32945649	32949568	tiller number	BASAXIBRNB, TN, basal axillary branch number, culm number, number of basal tillers, stem number, stem number per plant, tiller number, tiller number per plant	3	3	Vigor	TINB	tn3-4	AQBE025	raj2003a	IRRI IR64/Azu DH QTL 2003	3	187.5	191.6	cM	Pgi1 (RFLP),RG418 (RFLP)	CDO87 (RFLP),RG910 (RFLP)
														11150	Oryza sativa	AQBE026	AQBE026-TINB	TO:0000346	Vigor	tiller number	TINB	Chr. 3	32945649	32949568	tiller number	BASAXIBRNB, TN, basal axillary branch number, culm number, number of basal tillers, stem number, stem number per plant, tiller number, tiller number per plant	3	3	Vigor	TINB	tn3-4	AQBE026	raj2003a	IRRI IR64/Azu DH QTL 2003	3	187.5	191.6	cM	Pgi1 (RFLP),RG418 (RFLP)	CDO87 (RFLP),RG910 (RFLP)
														11179	Oryza sativa	AQBE057	AQBE057-TINB	TO:0000346	Vigor	tiller number	TINB	Chr. 3	32945649	32949568	tiller number	BASAXIBRNB, TN, basal axillary branch number, culm number, number of basal tillers, stem number, stem number per plant, tiller number, tiller number per plant	3	3	Vigor	TINB	tn3-4	AQBE057	raj2003a	IRRI IR64/Azu DH QTL 2003	3	187.5	191.6	cM	Pgi1 (RFLP),RG418 (RFLP)	CDO87 (RFLP),RG910 (RFLP)
														11051	Oryza sativa	AQBE058	AQBE058-TINB	TO:0000346	Vigor	tiller number	TINB	Chr. 3	32945649	32949568	tiller number	BASAXIBRNB, TN, basal axillary branch number, culm number, number of basal tillers, stem number, stem number per plant, tiller number, tiller number per plant	3	3	Vigor	TINB	tn3-4	AQBE058	raj2003a	IRRI IR64/Azu DH QTL 2003	3	187.5	191.6	cM	Pgi1 (RFLP),RG418 (RFLP)	CDO87 (RFLP),RG910 (RFLP)
Number of tillers	4	2010-Beaumont, TX	RM451-RM124	RM348	74.4-104	82.2	6.79	6.095	9.4815	-3.02073	3.5	qnot-5	tp4, mtn4, tn4-3	11042	Oryza sativa	AQAG010	AQAG010-TINB	TO:0000346	Vigor	tiller number	TINB	Chr. 4	30334770	30772540	tiller number	BASAXIBRNB, TN, basal axillary branch number, culm number, number of basal tillers, stem number, stem number per plant, tiller number, tiller number per plant	4	4	Vigor	TINB	tp4	AQAG010	xiy2002a	CNHZAU Zh97/Ming63 RI QTL 2002	4	107.9	114.3	cM	RM241 (SSR),G235 (RFLP)	G102 (RFLP),RM255 (SSR)
Number of tillers	4	2011-Stuttgart, AR	RM348-RM124	RM348	87.8-104	99.5	5.4		10.001	-2.24341	3.5			11247	Oryza sativa	AQDY070	AQDY070-TINB	TO:0000346	Vigor	tiller number	TINB	Chr. 4	31471245	31471486	tiller number	BASAXIBRNB, TN, basal axillary branch number, culm number, number of basal tillers, stem number, stem number per plant, tiller number, tiller number per plant	4	4	Vigor	TINB		AQDY070	fuk2003a	IRRI Mil23/Aki RI QTL 2003	4	125.4	149.4	cM	C513 (RFLP),XNpb264 (RFLP)	XNpb161 (RFLP),XNpb331 (RFLP),G235 (RFLP)
														11086	Oryza sativa	AQBC044	AQBC044-TINB	TO:0000346	Vigor	tiller number	TINB	Chr. 4	33663984	34698383	tiller number	BASAXIBRNB, TN, basal axillary branch number, culm number, number of basal tillers, stem number, stem number per plant, tiller number, tiller number per plant	4	4	Vigor	TINB	mtn4	AQBC044	raj2003a	IRRI IR64/Azu DH QTL 2003	4	108.3	111.5	cM	RZ590 (RFLP)	RG143 (RFLP),RG620 (RFLP)
														11062	Oryza sativa	AQBE028	AQBE028-TINB	TO:0000346	Vigor	tiller number	TINB	Chr. 4	33663984	34698383	tiller number	BASAXIBRNB, TN, basal axillary branch number, culm number, number of basal tillers, stem number, stem number per plant, tiller number, tiller number per plant	4	4	Vigor	TINB	tn4-3	AQBE028	raj2003a	IRRI IR64/Azu DH QTL 2003	4	108.3	111.5	cM	RZ590 (RFLP)	RG143 (RFLP),RG620 (RFLP)
														11207	Oryza sativa	AQBE029	AQBE029-TINB	TO:0000346	Vigor	tiller number	TINB	Chr. 4	33663984	34698383	tiller number	BASAXIBRNB, TN, basal axillary branch number, culm number, number of basal tillers, stem number, stem number per plant, tiller number, tiller number per plant	4	4	Vigor	TINB	tn4-3	AQBE029	raj2003a	IRRI IR64/Azu DH QTL 2003	4	108.3	111.5	cM	RZ590 (RFLP)	RG143 (RFLP),RG620 (RFLP)
														11230	Oryza sativa	AQBE061	AQBE061-TINB	TO:0000346	Vigor	tiller number	TINB	Chr. 4	33663984	34698383	tiller number	BASAXIBRNB, TN, basal axillary branch number, culm number, number of basal tillers, stem number, stem number per plant, tiller number, tiller number per plant	4	4	Vigor	TINB	tn4-3	AQBE061	raj2003a	IRRI IR64/Azu DH QTL 2003	4	108.3	111.5	cM	RZ590 (RFLP)	RG143 (RFLP),RG620 (RFLP)
														11124	Oryza sativa	CQAR11	CQAR11-TINB	TO:0000346	Vigor	tiller number	TINB	Chr. 4	31452422	31452888	tiller number	BASAXIBRNB, TN, basal axillary branch number, culm number, number of basal tillers, stem number, stem number per plant, tiller number, tiller number per plant	4	4	Vigor	TINB		CQAR11	yunxu1995a	IGCAS ZYQ8/JX17 F2 QTL 1995	4	20	50	cM	RG620 (RFLP)	RG776 (RFLP),RG449 (RFLP)
Number of tillers	7	2010-Beaumont, TX	RM125-RM418	RM125	14.1-28.9	18.9	5.79	5.125	7.94419	2.76655	3.5	qnot-6	tp7, tn7.1, qTN-7-2	11158	Oryza sativa	AQQ010	AQQ010-TINB	TO:0000346	Vigor	tiller number	TINB	Chr. 7	7232181	16874331	tiller number	BASAXIBRNB, TN, basal axillary branch number, culm number, number of basal tillers, stem number, stem number per plant, tiller number, tiller number per plant	7	7	Vigor	TINB	tp7	AQQ010	xiy2002a	CNHZAU Zh97/Ming63 RI QTL 2002	7	51.5	59.5	cM	e11k3 (RFLP),RG678 (RFLP)	C1023 (RFLP),R1440 (RFLP)
Number of tillers	7	2011-Stuttgart, AR	RM5711-RM125	RM125	0-14.1	10.9	4.46		8.15063	2.03919	3.5			11068	Oryza sativa	AQQ013	AQQ013-TINB	TO:0000346	Vigor	tiller number	TINB	Chr. 7	7232181	16874331	tiller number	BASAXIBRNB, TN, basal axillary branch number, culm number, number of basal tillers, stem number, stem number per plant, tiller number, tiller number per plant	7	7	Vigor	TINB	tp7	AQQ013	xiy2002a	CNHZAU Zh97/Ming63 RI QTL 2002	7	51.5	59.5	cM	e11k3 (RFLP),RG678 (RFLP)	C1023 (RFLP),R1440 (RFLP)
														11259	Oryza sativa	EQC0024	EQC0024-TINB	TO:0000346	Vigor	tiller number	TINB	Chr. 7	12712017	12712189	tiller number	BASAXIBRNB, TN, basal axillary branch number, culm number, number of basal tillers, stem number, stem number per plant, tiller number, tiller number per plant	7	7	Vigor	TINB	tn7.1	EQC0024	lic2006a	USMSU O sativa CL16/O.nivara 80470 SSR QTL 2006	7	20	31	cM	MRG5906 (SSR),RM542 (SSR)	RC7-20 (SSR),RC7-31 (SSR)
														11048	Oryza sativa	AQHR020	AQHR020-TINB	TO:0000346	Vigor	tiller number	TINB	Chr. 7	7232181	16874331	tiller number	BASAXIBRNB, TN, basal axillary branch number, culm number, number of basal tillers, stem number, stem number per plant, tiller number, tiller number per plant	7	7	Vigor	TINB	qTN-7-2	AQHR020	xiy2002a	CNHZAU Zh97/Ming63 RI QTL 2002	7	51.5	59.5	cM	e11k3 (RFLP),RG678 (RFLP)	C1023 (RFLP),R1440 (RFLP)
Number of tillers	9	2010-Beaumont, TX	RM434-LJSSR1	RM553	48.3-77.1	70.8	7.31	6.25667	9.68934	-3.07545	3.5	qnot-7	qNOT9-1	11192	Oryza sativa	AQDY118	AQDY118-TINB	TO:0000346	Vigor	tiller number	TINB	Chr. 9	15322119	17837010	tiller number	BASAXIBRNB, TN, basal axillary branch number, culm number, number of basal tillers, stem number, stem number per plant, tiller number, tiller number per plant	9	9	Vigor	TINB		AQDY118	fuk2003a	IRRI Mil23/Aki RI QTL 2003	9	48	72.9	cM	R1751 (RFLP),G1445 (RFLP)	G385 (RFLP),XNpb13 (RFLP),XNpb211 (RFLP),R2638 (RFLP),G393 (RFLP)
Number of tillers	9	2011-Stuttgart, AR	RM434-LJSSR1	RM107	48.3-77.1	67.2	5.88		9.16807	-2.18614	3.5			11248	Oryza sativa	AQA015	AQA015-TINB	TO:0000346	Vigor	tiller number	TINB	Chr. 9	11807446	15662838	tiller number	BASAXIBRNB, TN, basal axillary branch number, culm number, number of basal tillers, stem number, stem number per plant, tiller number, tiller number per plant	9	9	Vigor	TINB	qNOT9-1	AQA015	cou2001a	Cornell IR64/Azu DH QTL 2001	9	26.6	57.7	cM	G103 (RFLP),RM410 (SSR)	RZ206 (RFLP),RM321 (SSR),RM105 (SSR),RM460 (SSR),RM409 (SSR),RM566 (SSR),RZ422 (RFLP),RM434 (SSR)
Number of tillers	9	2012-Stuttgart, AR	RM107-LJSSR1	RM107	66.3-77.1	74.3	5.58		9.3386	-2.12562	3.6			11251	Oryza sativa	CQAI18	CQAI18-TINB	TO:0000346	Vigor	tiller number	TINB	Chr. 9	11807446	15547564	tiller number	BASAXIBRNB, TN, basal axillary branch number, culm number, number of basal tillers, stem number, stem number per plant, tiller number, tiller number per plant	9	9	Vigor	TINB	qNOT9-1	CQAI18	raj2003a	IRRI IR64/Azu DH QTL 2003	9	34.8	60.8	cM	G103 (RFLP),RZ228 (RFLP)	RZ206 (RFLP),RZ422 (RFLP)
Panicle length	1	2009-Beaumont, TX	RM302-RM315	RM486	115.6-131.4	131	5.14	5.14	16.93	1.21523	3.6	qple-1	pI1.1, qPL-1	5941	Oryza sativa	AQBS022	AQBS022-PNLG	TO:0000040	Anatomy	panicle length	PNLG	Chr. 1	34937981	34940769	panicle length	PL, PLT, PnL, ear length, spike length	1	1	Anatomy	PNLG	pl1.1	AQBS022	xij1998a	Cornell V20A/Oruf QTL 1998	1	124.3	124.3	cM	RZ237 (RFLP),RG236 (RFLP),RG331 (RFLP)	RZ730 (RFLP)
														5796	Oryza sativa	AQGP011	AQGP011-PNLG	TO:0000040	Anatomy	panicle length	PNLG	Chr. 1	34032918	34940769	panicle length	PL, PLT, PnL, ear length, spike length	1	1	Anatomy	PNLG	qPL-1	AQGP011	cou2001a	Cornell IR64/Azu DH QTL 2001	1	154.8	154.8	cM	RM486 (SSR),RM265 (SSR)	RM226 (SSR),RZ730 (RFLP)
Panicle length	2	2011-Stuttgart, AR	RM450-RM166	RM112	97.5-126.4	115.2	5.07	5.07	7.71979	-0.680981	3.6	qple-2	pI2a	5779	Oryza sativa	AQDQ013	AQDQ013-PNLG	TO:0000040	Anatomy	panicle length	PNLG	Chr. 2	29761981	33939159	panicle length	PL, PLT, PnL, ear length, spike length	2	2	Anatomy	PNLG	pl2a	AQDQ013	zhj1997a	CNRRI Tes/CB QTL 1997	2	0	26.4	cM		RG256 (RFLP),RG324 (RFLP)
														5960	Oryza sativa	AQDQ014	AQDQ014-PNLG	TO:0000040	Anatomy	panicle length	PNLG	Chr. 2	29761981	33939159	panicle length	PL, PLT, PnL, ear length, spike length	2	2	Anatomy	PNLG	pl2a	AQDQ014	zhj1997a	CNRRI Tes/CB QTL 1997	2	0	39.3	cM	RG139 (RFLP)	RG256 (RFLP),RG324 (RFLP)
														5861	Oryza sativa	AQFJ041	AQFJ041-PNLG	TO:0000040	Anatomy	panicle length	PNLG	Chr. 2	32013785	32013912	panicle length	PL, PLT, PnL, ear length, spike length	2	2	Anatomy	PNLG		AQFJ041	jig2004a	CNHZAU Zhe97/Wuy2 QTL 2004	2	185.7	199	cM	RM240 (SSR),RM266 (SSR)	RM112 (SSR),RM108 (SSR)
														6034	Oryza sativa	CQAQ8	CQAQ8-PNLG	TO:0000040	Anatomy	panicle length	PNLG	Chr. 2	33938697	34282169	panicle length	PL, PLT, PnL, ear length, spike length	2	2	Anatomy	PNLG		CQAQ8	wup1995a	IRRI Pal/IR42 F2 QTL 1995	2	0	8.6	cM	RZ976 (RFLP)	RG151 (RFLP),RG256 (RFLP)
														5987	Oryza sativa	AQCU236	AQCU236-PNLG	TO:0000040	Anatomy	panicle length	PNLG	Chr. 2	29817446	29819264	panicle length	PL, PLT, PnL, ear length, spike length	2	2	Anatomy	PNLG		AQCU236	liz2001a	IRRI Lem/Teq RI QTL 2001	2	200.1	205.8	cM	RG139 (RFLP),RM250 (SSR)	RZ273 (RFLP),RZ260 (RFLP)
Panicle length	3	2011-Stuttgart, AR	RM1164-MRG6395	MRG6395	64.4-80.1	79	4.9	4.9	6.57706	-0.634749	3.6	qple-3	qPLT3-2	5998	Oryza sativa	AQDV047	AQDV047-PNLG	TO:0000040	Anatomy	panicle length	PNLG	Chr. 3	10599177	15472481	panicle length	PL, PLT, PnL, ear length, spike length	3	3	Anatomy	PNLG	qPLT3-2	AQDV047	raj2003a	IRRI IR64/Azu DH QTL 2003	3	51.3	86.7	cM	RZ678 (RFLP),RZ394 (RFLP)	RZ574 (RFLP),RZ284 (RFLP)
														6028	Oryza sativa	AQG006	AQG006-PNLG	TO:0000040	Anatomy	panicle length	PNLG	Chr. 3	10599177	15472481	panicle length	PL, PLT, PnL, ear length, spike length	3	3	Anatomy	PNLG	qPL-3	AQG006	cou2001a	Cornell IR64/Azu DH QTL 2001	3	85.1	115.9	cM	RM251 (SSR),RZ394 (RFLP)	RZ574 (RFLP),RM563 (SSR),RM282 (SSR),RM554 (SSR),RM338 (SSR),RM473 (SSR),RZ284 (RFLP)
														5971	Oryza sativa	AQED021	AQED021-PNLG	TO:0000040	Anatomy	panicle length	PNLG	Chr. 3	12407382	22339895	panicle length	PL, PLT, PnL, ear length, spike length	3	3	Anatomy	PNLG	pl3.1	AQED021	see2003a	Cornell IR64/IRG105 QTL 2003	3	80.3	112	cM	RM251 (SSR),RZ474 (RFLP)	RM282 (SSR),RZ672 (RFLP),RZ22 (RFLP)
														5825	Oryza sativa	AQED022	AQED022-PNLG	TO:0000040	Anatomy	panicle length	PNLG	Chr. 3	12407382	22339895	panicle length	PL, PLT, PnL, ear length, spike length	3	3	Anatomy	PNLG	pl3.1	AQED022	see2003a	Cornell IR64/IRG105 QTL 2003	3	80.3	112	cM	RM251 (SSR),RZ474 (RFLP)	RM282 (SSR),RZ672 (RFLP),RZ22 (RFLP)
														5966	Oryza sativa	AQDY052	AQDY052-PNLG	TO:0000040	Anatomy	panicle length	PNLG	Chr. 3	13132768	13133908	panicle length	PL, PLT, PnL, ear length, spike length	3	3	Anatomy	PNLG		AQDY052	fuk2003a	IRRI Mil23/Aki RI QTL 2003	3	22.9	30.8	cM	XNpb326 (RFLP),R2170 (RFLP)	XNpb74 (RFLP),C198 (RFLP)
														5997	Oryza sativa	AQDY053	AQDY053-PNLG	TO:0000040	Anatomy	panicle length	PNLG	Chr. 3	13132768	15335997	panicle length	PL, PLT, PnL, ear length, spike length	3	3	Anatomy	PNLG		AQDY053	fuk2003a	IRRI Mil23/Aki RI QTL 2003	3	30.8	39.5	cM	XNpb74 (RFLP),R250 (RFLP)	C198 (RFLP),R2170 (RFLP),Y3870L (RFLP),G144 (RFLP),XNpb79 (RFLP)
														5811	Oryza sativa	AQDY057	AQDY057-PNLG	TO:0000040	Anatomy	panicle length	PNLG	Chr. 3	14291043	14291967	panicle length	PL, PLT, PnL, ear length, spike length	3	3	Anatomy	PNLG		AQDY057	fuk2003a	IRRI Mil23/Aki RI QTL 2003	3	32.2	36.7	cM	C198 (RFLP),XNpb79 (RFLP),G144 (RFLP)	R2170 (RFLP),Y3870L (RFLP)
														5912	Oryza sativa	AQDY054	AQDY054-PNLG	TO:0000040	Anatomy	panicle length	PNLG	Chr. 3	15335340	25119024	panicle length	PL, PLT, PnL, ear length, spike length	3	3	Anatomy	PNLG		AQDY054	fuk2003a	IRRI Mil23/Aki RI QTL 2003	3	39.5	61.8	cM	Y3870L (RFLP),C136 (RFLP)	XNpb79 (RFLP),G144 (RFLP),R250 (RFLP)
														5865	Oryza sativa	AQDY056	AQDY056-PNLG	TO:0000040	Anatomy	panicle length	PNLG	Chr. 3	15335340	26729172	panicle length	PL, PLT, PnL, ear length, spike length	3	3	Anatomy	PNLG		AQDY056	fuk2003a	IRRI Mil23/Aki RI QTL 2003	3	39.5	71.4	cM	Y3870L (RFLP),G249 (RFLP)	XNpb79 (RFLP),G144 (RFLP),R250 (RFLP),C136 (RFLP)
														5892	Oryza sativa	AQDY058	AQDY058-PNLG	TO:0000040	Anatomy	panicle length	PNLG	Chr. 3	15335340	26729172	panicle length	PL, PLT, PnL, ear length, spike length	3	3	Anatomy	PNLG		AQDY058	fuk2003a	IRRI Mil23/Aki RI QTL 2003	3	39.5	71.4	cM	Y3870L (RFLP),G249 (RFLP)	XNpb79 (RFLP),G144 (RFLP),R250 (RFLP),C136 (RFLP)
														5849	Oryza sativa	AQCU234	AQCU234-PNLG	TO:0000040	Anatomy	panicle length	PNLG	Chr. 3	23088332	23088721	panicle length	PL, PLT, PnL, ear length, spike length	3	3	Anatomy	PNLG		AQCU234	liz2001a	IRRI Lem/Teq RI QTL 2001	3	174	178.7	cM	RM16 (SSR),RZ474 (RFLP)	RZ403 (RFLP),RG482 (RFLP)
														5819	Oryza sativa	AQDY055	AQDY055-PNLG	TO:0000040	Anatomy	panicle length	PNLG	Chr. 3	25115568	26729172	panicle length	PL, PLT, PnL, ear length, spike length	3	3	Anatomy	PNLG		AQDY055	fuk2003a	IRRI Mil23/Aki RI QTL 2003	3	61.8	71.4	cM	XNpb79 (RFLP),G144 (RFLP),G249 (RFLP)	R250 (RFLP),C136 (RFLP)
														5824	Oryza sativa	AQCU148	AQCU148-PNLG	TO:0000040	Anatomy	panicle length	PNLG	Chr. 3	25128239	25128864	panicle length	PL, PLT, PnL, ear length, spike length	3	3	Anatomy	PNLG		AQCU148	liz2001a	IRRI Lem/Teq RI QTL 2001	3	178.7	190.5	cM	RZ403 (RFLP),C746 (RFLP)	RG482 (RFLP),RZ474 (RFLP)
														5931	Oryza sativa	AQCU082	AQCU082-PNLG	TO:0000040	Anatomy	panicle length	PNLG	Chr. 3	25128239	25128864	panicle length	PL, PLT, PnL, ear length, spike length	3	3	Anatomy	PNLG		AQCU082	liz2001a	IRRI Lem/Teq RI QTL 2001	3	178.7	190.5	cM	RZ403 (RFLP),C746 (RFLP)	RG482 (RFLP),RZ474 (RFLP)
Panicle length	6	2009-Stuttgart, AR	RM162-RM340	RM5371	55-82.6	69.6	4.14	4.035	7.89769	-0.859323	3.5	qple-4	qPL-6	5795	Oryza sativa	AQFJ044	AQFJ044-PNLG	TO:0000040	Anatomy	panicle length	PNLG	Chr. 6	24324733	24324821	panicle length	PL, PLT, PnL, ear length, spike length	6	6	Anatomy	PNLG		AQFJ044	jig2004a	CNHZAU Zhe97/Wuy2 QTL 2004	6	95	112.1	cM	RM162 (SSR),RM340 (SSR)	RM275 (SSR),RM30 (SSR)	594	145	qPL-6	Morphological trait	Panicle/flower	2	6	28536072	28538177
Panicle length	6	2011-Stuttgart, AR	RM162-RM5371	RM5371	55-63.8	62.4	3.93		5.47148	-0.600897	3.6
Panicle length	7	2009-Stuttgart, AR	RM5711-RM2	RM125	0-23.9	16.3	5.25	6.65	7.8942	-0.810644	3.5	qple-5	QPI7, pI7.1	5842	Oryza sativa	AQDY108	AQDY108-PNLG	TO:0000040	Anatomy	panicle length	PNLG	Chr. 7	4573316	15408716	panicle length	PL, PLT, PnL, ear length, spike length	7	7	Anatomy	PNLG		AQDY108	fuk2003a	IRRI Mil23/Aki RI QTL 2003	7	22.3	42.7	cM	C1057 (RFLP),XNpb91 (RFLP)	R2401 (RFLP),G338 (RFLP),R643 (RFLP),XNpb33 (RFLP)
Panicle length	7	2011-Stuttgart, AR	RM2-RM560	RM418	23.9-28.9	28.9	8.05		10.4476	-0.731227	3.6			5934	Oryza sativa	AQFJ045	AQFJ045-PNLG	TO:0000040	Anatomy	panicle length	PNLG	Chr. 7	19256914	19257039	panicle length	PL, PLT, PnL, ear length, spike length	7	7	Anatomy	PNLG		AQFJ045	jig2004a	CNHZAU Zhe97/Wuy2 QTL 2004	7	58.5	69.8	cM	RM82 (SSR),RM11 (SSR)	RM125 (SSR),RM2 (SSR)
														5881	Oryza sativa	AQE076	AQE076-PNLG	TO:0000040	Anatomy	panicle length	PNLG	Chr. 7	19256914	19257039	panicle length	PL, PLT, PnL, ear length, spike length	7	7	Anatomy	PNLG		AQE076	brc2002a	Brazil BG90-2/RS16 QTL 2002	7	33.7	33.7	cM	RM2 (SSR),RM10 (SSR)	RM11 (SSR)
														6029	Oryza sativa	AQCU151	AQCU151-PNLG	TO:0000040	Anatomy	panicle length	PNLG	Chr. 7	12785560	18686761	panicle length	PL, PLT, PnL, ear length, spike length	7	7	Anatomy	PNLG		AQCU151	liz2001a	IRRI Lem/Teq RI QTL 2001	7	19.3	45.8	cM	RM214 (SSR),RM11 (SSR)	RG30 (RFLP),CDO385 (RFLP),C285 (RFLP),RG678 (RFLP),G20 (RFLP)
														6030	Oryza sativa	AQFW026	AQFW026-PNLG	TO:0000040	Anatomy	panicle length	PNLG	Chr. 7	17525817	17526843	panicle length	PL, PLT, PnL, ear length, spike length	7	7	Anatomy	PNLG	QPl7	AQFW026	liz2001a	IRRI Lem/Teq RI QTL 2001	7	41.7	45.8	cM	C285 (RFLP),RM11 (SSR)	RG678 (RFLP),G20 (RFLP)
														5917	Oryza sativa	EQC0027	EQC0027-PNLG	TO:0000040	Anatomy	panicle length	PNLG	Chr. 7	12712017	12712189	panicle length	PL, PLT, PnL, ear length, spike length	7	7	Anatomy	PNLG	pl7.1	EQC0027	lic2006a	USMSU O sativa CL16/O.nivara 80470 SSR QTL 2006	7	20	31	cM	MRG5906 (SSR),RM542 (SSR)	RC7-20 (SSR),RC7-31 (SSR)
Panicle length	9	2011-Stuttgart, AR	RM434-LJSSR1	LJSSR1	48.3-77.1	72.3	4.2	4.2	5.63073	0.540084	3.6	qple-6	pI9, pI9.1, qPL-9, QPI9b	5810	Oryza sativa	AQCB024	AQCB024-PNLG	TO:0000040	Anatomy	panicle length	PNLG	Chr. 9	19946740	20482185	panicle length	PL, PLT, PnL, ear length, spike length	9b	9	Anatomy	PNLG	pl9	AQCB024	xiy2002a	CNHZAU Zh97/Ming63 RI QTL 2002	9b	49.3	77.6	cM	RM242 (SSR),CDO57 (RFLP)	RG570 (RFLP),RM201 (SSR),RG667 (RFLP)
														5901	Oryza sativa	AQBS027	AQBS027-PNLG	TO:0000040	Anatomy	panicle length	PNLG	Chr. 9	19946740	20515210	panicle length	PL, PLT, PnL, ear length, spike length	9	9	Anatomy	PNLG	pl9.1	AQBS027	xij1998a	Cornell V20A/Oruf QTL 1998	9	34	34	cM	RZ12 (RFLP),RZ792 (RFLP)	RG386 (RFLP),RG570 (RFLP)
														5864	Oryza sativa	AQGP050	AQGP050-PNLG	TO:0000040	Anatomy	panicle length	PNLG	Chr. 9	21189110	21189283	panicle length	PL, PLT, PnL, ear length, spike length	9	9	Anatomy	PNLG	qPL-9	AQGP050	cou2001a	Cornell IR64/Azu DH QTL 2001	9	99.4	99.4	cM	RG667 (RFLP),RG451 (RFLP)	RM215 (SSR)
														5932	Oryza sativa	AQED023	AQED023-PNLG	TO:0000040	Anatomy	panicle length	PNLG	Chr. 9	21189110	21189283	panicle length	PL, PLT, PnL, ear length, spike length	9	9	Anatomy	PNLG	pl9.1	AQED023	see2003a	Cornell IR64/IRG105 QTL 2003	9	88.2	120.7	cM	RM257 (SSR),RM242 (SSR),RM205 (SSR)	RM278 (SSR),RM215 (SSR),RG358 (RFLP)
														5878	Oryza sativa	AQFE054	AQFE054-PNLG	TO:0000040	Anatomy	panicle length	PNLG	Chr. 9	21189110	21189283	panicle length	PL, PLT, PnL, ear length, spike length	9	9	Anatomy	PNLG	pl9.1	AQFE054	thm2004a	Cornell Jef/Oruf BC QTL 2003	9	80.4	80.4	cM	RM242 (SSR),RG358 (RFLP)	RM215 (SSR)
														5854	Oryza sativa	AQCE020	AQCE020-PNLG	TO:0000040	Anatomy	panicle length	PNLG	Chr. 9	17719660	17719852	panicle length	PL, PLT, PnL, ear length, spike length	9	9	Anatomy	PNLG	QPl9b	AQCE020	liz2001a	IRRI Lem/Teq RI QTL 2001	9	106.5	132.1	cM	RM2190 (SSR),RM242 (SSR)	RM105 (SSR),RM257 (SSR)
														5945	Oryza sativa	EQC0035	EQC0035-PNLG	TO:0000040	Anatomy	panicle length	PNLG	Chr. 9	21189110	21189283	panicle length	PL, PLT, PnL, ear length, spike length	9	9	Anatomy	PNLG	pl9.1	EQC0035	lic2006a	USMSU O sativa CL16/O.nivara 80470 SSR QTL 2006	9	68	83	cM	RM434 (SSR)	MRG4840 (SSR),RM215 (SSR)
Panicle length	4	2012-Stuttgart, AR	RM518-RM5953	RM518	5.7-18.8	9.1	4.78	4.78	8.25592	0.78862	3.6	qple-7	QPI4	5969	Oryza sativa	AQE073	AQE073-PNLG	TO:0000040	Anatomy	panicle length	PNLG	Chr. 4	6574396	6574518	panicle length	PL, PLT, PnL, ear length, spike length	4	4	Anatomy	PNLG		AQE073	brc2002a	Brazil BG90-2/RS16 QTL 2002	4	28.7	28.7	cM	RM261 (SSR),RM252 (SSR)
														5883	Oryza sativa	AQE074	AQE074-PNLG	TO:0000040	Anatomy	panicle length	PNLG	Chr. 4	6574396	6574518	panicle length	PL, PLT, PnL, ear length, spike length	4	4	Anatomy	PNLG		AQE074	brc2002a	Brazil BG90-2/RS16 QTL 2002	4	28.7	28.7	cM	RM261 (SSR),RM252 (SSR)
														5797	Oryza sativa	AQCE014	AQCE014-PNLG	TO:0000040	Anatomy	panicle length	PNLG	Chr. 4	8610617	8611256	panicle length	PL, PLT, PnL, ear length, spike length	4	4	Anatomy	PNLG	QPl4	AQCE014	liz2001a	IRRI Lem/Teq RI QTL 2001	4	14.4	17.8	cM	RM307 (SSR),RZ69 (RFLP)	RG190 (RFLP),RG1094 (RFLP)
														6031	Oryza sativa	AQCU233	AQCU233-PNLG	TO:0000040	Anatomy	panicle length	PNLG	Chr. 4	8610617	8611256	panicle length	PL, PLT, PnL, ear length, spike length	4	4	Anatomy	PNLG		AQCU233	liz2001a	IRRI Lem/Teq RI QTL 2001	4	0	17.8	cM	RZ69 (RFLP)	RM307 (SSR),RG190 (RFLP),RG1094 (RFLP)
Number of branches per panicle	1	2009-Beaumont, TX	RM403-RM486	RM302	104.2-124.7	115.7	4.22	4.22	12.3612	0.787855	4.1	qnob-1	QPbn1, pbr1.1	7998	Oryza sativa	AQCE033	AQCE033-PBRNB	TO:0000547	Anatomy	primary branch	PBRNB	Chr. 1	23971321	27335289	primary branch	NPB, PRB, number of primary branches per panicle, number of primary rachis branches, panicle primary branch number, primary branches per panicle	1	1	Anatomy	PBRNB	QPbn1	AQCE033	liz2001a	IRRI Lem/Teq RI QTL 2001	1	164.7	198.5	cM	RM9 (SSR),CDO118 (RFLP)	RM5 (SSR),RM246 (SSR)
														8034	Oryza sativa	EQC0004	EQC0004-PBRNB	TO:0000547	Anatomy	primary branch	PBRNB	Chr. 1	40670383	40670766	primary branch	NPB, PRB, number of primary branches per panicle, number of primary rachis branches, panicle primary branch number, primary branches per panicle	1	1	Anatomy	PBRNB	pbr1.1	EQC0004	lic2006a	USMSU O sativa CL16/O.nivara 80470 SSR QTL 2006	1	148	161.5	cM	RM212 (SSR),MRG4921 (SSR)	MRG5696 (SSR),RM529 (SSR)
Number of branches per panicle	2	2009-Stuttgart, AR	RM452-RM475	RM561	33.6-60.9	44.6	6.29	6.29	11.2842	-0.541203	3.5	qnob-2	qNRB-2-1	7987	Oryza sativa	AQBJ027	AQBJ027-PBRNB	TO:0000547	Anatomy	primary branch	PBRNB	Chr. 2	22327435	22596902	primary branch	NPB, PRB, number of primary branches per panicle, number of primary rachis branches, panicle primary branch number, primary branches per panicle	2	2	Anatomy	PBRNB	qNRB-2-1	AQBJ027	tsh1996a	JKU Aso/IR24 QTL 1996	2	55.9	63.1	cM	C920 (RFLP),C796 (RFLP),G1314 (RFLP)	XNpb67 (RFLP),C621 (RFLP),G45 (RFLP)
														8028	Oryza sativa	AQBJ023	AQBJ023-PBRNB	TO:0000547	Anatomy	primary branch	PBRNB	Chr. 2	22327435	22596902	primary branch	NPB, PRB, number of primary branches per panicle, number of primary rachis branches, panicle primary branch number, primary branches per panicle	2	2	Anatomy	PBRNB	qNRB-2-1	AQBJ023	tsh1996a	JKU Aso/IR24 QTL 1996	2	55.9	63.1	cM	C920 (RFLP),C796 (RFLP),G1314 (RFLP)	XNpb67 (RFLP),C621 (RFLP),G45 (RFLP)
														7997	Oryza sativa	AQBJ015	AQBJ015-PBRNB	TO:0000547	Anatomy	primary branch	PBRNB	Chr. 2	22327435	22596902	primary branch	NPB, PRB, number of primary branches per panicle, number of primary rachis branches, panicle primary branch number, primary branches per panicle	2	2	Anatomy	PBRNB	qNRB-2-1	AQBJ015	tsh1996a	JKU Aso/IR24 QTL 1996	2	55.9	63.1	cM	C920 (RFLP),C796 (RFLP),G1314 (RFLP)	XNpb67 (RFLP),C621 (RFLP),G45 (RFLP)
Number of branches per panicle	7	2009-Stuttgart, AR	RMRM5711-RM560	RM418	0-35.1	32.1	4.48	4.995	6.39045	-0.462977	3.5	qnob-3	qPRB-7, pbr7.1	8027	Oryza sativa	AQAW014	AQAW014-PBRNB	TO:0000547	Anatomy	primary branch	PBRNB	Chr. 7	7124042	15408716	primary branch	NPB, PRB, number of primary branches per panicle, number of primary rachis branches, panicle primary branch number, primary branches per panicle	7	7	Anatomy	PBRNB		AQAW014	fuk2003a	IRRI Mil23/Aki RI QTL 2003	7	35.1	42.7	cM	R2401 (RFLP),XNpb91 (RFLP)	G338 (RFLP),R643 (RFLP),XNpb33 (RFLP)
Number of branches per panicle	7	2012-Stuttgart, AR	RM418-RM560	RM418	28.9-35.1	31.9	5.51		6.1426	-0.3657	3.7			8011	Oryza sativa	AQP009	AQP009-PBRNB	TO:0000547	Anatomy	primary branch	PBRNB	Chr. 7	17525817	17526843	primary branch	NPB, PRB, number of primary branches per panicle, number of primary rachis branches, panicle primary branch number, primary branches per panicle	7	7	Anatomy	PBRNB	qPRB-7	AQP009	shl1998a	IGCN ZYQ18/JX17 DH QTL 1998	7	74	85.7	cM	CT369 (SSR),RM214 (SSR)	G20 (RFLP),RM2 (SSR)
														7991	Oryza sativa	EQC0028	EQC0028-PBRNB	TO:0000547	Anatomy	primary branch	PBRNB	Chr. 7	12712017	12712189	primary branch	NPB, PRB, number of primary branches per panicle, number of primary rachis branches, panicle primary branch number, primary branches per panicle	7	7	Anatomy	PBRNB	pbr7.1	EQC0028	lic2006a	USMSU O sativa CL16/O.nivara 80470 SSR QTL 2006	7	20	31	cM	MRG5906 (SSR),RM542 (SSR)	RC7-20 (SSR),RC7-31 (SSR)
Number of branches per panicle	8	2009-Beaumont, TX	RM149-RM5493	RM5493	71.5-88.1	84.5	5.51	5.51	20.955	0.996731	4.1	qnob-4	qNRB-8-1, qNRB-8-2	8015	Oryza sativa	AQAW015	AQAW015-PBRNB	TO:0000547	Anatomy	primary branch	PBRNB	Chr. 8	22885196	26282308	primary branch	NPB, PRB, number of primary branches per panicle, number of primary rachis branches, panicle primary branch number, primary branches per panicle	8	8	Anatomy	PBRNB		AQAW015	fuk2003a	IRRI Mil23/Aki RI QTL 2003	8	69	98.6	cM	G1073 (RFLP),R662 (RFLP)	G187 (RFLP),G56 (RFLP)
														8000	Oryza sativa	AQBJ020	AQBJ020-PBRNB	TO:0000547	Anatomy	primary branch	PBRNB	Chr. 8	23500247	26282308	primary branch	NPB, PRB, number of primary branches per panicle, number of primary rachis branches, panicle primary branch number, primary branches per panicle	8	8	Anatomy	PBRNB	qNRB-8-2	AQBJ020	tsh1996a	JKU Aso/IR24 QTL 1996	8	7.2	20.9	cM	G1149 (RFLP),G187 (RFLP)	G56 (RFLP),R2382 (RFLP)
														7995	Oryza sativa	AQBJ028	AQBJ028-PBRNB	TO:0000547	Anatomy	primary branch	PBRNB	Chr. 8	26354970	26780515	primary branch	NPB, PRB, number of primary branches per panicle, number of primary rachis branches, panicle primary branch number, primary branches per panicle	8	8	Anatomy	PBRNB	qNRB-8-1	AQBJ028	tsh1996a	JKU Aso/IR24 QTL 1996	8	5.8	6.5	cM	XNpb397 (RFLP),G56 (RFLP)	R2027 (RFLP),G1149 (RFLP)
Number of branches per panicle	2	2012-Stuttgart, AR	RM3730-RM450	RM526	87.2-97.4	91.1	3.85	3.85	4.1151	-0.3097	3.7	qnob-5	pbr2.1	7994	Oryza sativa	EQC0007	EQC0007-PBRNB	TO:0000547	Anatomy	primary branch	PBRNB	Chr. 2	27609877	27610063	primary branch	NPB, PRB, number of primary branches per panicle, number of primary rachis branches, panicle primary branch number, primary branches per panicle	2	2	Anatomy	PBRNB	pbr2.1	EQC0007	lic2006a	USMSU O sativa CL16/O.nivara 80470 SSR QTL 2006	2	86	114	cM	RM341 (SSR),RM240 (SSR)	RC2-86 (SSR),MRG2460 (SSR),RM221 (SSR)
Number of branches per panicle	8	2012-Stuttgart, AR	RM6863-RM1148	RM6863	2.7-11.5	7.2	3.84	3.84	6.1426	-0.3657	3.7	qnob-6	QPbn8a, nfb8	7990	Oryza sativa	AQCE038	AQCE038-PBRNB	TO:0000547	Anatomy	primary branch	PBRNB	Chr. 8	1527393	1527976	primary branch	NPB, PRB, number of primary branches per panicle, number of primary rachis branches, panicle primary branch number, primary branches per panicle	8	8	Anatomy	PBRNB	QPbn8a	AQCE038	liz2001a	IRRI Lem/Teq RI QTL 2001	8	14.3	21.2	cM	C424 (RFLP),CSU754 (RFLP)	RZ143 (RFLP),C825 (RFLP)
														7999	Oryza sativa	CQAO14	CQAO14-PBRNB	TO:0000547	Anatomy	primary branch	PBRNB	Chr. 8	5421297	7568613	primary branch	NPB, PRB, number of primary branches per panicle, number of primary rachis branches, panicle primary branch number, primary branches per panicle	8	8	Anatomy	PBRNB	nfb8	CQAO14	zhj1997a	CNRRI Tes/CB QTL 1997	8	0	15.8	cM	RG978 (RFLP)	RG108 (RFLP),RZ562 (RFLP)
Number of kernals per panicle	1	2009-Stuttgart, AR	RM428-RM1	RM1	13.5-22.8	19.6	4.72	4.72	6.88546	-12.1315	3.8	qnok-1	qGPL1, gn1	9416	Oryza sativa	AQGH003	AQGH003-SDNB	TO:0000445	Yield	seed number	SDNB	Chr. 1	4213951	4214192	seed number	GP, grain number, grain number per panicle, grains/panicle, kernel number per 10 plants	1	1	Yield	SDNB	qGPL1	AQGH003	cou2001a	Cornell IR64/Azu DH QTL 2001	1	26.2	26.2	cM	RM428 (SSR),RG246 (RFLP)	RM84 (SSR),RM323 (SSR)
														9379	Oryza sativa	AQGH020	AQGH020-SDNB	TO:0000445	Yield	seed number	SDNB	Chr. 1	4213951	4214192	seed number	GP, grain number, grain number per panicle, grains/panicle, kernel number per 10 plants	1	1	Yield	SDNB	qGPL1	AQGH020	cou2001a	Cornell IR64/Azu DH QTL 2001	1	26.2	26.2	cM	RM428 (SSR),RG246 (RFLP)	RM84 (SSR),RM323 (SSR)
														9426	Oryza sativa	AQQ018	AQQ018-SDNB	TO:0000445	Yield	seed number	SDNB	Chr. 1	4753787	4754502	seed number	GP, grain number, grain number per panicle, grains/panicle, kernel number per 10 plants	1	1	Yield	SDNB	gn1	AQQ018	xiy2002a	CNHZAU Zh97/Ming63 RI QTL 2002	1	28.8	37.3	cM	R753 (RFLP),RM259 (SSR)	G359 (RFLP),RG532 (RFLP)
														9373	Oryza sativa	AQQ015	AQQ015-SDNB	TO:0000445	Yield	seed number	SDNB	Chr. 1	4753787	4754502	seed number	GP, grain number, grain number per panicle, grains/panicle, kernel number per 10 plants	1	1	Yield	SDNB	gn1	AQQ015	xiy2002a	CNHZAU Zh97/Ming63 RI QTL 2002	1	28.8	37.3	cM	R753 (RFLP),RM259 (SSR)	G359 (RFLP),RG532 (RFLP)
Number of kernals per panicle	1	2009-Beaumont, TX	RM237-RM302	RM403	94.3-115.6	101.3	3.63	4.775	13.1484	15.7365	3.5	qnok-2	ng1	9377	Oryza sativa	AQBK040	AQBK040-SDNB	TO:0000445	Yield	seed number	SDNB	Chr. 1	22339310	42955596	seed number	GP, grain number, grain number per panicle, grains/panicle, kernel number per 10 plants	1	1	Yield	SDNB		AQBK040	hep2001a	IGCN ZYQ8/JX17 RI QTL 2001	1	0	0	cM	RZ276 (RFLP)	C112 (RFLP),RG612 (RFLP),RG400 (RFLP),RM84 (SSR),RM23 (SSR),G270 (RFLP),G302 (RFLP),C49 (RFLP),G370 (RFLP),C86 (RFLP),C949 (RFLP),RG536 (RFLP)
Number of kernals per panicle	1	2009-Stuttgart, AR	RM486-RM315	RM315	124.7-131.4	130.6	5.92		7.78024	11.8201	3.8			9423	Oryza sativa	CQAS12	CQAS12-SDNB	TO:0000445	Yield	seed number	SDNB	Chr. 1	27049959	31849256	seed number	GP, grain number, grain number per panicle, grains/panicle, kernel number per 10 plants	1	1	Yield	SDNB		CQAS12	xiaoj1996a	Cornell 9024/LH422 RI QTL 1996	1	57.8	74.8	cM	RG541 (RFLP),G302 (RFLP)	RG406 (RFLP),RG462 (RFLP),RG233 (RFLP)
														9364	Oryza sativa	CQAS8	CQAS8-SDNB	TO:0000445	Yield	seed number	SDNB	Chr. 1	27049959	31849256	seed number	GP, grain number, grain number per panicle, grains/panicle, kernel number per 10 plants	1	1	Yield	SDNB		CQAS8	xiaoj1996a	Cornell 9024/LH422 RI QTL 1996	1	57.8	74.8	cM	RG541 (RFLP),G302 (RFLP)	RG406 (RFLP),RG462 (RFLP),RG233 (RFLP)
														9425	Oryza sativa	CQAR4	CQAR4-SDNB	TO:0000445	Yield	seed number	SDNB	Chr. 1	30065560	38281563	seed number	GP, grain number, grain number per panicle, grains/panicle, kernel number per 10 plants	1	1	Yield	SDNB		CQAR4	yunxu1995a	IGCAS ZYQ8/JX17 F2 QTL 1995	1	0	30.3	cM	RG780 (RFLP),RG197 (RFLP)	RG101 (RFLP),RG220 (RFLP)
														9368	Oryza sativa	CQAU5	CQAU5-SDNB	TO:0000445	Yield	seed number	SDNB	Chr. 1	30065560	30066027	seed number	GP, grain number, grain number per panicle, grains/panicle, kernel number per 10 plants	1	1	Yield	SDNB		CQAU5	yunxu1995a	IGCAS ZYQ8/JX17 F2 QTL 1995	1	0	0	cM	RG220 (RFLP)	RG101 (RFLP)
														9372	Oryza sativa	CQAO6	CQAO6-SDNB	TO:0000445	Yield	seed number	SDNB	Chr. 1	32507191	34902537	seed number	GP, grain number, grain number per panicle, grains/panicle, kernel number per 10 plants	1	1	Yield	SDNB	ng1	CQAO6	zhj1997a	CNRRI Tes/CB QTL 1997	1	47.5	62.4	cM	RZ649 (RFLP),RG690 (RFLP)	RG374 (RFLP),RG394 (RFLP)
Number of kernals per panicle	2	2009-Stuttgart, AR	RM341-RM475	RM475	52.9-60.9	62.2	6.53	6.53	8.62325	-13.2591	3.8	qnok-3	gn2.1, sn2.1	9389	Oryza sativa	CQAS21	CQAS21-SDNB	TO:0000445	Yield	seed number	SDNB	Chr. 2	34613990	35011706	seed number	GP, grain number, grain number per panicle, grains/panicle, kernel number per 10 plants	2	2	Yield	SDNB		CQAS21	xiaoj1996a	Cornell 9024/LH422 RI QTL 1996	2	0	5	cM	CDO1091 (RFLP)	RZ123 (RFLP),RZ913 (RFLP),RZ446 (RFLP)	194	106	gn2.1	Morphological trait	Panicle/flower	2	2	33667096	36028798
														9432	Oryza sativa	CQAS25	CQAS25-SDNB	TO:0000445	Yield	seed number	SDNB	Chr. 2	34613990	35011706	seed number	GP, grain number, grain number per panicle, grains/panicle, kernel number per 10 plants	2	2	Yield	SDNB		CQAS25	xiaoj1996a	Cornell 9024/LH422 RI QTL 1996	2	0	5	cM	CDO1091 (RFLP)	RZ123 (RFLP),RZ913 (RFLP),RZ446 (RFLP)	199	115	sn2.1	Morphological trait	Panicle/flower	2	2	33667096	36028798
Number of kernals per panicle	4	2009-Beaumont, TX	RM119-RM273	RM273	45.5-56.9	55	3.69	3.69	10.6633	14.5053	3.5	qnok-4	qGN-4	9431	Oryza sativa	AQBK007	AQBK007-SDNB	TO:0000445	Yield	seed number	SDNB	Chr. 4	13634515	22355854	seed number	GP, grain number, grain number per panicle, grains/panicle, kernel number per 10 plants	4	4	Yield	SDNB	qGN-4	AQBK007	hep2001a	IGCN ZYQ8/JX17 RI QTL 2001	4	43.3	64.1	cM	G379 (RFLP)	C513 (RFLP),G271 (RFLP),C975 (RFLP),RG908 (RFLP),Y34L (RFLP)
Number of kernals per panicle	7	2009-Stuttgart, AR	RM125-RM418	RM125	14.1-28.9	20.1	4	4.285	6.11914	-10.3052	3.8	qnok-5	gn7	9391	Oryza sativa	AQQ017	AQQ017-SDNB	TO:0000445	Yield	seed number	SDNB	Chr. 7	7232181	16874331	seed number	GP, grain number, grain number per panicle, grains/panicle, kernel number per 10 plants	7	7	Yield	SDNB	gn7	AQQ017	xiy2002a	CNHZAU Zh97/Ming63 RI QTL 2002	7	51.5	59.5	cM	e11k3 (RFLP),RG678 (RFLP)	C1023 (RFLP),R1440 (RFLP)
Number of kernals per panicle	7	2012-Stuttgart, AR	RM2-RM418	RM2	23.9-28.9	25	4.57		7.58511	-12.1123	3.5			9411	Oryza sativa	AQQ021	AQQ021-SDNB	TO:0000445	Yield	seed number	SDNB	Chr. 7	7232181	16874331	seed number	GP, grain number, grain number per panicle, grains/panicle, kernel number per 10 plants	7	7	Yield	SDNB	gn7	AQQ021	xiy2002a	CNHZAU Zh97/Ming63 RI QTL 2002	7	51.5	59.5	cM	e11k3 (RFLP),RG678 (RFLP)	C1023 (RFLP),R1440 (RFLP)
Number of kernals per panicle	7	2011-Stuttgart, AR	RM118-RM1362	RM1362	63.1-74.8	72.8	4.54	4.25	7.81618	10.4139	3.5	qnok-6	qNFGP-7-1	9410	Oryza sativa	AQFJ032	AQFJ032-SDNB	TO:0000445	Yield	seed number	SDNB	Chr. 7	29339845	29340115	seed number	GP, grain number, grain number per panicle, grains/panicle, kernel number per 10 plants	7	7	Yield	SDNB		AQFJ032	jig2004a	CNHZAU Zhe97/Wuy2 QTL 2004	7	160.7	178.4	cM	RM18 (SSR)	RM118 (SSR),RM248 (SSR)	757	236	qNFGP-7-1	Physiological trait	Source activity	2	7	19502607	20434662
Number of kernals per panicle	7	2012-Stuttgart, AR	RM118-RM1362	RM1362	63.1-74.8	75	3.96		6.06808	10.7961	3.5
Number of kernals per panicle	8	2011-Stuttgart, AR	RM310-MJIndel1	RZ562, RM404	16.5-31.5	20.7	3.76	3.76	7.42939	-10.0361	3.5	qnok-7	qGPL8	9433	Oryza sativa	AQGH021	AQGH021-SDNB	TO:0000445	Yield	seed number	SDNB	Chr. 8	15438081	15438317	seed number	GP, grain number, grain number per panicle, grains/panicle, kernel number per 10 plants	8	8	Yield	SDNB	qGPL8	AQGH021	cou2001a	Cornell IR64/Azu DH QTL 2001	8	69	69	cM	RM72 (SSR),RM137 (SSR),RM331 (SSR),RM325 (SSR),RM330 (SSR),RG978 (RFLP)	RM483 (SSR),RM404 (SSR),RZ617 (RFLP),RM44 (SSR)
														9390	Oryza sativa	AQGH004	AQGH004-SDNB	TO:0000445	Yield	seed number	SDNB	Chr. 8	15438081	15438317	seed number	GP, grain number, grain number per panicle, grains/panicle, kernel number per 10 plants	8	8	Yield	SDNB	qGPL8	AQGH004	cou2001a	Cornell IR64/Azu DH QTL 2001	8	69	69	cM	RM72 (SSR),RM137 (SSR),RM331 (SSR),RM325 (SSR),RM330 (SSR),RG978 (RFLP)	RM483 (SSR),RM404 (SSR),RZ617 (RFLP),RM44 (SSR)
Number of kernals per panicle	10	2009-Beaumont, TX	RM222-RM216	RM222	0-3.4	0	4.06	4.06	9.97209	-13.5075	3.5	qnok-8	Unnamed	9402	Oryza sativa	AQBK043	AQBK043-SDNB	TO:0000445	Yield	seed number	SDNB	Chr. 10	373997	19823299	seed number	GP, grain number, grain number per panicle, grains/panicle, kernel number per 10 plants	10	10	Yield	SDNB		AQBK043	hep2001a	IGCN ZYQ8/JX17 RI QTL 2001	10	11.2	11.2	cM	C223 (RFLP),RM228 (SSR),C16 (RFLP)	G2155 (RFLP),G291 (RFLP),RZ337 (RFLP),RZ561 (RFLP),G1082 (RFLP),G1084 (RFLP),G333 (RFLP),L169 (RFLP)
Number of kernals per panicle	11	2009-Beaumont, TX	RM254-RM224	RM224	66.1-78.1	75.4	3.78	4.595	9.87729	-14.0879	3.5	qnok-9	gn11	9395	Oryza sativa	AQQ022	AQQ022-SDNB	TO:0000445	Yield	seed number	SDNB	Chr. 11	22816378	22816523	seed number	GP, grain number, grain number per panicle, grains/panicle, kernel number per 10 plants	11	11	Yield	SDNB	gn11	AQQ022	xiy2002a	CNHZAU Zh97/Ming63 RI QTL 2002	11	39.5	46.8	cM	G389 (RFLP),C1003 (RFLP)	RM254 (SSR),G4001 (RFLP)
Number of kernals per panicle	11	2011-Stuttgart, AR	RM254-RM224	RM254	66.1-78.1	68.1	5.41		10.2413	-13.0323	3.5
Number of kernals per panicle	3	2012-Stuttgart, AR	RM231-RM489	RM231	0-13.6	0	3.8	3.8	5.51186	-10.273	3.5	qnok-10	gn3	9398	Oryza sativa	AQQ016	AQQ016-SDNB	TO:0000445	Yield	seed number	SDNB	Chr. 3	23088332	23088721	seed number	GP, grain number, grain number per panicle, grains/panicle, kernel number per 10 plants	3	3	Yield	SDNB	gn3	AQQ016	xiy2002a	CNHZAU Zh97/Ming63 RI QTL 2002	3	88.1	94.4	cM	RG393 (RFLP),R19 (RFLP)	C1087 (RFLP),RZ403 (RFLP)
														9378	Oryza sativa	AQQ020	AQQ020-SDNB	TO:0000445	Yield	seed number	SDNB	Chr. 3	23088332	23088721	seed number	GP, grain number, grain number per panicle, grains/panicle, kernel number per 10 plants	3	3	Yield	SDNB	gn3	AQQ020	xiy2002a	CNHZAU Zh97/Ming63 RI QTL 2002	3	88.1	94.4	cM	RG393 (RFLP),R19 (RFLP)	C1087 (RFLP),RZ403 (RFLP)
Kernal weight per panicle	1	2009-Stuttgart, AR	RM1-RM490	RM1	22.8-35.4	26	4.13	4.13	6.01092	-0.316707	3.6	qkwp-1	qSW1-3	6321	Oryza sativa	CQN44	CQN44-PNWT	TO:0000014	Yield	panicle weight	PNWT	Chr. 1	5773292	7478961	panicle weight	spike weight	1	1	Yield	PNWT		CQN44	rgp2000a	JRGP Nip/Kas F2 QTL 2000	1	28.9	38.8	cM	C12072S (RFLP),S11941 (RFLP)	C885 (RFLP),S4325S (RFLP),S10057 (RFLP),C319 (RFLP),E31375S (RFLP),S14085 (RFLP),G1184 (RFLP),C52458 (RFLP),R665 (RFLP),R457 (RFLP),R3470S (RFLP),C955 (RFLP),CYC1_23A (RFLP),Y3853L (RFLP)	54	483	qSW1-3	Morphological trait	Seed	2	1	4795155	5759851
														6296	Oryza sativa	CQN43	CQN43-PNWT	TO:0000014	Yield	panicle weight	PNWT	Chr. 1	6736882	39129065	panicle weight	spike weight	1	1	Yield	PNWT		CQN43	rgp2000a	JRGP Nip/Kas F2 QTL 2000	1	38.8	106.2	cM	R457 (RFLP),L666 (RFLP),E1117S (RFLP)	Y3853L (RFLP),R3470S (RFLP),C955 (RFLP),CYC1_23A (RFLP),S11941 (RFLP),V92 (RFLP),S5053S (RFLP),G89 (RFLP),G317 (RFLP),PSR115 (RFLP),S10245 (RFLP),C399 (RFLP),R618 (RFLP),R549 (RFLP),G8028 (RFLP),G8027 (RFLP),S11214 (RFLP),Y7360L (RFLP),R844 (RFLP),S11122
Kernal weight per panicle	1	2009-Stuttgart, AR	RM486-RM315	RM315	124.7-131.4	130.7	6.59	6.59	8.51584	0.342592	3.6	qkwp-2	Pdw1-1	6299	Oryza sativa	AQBX021	AQBX021-PNWT	TO:0000014	Yield	panicle weight	PNWT	Chr. 1	3509004	3509959	panicle weight	spike weight	1	1	Yield	PNWT	Pdw1-1	AQBX021	raj2003a	IRRI IR64/Azu DH QTL 2003	1	21	23.5	cM	RG246 (RFLP),PSR1 (RFLP)	RG532 (RFLP)
														6308	Oryza sativa	AQBX001	AQBX001-PNWT	TO:0000014	Yield	panicle weight	PNWT	Chr. 1	3509004	3509959	panicle weight	spike weight	1	1	Yield	PNWT	Pdw1-1	AQBX001	raj2003a	IRRI IR64/Azu DH QTL 2003	1	21	23.5	cM	RG246 (RFLP),PSR1 (RFLP)	RG532 (RFLP)
Kernal weight per panicle	2	2009-Stuttgart, AR	RM341-RM5427	RM5427	52.9-68.3	61.1	5.64	5.64	6.96268	-0.331092	3.6	qkwp-3	Gw2	6304	Oryza sativa	CQN46	CQN46-PNWT	TO:0000014	Yield	panicle weight	PNWT	Chr. 2	18225635	27038920	panicle weight	spike weight	2	2	Yield	PNWT		CQN46	rgp2000a	JRGP Nip/Kas F2 QTL 2000	2	59.2	95.2	cM	CSU100 (RFLP),S1785 (RFLP),V195 (RFLP)	C777 (RFLP),E30164S (RFLP),G132 (RFLP),E30251S (RFLP),S1412 (RFLP),S2068 (RFLP),G1314 (RFLP),C796 (RFLP),S10814 (RFLP),G1456 (RFLP),R447 (RFLP),C499 (RFLP),V197 (RFLP),V219 (RFLP),E3634S (RFLP),C1566 (RFLP),V184 (RFLP),R3041 (RFLP),R26 (RFLP),C621 (RFLP),	213	677	Gw2	Morphological trait	Seed	2	2	8041708	8197754
Kernal weight per panicle	6	2009-Beaumont, TX	RM5371-RM340	RM5371	63.8-82.6	69.2	4.54	4.54	15.4412	-0.392986	3.8	qkwp-4	Pdw6	6301	Oryza sativa	AQBX014	AQBX014-PNWT	TO:0000014	Yield	panicle weight	PNWT	Chr. 6	29027995	29028429	panicle weight	spike weight	6	6	Yield	PNWT	Pdw6	AQBX014	raj2003a	IRRI IR64/Azu DH QTL 2003	6	142.1	148.4	cM	CDO544 (RFLP),RG433 (RFLP)	RG653 (RFLP)
Kernal weight per panicle	7	2009-Beaumont, TX	RM5711-RM2	RM125	0-23.9	17.2	5.47	5.51333	16.5533	-0.393436	3.8	qkwp-5	Pdw7	6331	Oryza sativa	AQBX034	AQBX034-PNWT	TO:0000014	Yield	panicle weight	PNWT	Chr. 7	4051890	6779821	panicle weight	spike weight	7	7	Yield	PNWT	Pdw7	AQBX034	raj2003a	IRRI IR64/Azu DH QTL 2003	7	11.4	62.4	cM	RG769 (RFLP),S2AS3A3 (RFLP)	RG511 (RFLP),RG773 (RFLP),RZ488 (RFLP),RG477 (RFLP)
Kernal weight per panicle	7	2009-Stuttgart, AR	RM125-RM418	RM2	14.1-28.9	20.3	6.04		9.12596	-0.352545	3.6			6326	Oryza sativa	AQBX017	AQBX017-PNWT	TO:0000014	Yield	panicle weight	PNWT	Chr. 7	4051890	6779821	panicle weight	spike weight	7	7	Yield	PNWT	Pdw7	AQBX017	raj2003a	IRRI IR64/Azu DH QTL 2003	7	11.4	62.4	cM	RG769 (RFLP),S2AS3A3 (RFLP)	RG511 (RFLP),RG773 (RFLP),RZ488 (RFLP),RG477 (RFLP)
Kernal weight per panicle	7	2012-Stuttgart, AR	RM2-RM418	RM2	23.9-28.9	26.1	5.03		7.71844	-0.299	3.3			6323	Oryza sativa	AQBX032	AQBX032-PNWT	TO:0000014	Yield	panicle weight	PNWT	Chr. 7	4051890	6779821	panicle weight	spike weight	7	7	Yield	PNWT	Pdw7	AQBX032	raj2003a	IRRI IR64/Azu DH QTL 2003	7	11.4	62.4	cM	RG769 (RFLP),S2AS3A3 (RFLP)	RG511 (RFLP),RG773 (RFLP),RZ488 (RFLP),RG477 (RFLP)
														6318	Oryza sativa	AQBX015	AQBX015-PNWT	TO:0000014	Yield	panicle weight	PNWT	Chr. 7	4051890	6779821	panicle weight	spike weight	7	7	Yield	PNWT	Pdw7	AQBX015	raj2003a	IRRI IR64/Azu DH QTL 2003	7	11.4	62.4	cM	RG769 (RFLP),S2AS3A3 (RFLP)	RG511 (RFLP),RG773 (RFLP),RZ488 (RFLP),RG477 (RFLP)
														6306	Oryza sativa	AQBX033	AQBX033-PNWT	TO:0000014	Yield	panicle weight	PNWT	Chr. 7	4051890	6779821	panicle weight	spike weight	7	7	Yield	PNWT	Pdw7	AQBX033	raj2003a	IRRI IR64/Azu DH QTL 2003	7	11.4	62.4	cM	RG769 (RFLP),S2AS3A3 (RFLP)	RG511 (RFLP),RG773 (RFLP),RZ488 (RFLP),RG477 (RFLP)
														6294	Oryza sativa	AQBX016	AQBX016-PNWT	TO:0000014	Yield	panicle weight	PNWT	Chr. 7	4051890	6779821	panicle weight	spike weight	7	7	Yield	PNWT	Pdw7	AQBX016	raj2003a	IRRI IR64/Azu DH QTL 2003	7	11.4	62.4	cM	RG769 (RFLP),S2AS3A3 (RFLP)	RG511 (RFLP),RG773 (RFLP),RZ488 (RFLP),RG477 (RFLP)
Kernal weight per panicle	7	2011-Stuttgart, AR	RM118-RM1362	RM1362	63.1-74.8	71	3.6	3.6	6.82752	0.254459	3.6	qkwp-6	qGW-6	6307	Oryza sativa	CQN47	CQN47-PNWT	TO:0000014	Yield	panicle weight	PNWT	Chr. 7	16872010	25304596	panicle weight	spike weight	7	7	Yield	PNWT		CQN47	rgp2000a	JRGP Nip/Kas F2 QTL 2000	7	56.2	91.7	cM	R430 (RFLP),R606 (RFLP),C1412 (RFLP)	R1440 (RFLP),R646 (RFLP),G20 (RFLP),S1723 (RFLP),PSR8 (RFLP),C11425S (RFLP),S20608S (RFLP),NDK1 (RFLP),R3089 (RFLP),S954 (RFLP),PHP20017 (RFLP),S11250 (RFLP),L1073 (RFLP),Y6952L (RFLP),C285 (RFLP),V209 (RFLP),S11177 (RFLP),S1001 (RFLP),S12288 (RFLP),S1404	606	309	-	Morphological trait	Seed	1	6	28130152	28130383
																																									607	310	-	Morphological trait	Seed	1	6	28130152	28130383
																																									641	977	qGW-6	Morphological trait	Seed	2	6	3416533	3416728
Kernal weight per panicle	8	2011-Stuttgart, AR	RM310-MJIndel1	MJIndel1	16.5-31.5	24.7	4.13	4.13	8.4652	-0.279602	3.6	qkwp-7	Novel
Kernal weight per panicle	11	2009-Beaumont, TX	RM254-RM224	RM224	66.1-78.1	77.2	5.56	5.56	14.4317	-0.378933	3.8	qkwp-8	Unnamed	6332	Oryza sativa	CQN48	CQN48-PNWT	TO:0000014	Yield	panicle weight	PNWT	Chr. 11	18811473	27533537	panicle weight	spike weight	11	11	Yield	PNWT		CQN48	rgp2000a	JRGP Nip/Kas F2 QTL 2000	11	77.7	116.2	cM	E11749 (RFLP),CSU25 (RFLP),C481S (RFLP)	S16073 (RFLP),V98 (RFLP),E11382S (RFLP),S4002S (RFLP),CSU166 (RFLP),R3341 (RFLP),C1172 (RFLP),C10775S (RFLP),S11988 (RFLP),C12709S (RFLP),C11521S (RFLP),PSR1871 (RFLP),CSU64 (RFLP),E1126S (RFLP),V208 (RFLP),V191 (RFLP),E61360S (RFLP),C189 (RFLP),S723 (RFL	804	962	-	Morphological trait	Panicle/flower	1	8	4105519	5425677
Kernal weight per panicle	3	2012-Stuttgart, AR	RM231-RM489	RM231	0-13.6	0	4.51	4.51	6.60663	-0.2748	3.3	qkwp-9	Pdw3-1	6305	Oryza sativa	AQBX025	AQBX025-PNWT	TO:0000014	Yield	panicle weight	PNWT	Chr. 3	5181383	5730617	panicle weight	spike weight	3	3	Yield	PNWT	Pdw3-1	AQBX025	raj2003a	IRRI IR64/Azu DH QTL 2003	3	20.4	22.4	cM	RZ892 (RFLP),RZ678 (RFLP)	RG100 (RFLP),RG191 (RFLP)
														6335	Oryza sativa	AQBX006	AQBX006-PNWT	TO:0000014	Yield	panicle weight	PNWT	Chr. 3	5181383	5730617	panicle weight	spike weight	3	3	Yield	PNWT	Pdw3-1	AQBX006	raj2003a	IRRI IR64/Azu DH QTL 2003	3	20.4	22.4	cM	RZ892 (RFLP),RZ678 (RFLP)	RG100 (RFLP),RG191 (RFLP)
1000 grain wt.	3	2009-Stuttgart	RM5626-RM426	RM426	89.3-113.5	101.5	4.8	4.8	5.86521	-0.941875	3.7	qtgw-1	gw3b, Kw3-2, gw3b, qGW-3-1, qGW-3, qTGWT-3-2, qTGW3-3	126	Oryza sativa	AQAG032	AQAG032-TSDWT	TO:0000382	Yield	1000-seed weight	TSDWT	Chr. 3	28724004	28724834	1000-seed weight	1000 GW, 1000 grain weight, 1000 kernel weight, 1000-grain weight, KGW, KW, TGW, grain weight, thousand seed weight	3	3	Yield	TSDWT	gw3b	AQAG032	xiy2002a	CNHZAU Zh97/Ming63 RI QTL 2002	3	131	131	cM	R321 (RFLP),RM200 (SSR)	RM55 (SSR)
														147	Oryza sativa	AQEY015	AQEY015-TSDWT	TO:0000382	Yield	1000-seed weight	TSDWT	Chr. 3	27127661	28528927	1000-seed weight	1000 GW, 1000 grain weight, 1000 kernel weight, 1000-grain weight, KGW, KW, TGW, grain weight, thousand seed weight	3	3	Yield	TSDWT	Kw3-2	AQEY015	xiy2002a	CNHZAU Zh97/Ming63 RI QTL 2002	3	117	128.5	cM	R19 (RFLP),R321 (RFLP)	C746 (RFLP),C944 (RFLP)
														133	Oryza sativa	AQCQ037	AQCQ037-TSDWT	TO:0000382	Yield	1000-seed weight	TSDWT	Chr. 3	27127661	28528927	1000-seed weight	1000 GW, 1000 grain weight, 1000 kernel weight, 1000-grain weight, KGW, KW, TGW, grain weight, thousand seed weight	3	3	Yield	TSDWT	gw3b	AQCQ037	tay1999a	Zh97/Ming63 CNHZAU F2 QTL 1999	3	102.8	110.8	cM	R321 (RFLP),C136 (RFLP)	C944 (RFLP),C746 (RFLP)
														222	Oryza sativa	AQGM026	AQGM026-TSDWT	TO:0000382	Yield	1000-seed weight	TSDWT	Chr. 3	28806696	28806820	1000-seed weight	1000 GW, 1000 grain weight, 1000 kernel weight, 1000-grain weight, KGW, KW, TGW, grain weight, thousand seed weight	3	3	Yield	TSDWT	qGW-3-1	AQGM026	cou2001a	Cornell IR64/Azu DH QTL 2001	3	168.2	168.2	cM	RZ448 (RFLP),RM168 (SSR)	RM55 (SSR),RM186 (SSR)
														176	Oryza sativa	AQGP028	AQGP028-TSDWT	TO:0000382	Yield	1000-seed weight	TSDWT	Chr. 3	28231692	28232092	1000-seed weight	1000 GW, 1000 grain weight, 1000 kernel weight, 1000-grain weight, KGW, KW, TGW, grain weight, thousand seed weight	3	3	Yield	TSDWT	qGW-3	AQGP028	cou2001a	Cornell IR64/Azu DH QTL 2001	3	161.1	161.1	cM	RM49 (SSR),RM504 (SSR),RZ519 (RFLP)	CDO337 (RFLP)
														221	Oryza sativa	AQAK027	AQAK027-TSDWT	TO:0000382	Yield	1000-seed weight	TSDWT	Chr. 3	28091534	28813128	1000-seed weight	1000 GW, 1000 grain weight, 1000 kernel weight, 1000-grain weight, KGW, KW, TGW, grain weight, thousand seed weight	3	3	Yield	TSDWT	qTGWT-3-2	AQAK027	zhj2002a	CNRRI Zh97B/Mil46 RI QTL 2002	3	90	94.4	cM	RZ403 (RFLP),RZ519 (RFLP)	RM168 (SSR),RZ448 (RFLP)
														158	Oryza sativa	AQDV058	AQDV058-TSDWT	TO:0000382	Yield	1000-seed weight	TSDWT	Chr. 3	28231692	28232092	1000-seed weight	1000 GW, 1000 grain weight, 1000 kernel weight, 1000-grain weight, KGW, KW, TGW, grain weight, thousand seed weight	3	3	Yield	TSDWT	qTGW3-3	AQDV058	raj2003a	IRRI IR64/Azu DH QTL 2003	3	137.6	137.6	cM	RZ403 (RFLP),RZ519 (RFLP)	CDO337 (RFLP)
														95	Oryza sativa	AQT008	AQT008-TSDWT	TO:0000382	Yield	1000-seed weight	TSDWT	Chr. 3	28091534	28091732	1000-seed weight	1000 GW, 1000 grain weight, 1000 kernel weight, 1000-grain weight, KGW, KW, TGW, grain weight, thousand seed weight	3	3	Yield	TSDWT		AQT008	yos2002a	JHPRC Rei/Yamd QTL 2002	3	60.2	60.2	cM	L19251 (RFLP),RM168 (SSR)
1000 grain wt.	5	2009-Stuttgart	RM413-RM169	RM413	13.3-45.4	14.5	7.84	6.4925	9.16025	1.26014	3.7	qtgw-2	gw5a, gw5	253	Oryza sativa	AQAG033	AQAG033-TSDWT	TO:0000382	Yield	1000-seed weight	TSDWT	Chr. 5	1861366	1861699	1000-seed weight	1000 GW, 1000 grain weight, 1000 kernel weight, 1000-grain weight, KGW, KW, TGW, grain weight, thousand seed weight	5	5	Yield	TSDWT	gw5a	AQAG033	xiy2002a	CNHZAU Zh97/Ming63 RI QTL 2002	5	7.8	16.1	cM	R830 (RFLP),RM289 (SSR)	R3166 (RFLP),RG360 (RFLP)
1000 grain wt.	5	2009-Beaumont	RM437-RM169	RM437	23-45.4	28.6	4.78		17.6802	1.53845	3.6			226	Oryza sativa	AQCQ039	AQCQ039-TSDWT	TO:0000382	Yield	1000-seed weight	TSDWT	Chr. 5	2027827	2029062	1000-seed weight	1000 GW, 1000 grain weight, 1000 kernel weight, 1000-grain weight, KGW, KW, TGW, grain weight, thousand seed weight	5	5	Yield	TSDWT	gw5	AQCQ039	tay1999a	Zh97/Ming63 CNHZAU F2 QTL 1999	5	20.4	30.2	cM	R830 (RFLP),C734 (RFLP)	R1674 (RFLP),RG360 (RFLP)
1000 grain wt.	5	2011-Stuttgart, AR	RM437-RM169	RM437	23-45.4	29.6	5.56		13.4978	1.39909	3.4			152	Oryza sativa	AQDR038	AQDR038-TSDWT	TO:0000382	Yield	1000-seed weight	TSDWT	Chr. 5	445795	446276	1000-seed weight	1000 GW, 1000 grain weight, 1000 kernel weight, 1000-grain weight, KGW, KW, TGW, grain weight, thousand seed weight	5	5	Yield	TSDWT		AQDR038	liz1995a	TAMU Lem/Teq RI QTL 1995	5	10	10	cM	RZ390 (RFLP),RG403 (RFLP)	RG556 (RFLP)
1000 grain wt.	5	2012-Stuttgart, AR	RM437-RM169	RM437	23-45.4	28.6	7.79		15.2634	1.30057	3.7
1000 grain wt.	5	2009-Stuttgart	RM164-RM161	RM164	67.9-77.5	70.5	4.3	4.305	5.13258	-0.940646	3.7	qtgw-3	Gwt5a, gw5b	79	Oryza sativa	AQDK018	AQDK018-TSDWT	TO:0000382	Yield	1000-seed weight	TSDWT	Chr. 5	18874932	19196736	1000-seed weight	1000 GW, 1000 grain weight, 1000 kernel weight, 1000-grain weight, KGW, KW, TGW, grain weight, thousand seed weight	5	5	Yield	TSDWT	Gwt5a	AQDK018	shl1998a	IGCN ZYQ18/JX17 DH QTL 1998	5	60.7	89.3	cM	RM249 (SSR),RG573 (RFLP)	RG776 (RFLP),RM164 (SSR),RG13 (RFLP)
1000 grain wt.	5	2012-Stuttgart	RM164-RM5401	RM161	67.9-83	77.8	4.31		5.95444	-0.80413	3.7			101	Oryza sativa	AQAG034	AQAG034-TSDWT	TO:0000382	Yield	1000-seed weight	TSDWT	Chr. 5	21372057	26934954	1000-seed weight	1000 GW, 1000 grain weight, 1000 kernel weight, 1000-grain weight, KGW, KW, TGW, grain weight, thousand seed weight	5	5	Yield	TSDWT	gw5b	AQAG034	xiy2002a	CNHZAU Zh97/Ming63 RI QTL 2002	5	77.3	114.4	cM	RZ649 (RFLP),RM26 (SSR)	C624 (RFLP),RM274 (SSR),C246 (RFLP)
1000 grain wt.	6	2009-Beaumont	RM527-RM541	RM541	33.5-39.2	36.1	4.72	4.72	11.8329	1.42599	3.6	qtgw-4	QKw6, tgw6	207	Oryza sativa	AQDR007	AQDR007-TSDWT	TO:0000382	Yield	1000-seed weight	TSDWT	Chr. 6	3362870	22862821	1000-seed weight	1000 GW, 1000 grain weight, 1000 kernel weight, 1000-grain weight, KGW, KW, TGW, grain weight, thousand seed weight	6	6	Yield	TSDWT	QKw6	AQDR007	liz1995a	TAMU Lem/Teq RI QTL 1995	6	117	127	cM	RZ2 (RFLP),RG716 (RFLP)	RG424 (RFLP),RG179 (RFLP)
														183	Oryza sativa	AQEB007	AQEB007-TSDWT	TO:0000382	Yield	1000-seed weight	TSDWT	Chr. 6	3923089	27729235	1000-seed weight	1000 GW, 1000 grain weight, 1000 kernel weight, 1000-grain weight, KGW, KW, TGW, grain weight, thousand seed weight	6	6	Yield	TSDWT	tgw6	AQEB007	rgp2000a	JRGP Nip/Kas F2 QTL 2000	6	82.9	107.3	cM	G1369 (RFLP),L655 (RFLP)	R674 (RFLP),C12560S (RFLP),S12715 (RFLP),G1314 (RFLP),S10324 (RFLP),C30378S (RFLP),S1437 (RFLP),R2266 (RFLP),PSR475 (RFLP),R1559 (RFLP),Y4149L (RFLP),R2549 (RFLP),E50141S (RFLP),E61792S (RFLP),C12361S (RFLP),L263 (RFLP),C358 (RFLP),Y2926L (RFLP),Y2686R (R
														142	Oryza sativa	AQEB003	AQEB003-TSDWT	TO:0000382	Yield	1000-seed weight	TSDWT	Chr. 6	3923089	27729235	1000-seed weight	1000 GW, 1000 grain weight, 1000 kernel weight, 1000-grain weight, KGW, KW, TGW, grain weight, thousand seed weight	6	6	Yield	TSDWT	tgw6	AQEB003	rgp2000a	JRGP Nip/Kas F2 QTL 2000	6	82.9	107.3	cM	G1369 (RFLP),L655 (RFLP)	R674 (RFLP),C12560S (RFLP),S12715 (RFLP),G1314 (RFLP),S10324 (RFLP),C30378S (RFLP),S1437 (RFLP),R2266 (RFLP),PSR475 (RFLP),R1559 (RFLP),Y4149L (RFLP),R2549 (RFLP),E50141S (RFLP),E61792S (RFLP),C12361S (RFLP),L263 (RFLP),C358 (RFLP),Y2926L (RFLP),Y2686R (R
														139	Oryza sativa	AQEB012	AQEB012-TSDWT	TO:0000382	Yield	1000-seed weight	TSDWT	Chr. 6	3923089	27729235	1000-seed weight	1000 GW, 1000 grain weight, 1000 kernel weight, 1000-grain weight, KGW, KW, TGW, grain weight, thousand seed weight	6	6	Yield	TSDWT	tgw6	AQEB012	rgp2000a	JRGP Nip/Kas F2 QTL 2000	6	82.9	107.3	cM	G1369 (RFLP),L655 (RFLP)	R674 (RFLP),C12560S (RFLP),S12715 (RFLP),G1314 (RFLP),S10324 (RFLP),C30378S (RFLP),S1437 (RFLP),R2266 (RFLP),PSR475 (RFLP),R1559 (RFLP),Y4149L (RFLP),R2549 (RFLP),E50141S (RFLP),E61792S (RFLP),C12361S (RFLP),L263 (RFLP),C358 (RFLP),Y2926L (RFLP),Y2686R (R
1000 grain wt.	6	2009-Stuttgart	RM5371-RM340	RM340	63.8-82.6	80.7	6.29	6.29	8.03027	-1.13852	3.7	qtgw-5	qGW-6, gw6c, gw6b	184	Oryza sativa	AQGP073	AQGP073-TSDWT	TO:0000382	Yield	1000-seed weight	TSDWT	Chr. 6	26554756	29028429	1000-seed weight	1000 GW, 1000 grain weight, 1000 kernel weight, 1000-grain weight, KGW, KW, TGW, grain weight, thousand seed weight	6	6	Yield	TSDWT	qGW-6	AQGP073	cou2001a	Cornell IR64/Azu DH QTL 2001	6	125.4	125.4	cM	RM528 (SSR),RM340 (SSR),RG653 (RFLP)	RM30 (SSR)
														245	Oryza sativa	AQCY017	AQCY017-TSDWT	TO:0000382	Yield	1000-seed weight	TSDWT	Chr. 6	28638436	28964546	1000-seed weight	1000 GW, 1000 grain weight, 1000 kernel weight, 1000-grain weight, KGW, KW, TGW, grain weight, thousand seed weight	6	6	Yield	TSDWT	gw6c	AQCY017	xiy2002a	CNHZAU Zh97/Ming63 RI QTL 2002	6	166.8	170.6	cM	R2549 (RFLP),RG653 (RFLP)	C962 (RFLP),RZ242 (RFLP)
														80	Oryza sativa	AQAG047	AQAG047-TSDWT	TO:0000382	Yield	1000-seed weight	TSDWT	Chr. 6	24916395	28640569	1000-seed weight	1000 GW, 1000 grain weight, 1000 kernel weight, 1000-grain weight, KGW, KW, TGW, grain weight, thousand seed weight	6	6	Yield	TSDWT	gw6b	AQAG047	xiy2002a	CNHZAU Zh97/Ming63 RI QTL 2002	6	131.9	166.8	cM	RG424 (RFLP),RZ242 (RFLP)	R2549 (RFLP),C962 (RFLP)
1000 grain wt.	8	2009-Stuttgart	RM149-RM5493	RM5493	71.5-88.1	81.5	4.65	4.32	6.34309	-1.0413	3.7	qtgw-6	qGW-8	84	Oryza sativa	AQGP074	AQGP074-TSDWT	TO:0000382	Yield	1000-seed weight	TSDWT	Chr. 8	24270635	24270740	1000-seed weight	1000 GW, 1000 grain weight, 1000 kernel weight, 1000-grain weight, KGW, KW, TGW, grain weight, thousand seed weight	8	8	Yield	TSDWT	qGW-8	AQGP074	cou2001a	Cornell IR64/Azu DH QTL 2001	8	101.5	101.5	cM	RM210 (SSR),RM556 (SSR),RM531 (SSR),RM80 (SSR),RM149 (SSR)	RM256 (SSR)
1000 grain wt.	8	2009-Beaumont	RM5493-RM447	RM447	88.1-90.6	90.2	4.93		10.9871	-1.21503	3.6			257	Oryza sativa	AQDR044	AQDR044-TSDWT	TO:0000382	Yield	1000-seed weight	TSDWT	Chr. 8	27734995	27735542	1000-seed weight	1000 GW, 1000 grain weight, 1000 kernel weight, 1000-grain weight, KGW, KW, TGW, grain weight, thousand seed weight	8b	8	Yield	TSDWT		AQDR044	liz1995a	TAMU Lem/Teq RI QTL 1995	8b	0	0	cM		RG598 (RFLP)
1000 grain wt.	9	2011-Stuttgart, AR	LJSSR1-RM245	LJSSR1	77.1-84.6	81.4	3.38	3.38	5.80266	0.924464	3.4	qtgw-7	qGW-9	70	Oryza sativa	CQAS114	CQAS114-TSDWT	TO:0000382	Yield	1000-seed weight	TSDWT	Chr. 9	20481606	22196064	1000-seed weight	1000 GW, 1000 grain weight, 1000 kernel weight, 1000-grain weight, KGW, KW, TGW, grain weight, thousand seed weight	9	9	Yield	TSDWT		CQAS114	xiaoj1996a	Cornell 9024/LH422 RI QTL 1996	9	40.5	40.5	cM	RG667 (RFLP),RG662 (RFLP),RZ404 (RFLP)	XNpb295 (RFLP)
														114	Oryza sativa	AQGP032	AQGP032-TSDWT	TO:0000382	Yield	1000-seed weight	TSDWT	Chr. 9	21189110	22720860	1000-seed weight	1000 GW, 1000 grain weight, 1000 kernel weight, 1000-grain weight, KGW, KW, TGW, grain weight, thousand seed weight	9	9	Yield	TSDWT	qGW-9	AQGP032	cou2001a	Cornell IR64/Azu DH QTL 2001	9	99.4	114.7	cM	RG667 (RFLP)	RM215 (SSR),RG451 (RFLP),RZ792 (RFLP),RZ404 (RFLP),RM245 (SSR),RM205 (SSR)
Total grain weight/yield per plant (including both main panicle and other panicles of the main plant)	5	2009-Beaumont, TX	RM437-RM509	RM169	23-54.8	45.4	4.05	4.05	10.3922	9.18392	3.5	qtyp-1	qYI-5	4291	Oryza sativa	AQGP035	AQGP035-GRYLD	TO:0000396	Yield	grain yield	GRYLD	Chr. 5	2881317	2881455	grain yield	GY, YLD, yield	5	5	Yield	GRYLD	qYI-5	AQGP035	cou2001a	Cornell IR64/Azu DH QTL 2001	5	30	30	cM	RM405 (SSR),RM548 (SSR),RG313 (RFLP),RM592 (SSR),RM593 (SSR)	RM13 (SSR),RM267 (SSR)
Total grain weight/yield per plant (including both main panicle and other panicles of the main plant)	5	2009-Beaumont, TX	RM164-RM5401	RM161	67.9-82.9	77.6	3.88	3.88	9.97744	-8.94058	3.5	qtyp-2	qYI-5, yd5	4151	Oryza sativa	AQGP082	AQGP082-GRYLD	TO:0000396	Yield	grain yield	GRYLD	Chr. 5	19196472	19196736	grain yield	GY, YLD, yield	5	5	Yield	GRYLD	qYI-5	AQGP082	cou2001a	Cornell IR64/Azu DH QTL 2001	5	79.4	79.4	cM	RM430 (SSR),RM473 (SSR),RG13 (RFLP)	RM164 (SSR),RM39 (SSR)
														4303	Oryza sativa	AQAG005	AQAG005-GRYLD	TO:0000396	Yield	grain yield	GRYLD	Chr. 5	27342022	28706633	grain yield	GY, YLD, yield	5	5	Yield	GRYLD	yd5	AQAG005	xiy2002a	CNHZAU Zh97/Ming63 RI QTL 2002	5	116.9	127.6	cM	C246 (RFLP),RM31 (SSR)	RM26 (SSR),C1447 (RFLP)
Total grain weight/yield per plant (including both main panicle and other panicles of the main plant)	7	2011-Stuttgart, AR	RM118-RM1362	RM1362	63.1-74.8	72.8	4.36	4.36	8.50532	7.48562	3.8	qtyp-3	qYI-7	4109	Oryza sativa	AQGP085	AQGP085-GRYLD	TO:0000396	Yield	grain yield	GRYLD	Chr. 7	25652511	25652668	grain yield	GY, YLD, yield	7	7	Yield	GRYLD	qYI-7	AQGP085	cou2001a	Cornell IR64/Azu DH QTL 2001	7	90.4	90.4	cM	RM234 (SSR),RM473 (SSR),RM478 (SSR)	RM18 (SSR)
Total grain weight/yield per plant (including both main panicle and other panicles of the main plant)	8	2009-Beaumont, TX	RM6863-RM310	RM1148	2.8-16.5	11.6	5.39	5.72	14.1028	-10.3888	3.5	qtyp-4	qYI-8, yld8.3	4143	Oryza sativa	AQGM035	AQGM035-GRYLD	TO:0000396	Yield	grain yield	GRYLD	Chr. 8	5108207	5115915	grain yield	GY, YLD, yield	8	8	Yield	GRYLD	qYI-8	AQGM035	cou2001a	Cornell IR64/Azu DH QTL 2001	8	57	57	cM	RM25 (SSR),RM547 (SSR)	RM126 (SSR),RM310 (SSR),RM544 (SSR)
Total grain weight/yield per plant (including both main panicle and other panicles of the main plant)	8	2011-Stuttgart, AR	RM310-MJIndel1	RM310	16.5-31.5	23	6.05		14.2249	-9.49399	3.8			3938	Oryza sativa	AQGS037	AQGS037-GRYLD	TO:0000396	Yield	grain yield	GRYLD	Chr. 8	2114843	2115100	grain yield	GY, YLD, yield	8	8	Yield	GRYLD	yld8.3	AQGS037	map2005a	INDIR IR58025/O. rufipogon BC SSR QTL 2005	8	0	24.8	cM	RM44 (SSR)	RM38 (SSR),RM25 (SSR)
														3936	Oryza sativa	AQGS069	AQGS069-GRYLD	TO:0000396	Yield	grain yield	GRYLD	Chr. 8	2114843	2115100	grain yield	GY, YLD, yield	8	8	Yield	GRYLD		AQGS069	map2005a	INDIR IR58025/O. rufipogon BC SSR QTL 2005	8	0	0	cM	RM25 (SSR)	RM38 (SSR)
Total grain weight/yield per plant (including both main panicle and other panicles of the main plant)	11	2009-Beaumont, TX	RM254-RM224	RM224	66.1-78.1	74.4	3.81	3.81	10.9495	-9.39149	3.5	qtyp-5	qYI-11	4102	Oryza sativa	AQGP036	AQGP036-GRYLD	TO:0000396	Yield	grain yield	GRYLD	Chr. 11	22014679	22014851	grain yield	GY, YLD, yield	11	11	Yield	GRYLD	qYI-11	AQGP036	cou2001a	Cornell IR64/Azu DH QTL 2001	11	102.9	102.9	cM	RM473 (SSR),RG1109 (RFLP)	RM206 (SSR)
Total grain weight/yield per plant (including both main panicle and other panicles of the main plant)	7	2012-Stuttgart, AR	RM125-RM418	RM2	14.1-29	23.7	4.09	4.09	6.7599	-7.28137	3.5	qtyp-6	yd7	3967	Oryza sativa	AQAG006	AQAG006-GRYLD	TO:0000396	Yield	grain yield	GRYLD	Chr. 7	7232181	16874331	grain yield	GY, YLD, yield	7	7	Yield	GRYLD	yd7	AQAG006	xiy2002a	CNHZAU Zh97/Ming63 RI QTL 2002	7	51.5	59.5	cM	e11k3 (RFLP),RG678 (RFLP)	C1023 (RFLP),R1440 (RFLP)
														4078	Oryza sativa	AQCY022	AQCY022-GRYLD	TO:0000396	Yield	grain yield	GRYLD	Chr. 7	7232181	16874331	grain yield	GY, YLD, yield	7	7	Yield	GRYLD	yd7	AQCY022	xiy2002a	CNHZAU Zh97/Ming63 RI QTL 2002	7	51.5	59.5	cM	e11k3 (RFLP),RG678 (RFLP)	C1023 (RFLP),R1440 (RFLP)
												.
[truncated: 22 more columns]

## Sheet: Sheet1
QTL Name in this study	Updated published QTL at Gramene	Japanese QTL-TARO database
qdth-3	Dtf4
qpht-5	Fh6-2, ph6.1, QPh6
qpht-7	Fh9-2
qnok-9	gn11
qnok-10	gn3
qnok-5	gn7
qtgw-1	gw3b, Kw3-2, gw3b, qGW-3-1, qGW-3, qTGWT-3-2, qTGW3-3
qtgw-2	gw5a, gw5
qtgw-3	Gwt5a, gw5b
qdth-5	Hd1, Hd-1
qdth-6	hd7c, Hd7, qHDD7-1, Hd4, qHD-7
qnot-3	mtn2-2, tn2-2
qnok-2	ng1
qnob-5	pbr2.1
qkwp-2	Pdw1-1
qkwp-9	Pdw3-1
qkwp-4	Pdw6
qkwp-5	Pdw7
qpht-1	Ph1, qph1.4, qPHT-1
qpht-9	ph12.1, qPHT12-1, Ph12, Fh12
qpht-6	ph-7, Ph7a, Fh7-2
qple-1	pI1.1, qPL-1
qple-2	pI2a
qple-6	pI9, pI9.1, qPL-9, QPI9b
qdth-4	qDTH-5
qdth-7	qDTH-7, QTL7b
qnok-4	qGN-4
qnok-1	qGPL1, gn1
qnok-7	qGPL8
qtgw-5	qGW-6, gw6c, gw6b
qtgw-6	qGW-8
qtgw-7	qGW-9
qdth-2	QHd3c, Hd6, QHd3b
qtgw-4	QKw6, tgw6
qnot-2	qNOT2-1, mtn2-1, tn2-1, qNOT2-1
qnot-7	qNOT9-1
qnob-2	qNRB-2-1
qnob-4	qNRB-8-1, qNRB-8-2
qnob-1	QPbn1, pbr1.1
qnob-6	QPbn8a, nfb8
qple-7	QPI4
qple-5	QPI7, pI7.1
qple-3	qPLT3-2
qnob-3	qPRB-7, pbr7.1
qdth-1	QTL3, dth3.1, qFDN-3
qtyp-5	qYI-11
qtyp-1	qYI-5
qtyp-2	qYI-5, yd5
qtyp-3	qYI-7
qtyp-4	qYI-8, yld8.3
qpty-3	ta9, Ta, qTA-9a, ta9.1
qnot-4	tn3-4
qnot-1	tp1, tn1.1, qTN-1-1
qnot-5	tp4, mtn4, tn4-3
qnot-6	tp7, tn7.1, qTN-7-2
qtyp-6	yd7
qkwp-1	Unnamed	qSW1-3
qkwp-3	Unnamed	Gw2
qkwp-6	Unnamed	qGW-6
qkwp-8	Unnamed
qnok-3	Unnamed	gn2.1, sn2.1
qnok-6	Unnamed	qNFGP-7-1
qnok-8	Unnamed
qpht-2	Unnamed	ph1.1
qpht-3	Unnamed
qpht-4	Unnamed	ph6, qPH2-6-1
qpht-8	Unnamed	qPH-11-1
qple-4	Unnamed	qPL-6
qkwp-7	Novel
qpty-1	Novel
qpty-2	Novel
