# Supplementary material for: Identification of Candidate Genes Associated with Positive and Negative Heterosis in Rice
Source: PLoS One. 2014 Apr 17;9(4):e95178. doi: 10.1371/journal.pone.0095178 (PMC3990613; doi:10.1371/journal.pone.0095178)
Supplement: Table S6 — List of all expressed genes identified in mapped yield related QTL regions. The expressed genes located between the two flanking SSR markers of yield related QTL are listed. Also, the expressed genes belonging to SEF1 and AHPL expression pattern categories located in mapped yield related QTL regions are also listed. The QTL identified by mean LOD score ≥5 are used for this analysis. (XLSX) [file pone.0095178.s009.xlsx]

## Sheet: Summary
SlNo	QTL Name in this study	Chromosome	Marker interval	Genetic distance (based on 6 field experiments)	Mean LOD score (based on 6 field experiments)	Number of differentially genes present in the QTL region
1	qdth1	3	RM231-RM489	0-13.6	7.6	176
2	qdth2	3	RM15766-RM6759	107.2-128.8	6.1	321
3	qdth5	6	Con673-RM527	21-33.5	24.97	126
4	qdth6	7	RM125-RM418	14.1-28.9	9.37	359
5	qdth7	7	RM1362-RM248	74.8-78.4	5.46	41
6	qpht1	1	RM486-RM315	124.7-131.4	16.85	147
8	qpht5	6	RM162-RM5371	55-63.8	5.04	81
10	qpht7	9	RM107-LJSSR1	66.3-77.1	5.11	137
12	qpty3	9	RM434-LJSSR1	48.3-77.1	31.8	477
13	qnot2	2	RM452-RM475	33.6-6.9	6.44	410
14	qnot4	3	RM15824-RM514	113.5-145.5	5.04	583
15	qnot5	4	RM451-RM124	74.4-104	6.1	541
16	qnot6	7	RM5711-RM418	0-28.9	5.13	515
17	qnot7	9	RM434-LJSSR1	48.3-77.1	6.26	477
18	qple1	1	RM302-RM315	115.6-131.4	5.14	302
19	qple2	2	RM450-RM166	97.5-126.4	5.07	504
20	qple5	7	RM5711-RM418	0-28.9	6.65	515
21	qnob2	2	RM452-RM475	33.6-60.9	6.29	410
22	qnob4	8	RM149-RM5493	71.5-88.1	5.51	116
24	qnok3	2	RM341-RM475	52.9-60.9	6.53	54
26	qkwp2	1	RM486-RM315	124.7-131.4	6.59	147
27	qkwp3	2	RM341-RM5427	52.9-68.3	5.64	122
28	qkwp5	7	RM5711-RM418	0-28.9	5.51	515
29	qkwp8	11	RM254-RM224	66.1-78.1	5.56	124
30	qtgw2	5	RM413-RM169	13.3-45.4	6.49	279
31	qtgw5	6	RM5371-RM340	63.8-82.6	6.29	190
33	qtyp4	8	RM6863-MJIndel1	2.8-31.5	5.72	442

## Sheet: OnlyAHPLandSEF1Categories
ID	QTL	OldID	SlNo	TAG_ID	TAG	Avg_NPBLeaves	Avg_9311Leaves	Avg_F1Leaves	ExpressionLevelLeaves	Avg_NPBRoots	Avg_9311Roots	Avg_F1Roots	ExpressionLevelRoots	NME_NPBMeristem	I9ME_9311Meristem	FME_F1Meristem	ExpressionLevelMeristem	CLASS	hits	chr_id	GENE	TITLE	position	FL-cDNA/EST	GenomeMatchTag	TagExpressedInNoOfReps_NPB	TagExpressedInNoOfReps_9311	TagExpressedInNoOfReps_F1	TagExpressedInNoOfReps_RootNPB	TagExpressedInNoOfReps_Root9311	TagExpressedInNoOfReps_RootF1	PresentInAll3Genotypes_Roots	PresentIn1OR2OR3Genotypes
3	qdth1	44	26178	125444110	GATCTGCGCGGCTTTGA	759.25	830.75	2189.25	AHPL	2174.5	1228	7333.5	AHPL	1659	1921	6646	AHPL	1	1	3	LOC_Os03g08330	('ZIM motif family protein, expressed',)	4228761	fl_cDNA	1	4	4	4	2	2	2	6	YESExpression
385	qdth2	118	37928	223261250	GATCCTGCTGGGACCCC	640.75	401.5	1045.25	AHPL	281.5	723	3665	AHPL	132	530	2297	AHPL	2	1	3	LOC_Os03g53020	('helix-loop-helix DNA-binding domain containing protein, expressed',)	30359565	fl_cDNA	1	4	4	4	2	1	2	5	YESExpression
422	qdth2	2252	101147	585603380	GATCGACCTTAGCTTCT	82	48	100	AHPL	198	95.5	317.5	AHPL	203	22	349	AHPL	2	1	3	LOC_Os03g52410	('expressed protein',)	30033057	fl_cDNA	1	4	3	3	2	2	2	6	YESExpression
453	qdth2	4350	37745	221319980	GATCGTCACCTGCACCC	37	52.3333	54.25	AHPL	133.5	109.5	171.5	AHPL	36	8	39	AHPL	1	1	3	LOC_Os03g56190	('expressed protein',)	31956910	fl_cDNA	1	4	3	4	2	2	2	6	YESExpression
473	qdth2	5402	43979	255039090	GATCCCGGAGGACCAGC	9	5	43.5	AHPL	62	25	70	AHPL	45	57	92	AHPL	1	1	3	LOC_Os03g50530	('3-deoxy-D-arabino-heptulosonate 7-phosphate, putative, expressed',)	28801668	fl_cDNA	1	2	1	4	1	1	2	4	YESExpression
482	qdth2	5690	52918	305860020	GATCGACGACTGGACTC	40.75	38.5	41.3333	AHPL	94	122	297.5	AHPL	286	216	299	AHPL	2	1	3	LOC_Os03g49990	('DELLA protein SLR1, putative, expressed',)	28464093	fl_cDNA	1	4	2	3	2	2	2	6	YESExpression
752	qdth2	21152	20017	97435240	GATCACGGATGGACCGA			1	SEF1			1.5	SEF1			16	SEF1	3	1	3	LOC_Os03g53250	('protein kinase domain containing protein, expressed',)	30499478		1	0	0	1	0	0	2	2	YESExpression
753	qdth2	21221	40623	239467240	GATCACGTCCGCCTGCC			1	SEF1	16	27	35	AHPL	13	3	49	AHPL	3	1	3	LOC_Os03g55120	('blue copper protein precursor, putative, expressed',)	31298944	fl_cDNA	1	0	0	1	1	1	2	4	YESExpression
1179	qdth5	398	44898	258671780	GATCGGGGTATGGGAGC	258.25	303.75	412.5	AHPL	427.5	393	714.5	AHPL	290	636	782	AHPL	1	1	6	LOC_Os06g12580	('pro-resilin precursor, putative, expressed',)	6817887	fl_cDNA	1	4	4	4	2	2	2	6	YESExpression
1469	qdth6	1126	38700	228950330	GATCCGTGCGCCCTCCC	165.5	62.25	182.5	AHPL	35	60	128	AHPL	37	116	122	AHPL	1	1	7	LOC_Os07g14890	('expressed protein',)	8524542	fl_cDNA	1	4	4	4	1	1	2	4	YESExpression
1513	qdth6	3364	80864	472470020	GATCGGCGGTGTAACTG	26.75	61	68.75	AHPL	47.5	38	99	AHPL	26	53	144	AHPL	2	1	7	LOC_Os07g10350	('RRP5 protein, putative, expressed',)	5555172	fl_cDNA	1	4	3	4	2	2	2	6	YESExpression
1532	qdth6	4878	65732	392229100	GATCGTTCGTTCGCCCG	30.6667	27.3333	48.5	AHPL	12	1	23	AHPL	17	4	18	AHPL	2	1	7	LOC_Os07g10490	('zeta-carotene desaturase, chloroplast precursor, putative, expressed',)	5649117	fl_cDNA	1	3	3	4	1	1	2	4	YESExpression
1552	qdth6	6129	15075	74479160	GATCATGCCCGGCATCA	8	13	38	AHPL	26	26	29.5	AHPL	3	9	26	AHPL	1	1	7	LOC_Os07g17330	('B12D protein, expressed',)	10230759	EST	1	1	3	1	2	1	2	5	YESExpression
1720	qdth6	16217	49506	286344530	GATCCCCCCTGTACTGC			7	SEF1			29.5	SEF1	3	8	64	AHPL	2	1	7	LOC_Os07g10690	('NLI interacting factor-like phosphatase family protein, expressed',)	5809490	EST	1	0	0	1	0	0	2	2	YESExpression
2410	qpht1 or qkwp2	19023	76134	451962480	GATCAGCTTAGGCATGG			4	SEF1			13.5	SEF1			23	SEF1	1	1	1	LOC_Os01g62430	('elicitor-responsive protein 1, putative, expressed',)	36463604	fl_cDNA	1	0	0	1	0	0	2	2	YESExpression
2414	qpht1 or qkwp2	19937	67720	404492380	GATCGCCTACTACGGCG			3	SEF1			1.5	SEF1			5	SEF1	1	1	1	LOC_Os01g60640	('OsWRKY21 - Superfamily of rice TFs having WRKY and zinc finger domains, expressed',)	35390356	fl_cDNA	1	0	0	1	0	0	2	2	YESExpression
2618	qpth5	6733	72251	426898720	GATCAACCCCGCTGAGG	14	13.6667	34.5	AHPL	26.5	12.5	63	AHPL	23	11	49	AHPL	1	1	6	LOC_Os06g40450	('WDL1, putative, expressed',)	24094267	fl_cDNA	1	3	3	2	2	2	2	6	YESExpression
2794	qpht7	2490	66965	399428650	GATCCACTGGTCCAGCG	80.75	55.25	90.25	AHPL	154.5	52.5	285	AHPL	135	64	140	AHPL	2	1	9	LOC_Os09g35670	('testis intracellular mediator protein, putative, expressed',)	20521905	fl_cDNA	1	4	4	4	2	2	2	6	YESExpression
3115	qpty3 or qnot7	908	38010	223838850	GATCCTAACTAGCCCCC	76.75	56	214.25	AHPL	238.5	174.5	358.5	AHPL	145	256	338	AHPL	2	1	9	LOC_Os09g31470	('DNA binding protein, putative, expressed',)	18963894	fl_cDNA	1	4	4	4	2	2	2	6	YESExpression
3142	qpty3 or qnot7	1981	97733	569890160	GATCAGCCCCCGCCGCT	61.6667	61.5	113	AHPL	115	24	180.5	AHPL	645	688	762	AHPL	1	1	9	LOC_Os09g29460	('homeobox-leucine zipper protein ATHB-6, putative, expressed',)	17903515	fl_cDNA	1	3	4	2	1	2	2	5	YESExpression
3153	qpty3 or qnot7	2490	66965	399428650	GATCCACTGGTCCAGCG	80.75	55.25	90.25	AHPL	154.5	52.5	285	AHPL	135	64	140	AHPL	2	1	9	LOC_Os09g35670	('testis intracellular mediator protein, putative, expressed',)	20521905	fl_cDNA	1	4	4	4	2	2	2	6	YESExpression
3178	qpty3 or qnot7	3527	73398	435915840	GATCAAGGTCGACGCGG	29.3333	57.3333	66	AHPL	174	177	411	AHPL	27	20	112	AHPL	1	1	9	LOC_Os09g29310	('RING/C3HC4/PHD zinc finger-like protein, putative, expressed',)	17789896		1	3	3	1	2	2	2	6	YESExpression
3191	qpty3 or qnot7	4020	77528	457499190	GATCTTCGGCCAGGTGG	25.25	48.6667	58.3333	AHPL	77.5	11	86.5	AHPL	43	28	96	AHPL	2	1	9	LOC_Os09g33780	('expressed protein',)	19948017	fl_cDNA	1	4	3	3	2	1	2	5	YESExpression
3219	qpty3 or qnot7	4909	19228	91367380	GATCGAGCGGGCTGAGA	19.6667	8	48	AHPL			21	SEF1	3	11	14	AHPL	1	1	9	LOC_Os09g30160	('protein binding protein, putative, expressed',)	18351567	EST	1	3	1	1	0	0	2	2	YESExpression
3256	qpty3 or qnot7	7122	22362	111231030	GATCTTCGCGTGCGGGA			32	SEF1			7	SEF1			16	SEF1	3	1	9	LOC_Os09g30462	('expressed protein',)	18564306	EST	1	0	0	1	0	0	2	2	YESExpression
3364	qpty3 or qnot7	11418	6092	30799000	GATCATCTGTTTGTGAA			16.5	SEF1			1.5	SEF1			27	SEF1	1	1	9	LOC_Os09g31090	('HECT-domain, putative, expressed',)	18687321	fl_cDNA	1	0	0	2	0	0	2	2	YESExpression
3392	qpty3 or qnot7	12563	116062	664882880	GATCAAGTTCAGGCTTT			14	SEF1	14	27	43.5	AHPL			8	SEF1	2	1	9	LOC_Os09g28720	('gibberellin receptor GID1L2, putative, expressed',)	17459191	fl_cDNA	1	0	0	1	1	1	2	4	YESExpression
3494	qpty3 or qnot7	16383	90467	523914790	GATCTCTAGTGCTTCAT			7	SEF1			16	SEF1			7	SEF1	2	1	9	LOC_Os09g29930	('transcription factor BIM2, putative, expressed',)	18213888	fl_cDNA	1	0	0	1	0	0	1	1	YESExpression
3517	qpty3 or qnot7	17243	69315	413785390	GATCTGGTGAGCTCTCG			6	SEF1	54.5	17	85	AHPL	116	27	275	AHPL	1	1	9	LOC_Os09g27230	('expressed protein',)	16556239		1	0	0	1	2	2	2	6	YESExpression
4160	qnot2 or qnob2	250	45602	263798650	GATCCGCCGCAGGACGC	299.5	525	614.75	AHPL	106	37	232.5	AHPL	80	122	206	AHPL	1	1	2	LOC_Os02g30410	('expressed protein',)	18104843	fl_cDNA	1	4	4	4	2	1	2	5	YESExpression
4166	qnot2 or qnob2	594	21985	108599910	GATCTCCTCCTGCCGGA	232.75	190.5	295.5	AHPL	392.5	351.5	455	AHPL	408	543	638	AHPL	2	1	2	LOC_Os02g21920	('senescence-associated protein, putative, expressed',)	13040033	fl_cDNA	1	4	4	4	2	2	2	6	YESExpression
4172	qnot2 or qnob2	812	83791	489739780	GATCGGCGAGACTGGTG	166.25	107.5	235	AHPL	192.5	50	1046.5	AHPL	769	810	1096	AHPL	1	1	2	LOC_Os02g28720	('spotted leaf protein 11, putative, expressed',)	16976163	EST	1	4	4	4	2	2	2	6	YESExpression
4190	qnot2 or qnob2	1941	20483	101155690	GATCCATTCGCCGGCGA	38	75.5	115.333	AHPL	228	54	317.5	AHPL	276	182	317	AHPL	2	1	2	LOC_Os02g16909	('dynein light chain LC6, flagellar outer arm, putative, expressed',)	9642220		1	2	4	3	1	2	2	5	YESExpression
5105	qnot4	118	37928	223261250	GATCCTGCTGGGACCCC	640.75	401.5	1045.25	AHPL	281.5	723	3665	AHPL	132	530	2297	AHPL	2	1	3	LOC_Os03g53020	('helix-loop-helix DNA-binding domain containing protein, expressed',)	30359565	fl_cDNA	1	4	4	4	2	1	2	5	YESExpression
5106	qnot4	124	40763	239926770	GATCCCGCCGCAGTGCC	226.667	415.5	1006.5	AHPL	1179	545	1613	AHPL	282	724	743	AHPL	1	1	3	LOC_Os03g60840	('Bowman-Birk type trypsin inhibitor, putative, expressed',)	34506550	fl_cDNA	1	3	4	4	2	2	2	6	YESExpression
5177	qnot4	2252	101147	585603380	GATCGACCTTAGCTTCT	82	48	100	AHPL	198	95.5	317.5	AHPL	203	22	349	AHPL	2	1	3	LOC_Os03g52410	('expressed protein',)	30033057	fl_cDNA	1	4	3	3	2	2	2	6	YESExpression
5212	qnot4	3440	109651	629033720	GATCATACACCTTTTGT	18	25	67.5	AHPL			5	SEF1			14	SEF1	2	1	3	LOC_Os03g60620	('heat shock cognate 70 kDa protein 2, putative, expressed',)	34389435	fl_cDNA	1	2	2	2	0	0	2	2	YESExpression
5243	qnot4	4350	37745	221319980	GATCGTCACCTGCACCC	37	52.3333	54.25	AHPL	133.5	109.5	171.5	AHPL	36	8	39	AHPL	1	1	3	LOC_Os03g56190	('expressed protein',)	31956910	fl_cDNA	1	4	3	4	2	2	2	6	YESExpression
5260	qnot4	4772	60291	352232140	GATCGTGGGCTCCGCAG	27.3333	36	49.5	AHPL	38	5	131	AHPL	91	75	200	AHPL	1	1	3	LOC_Os03g60600	('cellular nucleic acid-binding protein, putative, expressed',)	34374383	fl_cDNA	1	3	4	4	2	2	2	6	YESExpression
5786	qnot4	21152	20017	97435240	GATCACGGATGGACCGA			1	SEF1			1.5	SEF1			16	SEF1	3	1	3	LOC_Os03g53250	('protein kinase domain containing protein, expressed',)	30499478		1	0	0	1	0	0	2	2	YESExpression
5788	qnot4	21221	40623	239467240	GATCACGTCCGCCTGCC			1	SEF1	16	27	35	AHPL	13	3	49	AHPL	3	1	3	LOC_Os03g55120	('blue copper protein precursor, putative, expressed',)	31298944	fl_cDNA	1	0	0	1	1	1	2	4	YESExpression
6492	qnot5	337	40462	238502840	GATCATGACTGTTGGCC	192.5	298	470.25	AHPL	148	261.5	279.5	AHPL	256	238	273	AHPL	1	1	4	LOC_Os04g51630	('60S ribosomal protein L7-2, putative, expressed',)	30382823	fl_cDNA	1	4	4	4	2	2	2	6	YESExpression
6528	qnot5	1326	66175	394459350	GATCTTGGCCGTCGCCG	104.25	115.667	158	AHPL	277	167.5	492	AHPL	16	21	49	AHPL	1	1	4	LOC_Os04g56100	('expressed protein',)	33196942	fl_cDNA	1	4	3	4	2	2	2	6	YESExpression
6575	qnot5	3044	50895	291254850	GATCCTGCTGGCATTGC	68.5	56.6667	75.3333	AHPL	1.5	18	35	AHPL	1	1	6	AHPL	1	1	4	LOC_Os04g52330	('expressed protein',)	30877028	fl_cDNA	1	4	3	3	2	1	2	5	YESExpression
6694	qnot5	6792	36417	212775490	GATCCTGCTGGGACACC	7	4	34	AHPL			27	SEF1			16	SEF1	3	1	4	LOC_Os04g54810	('beta-D-xylosidase, putative, expressed',)	32373063	fl_cDNA	1	1	1	1	0	0	1	1	YESExpression
6975	qnot5	16715	14584	73022640	GATCAGTCATGCTTGCA			6	SEF1			1	SEF1			6	SEF1	3	1	4	LOC_Os04g52900	('multidrug resistance-associated protein 2, putative, expressed',)	31284193		1	0	0	1	0	0	1	1	YESExpression
7807	qnot6 or qple5 or qkwp5	1126	38700	228950330	GATCCGTGCGCCCTCCC	165.5	62.25	182.5	AHPL	35	60	128	AHPL	37	116	122	AHPL	1	1	7	LOC_Os07g14890	('expressed protein',)	8524542	fl_cDNA	1	4	4	4	1	1	2	4	YESExpression
7872	qnot6 or qple5 or qkwp5	3364	80864	472470020	GATCGGCGGTGTAACTG	26.75	61	68.75	AHPL	47.5	38	99	AHPL	26	53	144	AHPL	2	1	7	LOC_Os07g10350	('RRP5 protein, putative, expressed',)	5555172	fl_cDNA	1	4	3	4	2	2	2	6	YESExpression
7890	qnot6 or qple5 or qkwp5	4351	66828	398230340	GATCGGTGGCGGTTCCG	25.6667	14.5	54.25	AHPL	151.5	80	167.5	AHPL	93	164	230	AHPL	1	1	7	LOC_Os07g07670	('expressed protein',)	3842439	EST	1	3	2	4	2	2	2	6	YESExpression
7906	qnot6 or qple5 or qkwp5	4878	65732	392229100	GATCGTTCGTTCGCCCG	30.6667	27.3333	48.5	AHPL	12	1	23	AHPL	17	4	18	AHPL	2	1	7	LOC_Os07g10490	('zeta-carotene desaturase, chloroplast precursor, putative, expressed',)	5649117	fl_cDNA	1	3	3	4	1	1	2	4	YESExpression
7942	qnot6 or qple5 or qkwp5	6129	15075	74479160	GATCATGCCCGGCATCA	8	13	38	AHPL	26	26	29.5	AHPL	3	9	26	AHPL	1	1	7	LOC_Os07g17330	('B12D protein, expressed',)	10230759	EST	1	1	3	1	2	1	2	5	YESExpression
8073	qnot6 or qple5 or qkwp5	11269	70175	418381780	GATCGAGCGCGCGTTCG	5	9	17	AHPL	17.5	23	33	AHPL			2	SEF1	1	1	7	LOC_Os07g07320	('glutathione S-transferase GSTU6, putative, expressed',)	3661150	fl_cDNA	1	1	2	2	2	2	1	5	YESExpression
8189	qnot6 or qple5 or qkwp5	16217	49506	286344530	GATCCCCCCTGTACTGC			7	SEF1			29.5	SEF1	3	8	64	AHPL	2	1	7	LOC_Os07g10690	('NLI interacting factor-like phosphatase family protein, expressed',)	5809490	EST	1	0	0	1	0	0	2	2	YESExpression
8995	qple1	8544	45387	261974340	GATCGGTGCTTGTTAGC	3	4	25.5	AHPL	53	1	100.5	AHPL			1	SEF1	2	1	1	LOC_Os01g57470	('caltractin, putative, expressed',)	33534676	fl_cDNA	1	1	1	2	2	1	2	5	YESExpression
9020	qple1	10521	71724	425578510	GATCTGCGCAGCCGAGG	14	2	19	AHPL	45.5	73	89.5	AHPL	134	259	353	AHPL	1	1	1	LOC_Os01g57580	('helix-loop-helix DNA-binding domain containing protein, expressed',)	33599353		1	2	1	2	2	1	2	5	YESExpression
9151	qple1	19023	76134	451962480	GATCAGCTTAGGCATGG			4	SEF1			13.5	SEF1			23	SEF1	1	1	1	LOC_Os01g62430	('elicitor-responsive protein 1, putative, expressed',)	36463604	fl_cDNA	1	0	0	1	0	0	2	2	YESExpression
9163	qple1	19937	67720	404492380	GATCGCCTACTACGGCG			3	SEF1			1.5	SEF1			5	SEF1	1	1	1	LOC_Os01g60640	('OsWRKY21 - Superfamily of rice TFs having WRKY and zinc finger domains, expressed',)	35390356	fl_cDNA	1	0	0	1	0	0	2	2	YESExpression
9645	qple2	2674	73784	437230460	GATCGCGACGGATGCGG			85	SEF1			14	SEF1	170	335	348	AHPL	1	1	2	LOC_Os02g52130	('ubiquitin-protein ligase, putative, expressed',)	31905146	fl_cDNA	1	0	0	1	0	0	1	1	YESExpression
9648	qple2	2708	75469	448826530	GATCCTCTGGCTATGGG	21.25	7	84	AHPL	91.5	112	126.5	AHPL	325	410	457	AHPL	1	1	2	LOC_Os02g47660	('BHLH transcription factor, putative, expressed',)	29112071	fl_cDNA	1	4	4	1	2	2	2	6	YESExpression
9653	qple2	2858	31409	172731970	GATCCTGCCACGTCAAC	29	43	80	AHPL	171	103	636.5	AHPL	304	187	491	AHPL	1	1	2	LOC_Os02g52010	('phi-1-like phosphate-induced protein, putative, expressed',)	31834874	fl_cDNA	1	3	4	4	2	2	2	6	YESExpression
9687	qple2	3743	10450	56142860	GATCGTATGGGGCCCCA	20	45.5	62.25	AHPL	10	27	77	AHPL	79	59	110	AHPL	1	1	2	LOC_Os02g52140	('polyadenylate-binding protein 2, putative, expressed',)	31910773	fl_cDNA	1	4	2	4	2	2	2	6	YESExpression
9902	qple2	11741	114238	657058150	GATCTCCCTCCGGGGTT			16	SEF1	36	7	118	AHPL	98	94	168	AHPL	2	1	2	LOC_Os02g48190	('expressed protein',)	29496804	fl_cDNA	1	0	0	2	1	1	2	4	YESExpression
10113	qple2	19024	76341	452499490	GATCCTCGCCTCGATGG			4	SEF1	95	26	288	AHPL	316	193	437	AHPL	1	1	2	LOC_Os02g51970	('phi-1-like phosphate-induced protein, putative, expressed',)	31818621	fl_cDNA	1	0	0	1	2	2	2	6	YESExpression
10881	qnob4	8818	13394	68954490	GATCCGCCTCTACGGCA	23.3333	16	24.75	AHPL	922	1226	1747	AHPL	255	292	413	AHPL	1	1	8	LOC_Os08g41290	('AIR12, putative, expressed',)	25954220	EST	1	3	1	4	2	2	2	6	YESExpression
11244	qkwp3	3341	59987	350877540	GATCGGAGCCGCTCCAG	59	27	69	AHPL	278	262	2450.5	AHPL	1095	1349	2383	AHPL	1	1	2	LOC_Os02g34410	('ubiquitin-protein ligase, putative, expressed',)	20582667	EST	1	3	4	4	2	2	2	6	YESExpression
11497	qkwp8	4	39545	233624230	GATCTCTCTGTCACGCC	8197	9736.75	10787.2	AHPL	5529.5	5164	6245.5	AHPL	5457	2742	5888	AHPL	1	1	11	LOC_Os11g44810	('auxin-repressed 12.5 kDa protein, putative, expressed',)	26610012	EST	1	4	4	4	2	2	2	6	YESExpression
11551	qkwp8	11022	22442	111563430	GATCTCTCTGTAGGGGA	7	1	17.5	AHPL			2	SEF1			18	SEF1	3	1	11	LOC_Os11g43900	('translationally-controlled tumor protein, putative, expressed',)	26005849	fl_cDNA	1	1	1	2	0	0	2	2	YESExpression
11718	qtgw2	63	15767	77975950	GATCTGCCTGTTGCTCA	936.25	900.25	1673.25	AHPL	2236.5	1635.5	3022	AHPL	1892	1540	2335	AHPL	1	1	5	LOC_Os05g04700	('hydrophobic protein LTI6B, putative, expressed',)	2198268		1	4	4	4	2	2	2	6	YESExpression
11728	qtgw2	918	65714	392124330	GATCCACGCCCCGCCCG	151	116.75	213	AHPL	172	180.5	483	AHPL	71	233	422	AHPL	1	1	5	LOC_Os05g07690	('thioredoxin H-type, putative, expressed',)	4117065	fl_cDNA	1	4	4	4	2	2	2	6	YESExpression
11737	qtgw2	1842	67618	404049720	GATCATGTTCAGAGGCG	84.5	61.3333	120.333	AHPL	572	240	682	AHPL	366	110	552	AHPL	1	1	5	LOC_Os05g08554	('expressed protein',)	4645714		1	2	3	3	2	1	2	5	YESExpression
11828	qtgw2	7902	30954	170185390	GATCTGGGGTGGTAAAC	20	19.5	28	AHPL	14	7	17	AHPL	26	15	59	AHPL	2	1	5	LOC_Os05g07050	('pre-mRNA-processing-splicing factor 8, putative, expressed',)	3682400	EST	1	1	2	1	1	1	1	3	YESExpression
11929	qtgw2	15663	77644	457716770	GATCCTCGTGGCGGTGG			8	SEF1	129.5	75.5	345	AHPL	214	279	327	AHPL	1	1	5	LOC_Os05g06780	('lipid binding protein, putative, expressed',)	3518866	EST	1	0	0	1	2	2	2	6	YESExpression
12789	qtyp4	2116	70273	418706140	GATCGCCACCGTGTTCG	93.5	39.5	106.25	AHPL	105.5	149	195	AHPL	100	62	122	AHPL	1	1	8	LOC_Os08g15650	('expressed protein',)	9501783	fl_cDNA	1	4	4	4	2	2	2	6	YESExpression
12793	qtyp4	2191	79011	462444470	GATCTTCCGAGGCAATG	25.6667	53.6667	102.5	AHPL	61.5	26	91	AHPL	62	12	75	AHPL	1	1	8	LOC_Os08g08830	('expressed protein',)	5115079	fl_cDNA	1	3	3	2	2	1	2	5	YESExpression
12803	qtyp4	2536	110334	632705440	GATCAACGGTGCCCATT	37	85	89	AHPL	24	6	31	AHPL	50	66	99	AHPL	2	1	8	LOC_Os08g05850	('snRNP core Sm protein Sm-X5-like protein, putative, expressed',)	3143612		1	1	2	2	2	1	2	5	YESExpression

## Sheet: qdth1RM231RM489
Table S6. List of all expressed genes identified in mapped yield related QTL regions.
ID	SlNo	TAG_ID	TAG	Avg_NPBLeaves	Avg_9311Leaves	Avg_F1Leaves	ExpressionLevelLeaves	Avg_NPBRoots	Avg_9311Roots	Avg_F1Roots	ExpressionLevelRoots	NME_NPBMeristem	I9ME_9311Meristem	FME_F1Meristem	ExpressionLevelMeristem	CLASS	hits	chr_id	GENE	TITLE	position	FL-cDNA/EST	GenomeMatchTag	TagExpressedInNoOfReps_NPB	TagExpressedInNoOfReps_9311	TagExpressedInNoOfReps_F1	TagExpressedInNoOfReps_RootNPB	TagExpressedInNoOfReps_Root9311	TagExpressedInNoOfReps_RootF1	PresentInAll3Genotypes_Roots	PresentIn1OR2OR3Genotypes
30	81692	477512750	GATCTGGCAAGGAGCTG	2247.75	4315.75	3200.75	LPL	2130.5	3590	1218.5	BLPL	1469	2084	1590	LPL	1	1	3	LOC_Os03g08050	('elongation factor 1-alpha, putative, expressed',)	4092237		1	4	4	4	2	2	2	6	YESExpression
34	77231	456211490	GATCCTCGTTCAAGTGG	1803.5	3678.75	2803.5	HPL	3233.5	5590.5	715	BLPL	2451	1766	2114	HPL	1	1	3	LOC_Os03g08020	('elongation factor 1-alpha, putative, expressed',)	4081789		1	4	4	4	2	2	2	6	YESExpression
44	26178	125444110	GATCTGCGCGGCTTTGA	759.25	830.75	2189.25	AHPL	2174.5	1228	7333.5	AHPL	1659	1921	6646	AHPL	1	1	3	LOC_Os03g08330	('ZIM motif family protein, expressed',)	4228761	fl_cDNA	1	4	4	4	2	2	2	6	YESExpression
60	81691	477512730	GATCCGGCAAGGAGCTG	656.5	658	1752.25	AHPL	1212.5	2211.5	5493	AHPL	4479	7582	5268	LPL	1	1	3	LOC_Os03g08060	('elongation factor 1-alpha, putative, expressed',)	4098411		1	4	4	4	2	2	2	6	YESExpression
98	77313	456561640	GATCACGCAGGGAGTGG	1085.25	1189.25	1177.5	HPL	498	566	541.5	HPL	270	192	130	BLPL	2	1	3	LOC_Os03g05620	('inorganic phosphate transporter 1-2, putative, expressed',)	2786988	fl_cDNA	1	4	4	4	2	2	2	6	YESExpression
111	85985	499807530	GATCCACCCCGGGGTTG	743	846	1071.5	AHPL	661	622.5	1126.5	AHPL	430	784	615	HPL	1	1	3	LOC_Os03g06390	('expressed protein',)	3175467	fl_cDNA	1	4	4	4	2	2	2	6	YESExpression
305	98224	573038160	GATCAGAATAGCGGGCT	376.25	585.75	511.25	HPL	1			EPAF1	4			EPAF1	7	1	3	LOC_Os03g06230	('expressed protein',)	3100338	fl_cDNA		4	4	4	1	0	0	1	YESExpression
313	38621	228289970	GATCCCATTCCCATCCC	754.5	323	503.25	LPL									3	1	3	LOC_Os03g06100	('retrotransposon protein, putative, unclassified',)	3032459		1	4	4	4	0	0	0	0	NOExpression
323	80607	470691970	GATCCTAAAGTAGTATG	574.333	688.5	485.5	BLPL	14			EPAF1		9		EPAF1	2	1	3	LOC_Os03g07300	('ribulose-phosphate 3-epimerase, chloroplast precursor, putative, expressed',)	3696090	fl_cDNA	1	3	4	4	1	0	0	1	YESExpression
430	84176	491397240	GATCATAAAACTCTGTG	317.5	393.5	385.25	HPL	317.5	495	51	BLPL	190	112	63	BLPL	2	1	3	LOC_Os03g05980	('40S ribosomal protein S9, putative, expressed',)	2968062	fl_cDNA	1	4	4	4	2	2	2	6	YESExpression
670	22087	109303290	GATCCGCGAGATGCGGA	251.25	486	271	LPL	27	231	19	BLPL	71	22	83	AHPL	1	1	3	LOC_Os03g07380	('expressed protein',)	3729268	fl_cDNA	1	4	4	4	2	2	2	6	YESExpression
727	89522	518556410	GATCCGCACAACTCCAT	225.75	220.25	258.5	AHPL	15	34	2	BLPL	28	2	50	AHPL	1	1	3	LOC_Os03g05806	('ribosomal large subunit pseudouridine synthase B, putative, expressed',)	2885116	fl_cDNA	1	4	4	4	1	1	2	4	YESExpression
834	91786	533767200	GATCAACTGCTCGTGAT	112.75	137.5	230.25	AHPL	229	119	77.5	BLPL	288	14	252	HPL	2	1	3	LOC_Os03g07530	('kelch motif family protein, expressed',)	3815519	fl_cDNA	1	4	4	4	2	2	2	6	YESExpression
1103	62391	364210120	GATCACCGCTTGTGGAG	167.75	139.75	184.75	AHPL	63	22	50.5	HPL	49	97	48	BLPL	1	1	3	LOC_Os03g05320	('expressed protein',)	2561013	fl_cDNA	1	4	4	4	2	1	2	5	YESExpression
1153	25962	124720560	GATCAGTTGTACGTTGA	21.6667	40.75	177.25	AHPL	721	1846.5	742	LPL	138	98	67	BLPL	2	1	3	LOC_Os03g05290	('aquaporin TIP1.1, putative, expressed',)	2542055	fl_cDNA	1	3	4	4	2	2	2	6	YESExpression
1397	100793	584277120	GATCAAACCGAGTGTCT	136.5	197.75	151.75	LPL	27.5	57.5	25	BLPL	88	73	31	BLPL	2	1	3	LOC_Os03g06620	('1,2-dihydroxy-3-keto-5-methylthiopentene dioxygenase 2, putative, expressed',)	3319959	fl_cDNA	1	4	4	4	2	2	2	6	YESExpression
1536	84113	491104690	GATCCCATCTCCCTGTG	156	164	140.5	BLPL	105.5	42.5	65	LPL	148	34	178	AHPL	2	1	3	LOC_Os03g07990	('N-acetyltransferase, putative, expressed',)	4063854	fl_cDNA	1	4	4	4	2	2	2	6	YESExpression
1597	93219	545407890	GATCCCTTCGTAAAACT	32.75	97	136	AHPL	31.5	3	36.5	AHPL	10	39	3	BLPL	3	1	3	LOC_Os03g07140	('male sterility protein 2, putative, expressed',)	3636732	fl_cDNA	1	4	4	3	2	2	2	6	YESExpression
1615	55057	322799270	GATCTCTCCTAGATGTC	193.25		134.333	EOPF1	203.5		33	EOPF1	217		32	EOPF1	2	1	3	LOC_Os03g06420	('expressed protein',)	3189860	fl_cDNA	1	4	0	3	2	0	2	4	YESExpression
1699	10652	57320910	GATCTGTTGCTCTCCCA	41.25	24.25	128.333	AHPL	160	245.5	59	BLPL	198	60	66	LPL	2	1	3	LOC_Os03g08250	('expressed protein',)	4179214	fl_cDNA	1	4	4	3	2	2	2	6	YESExpression
1705	109324	628191520	GATCAACCTGAGGTTGT	120.75	36.5	128.25	AHPL	86	8.5	81	HPL	198	14	61	LPL	2	1	3	LOC_Os03g06520	('sulfate transporter 3.1, putative, expressed',)	3250468	fl_cDNA	1	4	4	4	2	2	2	6	YESExpression
1947	53871	312637110	GATCTTCTTGAACTCTC	7.33333	24.25	115	AHPL									1	1	3	LOC_Os03g07370	('endonuclease/ nucleic acid binding protein, putative, expressed',)	3723977	fl_cDNA	1	3	4	3	0	0	0	0	NOExpression
1972	108691	626151450	GATCCGGCGTGCTGTGT	49.5	85.6667	113.5	AHPL	1		8.5	EOPF1	56	66	15	BLPL	2	1	3	LOC_Os03g06630	('heat shock factor protein 1, putative, expressed',)	3323577	fl_cDNA	1	2	3	2	1	0	2	3	YESExpression
2123	103620	597972440	GATCATTTGTGCAACGT	51.75	42	106	AHPL	8			EPAF1	11			EPAF1	2	1	3	LOC_Os03g05310	('pheophorbide a oxygenase, chloroplast precursor, putative, expressed',)	2559374	fl_cDNA	1	4	3	3	1	0	0	1	YESExpression
2156	108485	625391850	GATCCATGCCACGGTGT	134.75	80.25	104	LPL	1			EPAF1	28	1		EPAF1	2	1	3	LOC_Os03g05800	('expressed protein',)	2876762	fl_cDNA	1	4	4	4	1	0	0	1	YESExpression
2253	19277	91698450	GATCCCTGTGGTTGAGA	58.25		99.75	EOPF1	208.5		82.5	EOPF1	100		88	EOPF1	1	1	3	LOC_Os03g07800	('RNA-binding post-transcriptional regulator csx1, putative, expressed',)	3953325	fl_cDNA	1	4	0	4	2	0	2	4	YESExpression
2266	3070	15636270	GATCTGGTTGCTTCCAA	9.66667	18	99	AHPL	38	26.5		EPAF1	71	34	27	BLPL	1	1	3	LOC_Os03g06070	('la domain containing protein, expressed',)	3023722	fl_cDNA	1	3	2	3	2	2	0	4	YESExpression
2525	48265	280968780	GATCGTGCCGTGATGGC	85.5	52.75	89	AHPL	115.5	29	80	HPL	49	85	73	HPL	2	1	3	LOC_Os03g05830	('splicing factor, putative, expressed',)	2902026	EST	1	4	4	4	2	2	2	6	YESExpression
2791	113940	654846360	GATCATCCTCTATCGTT	44.25	75	82	AHPL	51.5	197		EPAF1		13		EPAF1	2	1	3	LOC_Os03g08280	('proteasome subunit alpha type 6, putative, expressed',)	4189701	EST	1	4	3	3	2	2	0	4	YESExpression
2802	84624	493248950	GATCTTCCTAGGAATTG	50.25	101.75	81.6667	HPL	25	11		EPAF1		9		EPAF1	2	1	3	LOC_Os03g05470	('nodulation receptor kinase precursor, putative, expressed',)	2689737	fl_cDNA	1	4	4	3	1	1	0	2	YESExpression
3158	83041	484253060	GATCGGCCCGGTGAGTG	15.5	62	73	AHPL	7		32	EOPF1	14	115	47	LPL	1	1	3	LOC_Os03g06440	('RNA helicase SDE3, putative, expressed',)	3195281	fl_cDNA	1	2	1	1	1	0	2	3	YESExpression
3188	107623	621751630	GATCTGTGTCTGACTGT	26.6667	61	72.25	AHPL	136.5	76	32.5	BLPL	30	5	59	AHPL	2	1	3	LOC_Os03g06410	('EDR1, putative, expressed',)	3187272	fl_cDNA	1	3	4	4	2	2	2	6	YESExpression
3234	106770	618352080	GATCAGATTCAGTTGGT	26.3333	41	71.5	AHPL	107.5	48	9.5	BLPL	65		10	EOPF1	2	1	3	LOC_Os03g05530	('nodulin-like protein, putative, expressed',)	2727559	EST	1	3	3	4	2	2	2	6	YESExpression
3268	90385	523599300	GATCGGTTGATTGTCAT	79	94.3333	70.6667	BLPL	14	30	4	BLPL	69	14	19	LPL	1	1	3	LOC_Os03g07530	('kelch motif family protein, expressed',)	3815140	fl_cDNA	1	4	3	3	2	2	2	6	YESExpression
3508	7213	41184940	GATCGTCTTCCTGTTAA	3	15	66	AHPL	2			EPAF1					2	1	3	LOC_Os03g08010	('elongation factor 1-alpha, putative, expressed',)	4076638		1	1	1	1	1	0	0	1	NOExpression
3668	15732	77904950	GATCTTCGTTCTGCTCA	21.3333	107	63.5	MPL	25.5		1.5	EOPF1	33	4	38	AHPL	1	1	3	LOC_Os03g06160	('potassium channel tetramerisation domain-containing protein 9, putative, expressed',)	3072993	fl_cDNA	1	3	2	2	2	0	2	4	YESExpression
3670	50760	290766360	GATCATCGATGGTGTGC	95.5	100.5	63.5	BLPL	24	13		EPAF1	30		48	EOPF1	2	1	3	LOC_Os03g06379	('complex 1 protein containing protein, expressed',)	3173101		1	4	4	4	2	2	0	4	YESExpression
3697	33959	193400410	GATCCGAATGCATCGAC	22.3333	9.25	63	AHPL	24.5	69.5		EPAF1	67	1	40	HPL	2	1	3	LOC_Os03g06950	('cysteine-type endopeptidase/ nucleic acid binding protein, putative, expressed',)	3518909	EST	1	3	4	3	2	2	0	4	YESExpression
3721	103560	597400010	GATCCAGCTTAGTTAGT	100.667	51	62.75	LPL	41.5	4		EPAF1	20	12		EPAF1	2	1	3	LOC_Os03g06480	('expressed protein',)	3220939	EST	1	3	4	4	2	2	0	4	YESExpression
3735	106282	616521840	GATCAGCTATTGATGGT	59	112.667	62.6667	LPL	45	70		EPAF1	131	15	30	LPL	2	1	3	LOC_Os03g07580	('PRE, putative, expressed',)	3843041	fl_cDNA	1	4	3	3	2	2	0	4	YESExpression
3809	60108	351426840	GATCATCAATTAAGCAG	33	76	61.5	HPL									3	1	3	LOC_Os03g08090	('catalytic/ hydrolase, putative, expressed',)	4110070	fl_cDNA	1	1	3	2	0	0	0	0	NOExpression
3908	43354	252232330	GATCCAACAAGTAAAGC			60	SEF1									3	1	3	LOC_Os03g08280	('proteasome subunit alpha type 6, putative, expressed',)	4189698		1	0	0	1	0	0	0	0	NOExpression
4064	93194	545273600	GATCAAAGCCAAAAACT	27	9	58	AHPL	3	14	30	AHPL	5			EPAF1	3	1	3	LOC_Os03g07140	('male sterility protein 2, putative, expressed',)	3636301	fl_cDNA	1	2	4	3	1	2	2	5	YESExpression
4134	76723	454258410	GATCCATGACGACCTGG	19	123.75	57	LPL	61.5	51.5		EPAF1	72	16	28	LPL	2	1	3	LOC_Os03g05260	('tankyrase 1, putative, expressed',)	2522801	fl_cDNA	1	3	4	4	2	2	0	4	YESExpression
4169	44821	258443050	GATCCACCGGCCGGAGC	35	53.5	56.5	AHPL	103.5	124.5	420	AHPL	277	648	270	BLPL	1	1	3	LOC_Os03g05300	('cyclin-dependent kinases regulatory subunit, putative, expressed',)	2551540		1	4	4	4	2	2	2	6	YESExpression
4428	82712	482305480	GATCACCGAATTTTCTG		67	53.3333	EOPF1	5	118	16	LPL		18	25	EOPF1	1	1	3	LOC_Os03g05530	('nodulin-like protein, putative, expressed',)	2727626	EST	1	0	4	3	1	2	2	5	YESExpression
4456	86945	502801290	GATCCAATGCTATTTTG		39.5	53	EOPF1									2	1	3	LOC_Os03g05870	('expressed protein',)	2926612	fl_cDNA	1	0	2	1	0	0	0	0	NOExpression
4643	56846	332758470	GATCTCATTTTGTGTTC	72.3333	52.5	51	BLPL	67	145	2	BLPL	2			EPAF1	2	1	3	LOC_Os03g07290	('ribosomal protein L32 containing protein, expressed',)	3692154	fl_cDNA	1	3	4	3	1	2	1	4	YESExpression
4663	92563	539839470	GATCTGATGGTGTCTAT	33.5	5	51	AHPL	7			EPAF1	20	13		EPAF1	1	1	3	LOC_Os03g06850	('B3 DNA binding domain containing protein, expressed',)	3449685		1	2	1	1	2	0	0	2	YESExpression
4728	63569	374784920	GATCATCCAAGTTGTAG	66.3333	18	50	HPL	15.5			EPAF1	56	5	47	HPL	1	1	3	LOC_Os03g05780	('4-coumarate--CoA ligase 2, putative, expressed',)	2862364	EST	1	3	2	3	2	0	0	2	YESExpression
5115	58800	342549540	GATCGGGCAATGGGAAG	54	20.3333	46	HPL	29.5	30.5	16	BLPL	25	21	47	AHPL	2	1	3	LOC_Os03g05200	('expressed protein',)	2496407	fl_cDNA	1	3	3	2	2	2	1	5	YESExpression
5227	68777	410161700	GATCGGGCTGCTCATCG	35	10	45	AHPL	5		35	EOPF1	6	4	70	AHPL	1	1	3	LOC_Os03g05390	('citrate transporter family protein, expressed',)	2631546	fl_cDNA	1	4	2	3	2	0	2	4	YESExpression
5264	110329	632668140	GATCGTTTTTCCCCATT	11	16	45	AHPL	24		3	EOPF1			3	SEF1	2	1	3	LOC_Os03g08320	('pnFL-2, putative, expressed',)	4216918	fl_cDNA	1	2	2	2	2	0	1	3	YESExpression
5341	28901	154253440	GATCAAACTTCCTGGTA		46	44	EOPF1									5	1	3	LOC_Os03g08430	('SAC domain-containing protein 3, putative, expressed',)	4308510	fl_cDNA	1	0	1	1	0	0	0	0	NOExpression
5478	61223	357088010	GATCCAAGTTCTAAGAG			43	SEF1									5	1	3	LOC_Os03g06220	('ATP-dependent RNA helicase DBP5, putative, expressed',)	3098380	EST	1	0	0	1	0	0	0	0	NOExpression
5564	48054	279918050	GATCCTTTGTCATGGGC	20.5	22.25	42.3333	AHPL	89.5	159.5	18	BLPL	15	3	14	HPL	1	1	3	LOC_Os03g07430	('serine/threonine-protein kinase NAK, putative, expressed',)	3748356	EST	1	4	4	3	2	2	2	6	YESExpression
5575	40200	237073930	GATCCAAATTTGCGGCC	46.5	84.3333	42.25	BLPL	41	73.5	96.5	AHPL	55	64	146	AHPL	1	1	3	LOC_Os03g06410	('EDR1, putative, expressed',)	3186821	fl_cDNA	1	4	3	4	2	2	2	6	YESExpression
5836	61625	359527160	GATCATACAGCGACGAG	34.6667	50.75	40.3333	LPL	29	95		EPAF1	33	67	16	BLPL	1	1	3	LOC_Os03g06120	('domain of unknown function DUF614 containing protein, expressed',)	3050540	fl_cDNA	1	3	4	3	1	1	0	2	YESExpression
5919	52404	298709540	GATCGGGCTGATTCATC	37.5	30.6667	39.75	AHPL	65.5	20.5	15.5	BLPL	112	109	176	AHPL	1	1	3	LOC_Os03g05330	('HEAT repeat family protein, expressed',)	2584232	fl_cDNA	1	4	3	4	2	2	2	6	YESExpression
6038	83869	490022210	GATCCTGTGCTGTGGTG	24	4	39	AHPL	6	19	2	BLPL	15	73		EPAF1	2	1	3	LOC_Os03g06420	('expressed protein',)	3190268	fl_cDNA	1	3	1	3	2	1	1	4	YESExpression
6063	116912	668691910	GATCTCATTCCCATTTT	28.3333	6	39	AHPL	40.5	61.5	33.5	BLPL		2	13	EOPF1	2	1	3	LOC_Os03g06200	('phosphoserine aminotransferase, chloroplast precursor, putative, expressed',)	3091369	fl_cDNA	1	3	3	3	2	2	2	6	YESExpression
6223	91291	530231530	GATCCATGCACACGGAT	44.25	47	37.6667	BLPL	80	56.5	8	BLPL	37		94	EOPF1	2	1	3	LOC_Os03g08320	('pnFL-2, putative, expressed',)	4217092	fl_cDNA	1	4	3	3	2	2	2	6	YESExpression
6416	61536	358621070	GATCTGCCGCTATAGAG	69	19.5	36.3333	LPL	34.5	17	5	BLPL	24			EPAF1	5	1	3	LOC_Os03g07890	('mitochondrial carrier-like protein, putative, expressed',)	3994944	EST	1	2	2	3	2	2	1	5	YESExpression
6987	52303	298188370	GATCCCCTTTTTGCATC	21	26.6667	33	AHPL	46		5	EOPF1	11			EPAF1	2	1	3	LOC_Os03g06740	('glutathione reductase, chloroplast precursor, putative, expressed',)	3411137	fl_cDNA	1	3	3	3	1	0	2	3	YESExpression
7018	97537	568370890	GATCCAGTTAACTAGCT			33	SEF1	1			EPAF1		37		EPAF1	3	1	3	LOC_Os03g06240	('YT521-B-like family protein, expressed',)	3105794		1	0	0	1	1	0	0	1	YESExpression
7197	115996	664474160	GATCAGTAAGGTCCTTT		19	32	EOPF1		41		EPAF1	2		6	EOPF1	2	1	3	LOC_Os03g06730	('expressed protein',)	3405924	fl_cDNA	1	0	2	2	0	1	0	1	YESExpression
7241	99656	577974020	GATCGGCATGGTCATCT	16.6667	78.5	31.5	LPL	60	15.5	10	BLPL	30		17	EOPF1	1	1	3	LOC_Os03g06490	('expressed protein',)	3236419	fl_cDNA	1	3	2	2	1	2	2	5	YESExpression
7349	69319	413797610	GATCCATGTCGCTCTCG			31	SEF1		31		EPAF1					1	1	3	LOC_Os03g07890	('mitochondrial carrier-like protein, putative, expressed',)	3994710	EST	1	0	0	1	0	1	0	1	NOExpression
7462	55410	324897730	GATCCTGACAATTTGTC	38.6667	12.3333	30.3333	HPL	68.5	91		EPAF1	4	1		EPAF1	2	1	3	LOC_Os03g05280	('ras-related protein Rab-18, putative, expressed',)	2538164	fl_cDNA	1	3	3	3	2	2	0	4	YESExpression
7467	112962	649104960	GATCAAGGACTCGTCTT	18	94	30.3333	LPL	23.5	51.5	64	AHPL	171	24	41	LPL	2	1	3	LOC_Os03g06680	('plant-specific domain TIGR01615 family protein, expressed',)	3360538	fl_cDNA	1	4	3	3	2	2	2	6	YESExpression
7653	60258	352031000	GATCATCAAGGACGCAG	25		29.5	EOPF1	17.5		4	EOPF1	4			EPAF1	1	1	3	LOC_Os03g08110	('hydrolase, putative, expressed',)	4116485	fl_cDNA	1	1	0	2	2	0	1	3	YESExpression
8269	94230	551408140	GATCGTATCAGCCGACT	19.5	10	27	AHPL		5		EPAF1	18	4	5	LPL	2	1	3	LOC_Os03g07160	('kelch motif family protein, expressed',)	3648805	fl_cDNA	1	2	1	1	0	1	0	1	YESExpression
8280	110158	631366520	GATCATAGTAGCTAATT	3		27	EOPF1	2			EPAF1					2	1	3	LOC_Os03g06330	('protein kinase APK1B, chloroplast precursor, putative, expressed',)	3147775	fl_cDNA	1	1	0	1	2	0	0	2	NOExpression
8462	67394	402352690	GATCCCAACATTCCGCG	33	8	26	HPL									1	1	3	LOC_Os03g06190	('exosome component 10, putative, expressed',)	3083694	fl_cDNA	1	2	1	3	0	0	0	0	NOExpression
8515	14632	73152110	GATCTGAATTCGTTGCA	4		25.6667	EOPF1									2	1	3	LOC_Os03g08284	('expressed protein',)	4196837		1	1	0	3	0	0	0	0	NOExpression
8970	32373	180798200	GATCATACAAGTTACAC	5	19	24	AHPL			2.5	SEF1					1	1	3	LOC_Os03g08430	('SAC domain-containing protein 3, putative, expressed',)	4308363	fl_cDNA	1	3	1	1	0	0	2	2	NOExpression
9087	108974	627270200	GATCATGCTAGACTTGT	58	23	24	LPL	66	27		EPAF1			7	SEF1	2	1	3	LOC_Os03g07880	('nuclear transcription factor Y subunit A-3, putative, expressed',)	3981277	fl_cDNA	1	1	4	3	1	1	0	2	YESExpression
9259	35229	204169300	GATCGAGGCGAGTCTAC	4	10.5	23	AHPL									1	1	3	LOC_Os03g05900	('monooxygenase, putative, expressed',)	2939183	fl_cDNA	1	1	2	1	0	0	0	0	NOExpression
9573	48647	282782680	GATCATTTCTTCTTGGC	6	87	22	LPL		6		EPAF1	24			EPAF1	3	1	3	LOC_Os03g08020	('elongation factor 1-alpha, putative, expressed',)	4081792		1	2	1	2	0	1	0	1	YESExpression
9639	106488	617400290	GATCCTTTTACAGTGGT			22	SEF1									2	1	3	LOC_Os03g05880	('monooxygenase, putative, expressed',)	2931699	EST	1	0	0	1	0	0	0	0	NOExpression
9727	94062	550117440	GATCAAGGCGGCTCACT	21	21.5	21.5	MPL	39.5		10.5	EOPF1	14	27	3	BLPL	1	1	3	LOC_Os03g05730	('cell division control protein 48 homolog E, putative, expressed',)	2831992	fl_cDNA	1	3	2	2	2	0	2	4	YESExpression
9863	51189	292296480	GATCAACCGAAAGTTGC			21	SEF1									3	1	3	LOC_Os03g05830	('splicing factor, putative, expressed',)	2902215		1	0	0	1	0	0	0	0	NOExpression
9938	93253	545515840	GATCAAGAACGCAAACT			21	SEF1						8		EPAF1	3	1	3	LOC_Os03g07870	('expressed protein',)	3978256		1	0	0	1	0	0	0	0	YESExpression
10207	69247	413432760	GATCATGACGCTGCTCG			20	SEF1			7	SEF1					1	1	3	LOC_Os03g05620	('inorganic phosphate transporter 1-2, putative, expressed',)	2787106	fl_cDNA	1	0	0	1	0	0	1	1	NOExpression
10209	71575	424954300	GATCGCATCTGCAGAGG			20	SEF1									3	1	3	LOC_Os03g08150	('germin-like protein subfamily 1 member 1 precursor, putative, expressed',)	4136856	EST	1	0	0	1	0	0	0	0	NOExpression
10485	46651	271220490	GATCCAAGCGCTCTCGC	5.5		19	EOPF1	113	5	25.5	LPL	5	15	7	LPL	1	1	3	LOC_Os03g05830	('splicing factor, putative, expressed',)	2910386	EST	1	2	0	3	2	1	2	5	YESExpression
10488	49339	285387170	GATCCTCCTCTCTATGC			19	SEF1									1	1	3	LOC_Os03g07360	('expressed protein',)	3719642	fl_cDNA	1	0	0	1	0	0	0	0	NOExpression
10506	59603	348162580	GATCGAAACAACTACAG		8	19	EOPF1									2	1	3	LOC_Os03g07960	('expressed protein',)	4048812		1	0	1	2	0	0	0	0	NOExpression
10786	33059	185864600	GATCATCCTGCGTGCAC			18	SEF1									2	1	3	LOC_Os03g08000	('expressed protein',)	4072729	fl_cDNA	1	0	0	1	0	0	0	0	NOExpression
10800	37515	219636240	GATCAGGCTAGATTACC			18	SEF1									2	1	3	LOC_Os03g06710	('expressed protein',)	3390054	fl_cDNA	1	0	0	2	0	0	0	0	NOExpression
11259	64001	378648770	GATCCTGGCCATCAACG	3	18	17	HPL	4			EPAF1	8		19	EOPF1	1	1	3	LOC_Os03g07980	('expressed protein',)	4058873	fl_cDNA	1	1	3	1	1	0	0	1	YESExpression
11298	80554	470313540	GATCGGTAACGGCTATG	4	2.5	17	AHPL	3.5	5		EPAF1	3		2	EOPF1	1	1	3	LOC_Os03g08050	('elongation factor 1-alpha, putative, expressed',)	4092148		1	1	2	1	2	1	0	3	YESExpression
11332	94199	551175170	GATCCTATGCAACGACT	23	5	17	HPL	5		13.5	EOPF1		4		EPAF1	1	1	3	LOC_Os03g05270	('RING finger and CHY zinc finger domain-containing protein 1, putative, expressed',)	2531248	EST	1	1	2	2	1	0	2	3	YESExpression
11482	22126	109712370	GATCCCGCAGGCTCGGA	29	15.3333	16.3333	LPL	147	53.5	301.5	AHPL	2		47	EOPF1	1	1	3	LOC_Os03g05570	('RING-H2 finger protein ATL3F, putative, expressed',)	2756143	fl_cDNA	1	2	3	3	2	2	2	6	YESExpression
11604	48992	284132700	GATCGCCCCTAGCATGC			16	SEF1									5	1	3	LOC_Os03g07739	('expressed protein',)	3910189		1	0	0	1	0	0	0	0	NOExpression
11609	53539	310593500	GATCGCCGCTGTCGCTC			16	SEF1	6	41	35.5	HPL					1	1	3	LOC_Os03g05910	('monooxygenase, putative, expressed',)	2942800	fl_cDNA	1	0	0	1	2	1	2	5	NOExpression
11766	89250	516896120	GATCATAGAGTGACCAT		26	15.6667	EOPF1	4.5			EPAF1	1			EPAF1	2	1	3	LOC_Os03g08070	('copper-transporting ATPase PAA1, putative, expressed',)	4099385	EST	1	0	1	3	2	0	0	2	YESExpression
11940	44550	257228620	GATCGTGTTTTCAGAGC	11		15	EOPF1	4			EPAF1	9		3	EOPF1	2	1	3	LOC_Os03g08280	('proteasome subunit alpha type 6, putative, expressed',)	4189915	EST	1	1	0	1	1	0	0	1	YESExpression
11942	46534	270767480	GATCATAGAGGACTCGC			15	SEF1									1	1	3	LOC_Os03g05390	('citrate transporter family protein, expressed',)	2632412	fl_cDNA	1	0	0	1	0	0	0	0	NOExpression
11996	72377	428140770	GATCCTTCGGACCTAGG			15	SEF1	38			EPAF1			9	SEF1	1	1	3	LOC_Os03g06480	('expressed protein',)	3221529	EST	1	0	0	1	1	0	0	1	YESExpression
12061	98099	572230240	GATCAATCTCGACGGCT			15	SEF1	18	2	1.5	BLPL			9	SEF1	2	1	3	LOC_Os03g08320	('pnFL-2, putative, expressed',)	4217211	fl_cDNA	1	0	0	1	1	1	2	4	YESExpression
12177	97461	568086520	GATCATATACCTGAGCT	22.5	9	14.5	LPL	50			EPAF1					2	1	3	LOC_Os03g05530	('nodulin-like protein, putative, expressed',)	2727213	EST	1	2	1	2	1	0	0	1	NOExpression
12303	30206	165062830	GATCTGGGCTCTTGTTA	46	7	14	LPL	29.5	21	9	BLPL					1	1	3	LOC_Os03g08230	('cation cation antiporter, putative, expressed',)	4173651	EST	1	2	2	2	2	1	2	5	NOExpression
12554	113358	650462350	GATCTGCTGCAGAAGTT			14	SEF1									1	1	3	LOC_Os03g06240	('YT521-B-like family protein, expressed',)	3108851	fl_cDNA	1	0	0	1	0	0	0	0	NOExpression
12741	14796	73612690	GATCCCTTGACCAATCA	45	57.3333	13	BLPL	10	11		EPAF1					1	1	3	LOC_Os03g06220	('ATP-dependent RNA helicase DBP5, putative, expressed',)	3097921	EST	1	1	3	3	1	1	0	2	NOExpression
12801	31617	174124490	GATCCAGCCATGCGAAC			13	SEF1									1	1	3	LOC_Os03g05360	('retrotransposon protein, putative, unclassified',)	2604574		1	0	0	1	0	0	0	0	NOExpression
13010	93993	549602610	GATCCCAGAAGGGCACT	7	12	13	AHPL	10.5	1.5	2	LPL		10		EPAF1	1	1	3	LOC_Os03g05430	('peptidase/ serine-type peptidase, putative, expressed',)	2662347	EST	1	1	2	1	2	2	2	6	YESExpression
13042	105572	611907520	GATCAAGCGATGCCGGT			13	SEF1	19			EPAF1					2	1	3	LOC_Os03g08170	('protein kinase APK1B, chloroplast precursor, putative, expressed',)	4157943	fl_cDNA	1	0	0	1	1	0	0	1	NOExpression
13335	54746	320137820	GATCGCCTCTTCAGGTC			12	SEF1									3	1	3	LOC_Os03g07530	('kelch motif family protein, expressed',)	3814922	fl_cDNA	1	0	0	1	0	0	0	0	NOExpression
13376	67465	402763520	GATCAAAGCACGGCGCG	9	41	12	LPL			2	SEF1					1	1	3	LOC_Os03g06930	('DNA binding protein, putative, expressed',)	3492862	fl_cDNA	1	1	1	1	0	0	1	1	NOExpression
13650	4690	22687930	GATCCGTCGTCGGAGAA			11	SEF1									1	1	3	LOC_Os03g06730	('expressed protein',)	3405471	fl_cDNA	1	0	0	1	0	0	0	0	NOExpression
13697	17834	85466610	GATCCCGCCGGCGAAGA			11	SEF1									1	1	3	LOC_Os03g05620	('inorganic phosphate transporter 1-2, putative, expressed',)	2787607	fl_cDNA	1	0	0	1	0	0	0	0	NOExpression
13795	50027	287707540	GATCGAATCAAATCTGC			11	SEF1									7	1	3	LOC_Os03g06490	('expressed protein',)	3232797	fl_cDNA		0	0	1	0	0	0	0	NOExpression
14052	108130	623718000	GATCAGCTTCTGTCTGT	34	8	10.5	LPL	12	35	13	LPL	49	75	25	BLPL	2	1	3	LOC_Os03g07130	('RING finger protein 13, putative, expressed',)	3630457	fl_cDNA	1	3	1	2	1	1	1	3	YESExpression
14176	23260	114586530	GATCCTCCAGCTGTGGA			10	SEF1					1			EPAF1	3	1	3	LOC_Os03g08100	('catalytic/ hydrolase, putative, expressed',)	4112805	EST	1	0	0	1	0	0	0	0	YESExpression
14249	35949	209961200	GATCAGCAAAGCAAACC			10	SEF1									3	1	3	LOC_Os03g08430	('SAC domain-containing protein 3, putative, expressed',)	4307449	fl_cDNA	1	0	0	1	0	0	0	0	NOExpression
14290	46043	266924400	GATCAGCCTGACTCCGC	17.6667	10	10	LPL		35	6	EOPF1		147	9	EOPF1	1	1	3	LOC_Os03g07110	('calmodulin binding protein, putative, expressed',)	3610539	fl_cDNA	1	3	1	1	0	1	1	2	YESExpression
14530	98483	574204920	GATCATATGGGAATGCT			10	SEF1									1	1	3	LOC_Os03g06410	('EDR1, putative, expressed',)	3186688	fl_cDNA	1	0	0	1	0	0	0	0	NOExpression
14656	53777	311958580	GATCGACTGAAAATCTC	11		9.5	EOPF1	2	15		EPAF1	9			EPAF1	2	1	3	LOC_Os03g06350	('plant-specific domain TIGR01568 family protein, expressed',)	3157827	fl_cDNA	1	1	0	2	1	1	0	2	YESExpression
14927	76675	453995360	GATCAATTCTTGACTGG	22.5	38.5	9	BLPL	110	85	28.5	BLPL	120		66	EOPF1	2	1	3	LOC_Os03g05750	('metal ion binding protein, putative, expressed',)	2845610	fl_cDNA	1	2	2	1	2	1	2	5	YESExpression
14931	78124	459337400	GATCATGGACGTATTGG		4	9	EOPF1	16			EPAF1	2	6		EPAF1	1	1	3	LOC_Os03g06340	('XS domain containing protein, expressed',)	3155055	fl_cDNA	1	0	1	2	1	0	0	1	YESExpression
14977	90501	524001390	GATCTGAAAACGTTCAT			9	SEF1		5		EPAF1					3	1	3	LOC_Os03g07290	('ribosomal protein L32 containing protein, expressed',)	3692157		1	0	0	1	0	1	0	1	NOExpression
15138	78857	461820870	GATCTCATGTGGAAATG	6.66667	2	8.5	AHPL									2	1	3	LOC_Os03g07980	('expressed protein',)	4058523	fl_cDNA	1	3	1	2	0	0	0	0	NOExpression
15177	62997	368542530	GATCCTGTCGCCGATAG	32		8.33333	EOPF1	11		3	EOPF1	3	10		EPAF1	1	1	3	LOC_Os03g06400	('expressed protein',)	3178890	fl_cDNA	1	4	0	3	1	0	1	2	YESExpression
15197	981	4247030	GATCTTTTGGTCGCAAA	5	23	8	LPL	57.5	45	8.5	BLPL	39		11	EOPF1	2	1	3	LOC_Os03g05750	('metal ion binding protein, putative, expressed',)	2845534	fl_cDNA	1	1	1	1	2	2	2	6	YESExpression
15268	12190	63209080	GATCATAATATCAAGCA			8	SEF1							14	SEF1	1	1	3	LOC_Os03g08270	('ataxin-2 C-terminal region family protein, expressed',)	4189000	fl_cDNA	1	0	0	1	0	0	0	0	YESExpression
15277	13777	70396000	GATCAATCGGGCTGGCA		66	8	EOPF1		29	22	EOPF1					1	1	3	LOC_Os03g05540	('kinesin light chain, putative, expressed',)	2737749	EST	1	0	1	2	0	1	1	2	NOExpression
15705	83971	490323740	GATCGCTGATGAATGTG		8	8	EOPF1	28			EPAF1					1	1	3	LOC_Os03g06200	('phosphoserine aminotransferase, chloroplast precursor, putative, expressed',)	3090973	fl_cDNA	1	0	1	1	2	0	0	2	NOExpression
15889	113054	649545500	GATCGCTGAAGATTCTT		4	8	EOPF1	4			EPAF1					2	1	3	LOC_Os03g05830	('splicing factor, putative, expressed',)	2902218	EST	1	0	1	1	1	0	0	1	NOExpression
15958	63121	369913740	GATCGTAGCATCACTAG		25	7.5	EOPF1	8	64	7	BLPL	1	20	2	LPL	1	1	3	LOC_Os03g05460	('expressed protein',)	2678603	fl_cDNA	1	0	1	2	2	1	1	4	YESExpression
16007	41145	241679250	GATCCCTTCCATAATCC	17.6667	31	7.33333	BLPL	25.5	11.5		EPAF1	17			EPAF1	2	1	3	LOC_Os03g07080	('CCR4-NOT transcription complex subunit 6, putative, expressed',)	3601138	fl_cDNA	1	3	1	3	2	2	0	4	YESExpression
16104	20594	101563910	GATCTCGCCGTTGGCGA			7	SEF1									3	1	3	LOC_Os03g08380	('multidrug resistance protein 11, putative, expressed',)	4260386		1	0	0	1	0	0	0	0	NOExpression
16241	56898	332952430	GATCTGAGTGAAATTTC		2	7	EOPF1									2	1	3	LOC_Os03g05760	('transcription factor Dp-1, putative, expressed',)	2854437	fl_cDNA	1	0	1	1	0	0	0	0	NOExpression
16268	63978	378563810	GATCCTTCACGGCAACG		12	7	EOPF1		1		EPAF1					3	1	3	LOC_Os03g08060	('elongation factor 1-alpha, putative, expressed',)	4098224		1	0	1	1	0	1	0	1	NOExpression
16388	91842	534082080	GATCAACTCATTGTGAT	22	28.5	7	BLPL	1			EPAF1					1	1	3	LOC_Os03g06720	('expressed protein',)	3403594	fl_cDNA	1	3	2	3	1	0	0	1	NOExpression
16449	107896	622900500	GATCGAAGAGTCGCTGT		2	7	EOPF1									1	1	3	LOC_Os03g07080	('CCR4-NOT transcription complex subunit 6, putative, expressed',)	3597289	fl_cDNA	1	0	1	1	0	0	0	0	NOExpression
16541	63173	370447590	GATCTCCAGAACCCTAG	80	17.5	6.5	BLPL	34.5	8		EPAF1	7		2	EOPF1	1	1	3	LOC_Os03g06190	('exosome component 10, putative, expressed',)	3088458	fl_cDNA	1	1	2	2	2	1	0	3	YESExpression
16585	459	1734680	GATCATCGCCGGGAAAA		6	6	EOPF1									3	1	3	LOC_Os03g05390	('citrate transporter family protein, expressed',)	2632829	fl_cDNA	1	0	1	1	0	0	0	0	NOExpression
16714	14289	72031880	GATCACTCCGGTCTGCA	3		6	EOPF1									1	1	3	LOC_Os03g06970	('pollenless3, putative, expressed',)	3534971	fl_cDNA	1	1	0	1	0	0	0	0	NOExpression
17300	76246	452220810	GATCCAATAGAAGATGG			6	SEF1									1	1	3	LOC_Os03g05260	('tankyrase 1, putative, expressed',)	2523722	fl_cDNA	1	0	0	1	0	0	0	0	NOExpression
17672	113756	652549200	GATCAGAAGCTGTAGTT			6	SEF1			3	SEF1		10	1	EOPF1	2	1	3	LOC_Os03g07870	('expressed protein',)	3978259		1	0	0	1	0	0	1	1	YESExpression
17913	103241	594815680	GATCAAGTCTCGTGAGT		2.5	5	EOPF1	46			EPAF1					6	1	3	LOC_Os03g05550	('hypothetical protein',)	2742847		1	0	2	2	1	0	0	1	NOExpression
17925	113992	655303690	GATCCAAAGGGTTCGTT	38	4	5	LPL	22		2.5	EOPF1	7			EPAF1	3	1	3	LOC_Os03g05390	('citrate transporter family protein, expressed',)	2631435		1	2	1	2	1	0	2	3	YESExpression
17982	62511	364849690	GATCCGGCTCTGATGAG			4.5	SEF1									1	1	3	LOC_Os03g07910	('expressed protein',)	4007398	fl_cDNA	1	0	0	2	0	0	0	0	NOExpression
18111	6051	30657960	GATCACATTCATGTGAA			4	SEF1									2	1	3	LOC_Os03g06580	('neurogenic locus notch protein homolog precursor, putative, expressed',)	3296466	EST	1	0	0	1	0	0	0	0	NOExpression
18133	8125	45343650	GATCCTCCAATACCACA			4	SEF1						2		EPAF1	2	1	3	LOC_Os03g05660	('protein LRP16, putative, expressed',)	2802393		1	0	0	1	0	0	0	0	YESExpression
18191	12653	64434600	GATCACATCACCGAGCA			4	SEF1	13	5		EPAF1	2			EPAF1	3	1	3	LOC_Os03g05750	('metal ion binding protein, putative, expressed',)	2845771		1	0	0	1	1	1	0	2	YESExpression
18202	13245	68319170	GATCCTGATTTAAGGCA	8		4	EOPF1	10	97		EPAF1	13			EPAF1	2	1	3	LOC_Os03g07370	('endonuclease/ nucleic acid binding protein, putative, expressed',)	3723708	fl_cDNA	1	1	0	1	1	1	0	2	YESExpression
18271	17525	84775690	GATCCAAGTGCCCAAGA	4		4	EOPF1									1	1	3	LOC_Os03g07530	('kelch motif family protein, expressed',)	3814503	fl_cDNA	1	1	0	1	0	0	0	0	NOExpression
18316	20477	101149170	GATCCCGCTCCCGGCGA	38		4	EOPF1									1	1	3	LOC_Os03g06930	('DNA binding protein, putative, expressed',)	3494806	fl_cDNA	1	1	0	1	0	0	0	0	NOExpression
18386	24949	120841530	GATCCGTGTAGCAGTGA	34.6667	14	4	BLPL	2	12	1.5	BLPL	36	14	17	LPL	1	1	3	LOC_Os03g06620	('1,2-dihydroxy-3-keto-5-methylthiopentene dioxygenase 2, putative, expressed',)	3319149	fl_cDNA	1	3	3	1	2	1	2	5	YESExpression
18435	29411	157249870	GATCTGTGCATTTTGTA	26	47	4	BLPL			10.5	SEF1	3			EPAF1	2	1	3	LOC_Os03g05660	('protein LRP16, putative, expressed',)	2802335		1	1	2	1	0	0	2	2	YESExpression
18741	54340	315256410	GATCCGAATGAACAGTC			4	SEF1									3	1	3	LOC_Os03g06200	('phosphoserine aminotransferase, chloroplast precursor, putative, expressed',)	3091569		1	0	0	1	0	0	0	0	NOExpression
18742	54554	318252780	GATCGTTCCTCGCCGTC	9		4	EOPF1	10		5.5	EOPF1	4			EPAF1	1	1	3	LOC_Os03g05530	('nodulin-like protein, putative, expressed',)	2731523	EST	1	1	0	1	1	0	2	3	YESExpression
18841	60632	353916210	GATCCCAGAGAAATCAG			4	SEF1									3	1	3	LOC_Os03g07130	('RING finger protein 13, putative, expressed',)	3630455		1	0	0	1	0	0	0	0	NOExpression
18865	62246	363609610	GATCCAAATACTGGGAG			4	SEF1									1	1	3	LOC_Os03g07800	('RNA-binding post-transcriptional regulator csx1, putative, expressed',)	3950761	fl_cDNA	1	0	0	2	0	0	0	0	NOExpression
19194	87674	506041360	GATCAGGCAGGAACAAT	14		4	EOPF1							37	SEF1	1	1	3	LOC_Os03g05720	('WD-repeat protein 3, putative, expressed',)	2830484	fl_cDNA	1	1	0	1	0	0	0	0	YESExpression
19213	88868	514271290	GATCCGTATCTGAACAT	26		4	EOPF1									1	1	3	LOC_Os03g08080	('YGGT family protein, expressed',)	4109706	fl_cDNA	1	1	0	1	0	0	0	0	NOExpression
19305	96564	565102570	GATCCATATCACGTCCT			4	SEF1	4			EPAF1					3	1	3	LOC_Os03g07370	('endonuclease/ nucleic acid binding protein, putative, expressed',)	3723974	fl_cDNA	1	0	0	1	1	0	0	1	NOExpression
19445	106890	618728970	GATCCAAATGCAAATGT			4	SEF1	11			EPAF1		3		EPAF1	3	1	3	LOC_Os03g07530	('kelch motif family protein, expressed',)	3815522		1	0	0	1	1	0	0	1	YESExpression
19482	109260	627988290	GATCCTGTTGTAGTTGT			4	SEF1									3	1	3	LOC_Os03g06240	('YT521-B-like family protein, expressed',)	3107225	fl_cDNA	1	0	0	1	0	0	0	0	NOExpression
19522	111481	640150920	GATCACTTGGATAACTT			4	SEF1		35		EPAF1	29			EPAF1	2	1	3	LOC_Os03g05690	('zinc finger, C2H2 type family protein, expressed',)	2820698	fl_cDNA	1	0	0	1	0	1	0	1	YESExpression
19544	113195	649957560	GATCATGGCAATTTCTT			4	SEF1									5	1	3	LOC_Os03g08220	('lipoxygenase 6, putative, expressed',)	4169301	fl_cDNA	1	0	0	1	0	0	0	0	NOExpression
19575	114978	660031800	GATCATGTAAGATTGTT			4	SEF1	66			EPAF1		2		EPAF1	2	1	3	LOC_Os03g06200	('phosphoserine aminotransferase, chloroplast precursor, putative, expressed',)	3091566	fl_cDNA	1	0	0	1	1	0	0	1	YESExpression
19715	2636	13173160	GATCACATCGCAACCAA	15.3333	8	3	BLPL		16		EPAF1	9			EPAF1	1	1	3	LOC_Os03g05220	('expressed protein',)	2512266		1	3	1	2	0	1	0	1	YESExpression
20068	100718	583936650	GATCCAACACAATGTCT	3	10	3	LPL		65		EPAF1					3	1	3	LOC_Os03g08290	('expressed protein',)	4202656	fl_cDNA	1	1	1	3	0	1	0	1	NOExpression
20073	102285	589617800	GATCACTCTTGGTAAGT		6	3	EOPF1									1	1	3	LOC_Os03g07530	('kelch motif family protein, expressed',)	3815067	fl_cDNA	1	0	2	1	0	0	0	0	NOExpression
20122	115479	661615780	GATCGGGGTGAGCATTT	3		3	EOPF1	2			EPAF1	3			EPAF1	1	1	3	LOC_Os03g05480	('zinc finger, C2H2 type family protein, expressed',)	2692778	fl_cDNA	1	2	0	1	1	0	0	1	YESExpression
20174	75014	446002260	GATCGAGGTGAGAGGGG			2.5	SEF1	5	69	2.5	BLPL	3			EPAF1	1	1	3	LOC_Os03g05560	('RING-H2 finger protein ATL5I, putative, expressed',)	2750799	EST	1	0	0	2	1	1	2	4	YESExpression
20197	111025	636735920	GATCAGTTACCGTGATT	7.5	32.5	2.5	BLPL	30	26		EPAF1	27	31		EPAF1	2	1	3	LOC_Os03g05420	('MT-A70 family protein, expressed',)	2656621	fl_cDNA	1	2	2	2	2	2	0	4	YESExpression
20217	1668	7447280	GATCAGCACTCCTGAAA		6	2	EOPF1					1			EPAF1	6	1	3	LOC_Os03g07226	('thioredoxin-like 3, chloroplast precursor, putative, expressed',)	3675727		1	0	1	1	0	0	0	0	YESExpression
20310	14445	72591530	GATCCACAACATGTGCA	21	1	2	LPL	3	4		EPAF1					1	1	3	LOC_Os03g08370	('transposon protein, putative, unclassified, expressed',)	4255395	fl_cDNA	1	1	1	1	1	1	0	2	NOExpression
20448	33720	190529130	GATCCATCCGTGGAGAC	7		2	EOPF1			16.5	SEF1	18			EPAF1	7	1	3	LOC_Os03g05830	('splicing factor, putative, expressed',)	2904008	EST		1	0	1	0	0	2	2	YESExpression
20460	34777	200260330	GATCCATGGACGCATAC			2	SEF1						9		EPAF1	1	1	3	LOC_Os03g08140	('tubulin--tyrosine ligase-like protein 12, putative, expressed',)	4135571	fl_cDNA	1	0	0	1	0	0	0	0	YESExpression
20468	35585	206991160	GATCATGTTCCTTGTAC		37	2	EOPF1									5	1	3	LOC_Os03g05740	('ras-related protein RHN1, putative, expressed',)	2836594	fl_cDNA	1	0	1	1	0	0	0	0	NOExpression
20709	68535	408972990	GATCTACATGAAAATCG			2	SEF1	6	20	6.5	LPL					1	1	3	LOC_Os03g05740	('ras-related protein RHN1, putative, expressed',)	2837473	fl_cDNA	1	0	0	1	2	1	2	5	NOExpression
20728	70686	420624190	GATCTACCGACTCAAGG	4		2	EOPF1						4	10	EOPF1	3	1	3	LOC_Os03g08310	('ZIM motif family protein, expressed',)	4211244		1	1	0	2	0	0	0	0	YESExpression
20770	76156	452004000	GATCAACAACTGCATGG			2	SEF1		6		EPAF1					1	1	3	LOC_Os03g06480	('expressed protein',)	3221386	EST	1	0	0	1	0	1	0	1	NOExpression
20939	102484	590931280	GATCAGAGAATGCCAGT			2	SEF1							7	SEF1	3	1	3	LOC_Os03g06740	('glutathione reductase, chloroplast precursor, putative, expressed',)	3411140		1	0	0	1	0	0	0	0	YESExpression
20978	107063	619532200	GATCACATACCCCATGT	15	35	2	BLPL						4	3	EOPF1	2	1	3	LOC_Os03g06240	('YT521-B-like family protein, expressed',)	3105797	fl_cDNA	1	1	1	1	0	0	0	0	YESExpression
21008	111062	636871600	GATCAGTTCGATTGATT			2	SEF1	4	14	5	LPL					2	1	3	LOC_Os03g06670	('histone H2A variant 1, putative, expressed',)	3351419	fl_cDNA	1	0	0	1	1	1	2	4	NOExpression
21025	112687	647574700	GATCGTCTGTCAATCTT	9	22	2	BLPL		3		EPAF1					3	1	3	LOC_Os03g08050	('elongation factor 1-alpha, putative, expressed',)	4092240		1	1	1	1	0	1	0	1	NOExpression
21178	26329	126054790	GATCTCGAAGCCAAATA			1	SEF1					16			EPAF1	2	1	3	LOC_Os03g05812	('expressed protein',)	2891402	fl_cDNA	1	0	0	1	0	0	0	0	YESExpression
21205	35990	210198410	GATCCAATATTGAAACC			1	SEF1		13		EPAF1					2	1	3	LOC_Os03g08150	('germin-like protein subfamily 1 member 1 precursor, putative, expressed',)	4137519	EST	1	0	0	1	0	1	0	1	NOExpression
21235	46944	273036610	GATCCTGTGTCGAAGGC	45	53	1	BLPL									5	1	3	LOC_Os03g05340	('retrotransposon protein, putative, unclassified, expressed',)	2594670	EST	1	1	1	1	0	0	0	0	NOExpression
21263	56867	332828340	GATCGACATGCTTGTTC			1	SEF1	10			EPAF1	6			EPAF1	2	1	3	LOC_Os03g05330	('HEAT repeat family protein, expressed',)	2584609	fl_cDNA	1	0	0	1	1	0	0	1	YESExpression
21611	750	3306550	GATCTTCGTGAACCAAA					4		4	EOPF1					2	1	3	LOC_Os03g08284	('expressed protein',)	4196319		1	0	0	0	1	0	1	2	NOExpression
21641	978	4231700	GATCGAAACCTCGCAAA						66		EPAF1					1	1	3	LOC_Os03g07430	('serine/threonine-protein kinase NAK, putative, expressed',)	3750155	EST	1	0	0	0	0	1	0	1	NOExpression
21659	1088	4633780	GATCGACAGACATCAAA		6		EPAF1		1		EPAF1					2	1	3	LOC_Os03g05160	('GATA zinc finger family protein, expressed',)	2486172		1	0	1	0	0	1	0	1	NOExpression
21787	1906	9095350	GATCTTCTAAGTCTAAA					6			EPAF1					3	1	3	LOC_Os03g05750	('metal ion binding protein, putative, expressed',)	2845695		1	0	0	0	1	0	0	1	NOExpression
21828	2210	10970070	GATCTTGACTTGAACAA	3	11		EPAF1		2		EPAF1					1	1	3	LOC_Os03g07360	('expressed protein',)	3720426	fl_cDNA	1	1	1	0	0	1	0	1	NOExpression
21901	2635	13171440	GATCAGCACGCAACCAA					1			EPAF1	7			EPAF1	5	1	3	LOC_Os03g06700	('fatty acid elongase, putative, expressed',)	3382596	EST	1	0	0	0	1	0	0	1	YESExpression
21936	2795	14084970	GATCCATTCTTCCCCAA					15.5			EPAF1					2	1	3	LOC_Os03g07350	('CSLA4 - cellulose synthase-like family A; mannan synthase, expressed',)	3712626		1	0	0	0	2	0	0	2	NOExpression
21946	2822	14262170	GATCCGGATAATCCCAA		7		EPAF1	14			EPAF1					1	1	3	LOC_Os03g05760	('transcription factor Dp-1, putative, expressed',)	2851524	fl_cDNA	1	0	1	0	1	0	0	1	NOExpression
22002	3056	15564640	GATCAATTTTTGTCCAA					1		10.5	EOPF1	3		11	EOPF1	2	1	3	LOC_Os03g05750	('metal ion binding protein, putative, expressed',)	2845661	fl_cDNA	1	0	0	0	1	0	2	3	YESExpression
22027	3153	15898030	GATCTGGAGAACAGCAA					4			EPAF1	1			EPAF1	1	1	3	LOC_Os03g07810	('expressed protein',)	3956133	fl_cDNA	1	0	0	0	1	0	0	1	YESExpression
22091	3491	17660800	GATCAAATGATTGGCAA		50.5		EPAF1									5	1	3	LOC_Os03g07380	('expressed protein',)	3727956	fl_cDNA	1	0	2	0	0	0	0	0	NOExpression
22497	5685	29162940	GATCGCATTTTCATGAA										7		EPAF1	1	1	3	LOC_Os03g06740	('glutathione reductase, chloroplast precursor, putative, expressed',)	3410072	fl_cDNA	1	0	0	0	0	0	0	0	YESExpression
22555	6061	30689330	GATCCCAAACCTGTGAA	7.33333			EPAF1	431.5	334	206.5	BLPL			5	SEF1	2	1	3	LOC_Os03g05910	('monooxygenase, putative, expressed',)	2943335	fl_cDNA	1	3	0	0	2	2	2	6	YESExpression
22591	6274	31779010	GATCCTGGCTTCAATAA					18			EPAF1					3	1	3	LOC_Os03g05330	('HEAT repeat family protein, expressed',)	2573614		1	0	0	0	1	0	0	1	NOExpression
23123	9259	50766960	GATCAGCTGCTCCTACA					10			EPAF1					1	1	3	LOC_Os03g06240	('YT521-B-like family protein, expressed',)	3107228	fl_cDNA	1	0	0	0	1	0	0	1	NOExpression
23140	9369	51222020	GATCGGCGAGGAGTACA		6		EPAF1									1	1	3	LOC_Os03g05260	('tankyrase 1, putative, expressed',)	2525303	fl_cDNA	1	0	1	0	0	0	0	0	NOExpression
23153	9434	51570720	GATCAACTAATGGTACA	30.6667	30.5		EPAF1	2	42	1	BLPL		4		EPAF1	1	1	3	LOC_Os03g05760	('transcription factor Dp-1, putative, expressed',)	2854082	fl_cDNA	1	3	2	0	1	1	1	3	YESExpression
23202	9676	52674890	GATCCAGAAAGCAACCA	70			EPAF1									1	1	3	LOC_Os03g05470	('nodulation receptor kinase precursor, putative, expressed',)	2687986	fl_cDNA	1	1	0	0	0	0	0	0	NOExpression
23228	9781	53076200	GATCACGTATTTAACCA	5			EPAF1									2	1	3	LOC_Os03g05690	('zinc finger, C2H2 type family protein, expressed',)	2820492	fl_cDNA	1	1	0	0	0	0	0	0	NOExpression
23275	10057	53764180	GATCGAGGCGAAGACCA					6	10	2.5	BLPL	46			EPAF1	1	1	3	LOC_Os03g05750	('metal ion binding protein, putative, expressed',)	2846850	fl_cDNA	1	0	0	0	2	1	2	5	YESExpression
23332	10325	55254760	GATCACGTTTACACCCA						17		EPAF1					1	1	3	LOC_Os03g05310	('pheophorbide a oxygenase, chloroplast precursor, putative, expressed',)	2558289	fl_cDNA	1	0	0	0	0	1	0	1	NOExpression
23824	12372	63795540	GATCGAGAAGCCCAGCA					13			EPAF1					3	1	3	LOC_Os03g06730	('expressed protein',)	3404772	fl_cDNA	1	0	0	0	1	0	0	1	NOExpression
23914	12790	64789190	GATCTCACATCTGAGCA					13			EPAF1					5	1	3	LOC_Os03g06640	('expressed protein',)	3328111		1	0	0	0	1	0	0	1	NOExpression
23986	13147	67485030	GATCTCCCCGTTGCGCA	2	2		EPAF1	2		1	EOPF1			4	SEF1	3	1	3	LOC_Os03g07530	('kelch motif family protein, expressed',)	3814404	fl_cDNA	1	1	1	0	1	0	1	2	YESExpression
24053	13451	69197060	GATCGGCAGCCGCGGCA									48			EPAF1	1	1	3	LOC_Os03g06300	('pentatricopeptide repeat-containing protein, putative, expressed',)	3137231		1	0	0	0	0	0	0	0	YESExpression
24093	13605	69734800	GATCAGGAAGGCGGGCA										4		EPAF1	1	1	3	LOC_Os03g05390	('citrate transporter family protein, expressed',)	2632762	fl_cDNA	1	0	0	0	0	0	0	0	YESExpression
24107	13667	70021080	GATCATTTTCCTGGGCA	10			EPAF1									3	1	3	LOC_Os03g05830	('splicing factor, putative, expressed',)	2901951		1	1	0	0	0	0	0	0	NOExpression
24478	15661	77717410	GATCCTCCGCCGGCTCA		49		EPAF1									1	1	3	LOC_Os03g07110	('calmodulin binding protein, putative, expressed',)	3610686	fl_cDNA	1	0	1	0	0	0	0	0	NOExpression
24772	17250	83719310	GATCTGCTGTTGTTTCA	4	16		EPAF1	4			EPAF1	8			EPAF1	3	1	3	LOC_Os03g06240	('YT521-B-like family protein, expressed',)	3106120	fl_cDNA	1	1	1	0	1	0	0	1	YESExpression
24782	17332	84056640	GATCAAGGGAACAAAGA						36	21.5	EOPF1					1	1	3	LOC_Os03g06000	('alpha-expansin 17 precursor, putative, expressed',)	2978750	fl_cDNA	1	0	0	0	0	1	2	3	NOExpression
24841	17691	85184800	GATCAACCTGTTCAAGA					5	16		EPAF1	2	23		EPAF1	2	1	3	LOC_Os03g07120	('expressed protein',)	3621445	EST	1	0	0	0	2	1	0	3	YESExpression
24975	18468	88272690	GATCCCAGCATGGCAGA					4			EPAF1					3	1	3	LOC_Os03g07430	('serine/threonine-protein kinase NAK, putative, expressed',)	3746759		1	0	0	0	1	0	0	1	NOExpression
25005	18588	88699810	GATCCTCCAGCCTCAGA									7			EPAF1	1	1	3	LOC_Os03g07130	('RING finger protein 13, putative, expressed',)	3629699	fl_cDNA	1	0	0	0	0	0	0	0	YESExpression
25042	18821	89801810	GATCCCCTGCAACGAGA	4			EPAF1									1	1	3	LOC_Os03g05900	('monooxygenase, putative, expressed',)	2938702	fl_cDNA	1	1	0	0	0	0	0	0	NOExpression
25202	19568	94580320	GATCAATCCACCAACGA					10			EPAF1					3	1	3	LOC_Os03g08230	('cation cation antiporter, putative, expressed',)	4173648	EST	1	0	0	0	1	0	0	1	NOExpression
25250	19743	95789270	GATCTTGGCGGAGACGA							3	SEF1					1	1	3	LOC_Os03g07660	('conserved hypothetical protein',)	3872272		1	0	0	0	0	0	2	2	NOExpression
25258	19766	95876060	GATCGCCGTGACGACGA		9		EPAF1			16	SEF1	4		16	EOPF1	3	1	3	LOC_Os03g05390	('citrate transporter family protein, expressed',)	2631543	fl_cDNA	1	0	2	0	0	0	2	2	YESExpression
25376	20249	99271260	GATCGCCTCGTCTCCGA					52	8.5	81	AHPL			15	SEF1	2	1	3	LOC_Os03g05290	('aquaporin TIP1.1, putative, expressed',)	2542133	fl_cDNA	1	0	0	0	1	2	2	5	YESExpression
25446	20549	101398880	GATCAATTAGTGGGCGA					10			EPAF1	3			EPAF1	2	1	3	LOC_Os03g07100	('lipid transfer protein, putative, expressed',)	3607469	fl_cDNA	1	0	0	0	1	0	0	1	YESExpression
25546	21017	104616260	GATCGGTGCAGGTTCGA											22	SEF1	1	1	3	LOC_Os03g07260	('TPR domain containing protein, putative',)	3684751		1	0	0	0	0	0	0	0	YESExpression
25601	21354	105846210	GATCCTGAGAAGCAGGA		21		EPAF1									1	1	3	LOC_Os03g08430	('SAC domain-containing protein 3, putative, expressed',)	4312342	fl_cDNA	1	0	1	0	0	0	0	0	NOExpression
25703	21908	108163560	GATCACGCTGAACCGGA						40		EPAF1					1	1	3	LOC_Os03g06010	('alpha-expansin 17 precursor, putative, expressed',)	2982751	EST	1	0	0	0	0	1	0	1	NOExpression
25805	22353	111182360	GATCATCGGCGGCGGGA							49	SEF1			23	SEF1	1	1	3	LOC_Os03g08410	('monooxygenase/ oxidoreductase, putative, expressed',)	4290492		1	0	0	0	0	0	1	1	YESExpression
25944	23038	113917910	GATCTTGATACTCTGGA					6			EPAF1					1	1	3	LOC_Os03g07840	('adenylosuccinate synthetase, chloroplast precursor, putative, expressed',)	3966565	fl_cDNA	1	0	0	0	1	0	0	1	NOExpression
26222	24449	119064990	GATCTAATCTGGCCTGA	6			EPAF1									3	1	3	LOC_Os03g06190	('exosome component 10, putative, expressed',)	3087714	fl_cDNA	1	1	0	0	0	0	0	0	NOExpression
26265	24649	119792420	GATCGGGTCGATGCTGA							14	SEF1					1	1	3	LOC_Os03g06520	('sulfate transporter 3.1, putative, expressed',)	3255353	fl_cDNA	1	0	0	0	0	0	1	1	NOExpression
26456	25579	123485440	GATCAAAGATGCATTGA						26		EPAF1					1	1	3	LOC_Os03g07226	('thioredoxin-like 3, chloroplast precursor, putative, expressed',)	3674003		1	0	0	0	0	1	0	1	NOExpression
26761	27246	135741090	GATCCTCTTTCATTATA		8		EPAF1									1	1	3	LOC_Os03g05220	('expressed protein',)	2511449		1	0	1	0	0	0	0	0	NOExpression
26959	28272	146598450	GATCCCAACATGTTCTA	1	31		EPAF1									1	1	3	LOC_Os03g06240	('YT521-B-like family protein, expressed',)	3108571	fl_cDNA	1	1	1	0	0	0	0	0	NOExpression
26976	28370	147481520	GATCAGTTCGAACAGTA	12	7		EPAF1	4			EPAF1	4			EPAF1	2	1	3	LOC_Os03g07994	('expressed protein',)	4067830		1	1	2	0	1	0	0	1	YESExpression
26984	28411	147775790	GATCTGGTATTCCAGTA						13		EPAF1					3	1	3	LOC_Os03g07130	('RING finger protein 13, putative, expressed',)	3629702	fl_cDNA	1	0	0	0	0	1	0	1	NOExpression
27015	28585	149232240	GATCAGCTCCTGTAGTA					5			EPAF1					5	1	3	LOC_Os03g05260	('tankyrase 1, putative, expressed',)	2525023	fl_cDNA	1	0	0	0	1	0	0	1	NOExpression
27086	28951	154538500	GATCGGCGGTATTGGTA	2			EPAF1	3			EPAF1					1	1	3	LOC_Os03g08060	('elongation factor 1-alpha, putative, expressed',)	4098031		1	1	0	0	2	0	0	2	NOExpression
27089	28965	154612460	GATCGTTCTGGTTGGTA		18		EPAF1									5	1	3	LOC_Os03g05800	('expressed protein',)	2879084	fl_cDNA	1	0	1	0	0	0	0	0	NOExpression
27211	29571	158425790	GATCTACACTTGCATTA					54			EPAF1					3	1	3	LOC_Os03g06230	('expressed protein',)	3099236	EST	1	0	0	0	1	0	0	1	NOExpression
27339	30266	165713180	GATCGCTGTGCTATTTA					10.5			EPAF1	17			EPAF1	1	1	3	LOC_Os03g05730	('cell division control protein 48 homolog E, putative, expressed',)	2831770	fl_cDNA	1	0	0	0	2	0	0	2	YESExpression
27478	31126	171224580	GATCGGCGACACCCAAC											6	SEF1	3	1	3	LOC_Os03g06120	('domain of unknown function DUF614 containing protein, expressed',)	3048717	fl_cDNA	1	0	0	0	0	0	0	0	YESExpression
27584	31721	174912610	GATCCTTACCGTGGAAC	5			EPAF1		16		EPAF1					1	1	3	LOC_Os03g07570	('alanine--glyoxylate aminotransferase 2 homolog 2, mitochondrial precursor, putative, expressed',)	3835730	fl_cDNA	1	1	0	0	0	1	0	1	NOExpression
27759	32797	183764170	GATCCAGTGCGCAGCAC						6		EPAF1					3	1	3	LOC_Os03g05450	('expressed protein',)	2675166	EST	1	0	0	0	0	1	0	1	NOExpression
27869	33339	187903600	GATCAGCTTCTGGTCAC		6		EPAF1			1.5	SEF1	2		2	EOPF1	1	1	3	LOC_Os03g07480	('sucrose Transporter, putative, expressed',)	3777863	EST	1	0	1	0	0	0	2	2	YESExpression
27871	33343	187911900	GATCGCCATGTGGTCAC						1	29	EOPF1	15		71	EOPF1	2	1	3	LOC_Os03g08310	('ZIM motif family protein, expressed',)	4211460	fl_cDNA	1	0	0	0	0	1	2	3	YESExpression
27942	33801	191720520	GATCACCTGGAGACGAC		6		EPAF1									3	1	3	LOC_Os03g08270	('ataxin-2 C-terminal region family protein, expressed',)	4189003	fl_cDNA	1	0	1	0	0	0	0	0	NOExpression
28127	34772	200240130	GATCCTATGGAGCATAC	21	5		EPAF1									1	1	3	LOC_Os03g05470	('nodulation receptor kinase precursor, putative, expressed',)	2689522	fl_cDNA	1	2	1	0	0	0	0	0	NOExpression
28233	35453	206325200	GATCAGATTACTGGTAC					4	10		EPAF1					3	1	3	LOC_Os03g07880	('nuclear transcription factor Y subunit A-3, putative, expressed',)	3981274		1	0	0	0	1	1	0	2	NOExpression
28346	36109	210778140	GATCGCTATTCGCAACC					13	116	28.5	LPL			2	SEF1	2	1	3	LOC_Os03g05290	('aquaporin TIP1.1, putative, expressed',)	2541939	fl_cDNA	1	0	0	0	2	1	2	5	YESExpression
28533	37084	216376070	GATCTCGTCGGAGGACC	5			EPAF1			10	SEF1					1	1	3	LOC_Os03g06930	('DNA binding protein, putative, expressed',)	3493383	fl_cDNA	1	2	0	0	0	0	2	2	NOExpression
28599	37457	219328850	GATCCCCCTGGGGTACC							20.5	SEF1					3	1	3	LOC_Os03g05620	('inorganic phosphate transporter 1-2, putative, expressed',)	2787157	fl_cDNA	1	0	0	0	0	0	2	2	NOExpression
29038	39438	232589950	GATCTATCTCGTGAGCC	18	18		EPAF1	5		3	EOPF1			23	SEF1	1	1	3	LOC_Os03g06240	('YT521-B-like family protein, expressed',)	3109349	fl_cDNA	1	1	1	0	1	0	1	2	YESExpression
29231	40289	237769070	GATCTGAGGTATGGGCC											5	SEF1	2	1	3	LOC_Os03g07350	('CSLA4 - cellulose synthase-like family A; mannan synthase, expressed',)	3712798		1	0	0	0	0	0	0	0	YESExpression
29285	40528	238948100	GATCGGCATGCGATGCC									15			EPAF1	2	1	3	LOC_Os03g08360	('fiddlehead-like protein, putative, expressed',)	4250731	fl_cDNA	1	0	0	0	0	0	0	0	YESExpression
29509	41649	244788370	GATCCCTCACAGCCTCC							11.5	SEF1					3	1	3	LOC_Os03g06430	('expressed protein',)	3191994		1	0	0	0	0	0	2	2	NOExpression
29684	42438	248627970	GATCCTACAAGCTGTCC					15			EPAF1					1	1	3	LOC_Os03g06870	('expressed protein',)	3455772		1	0	0	0	1	0	0	1	NOExpression
29814	43230	251651320	GATCATACCTTTTTTCC	18			EPAF1									2	1	3	LOC_Os03g06520	('sulfate transporter 3.1, putative, expressed',)	3250285	fl_cDNA	1	2	0	0	0	0	0	0	NOExpression
29942	43868	254415600	GATCAGCACCTAACAGC		22		EPAF1		3.5	38	EOPF1		1		EPAF1	1	1	3	LOC_Os03g08280	('proteasome subunit alpha type 6, putative, expressed',)	4189879	EST	1	0	1	0	0	2	2	4	YESExpression
29995	44091	255567190	GATCTTGTGCTTCCAGC	16	5		EPAF1	5	4		EPAF1			2	SEF1	1	1	3	LOC_Os03g07820	('exostosin family protein, expressed',)	3961014	fl_cDNA	1	1	2	0	1	2	0	3	YESExpression
30122	44637	257706530	GATCCTCGGGTACGAGC					4			EPAF1					3	1	3	LOC_Os03g07340	('50S ribosomal protein L18, chloroplast precursor, putative, expressed',)	3707801	fl_cDNA	1	0	0	0	1	0	0	1	NOExpression
30171	44843	258487340	GATCGTCGTGGCGGAGC											7	SEF1	1	1	3	LOC_Os03g08320	('pnFL-2, putative, expressed',)	4216674	fl_cDNA	1	0	0	0	0	0	0	0	YESExpression
30479	46258	268719560	GATCACCGAGAAGGCGC	16			EPAF1					18		8	EOPF1	1	1	3	LOC_Os03g08320	('pnFL-2, putative, expressed',)	4216327	fl_cDNA	1	1	0	0	0	0	0	0	YESExpression
30552	46585	270987680	GATCAACGGTTCCTCGC	3			EPAF1	4		1	EOPF1			3	SEF1	1	1	3	LOC_Os03g05330	('HEAT repeat family protein, expressed',)	2583995	fl_cDNA	1	1	0	0	1	0	1	2	YESExpression
30653	46972	273302690	GATCCTCTGCAACAGGC	48			EPAF1									3	1	3	LOC_Os03g08284	('expressed protein',)	4196834		1	1	0	0	0	0	0	0	NOExpression
30704	47184	274290890	GATCCAGTAGAGGAGGC					34			EPAF1					3	1	3	LOC_Os03g05290	('aquaporin TIP1.1, putative, expressed',)	2542592	fl_cDNA	1	0	0	0	1	0	0	1	NOExpression
31045	48746	283163170	GATCCTCGGACAAATGC		39		EPAF1									1	1	3	LOC_Os03g07000	('prolyl 4-hydroxylase alpha subunit-like protein, putative, expressed',)	3550794	EST	1	0	2	0	0	0	0	0	NOExpression
31532	51024	291822890	GATCCACCCGACCTTGC					22			EPAF1					3	1	3	LOC_Os03g05620	('inorganic phosphate transporter 1-2, putative, expressed',)	2787604	fl_cDNA	1	0	0	0	1	0	0	1	NOExpression
31835	52643	303420010	GATCCATCTGTTGTATC						79		EPAF1					2	1	3	LOC_Os03g06200	('phosphoserine aminotransferase, chloroplast precursor, putative, expressed',)	3091298	fl_cDNA	1	0	0	0	0	1	0	1	NOExpression
31897	52995	306579660	GATCGTGGCTATTACTC											18	SEF1	1	1	3	LOC_Os03g07150	('OsPP2Ac-5 - Phosphatase 2A isoform 5 belonging to family 2, expressed',)	3639340	fl_cDNA	1	0	0	0	0	0	0	0	YESExpression
32054	53639	311277360	GATCAGTGAGTTGGCTC	12			EPAF1	158	8.5	4.5	BLPL					2	1	3	LOC_Os03g08170	('protein kinase APK1B, chloroplast precursor, putative, expressed',)	4157971	fl_cDNA	1	1	0	0	1	2	2	5	NOExpression
32168	54241	314536740	GATCGGGTCATTTTCTC	45			EPAF1	66	10		EPAF1					1	1	3	LOC_Os03g08200	('expressed protein',)	4161087		1	1	0	0	1	1	0	2	NOExpression
32242	54630	319053630	GATCTACCGCCTGCGTC									13			EPAF1	1	1	3	LOC_Os03g07530	('kelch motif family protein, expressed',)	3814401	fl_cDNA	1	0	0	0	0	0	0	0	YESExpression
32416	55589	326077300	GATCGATTCTAGCATTC						126		EPAF1	77	2	25	LPL	2	1	3	LOC_Os03g06940	('beta-galactosidase precursor, putative, expressed',)	3504548	fl_cDNA	1	0	0	0	0	1	0	1	YESExpression
32480	56021	328639440	GATCAGATGCTCCCTTC					15			EPAF1					1	1	3	LOC_Os03g05720	('WD-repeat protein 3, putative, expressed',)	2830441	fl_cDNA	1	0	0	0	1	0	0	1	NOExpression
32934	58569	341227600	GATCAGAAATGGAGAAG	16			EPAF1									1	1	3	LOC_Os03g06510	('viral A-type inclusion protein repeat containing protein, expressed',)	3243412	EST	1	1	0	0	0	0	0	0	NOExpression
33223	60094	351358080	GATCAAACCAGAAGCAG	11			EPAF1									2	1	3	LOC_Os03g06090	('nickel ion transporter, putative, expressed',)	3027653	fl_cDNA	1	1	0	0	0	0	0	0	NOExpression
33250	60198	351699420	GATCGCCGGCGGAGCAG									6		33	EOPF1	3	1	3	LOC_Os03g06430	('expressed protein',)	3191909		1	0	0	0	0	0	0	0	YESExpression
33393	60924	355876120	GATCATCAGCAATTCAG					4			EPAF1					2	1	3	LOC_Os03g07200	('expressed protein',)	3662461	EST	1	0	0	0	1	0	0	1	NOExpression
33395	60931	355905730	GATCCTGGCACATTCAG	21			EPAF1		16	10	EOPF1			17	SEF1	3	1	3	LOC_Os03g05280	('ras-related protein Rab-18, putative, expressed',)	2538122		1	1	0	0	0	1	2	3	YESExpression
33583	61896	361936020	GATCGAACCCACAGGAG	15			EPAF1	13			EPAF1					2	1	3	LOC_Os03g07590	('expressed protein',)	3846276	fl_cDNA	1	1	0	0	1	0	0	1	NOExpression
33632	62188	363397560	GATCATGAAAAGGGGAG	4			EPAF1									6	1	3	LOC_Os03g08220	('lipoxygenase 6, putative, expressed',)	4167457	fl_cDNA	1	1	0	0	0	0	0	0	NOExpression
33732	62653	365925690	GATCCGTGTGCCGTGAG	18			EPAF1									1	1	3	LOC_Os03g06250	('nuclease/ nucleic acid binding protein, putative, expressed',)	3111093	EST	1	1	0	0	0	0	0	0	NOExpression
33734	62655	365968450	GATCCTGCATGCGTGAG					33		52	EOPF1	91	19	7	BLPL	2	1	3	LOC_Os03g06170	('small heat shock-like protein, putative, expressed',)	3075112	EST	1	0	0	0	2	0	2	4	YESExpression
33775	62860	367239370	GATCCAGTATCCAATAG		160		EPAF1					21		6	EOPF1	3	1	3	LOC_Os03g08010	('elongation factor 1-alpha, putative, expressed',)	4076641		1	0	1	0	0	0	0	0	YESExpression
33815	63088	369456230	GATCTCCTGTTGTATAG		9		EPAF1	11		13	EOPF1		6		EPAF1	3	1	3	LOC_Os03g07300	('ribulose-phosphate 3-epimerase, chloroplast precursor, putative, expressed',)	3696691	fl_cDNA	1	0	1	0	1	0	2	3	YESExpression
33851	63244	371419680	GATCAACTCTTGGCTAG	4			EPAF1									2	1	3	LOC_Os03g05620	('inorganic phosphate transporter 1-2, putative, expressed',)	2786653	fl_cDNA	1	1	0	0	0	0	0	0	NOExpression
34109	64683	383814600	GATCACCGTCGGCGACG					77	7	8.5	LPL					3	1	3	LOC_Os03g06290	('subtilisin-like protease precursor, putative, expressed',)	3131696	fl_cDNA	1	0	0	0	1	1	2	4	NOExpression
34193	65060	386447620	GATCGGCAATGGCTACG		6		EPAF1			6.5	SEF1	4			EPAF1	1	1	3	LOC_Os03g08060	('elongation factor 1-alpha, putative, expressed',)	4098322		1	0	1	0	0	0	2	2	YESExpression
34224	65217	387759200	GATCAATCATGGTTACG		40		EPAF1					11			EPAF1	1	1	3	LOC_Os03g06880	('protein kinase, putative, expressed',)	3460484	EST	1	0	1	0	0	0	0	0	YESExpression
34294	65564	390605770	GATCCAGCACAAACCCG							2.5	SEF1					6	1	3	LOC_Os03g05390	('citrate transporter family protein, expressed',)	2634135	fl_cDNA	1	0	0	0	0	0	2	2	NOExpression
34416	66049	394156770	GATCCTTCTTGCCGCCG		28		EPAF1		14		EPAF1		13		EPAF1	3	1	3	LOC_Os03g06390	('expressed protein',)	3175619	fl_cDNA	1	0	1	0	0	1	0	1	YESExpression
34438	66129	394373370	GATCCGCAACATCGCCG					7	143	22.5	LPL					1	1	3	LOC_Os03g05290	('aquaporin TIP1.1, putative, expressed',)	2543664	fl_cDNA	1	0	0	0	1	1	2	4	NOExpression
34461	66211	394505890	GATCCTCTTCTTCGCCG		70		EPAF1						6		EPAF1	1	1	3	LOC_Os03g08360	('fiddlehead-like protein, putative, expressed',)	4250216	fl_cDNA	1	0	1	0	0	0	0	0	YESExpression
34483	66285	394755600	GATCAGGCCGCCGGCCG	26			EPAF1									3	1	3	LOC_Os03g06930	('DNA binding protein, putative, expressed',)	3494803	fl_cDNA	1	1	0	0	0	0	0	0	NOExpression
34487	66301	394789990	GATCTCCTGCGCGGCCG					11			EPAF1					1	1	3	LOC_Os03g06200	('phosphoserine aminotransferase, chloroplast precursor, putative, expressed',)	3090020	fl_cDNA	1	0	0	0	1	0	0	1	NOExpression
34513	66403	395258460	GATCGCCTCTCATGCCG							5	SEF1					1	1	3	LOC_Os03g06070	('la domain containing protein, expressed',)	3019066	fl_cDNA	1	0	0	0	0	0	2	2	NOExpression
34615	66913	398935110	GATCTCAAGGTGAAGCG					3		22.5	EOPF1					1	1	3	LOC_Os03g06670	('histone H2A variant 1, putative, expressed',)	3351000	fl_cDNA	1	0	0	0	2	0	2	4	NOExpression
34731	67388	402326660	GATCGGCTGCGTCCGCG					5			EPAF1					1	1	3	LOC_Os03g07110	('calmodulin binding protein, putative, expressed',)	3610593	fl_cDNA	1	0	0	0	2	0	0	2	NOExpression
34746	67445	402655630	GATCTGCCTCGCGCGCG					36			EPAF1					3	1	3	LOC_Os03g06420	('expressed protein',)	3188088	EST	1	0	0	0	1	0	0	1	NOExpression
34772	67566	403680990	GATCTAGTTCTTTCGCG					7	89		EPAF1					2	1	3	LOC_Os03g07880	('nuclear transcription factor Y subunit A-3, putative, expressed',)	3981157	fl_cDNA	1	0	0	0	1	1	0	2	NOExpression
34968	68481	408551400	GATCACGCGCGCTTGCG		3		EPAF1	10		17	EOPF1					2	1	3	LOC_Os03g07790	('protein binding protein, putative, expressed',)	3945257	fl_cDNA	1	0	1	0	1	0	1	2	NOExpression
35186	69513	415117600	GATCAACCTGGCCGTCG	24			EPAF1									1	1	3	LOC_Os03g05470	('nodulation receptor kinase precursor, putative, expressed',)	2689429	fl_cDNA	1	1	0	0	0	0	0	0	NOExpression
35447	70842	421081840	GATCAGCACCAGGAAGG					6			EPAF1					7	1	3	LOC_Os03g05720	('WD-repeat protein 3, putative, expressed',)	2828368	fl_cDNA		0	0	0	1	0	0	1	NOExpression
35499	71083	422598110	GATCTAGCCCCTACAGG					6		7	EOPF1			2	SEF1	2	1	3	LOC_Os03g05110	('xyloglucan galactosyltransferase KATAMARI 1, putative, expressed',)	2468320	fl_cDNA	1	0	0	0	1	0	1	2	YESExpression
35724	72012	426250560	GATCAAGAAGGCGGAGG					3		32	EOPF1					1	1	3	LOC_Os03g06200	('phosphoserine aminotransferase, chloroplast precursor, putative, expressed',)	3090230	fl_cDNA	1	0	0	0	1	0	2	3	NOExpression
35746	72105	426430540	GATCGTGCGTGGGGAGG	2	4		EPAF1									1	1	3	LOC_Os03g05806	('ribosomal large subunit pseudouridine synthase B, putative, expressed',)	2880996	fl_cDNA	1	1	1	0	0	0	0	0	NOExpression
35833	72503	429345450	GATCCACACAGATTAGG									31		32	EOPF1	3	1	3	LOC_Os03g07450	('homeobox-leucine zipper protein HAT7, putative, expressed',)	3763500		1	0	0	0	0	0	0	0	YESExpression
36023	73284	434818780	GATCGCCATGTCTCCGG						6	15	EOPF1		6		EPAF1	1	1	3	LOC_Os03g05750	('metal ion binding protein, putative, expressed',)	2845774	fl_cDNA	1	0	0	0	0	1	2	3	YESExpression
36205	73960	438889160	GATCACCACATGCTCGG									9			EPAF1	3	1	3	LOC_Os03g07530	('kelch motif family protein, expressed',)	3815143	fl_cDNA	1	0	0	0	0	0	0	0	YESExpression
36254	74159	440248430	GATCTGAAACATTTCGG	3			EPAF1	4			EPAF1	1			EPAF1	2	1	3	LOC_Os03g05710	('N-acetyltransferase, putative, expressed',)	2823005	fl_cDNA	1	1	0	0	1	0	0	1	YESExpression
36274	74252	440804500	GATCGAACCTCGAAGGG	3			EPAF1	4			EPAF1					5	1	3	LOC_Os03g07890	('mitochondrial carrier-like protein, putative, expressed',)	3994850	EST	1	1	0	0	1	0	0	1	NOExpression
36532	75383	448334910	GATCTACTGGCAATGGG					4			EPAF1					1	1	3	LOC_Os03g05800	('expressed protein',)	2876820	fl_cDNA	1	0	0	0	1	0	0	1	NOExpression
36630	75857	450965730	GATCCTTCGTCAAATGG	30			EPAF1	22		2	EOPF1			7	SEF1	1	1	3	LOC_Os03g08100	('catalytic/ hydrolase, putative, expressed',)	4112751	EST	1	1	0	0	2	0	2	4	YESExpression
36649	75955	451359110	GATCTCGAAGTGAATGG									11			EPAF1	2	1	3	LOC_Os03g05660	('protein LRP16, putative, expressed',)	2802495		1	0	0	0	0	0	0	0	YESExpression
36722	76378	452593470	GATCTACCGGCGGATGG							15.5	SEF1					1	1	3	LOC_Os03g06520	('sulfate transporter 3.1, putative, expressed',)	3251278	fl_cDNA	1	0	0	0	0	0	2	2	NOExpression
36758	76585	453333070	GATCTGTATGTGTATGG										7		EPAF1	2	1	3	LOC_Os03g05110	('xyloglucan galactosyltransferase KATAMARI 1, putative, expressed',)	2468511	fl_cDNA	1	0	0	0	0	0	0	0	YESExpression
36957	77503	457439870	GATCTATCTTTTCGTGG		55		EPAF1									3	1	3	LOC_Os03g06139	('ATPase, coupled to transmembrane movement of substances, putative, expressed',)	3055254		1	0	1	0	0	0	0	0	NOExpression
36979	77586	457618870	GATCTTCCCCACGGTGG							15.5	SEF1	7	5	5	MPL	1	1	3	LOC_Os03g06520	('sulfate transporter 3.1, putative, expressed',)	3250611	fl_cDNA	1	0	0	0	0	0	2	2	YESExpression
37036	77798	458039840	GATCAACTCGGTGGTGG					5			EPAF1					1	1	3	LOC_Os03g05910	('monooxygenase, putative, expressed',)	2942344	fl_cDNA	1	0	0	0	1	0	0	1	NOExpression
37127	78339	460107210	GATCCAGCCACAGTTGG	3	10		EPAF1	73	128	26	BLPL	40	56	9	BLPL	2	1	3	LOC_Os03g06350	('plant-specific domain TIGR01568 family protein, expressed',)	3157258		1	1	1	0	1	2	2	5	YESExpression
37266	79162	463170670	GATCTGAAGTTGGAATG					2			EPAF1	8			EPAF1	3	1	3	LOC_Os03g05530	('nodulin-like protein, putative, expressed',)	2727210		1	0	0	0	1	0	0	1	YESExpression
37303	79423	464828550	GATCTCGGCCACCCATG							31.5	SEF1					1	1	3	LOC_Os03g05760	('transcription factor Dp-1, putative, expressed',)	2849597	fl_cDNA	1	0	0	0	0	0	2	2	NOExpression
37322	79509	465180360	GATCACCATTATCCATG					7	22		EPAF1					2	1	3	LOC_Os03g06420	('expressed protein',)	3189589	fl_cDNA	1	0	0	0	1	1	0	2	NOExpression
37452	80161	468506690	GATCCTGCGAGTGGATG		8		EPAF1									1	1	3	LOC_Os03g05460	('expressed protein',)	2678959	fl_cDNA	1	0	1	0	0	0	0	0	NOExpression
37513	80644	471052260	GATCGGATACATGTATG						11		EPAF1					2	1	3	LOC_Os03g07870	('expressed protein',)	3978554		1	0	0	0	0	1	0	1	NOExpression
37691	81615	477184430	GATCTGGAAAGAAGCTG									11			EPAF1	6	1	3	LOC_Os03g06900	('DNA topoisomerase 3-alpha, putative, expressed',)	3472131		1	0	0	0	0	0	0	0	YESExpression
37727	81760	477949770	GATCCAGATGACCGCTG		6		EPAF1							8	SEF1	1	1	3	LOC_Os03g07150	('OsPP2Ac-5 - Phosphatase 2A isoform 5 belonging to family 2, expressed',)	3637589	fl_cDNA	1	0	1	0	0	0	0	0	YESExpression
37817	82144	479656170	GATCCATGCCGTTGCTG						41		EPAF1					1	1	3	LOC_Os03g06330	('protein kinase APK1B, chloroplast precursor, putative, expressed',)	3144584	fl_cDNA	1	0	0	0	0	1	0	1	NOExpression
37887	82502	481536020	GATCGAAAACATGTCTG		2		EPAF1	42		41	EOPF1	10	2		EPAF1	1	1	3	LOC_Os03g07530	('kelch motif family protein, expressed',)	3814932	fl_cDNA	1	0	1	0	1	0	2	3	YESExpression
37927	82704	482277410	GATCCTCGCCGTTTCTG	15			EPAF1	8		3.5	EOPF1					2	1	3	LOC_Os03g07880	('nuclear transcription factor Y subunit A-3, putative, expressed',)	3981481	fl_cDNA	1	1	0	0	2	0	2	4	NOExpression
38058	83290	486751890	GATCCCTCCGTGGCGTG	4			EPAF1									1	1	3	LOC_Os03g08230	('cation cation antiporter, putative, expressed',)	4175189	EST	1	1	0	0	0	0	0	0	NOExpression
38255	84275	491998360	GATCATCTGGTGGTGTG					4			EPAF1					1	1	3	LOC_Os03g08250	('expressed protein',)	4179731	fl_cDNA	1	0	0	0	1	0	0	1	NOExpression
38257	84286	492024130	GATCCTGTACATGTGTG	38			EPAF1									3	1	3	LOC_Os03g08070	('copper-transporting ATPase PAA1, putative, expressed',)	4099382		1	1	0	0	0	0	0	0	NOExpression
38384	85046	495348370	GATCCCTCTCCTTATTG		29		EPAF1									3	1	3	LOC_Os03g06190	('exosome component 10, putative, expressed',)	3088461	fl_cDNA	1	0	1	0	0	0	0	0	NOExpression
38411	85181	496112010	GATCCAATCAAACCTTG	7			EPAF1					3			EPAF1	6	1	3	LOC_Os03g06900	('DNA topoisomerase 3-alpha, putative, expressed',)	3471375		1	1	0	0	0	0	0	0	YESExpression
38488	85604	497955950	GATCTGAAGACTTCTTG										28		EPAF1	5	1	3	LOC_Os03g06510	('viral A-type inclusion protein repeat containing protein, expressed',)	3237759	EST	1	0	0	0	0	0	0	0	YESExpression
38508	85734	498279310	GATCTGCCAACCAGTTG						8		EPAF1					3	1	3	LOC_Os03g07226	('thioredoxin-like 3, chloroplast precursor, putative, expressed',)	3675524		1	0	0	0	0	1	0	1	NOExpression
38517	85789	498521400	GATCATGTGTGGAGTTG	15			EPAF1									5	1	3	LOC_Os03g06220	('ATP-dependent RNA helicase DBP5, putative, expressed',)	3097561	EST	1	1	0	0	0	0	0	0	NOExpression
38582	86211	500520440	GATCATATTGTGTGTTG									20			EPAF1	3	1	3	LOC_Os03g08390	('expressed protein',)	4270672		1	0	0	0	0	0	0	0	YESExpression
38684	86766	502390630	GATCTCCCGCCGGTTTG						1	18	EOPF1					3	1	3	LOC_Os03g08220	('lipoxygenase 6, putative, expressed',)	4166428	fl_cDNA	1	0	0	0	0	1	1	2	NOExpression
39011	88718	513393620	GATCGAGCAAGCTTAAT									33		34	EOPF1	2	1	3	LOC_Os03g07450	('homeobox-leucine zipper protein HAT7, putative, expressed',)	3763853	fl_cDNA	1	0	0	0	0	0	0	0	YESExpression
39112	89324	517472840	GATCACCTCGCGCCCAT	14	6		EPAF1	3		3	EOPF1	16			EPAF1	2	1	3	LOC_Os03g08220	('lipoxygenase 6, putative, expressed',)	4172451	fl_cDNA	1	4	1	0	2	0	1	3	YESExpression
39365	90789	525539300	GATCGGATAGGTCAGAT		29		EPAF1	8			EPAF1	19			EPAF1	1	1	3	LOC_Os03g05720	('WD-repeat protein 3, putative, expressed',)	2830507	fl_cDNA	1	0	1	0	1	0	0	1	YESExpression
39422	91109	528668870	GATCTCACTTGGGCGAT									4			EPAF1	3	1	3	LOC_Os03g05780	('4-coumarate--CoA ligase 2, putative, expressed',)	2862361	EST	1	0	0	0	0	0	0	0	YESExpression
39539	91779	533709660	GATCGCCCAAGCGTGAT					84	94.5	9	BLPL					1	1	3	LOC_Os03g05640	('inorganic phosphate transporter 1-7, putative, expressed',)	2794862	fl_cDNA	1	0	0	0	2	2	2	6	NOExpression
39685	92702	541655680	GATCAAACAAAGGGTAT	4			EPAF1									3	1	3	LOC_Os03g06390	('expressed protein',)	3174375		1	1	0	0	0	0	0	0	NOExpression
39811	93474	546415360	GATCAAAGTAATCAACT	4	3		EPAF1									2	1	3	LOC_Os03g05200	('expressed protein',)	2496462	fl_cDNA	1	1	1	0	0	0	0	0	NOExpression
39928	94159	550829270	GATCTTGGTTTCAGACT					2	25		EPAF1					2	1	3	LOC_Os03g07260	('TPR domain containing protein, putative',)	3684117		1	0	0	0	1	1	0	2	NOExpression
40153	95325	557517710	GATCTGCCACTGGACCT	9			EPAF1									1	1	3	LOC_Os03g06139	('ATPase, coupled to transmembrane movement of substances, putative, expressed',)	3060482	fl_cDNA	1	2	0	0	0	0	0	0	NOExpression
40320	96165	563268360	GATCACTGGGTCTGCCT							8	SEF1					1	1	3	LOC_Os03g05700	('expressed protein',)	2821269	fl_cDNA	1	0	0	0	0	0	2	2	NOExpression
40860	98981	575777990	GATCTCACCACGGTGCT	19			EPAF1									1	1	3	LOC_Os03g07530	('kelch motif family protein, expressed',)	3814656	fl_cDNA	1	1	0	0	0	0	0	0	NOExpression
40977	99628	577883170	GATCCTCGTCATCATCT						23		EPAF1					1	1	3	LOC_Os03g06960	('vesicle-associated membrane protein 725, putative, expressed',)	3533099	fl_cDNA	1	0	0	0	0	1	0	1	NOExpression
41126	100479	582498400	GATCAATCGACTAGTCT					29			EPAF1					2	1	3	LOC_Os03g06980	('TATA-binding protein-associated factor 2N, putative, expressed',)	3540865	fl_cDNA	1	0	0	0	1	0	0	1	NOExpression
41135	100523	582875140	GATCGGCGCCGCCGTCT							6	SEF1		4		EPAF1	3	1	3	LOC_Os03g07480	('sucrose Transporter, putative, expressed',)	3782902	EST	1	0	0	0	0	0	2	2	YESExpression
41311	101360	586111570	GATCCCCTCCCCGTTCT					2		4	EOPF1					1	1	3	LOC_Os03g08110	('hydrolase, putative, expressed',)	4117528	fl_cDNA	1	0	0	0	1	0	2	3	NOExpression
41333	101472	586453480	GATCACGCTGCTGTTCT											4	SEF1	1	1	3	LOC_Os03g06520	('sulfate transporter 3.1, putative, expressed',)	3251563	fl_cDNA	1	0	0	0	0	0	0	0	YESExpression
41453	102229	589124640	GATCAACTGTGTGAAGT									10			EPAF1	3	1	3	LOC_Os03g05220	('expressed protein',)	2514408		1	0	0	0	0	0	0	0	YESExpression
41579	102869	592794080	GATCAATAAGAGAGAGT	85.6667	28.5		EPAF1	28	62.5		EPAF1	32			EPAF1	2	1	3	LOC_Os03g05390	('citrate transporter family protein, expressed',)	2631438	fl_cDNA	1	3	2	0	1	2	0	3	YESExpression
41732	103678	598702250	GATCCACAATAGCACGT	13			EPAF1									3	1	3	LOC_Os03g07200	('expressed protein',)	3662209	fl_cDNA	1	3	0	0	0	0	0	0	NOExpression
41741	103734	599177240	GATCATCGCCACGACGT					8			EPAF1		14	8	EOPF1	2	1	3	LOC_Os03g08310	('ZIM motif family protein, expressed',)	4211514	fl_cDNA	1	0	0	0	1	0	0	1	YESExpression
41985	104809	607389660	GATCGCCGCTATGTCGT									55			EPAF1	3	1	3	LOC_Os03g07940	('AINTEGUMENTA-like protein, putative, expressed',)	4036725		1	0	0	0	0	0	0	0	YESExpression
42079	105293	609868050	GATCCCTGCCCGGAGGT							8	SEF1	5		17	EOPF1	2	1	3	LOC_Os03g06940	('beta-galactosidase precursor, putative, expressed',)	3504751	fl_cDNA	1	0	0	0	0	0	2	2	YESExpression
42166	105708	613069960	GATCACTCAGTCTCGGT					4	7		EPAF1					1	1	3	LOC_Os03g06750	('expressed protein',)	3412302	EST	1	0	0	0	1	1	0	2	NOExpression
42287	106259	616431400	GATCACAGCGCGATGGT						16	4	EOPF1			12	SEF1	3	1	3	LOC_Os03g08330	('ZIM motif family protein, expressed',)	4228764		1	0	0	0	0	1	1	2	YESExpression
42525	107640	621855470	GATCTGACAAGTACTGT		6		EPAF1	14	5		EPAF1	31		11	EOPF1	2	1	3	LOC_Os03g08310	('ZIM motif family protein, expressed',)	4211222	fl_cDNA	1	0	2	0	2	1	0	3	YESExpression
42620	108092	623497630	GATCTAATCAGCTCTGT						67		EPAF1					3	1	3	LOC_Os03g07180	('embryonic protein DC-8, putative, expressed',)	3657294	fl_cDNA	1	0	0	0	0	2	0	2	NOExpression
42838	109064	627522520	GATCATTTCCAGCTTGT		62		EPAF1									3	1	3	LOC_Os03g07080	('CCR4-NOT transcription complex subunit 6, putative, expressed',)	3601141		1	0	1	0	0	0	0	0	NOExpression
42845	109109	627661810	GATCCCGCATTGCTTGT	4			EPAF1	11	3		EPAF1					5	1	3	LOC_Os03g06340	('XS domain containing protein, expressed',)	3149998	fl_cDNA	1	1	0	0	1	2	0	3	NOExpression
43620	113614	651777870	GATCTGTGAGAGGAGTT						34		EPAF1					5	1	3	LOC_Os03g05340	('retrotransposon protein, putative, unclassified, expressed',)	2594730	EST	1	0	0	0	0	1	0	1	NOExpression
43660	113749	652522250	GATCCAAGTGGGTAGTT		4		EPAF1									3	1	3	LOC_Os03g05240	('retrotransposon protein, putative, unclassified',)	2518205		1	0	1	0	0	0	0	0	NOExpression
43666	113783	652721290	GATCCAACCGTTTAGTT					4.5	18	5	LPL					2	1	3	LOC_Os03g05290	('aquaporin TIP1.1, putative, expressed',)	2542112	fl_cDNA	1	0	0	0	2	1	2	5	NOExpression
43886	114911	659839800	GATCATGTCCCTGTGTT						19		EPAF1	5			EPAF1	2	1	3	LOC_Os03g07450	('homeobox-leucine zipper protein HAT7, putative, expressed',)	3763503	fl_cDNA	1	0	0	0	0	1	0	1	YESExpression
44163	116499	666844470	GATCTTCAGCAGCGTTT					4			EPAF1					1	1	3	LOC_Os03g05340	('retrotransposon protein, putative, unclassified, expressed',)	2595158	EST	1	0	0	0	1	0	0	1	NOExpression
44223	116889	668579490	GATCCTCTTGGAATTTT	4	7		EPAF1									1	1	3	LOC_Os03g07080	('CCR4-NOT transcription complex subunit 6, putative, expressed',)	3599949	fl_cDNA	1	1	2	0	0	0	0	0	NOExpression
44244	117059	669252040	GATCACCGGATACTTTT		31		EPAF1	28			EPAF1	41			EPAF1	2	1	3	LOC_Os03g08000	('expressed protein',)	4072842	fl_cDNA	1	0	1	0	1	0	0	1	YESExpression
44292	117354	670372960	GATCAATCAGGTGTTTT					2			EPAF1		7		EPAF1	2	1	3	LOC_Os03g06360	('late embryogenesis abundant protein D-34, putative, expressed',)	3163698	fl_cDNA	1	0	0	0	1	0	0	1	YESExpression
44295	117374	670428040	GATCACTTCTTTGTTTT	5.5	24.3333		EPAF1	12.5	30		EPAF1		91		EPAF1	2	1	3	LOC_Os03g07400	('expressed protein',)	3736773	EST	1	2	3	0	2	2	0	4	YESExpression

## Sheet: qdth2RM15766RM6759
ID	SlNo	TAG_ID	TAG	Avg_NPBLeaves	Avg_9311Leaves	Avg_F1Leaves	ExpressionLevelLeaves	Avg_NPBRoots	Avg_9311Roots	Avg_F1Roots	ExpressionLevelRoots	NME_NPBMeristem	I9ME_9311Meristem	FME_F1Meristem	ExpressionLevelMeristem	CLASS	hits	chr_id	GENE	TITLE	position	FL-cDNA/EST	GenomeMatchTag	TagExpressedInNoOfReps_NPB	TagExpressedInNoOfReps_9311	TagExpressedInNoOfReps_F1	TagExpressedInNoOfReps_RootNPB	TagExpressedInNoOfReps_Root9311	TagExpressedInNoOfReps_RootF1	PresentInAll3Genotypes_Roots	PresentIn1OR2OR3Genotypes
19	71277	423488980	GATCGAGCCATAGCAGG	4246.25	4073.25	3821.75	BLPL	2	7	18	AHPL	179	57	152	HPL	2	1	3	LOC_Os03g55720	('plastoquinol-plastocyanin reductase, putative, expressed',)	31664633	fl_cDNA	1	4	4	4	1	1	2	4	YESExpression
27	96513	564848690	GATCCCAAACGTCTCCT	3297.25	4099.25	3358.75	LPL	63.5	36	28.5	BLPL	9	25	1	BLPL	1	1	3	LOC_Os03g56280	('malate dehydrogenase, glyoxysomal precursor, putative, expressed',)	32026833	fl_cDNA	1	4	4	4	2	2	2	6	YESExpression
53	100770	584206560	GATCAATGCTGCTGTCT	1794	2413	1880	LPL	148.5	138	29	BLPL	97			EPAF1	1	1	3	LOC_Os03g52840	('serine hydroxymethyltransferase, mitochondrial precursor, putative, expressed',)	30252808	fl_cDNA	1	4	4	4	2	2	2	6	YESExpression
73	19836	96033640	GATCACGACGAGGACGA	1969.5	2135.25	1455.5	BLPL	381.5	132.5	250	LPL	246	187	311	AHPL	1	1	3	LOC_Os03g55776	('expressed protein',)	31697255		1	4	4	4	2	2	2	6	YESExpression
81	70931	421308430	GATCTGCGCTCTGAAGG	1006	1217.5	1380	AHPL	894.5	692.5	351	BLPL	994	492	793	HPL	2	1	3	LOC_Os03g55150	('eukaryotic translation initiation factor 5A-2, putative, expressed',)	31329419	EST	1	4	4	4	2	2	2	6	YESExpression
118	37928	223261250	GATCCTGCTGGGACCCC	640.75	401.5	1045.25	AHPL	281.5	723	3665	AHPL	132	530	2297	AHPL	2	1	3	LOC_Os03g53020	('helix-loop-helix DNA-binding domain containing protein, expressed',)	30359565	fl_cDNA	1	4	4	4	2	1	2	5	YESExpression
132	13510	69413010	GATCCCTCGGGTCGGCA	519.25	427.5	956.5	AHPL	1196	584	1908	AHPL	1719	3535	2418	LPL	1	1	3	LOC_Os03g53270	('stem-specific protein TSJT1, putative, expressed',)	30511560	fl_cDNA	1	4	4	4	2	2	2	6	YESExpression
236	13587	69648820	GATCGACGGCACGGGCA	489	711	622.75	HPL	653	623.5	2980.5	AHPL	1733	1513	2140	AHPL	2	1	3	LOC_Os03g52690	('CBS domain protein, putative, expressed',)	30157511	fl_cDNA	1	4	4	4	2	2	2	6	YESExpression
251	29221	156164020	GATCGACGCGACGTGTA	535.75	1028.5	613.5	LPL	13			EPAF1	4			EPAF1	2	1	3	LOC_Os03g50080	('FK506 binding protein, putative, expressed',)	28514919	EST	1	4	4	4	1	0	0	1	YESExpression
312	22678	112681170	GATCCCCAAATTTGGGA	329.25	433.5	504.25	AHPL	755	1127.5	525	BLPL	534	339	446	HPL	2	1	3	LOC_Os03g53200	('calmodulin, putative, expressed',)	30469829	fl_cDNA	1	4	4	4	2	2	2	6	YESExpression
348	11631	61255840	GATCAACAAGTCCTCCA	513.75	438	459	LPL	380	396.5	175.5	BLPL	352	66	160	LPL	1	1	3	LOC_Os03g53190	('histone H2A variant 3, putative, expressed',)	30466658	fl_cDNA	1	4	4	3	2	2	2	6	YESExpression
363	58704	342155200	GATCAAGCGCCAGGAAG	318.75	393.5	443	AHPL	124.5	219.5	77	BLPL	96	86	137	AHPL	1	1	3	LOC_Os03g52170	('4-hydroxy-3-methylbut-2-enyl diphosphate reductase, putative, expressed',)	29901636	fl_cDNA	1	4	4	4	2	2	2	6	YESExpression
416	22130	109749490	GATCCCGTGCTCTCGGA	248	320.25	396	AHPL	7			EPAF1			1	SEF1	1	1	3	LOC_Os03g53710	('aldose 1-epimerase family protein, expressed',)	30747809	fl_cDNA	1	4	4	4	1	0	0	1	YESExpression
420	75106	446726680	GATCATCGGCGGCGGGG			395	SEF1	5			EPAF1		7		EPAF1	1	1	3	LOC_Os03g50820	('cytochrome b561, putative, expressed',)	28977502		1	0	0	1	1	0	0	1	YESExpression
532	77875	458237280	GATCAATTGCTATGTGG	374.75	365	321.5	BLPL	232	186.5	10	BLPL	85	20	88	AHPL	2	1	3	LOC_Os03g50290	('14-3-3-like protein S94, putative, expressed',)	28616769	fl_cDNA	1	4	4	4	2	2	1	5	YESExpression
557	20446	101029080	GATCATTCAGGAGGCGA	315.75	247.5	311.25	HPL	34.5	39	3.5	BLPL	52	18	12	BLPL	1	1	3	LOC_Os03g56470	('BRASSINOSTEROID INSENSITIVE 1-associated receptor kinase 1 precursor, putative, expressed',)	32122071	EST	1	4	4	4	2	2	2	6	YESExpression
582	112914	648726040	GATCATCGAAGTCTCTT	123	262.25	301	AHPL	19	106		EPAF1	6	2	15	AHPL	7	1	3	LOC_Os03g56250	('wound and phytochrome signaling involved receptor like kinase, putative, expressed',)	31984500	fl_cDNA		4	4	4	2	2	0	4	YESExpression
608	13817	70588250	GATCCGAGCCTGTGGCA	172	223.5	292.25	AHPL	318	124	270	HPL	138	168	159	HPL	1	1	3	LOC_Os03g53980	('expressed protein',)	30900247	fl_cDNA	1	4	4	4	2	2	2	6	YESExpression
619	100291	581586850	GATCCTCCGTGCTCTCT	204	204.5	286.75	AHPL	680	522.5	306	BLPL	326	464	608	AHPL	1	1	3	LOC_Os03g50540	('NADH-ubiquinone oxidoreductase 75 kDa subunit, mitochondrial precursor, putative, expressed',)	28805499	fl_cDNA	1	4	4	4	2	2	2	6	YESExpression
651	23040	113928760	GATCATGCTCCTCTGGA	465.75	345.25	276	BLPL	17.5	23		EPAF1	19	2		EPAF1	1	1	3	LOC_Os03g51960	('expressed protein',)	29749494	fl_cDNA	1	4	4	4	2	1	0	3	YESExpression
710	83550	488502130	GATCCCGACCGCCGGTG	92	349	261.75	HPL	134.5	152.5	556.5	AHPL	16		162	EOPF1	1	1	3	LOC_Os03g51390	('expressed protein',)	29352865	EST	1	4	3	4	2	2	2	6	YESExpression
759	10457	56205320	GATCACTATAATCCCCA	226.667	145.75	252	AHPL	184.5	314	72.5	BLPL	169	59	91	LPL	2	1	3	LOC_Os03g55070	('UDP-glucose 6-dehydrogenase, putative, expressed',)	31257172	fl_cDNA	1	3	4	3	2	2	2	6	YESExpression
802	72264	426947600	GATCAGGCAGTCTGAGG	123.25	214	237.5	AHPL	5	71.5	8.5	LPL	330	69	273	HPL	2	1	3	LOC_Os03g54084	('phytochrome C, putative, expressed',)	30959967	fl_cDNA	1	4	4	4	2	2	2	6	YESExpression
856	69662	415474140	GATCGCCGGCTTCGTCG	163	322.5	225	LPL					4		9	EOPF1	3	1	3	LOC_Os03g52670	('FIP1, putative, expressed',)	30148739	fl_cDNA	1	4	4	4	0	0	0	0	YESExpression
1055	48042	279835630	GATCTGATGTTTGGGGC	78.75	72.3333	191.333	AHPL	807	721.5	703	BLPL	1306	393	741	LPL	2	1	3	LOC_Os03g51600	('tubulin alpha-3 chain, putative, expressed',)	29479435	fl_cDNA	1	4	3	3	2	2	2	6	YESExpression
1092	54529	317905550	GATCTGCTCCCACCGTC	120.75	134.5	186.25	AHPL	246.5	164.5	176	LPL	170	229	253	AHPL	1	1	3	LOC_Os03g50480	('phosphoglucomutase, cytoplasmic 2, putative, expressed',)	28768995	fl_cDNA	1	4	4	4	2	2	2	6	YESExpression
1152	24291	118319980	GATCGTTGGGAGACTGA	182.5	282	177.25	BLPL	159	396	71.5	BLPL	163	30	166	AHPL	1	1	3	LOC_Os03g56300	('NADH-ubiquinone oxidoreductase 23 kDa subunit, mitochondrial precursor, putative, expressed',)	32031690	fl_cDNA	1	4	4	4	2	2	2	6	YESExpression
1162	71049	422356110	GATCTGCTGCTCACAGG	65	96.5	175.75	AHPL	73	101	41.5	BLPL	30	93	33	LPL	1	1	3	LOC_Os03g56420	('expressed protein',)	32100103	fl_cDNA	1	4	4	4	2	2	2	6	YESExpression
1234	12797	64802570	GATCCAAGCAGTGAGCA	213	139.5	166.75	LPL	329	139.5	148	LPL	208	58	117	LPL	2	1	3	LOC_Os03g52490	('expressed protein',)	30070548	fl_cDNA	1	4	4	4	2	2	2	6	YESExpression
1238	64261	380892430	GATCTGCAGATACCACG	118.75	111.75	166.25	AHPL	210	35	67	LPL	133	106	329	AHPL	1	1	3	LOC_Os03g54920	('expressed protein',)	31159929	fl_cDNA	1	4	4	4	2	1	2	5	YESExpression
1251	116387	666195130	GATCCGTCAGAGAGTTT	377	483.25	165	BLPL	295	466.5	107	BLPL	258	128	33	BLPL	2	1	3	LOC_Os03g55540	('zinc-finger protein 1, putative, expressed',)	31544197	fl_cDNA	1	4	4	4	2	2	2	6	YESExpression
1381	77506	457446480	GATCAGAAGAAAGGTGG	181.25	268.75	153.25	BLPL	108.5	156	14	BLPL	33	39	28	BLPL	1	1	3	LOC_Os03g53960	('transcriptional adaptor, putative, expressed',)	30886918	fl_cDNA	1	4	4	4	2	2	2	6	YESExpression
1388	23731	116509660	GATCGCCGTCATCATGA	128.25	118.75	152.5	AHPL									1	1	3	LOC_Os03g55720	('plastoquinol-plastocyanin reductase, putative, expressed',)	31664531	fl_cDNA	1	4	4	4	0	0	0	0	NOExpression
1476	99596	577821290	GATCCATCTTGGCATCT	108	112.667	146.25	AHPL	261.5	403.5	96	BLPL	163	26	140	HPL	1	1	3	LOC_Os03g50890	('actin-1, putative, expressed',)	29025944	fl_cDNA	1	4	3	4	2	2	2	6	YESExpression
1493	81023	473375160	GATCATGAAACCGACTG	136	157	144.5	LPL	51	60.5		EPAF1	36	29	4	BLPL	1	1	3	LOC_Os03g55670	('expressed protein',)	31634006		1	4	4	4	2	2	0	4	YESExpression
1633	33261	187300290	GATCCTGAATATCTCAC	101.333	71	133	AHPL									3	1	3	LOC_Os03g55720	('plastoquinol-plastocyanin reductase, putative, expressed',)	31664534	fl_cDNA	1	3	4	4	0	0	0	0	NOExpression
1700	17393	84296810	GATCCATCAAGGAAAGA	133.25	81.5	128.333	HPL	456	476	114	BLPL	16	3	2	BLPL	1	1	3	LOC_Os03g53230	('bifunctional 3-phosphoadenosine 5-phosphosulfate synthetase, putative, expressed',)	30483054	fl_cDNA	1	4	4	3	2	2	2	6	YESExpression
1829	64351	381599630	GATCTGCCGCACGCACG	122	48	121	HPL	494.5	372.5	843.5	AHPL	54	126	115	HPL	2	1	3	LOC_Os03g53930	('expressed protein',)	30871970		1	4	4	4	2	2	2	6	YESExpression
2050	82602	481943100	GATCGCAATAGCTTCTG	120	37.5	109.25	HPL	53	20	144	AHPL	21	87	76	HPL	2	1	3	LOC_Os03g55560	('MAPKKK5, putative, expressed',)	31551623	fl_cDNA	1	4	4	4	2	2	2	6	YESExpression
2207	10167	54294250	GATCCATGAGCTGACCA	56.5	94.5	101.75	AHPL	916	643.5	136.5	BLPL	25	2		EPAF1	1	1	3	LOC_Os03g50130	('microsomal glutathione S-transferase 3, putative, expressed',)	28543893	fl_cDNA	1	4	4	4	2	2	2	6	YESExpression
2215	39796	234703850	GATCCATACAGAGCGCC	1	76	101.333	AHPL	163	248	71	BLPL		6	20	EOPF1	1	1	3	LOC_Os03g52390	('type II proteinase inhibitor family protein, expressed',)	30029073	fl_cDNA	1	1	1	3	2	2	2	6	YESExpression
2237	30378	166778340	GATCGGATTGTCGTTTA	204.75	66	100.5	LPL	10	19.5		EPAF1	15		8	EOPF1	2	1	3	LOC_Os03g52840	('serine hydroxymethyltransferase, mitochondrial precursor, putative, expressed',)	30254783	fl_cDNA	1	4	4	4	1	2	0	3	YESExpression
2252	101147	585603380	GATCGACCTTAGCTTCT	82	48	100	AHPL	198	95.5	317.5	AHPL	203	22	349	AHPL	2	1	3	LOC_Os03g52410	('expressed protein',)	30033057	fl_cDNA	1	4	3	3	2	2	2	6	YESExpression
2256	24974	120921280	GATCAAGTGAAGAGTGA	61	65.5	99.5	AHPL	17	22.5	12.5	BLPL	93	55	22	BLPL	1	1	3	LOC_Os03g53590	('expressed protein',)	30677696	fl_cDNA	1	4	4	4	2	2	2	6	YESExpression
2334	78261	459896490	GATCCACATTTGCTTGG	106	230.25	96	BLPL	43	58	3	BLPL	60		9	EOPF1	1	1	3	LOC_Os03g55450	('expressed protein',)	31482486	EST	1	4	4	4	2	2	1	5	YESExpression
2386	48722	283077250	GATCCTAACATTTTGGC	105	128.75	93.75	BLPL	38.5	55.5	43	LPL	45		24	EOPF1	2	1	3	LOC_Os03g50850	('splicing factor 3A subunit 3, putative, expressed',)	28988749	fl_cDNA	1	3	4	4	2	2	2	6	YESExpression
2441	59427	346971800	GATCATCTTTGCCACAG	47.75	67	92	AHPL	6	161	1.5	BLPL	69	2		EPAF1	2	1	3	LOC_Os03g51510	('mitochondrial 60S ribosomal protein L6, putative, expressed',)	29415958	fl_cDNA	1	4	4	3	1	1	2	4	YESExpression
2601	90367	523504580	GATCGGTTCTATGTCAT	90	67.5	87	HPL	105	49	20.5	BLPL	38			EPAF1	1	1	3	LOC_Os03g51610	('inositol-tetrakisphosphate 1-kinase 3, putative, expressed',)	29491898	fl_cDNA	1	3	2	3	1	1	2	4	YESExpression
2623	48264	280967970	GATCCTCACGTGATGGC	44.5	62.5	86.25	AHPL	82			EPAF1	60	5	6	LPL	2	1	3	LOC_Os03g54063	('expressed protein',)	30945021		1	4	4	4	1	0	0	1	YESExpression
2660	52122	296950800	GATCAGGCATCACCATC	123.25	115.75	85.3333	BLPL							3	SEF1	1	1	3	LOC_Os03g52460	('glucose-1-phosphate adenylyltransferase large subunit 3, chloroplast precursor, putative, expressed',)	30050335	fl_cDNA	1	4	4	3	0	0	0	0	YESExpression
2874	111667	641585090	GATCCTGATGTTGACTT			80	SEF1									1	1	3	LOC_Os03g52170	('4-hydroxy-3-methylbut-2-enyl diphosphate reductase, putative, expressed',)	29902702	fl_cDNA	1	0	0	1	0	0	0	0	NOExpression
2945	98372	573797400	GATCATCGTGAGTGGCT	41	173.25	78	LPL									1	1	3	LOC_Os03g54040	('50S ribosomal protein L6, putative, expressed',)	30934602	fl_cDNA	1	3	4	4	0	0	0	0	NOExpression
3079	30499	167608740	GATCGGGAAAATTTTTA	55	53	74.3333	AHPL	95	21		EPAF1	22	27		EPAF1	2	1	3	LOC_Os03g56241	('40S ribosomal protein S29, putative, expressed',)	31980790	EST	1	3	4	3	1	1	0	2	YESExpression
3124	86000	499850680	GATCATGAGCTGGGTTG	12	25	73.6667	AHPL	201	203		EPAF1	3	2	98	AHPL	2	1	3	LOC_Os03g55590	('DNA binding protein, putative, expressed',)	31584667	fl_cDNA	1	1	1	3	2	1	0	3	YESExpression
3161	107298	620249260	GATCGTCTATGCGATGT	83	72	73	LPL	127.5	155.5	26.5	BLPL	62	70	33	BLPL	1	1	3	LOC_Os03g55600	('serine/threonine-protein kinase SAPK8, putative, expressed',)	31596782	fl_cDNA	1	3	3	3	2	2	2	6	YESExpression
3174	114577	658395820	GATCGTCTCAGGATGTT	111.5	105.25	72.5	BLPL					19			EPAF1	1	1	3	LOC_Os03g52010	('phosphatidylcholine-sterol acyltransferase precursor, putative, expressed',)	29795828	fl_cDNA	1	4	4	4	0	0	0	0	YESExpression
3224	26439	126942020	GATCGGTGGATGCAATA	48.75	180.75	71.75	LPL	1	4.5		EPAF1					2	1	3	LOC_Os03g52640	('expressed protein',)	30138798	fl_cDNA	1	4	4	4	1	2	0	3	NOExpression
3278	11678	61404660	GATCGATAGATGCTCCA	33.6667	67.5	70.25	AHPL	80	49.5	5	BLPL	14	3		EPAF1	2	1	3	LOC_Os03g49900	('protein binding protein, putative, expressed',)	28398150	fl_cDNA	1	3	4	4	2	2	2	6	YESExpression
3322	84812	494114660	GATCGGAGCCTTCATTG	15.6667	67.75	69.5	AHPL	17.5	19	3	BLPL	70	9	168	AHPL	2	1	3	LOC_Os03g50860	('histidine kinase, putative, expressed',)	29007332	fl_cDNA	1	3	4	4	2	2	1	5	YESExpression
3477	101121	585545330	GATCCCGGAGTCCTTCT	14		67	EOPF1	3		6.5	EOPF1	2			EPAF1	3	1	3	LOC_Os03g53270	('stem-specific protein TSJT1, putative, expressed',)	30511557	fl_cDNA	1	1	0	1	1	0	2	3	YESExpression
3525	59541	347772050	GATCCCTCAGGGGACAG	66.75	10.5	66	HPL	50	47	87	AHPL	63	150	49	BLPL	1	1	3	LOC_Os03g50110	('expressed protein',)	28535151	fl_cDNA	1	4	2	4	2	2	2	6	YESExpression
3545	112581	647292620	GATCGTGGAATGTGCTT	17.5	153.75	65.75	LPL	27	260.5	5.5	BLPL	22	85	21	BLPL	2	1	3	LOC_Os03g55389	('casein kinase II subunit alpha-1, putative, expressed',)	31447872	fl_cDNA	1	4	4	4	2	2	2	6	YESExpression
3679	113941	654850350	GATCTGGTAGTATCGTT	5		63.3333	EOPF1	60.5	46		EPAF1	10			EPAF1	2	1	3	LOC_Os03g55850	('cold acclimation protein COR413-PM1, putative, expressed',)	31731940	fl_cDNA	1	1	0	3	2	2	0	4	YESExpression
3742	86136	500316990	GATCTACCATGCTGTTG	56	51.25	62.3333	AHPL	45	63		EPAF1		1		EPAF1	2	1	3	LOC_Os03g51950	('expressed protein',)	29745493	fl_cDNA	1	4	4	3	2	1	0	3	YESExpression
3754	20665	102169200	GATCAGCTCCGTTGCGA	9.5		62	EOPF1	5		3	EOPF1		12		EPAF1	2	1	3	LOC_Os03g52450	('GATA transcription factor 25, putative, expressed',)	30045001	EST	1	2	0	2	2	0	2	4	YESExpression
3831	40692	239671820	GATCGTATCCTGCTGCC	8.33333	44	61	AHPL			34	SEF1	49	2		EPAF1	2	1	3	LOC_Os03g55100	('cyclic nucleotide-gated ion channel 2, putative, expressed',)	31289631	fl_cDNA	1	3	3	3	0	0	1	1	YESExpression
3889	92833	542415520	GATCAACACGGGTGTAT	46.75	140.5	60.3333	LPL	48.5	16.5	2	BLPL		20	2	EOPF1	1	1	3	LOC_Os03g56000	('CF9, putative',)	31815171		1	4	4	3	2	2	1	5	YESExpression
3922	79435	464912490	GATCCATCGCGCCCATG			60	SEF1									3	1	3	LOC_Os03g53010	('acyl-desaturase, chloroplast precursor, putative',)	30352848		1	0	0	1	0	0	0	0	NOExpression
3997	114433	657855150	GATCTGGGGTATTGGTT	4	14.5	59	AHPL									2	1	3	LOC_Os03g52460	('glucose-1-phosphate adenylyltransferase large subunit 3, chloroplast precursor, putative, expressed',)	30050056	fl_cDNA	1	2	2	1	0	0	0	0	NOExpression
4072	115067	660300390	GATCTCCTCGAGTTGTT		40	58	EOPF1	19	1		EPAF1			23	SEF1	2	1	3	LOC_Os03g53140	('protein transport protein Sec23A, putative, expressed',)	30430375	fl_cDNA	1	0	1	1	1	1	0	2	YESExpression
4127	61930	362063340	GATCGTTTGCTCAGGAG	3		57	EOPF1	2.5	1		EPAF1	7			EPAF1	1	1	3	LOC_Os03g54790	('ATP-binding cassette sub-family B member 10, mitochondrial precursor, putative, expressed',)	31091244	fl_cDNA	1	1	0	1	2	1	0	3	YESExpression
4197	40228	237217570	GATCCTCATCTTCGGCC		4	56	EOPF1									1	1	3	LOC_Os03g51830	('heat shock protein binding protein, putative, expressed',)	29675348	fl_cDNA	1	0	1	1	0	0	0	0	NOExpression
4301	97637	568792230	GATCTCTCAGGTTAGCT	33.75	14.5	55	AHPL	72.5	60	22	BLPL	40		55	EOPF1	2	1	3	LOC_Os03g51640	('expressed protein',)	29509842	fl_cDNA	1	4	4	4	2	2	2	6	YESExpression
4350	37745	221319980	GATCGTCACCTGCACCC	37	52.3333	54.25	AHPL	133.5	109.5	171.5	AHPL	36	8	39	AHPL	1	1	3	LOC_Os03g56190	('expressed protein',)	31956910	fl_cDNA	1	4	3	4	2	2	2	6	YESExpression
4477	14843	73769770	GATCCACCAACGAATCA	39.5	69.6667	52.5	LPL	32	103	9	BLPL	13	6	23	AHPL	2	1	3	LOC_Os03g54770	('cleavage stimulation factor, 50 kDa subunit, putative, expressed',)	31078425	fl_cDNA	1	4	3	2	1	1	2	4	YESExpression
4492	38507	227527610	GATCCGTTCTGATGCCC	41.75	36	52.3333	AHPL	50	23.5	15.5	BLPL	44	23	12	BLPL	1	1	3	LOC_Os03g53950	('strictosidine synthase precursor, putative, expressed',)	30878006	fl_cDNA	1	4	3	3	2	2	2	6	YESExpression
4530	61255	357347350	GATCTTATACACCAGAG		13	52	EOPF1	82			EPAF1					2	1	3	LOC_Os03g50040	('phytanoyl-CoA dioxygenase, putative, expressed',)	28502434	fl_cDNA	1	0	1	1	1	0	0	1	NOExpression
4676	3454	17538820	GATCGGCATAATGGCAA	104.75	78.6667	50.6667	BLPL									1	1	3	LOC_Os03g50320	('phosphatidylinositol 4-kinase PI4K, putative, expressed',)	28640403	fl_cDNA	1	4	3	3	0	0	0	0	NOExpression
4759	58408	340649390	GATCTGGAGGATTCAAG	61	43	49.6667	LPL	19.5	49	8	BLPL					1	1	3	LOC_Os03g53670	('YT521-B-like family protein, expressed',)	30730444	fl_cDNA	1	1	1	3	2	2	1	5	NOExpression
4833	79759	466523460	GATCGGTGTGCTTCATG	1		49	EOPF1									3	1	3	LOC_Os03g53630	('DNA binding protein, putative, expressed',)	30705632		1	1	0	1	0	0	0	0	NOExpression
4836	87552	505180170	GATCCAAAAGCTGAAAT	40.5	33.5	49	AHPL	89	101	4	BLPL	4			EPAF1	1	1	3	LOC_Os03g55270	('tipA protein, putative, expressed',)	31394899	fl_cDNA	1	4	4	2	1	1	2	4	YESExpression
4843	104114	602272330	GATCCAGGGTTTGCCGT	18.5	38.5	49	AHPL		11	4	EOPF1	2		20	EOPF1	7	1	3	LOC_Os03g56241	('40S ribosomal protein S29, putative, expressed',)	31982239	EST		2	2	1	0	1	2	3	YESExpression
4867	94184	551014770	GATCCCGAAGATAGACT	36	21	48.6667	AHPL	21.5	14.5	1	BLPL	14	3		EPAF1	1	1	3	LOC_Os03g53890	('expressed protein',)	30851823	fl_cDNA	1	4	4	3	2	2	2	6	YESExpression
4926	52687	303774790	GATCTCAAGCAGTTATC	10		48	EOPF1		9.5		EPAF1					1	1	3	LOC_Os03g54980	('PTD008 protein, putative, expressed',)	31195486	fl_cDNA	1	1	0	1	0	2	0	2	NOExpression
4944	87353	504427120	GATCAGCTCATGCAAAT	3.5	8	48	AHPL	20	37	6	BLPL	32	4	32	HPL	2	1	3	LOC_Os03g50340	('coatomer subunit alpha, putative, expressed',)	28668786	fl_cDNA	1	2	1	1	2	2	2	6	YESExpression
5011	16898	82596060	GATCGCCAAGAAGTTCA			47	SEF1									3	1	3	LOC_Os03g50130	('microsomal glutathione S-transferase 3, putative, expressed',)	28543968	fl_cDNA	1	0	0	1	0	0	0	0	NOExpression
5140	108210	623964830	GATCTAACAGCAAGTGT			46	SEF1									6	1	3	LOC_Os03g56370	('O-methyltransferase, putative, expressed',)	32077037	EST	1	0	0	1	0	0	0	0	NOExpression
5162	56270	329803610	GATCCGAGCTTATCTTC	70.6667		45.6667	EOPF1	60			EPAF1	41		13	EOPF1	2	1	3	LOC_Os03g52310	('transposon protein, putative, unclassified, expressed',)	29989888	fl_cDNA	1	3	0	3	2	0	0	2	YESExpression
5207	20418	100911560	GATCACCGGGTTCGCGA		6	45	EOPF1									3	1	3	LOC_Os03g52670	('FIP1, putative, expressed',)	30148688	fl_cDNA	1	0	1	1	0	0	0	0	NOExpression
5252	98125	572426050	GATCCTGTTATCCGGCT	17.5	26	45	AHPL	58	1	5	LPL	84	13	70	HPL	2	1	3	LOC_Os03g55784	('tumor necrosis factor superfamily, member 5-induced protein 1, putative, expressed',)	31701840		1	2	3	4	2	1	2	5	YESExpression
5271	42732	249999690	GATCCAGAAGTCCTTCC	53.3333	73.3333	44.75	BLPL	58	13.5	8	BLPL	21	10	8	BLPL	1	1	3	LOC_Os03g51430	('expressed protein',)	29375508	fl_cDNA	1	3	3	4	2	2	2	6	YESExpression
5274	48521	282260120	GATCATCTCATGGTGGC	16.5	70.25	44.75	HPL	15.5	71	46.5	HPL	59	8	94	AHPL	2	1	3	LOC_Os03g50350	('coatomer subunit alpha, putative, expressed',)	28680185	fl_cDNA	1	2	4	4	2	2	2	6	YESExpression
5351	42059	246294370	GATCCTTGAACTTCTCC	25	53.75	44	HPL	1	21.5		EPAF1	4	20	50	AHPL	2	1	3	LOC_Os03g52040	('serine carboxypeptidase 1 precursor, putative, expressed',)	29814456	fl_cDNA	1	2	4	2	1	2	0	3	YESExpression
5402	43979	255039090	GATCCCGGAGGACCAGC	9	5	43.5	AHPL	62	25	70	AHPL	45	57	92	AHPL	1	1	3	LOC_Os03g50530	('3-deoxy-D-arabino-heptulosonate 7-phosphate, putative, expressed',)	28801668	fl_cDNA	1	2	1	4	1	1	2	4	YESExpression
5469	54458	316499780	GATCGGTGAATTGAGTC	70.6667	26.75	43	LPL	10	25	13	LPL	2		3	EOPF1	2	1	3	LOC_Os03g52730	('magnesium-dependent phosphatase 1, putative, expressed',)	30178878	fl_cDNA	1	3	4	4	1	1	2	4	YESExpression
5472	56700	332134210	GATCCTGTTGATGGTTC	2	36	43	AHPL	2	32.5		EPAF1					1	1	3	LOC_Os03g50480	('phosphoglucomutase, cytoplasmic 2, putative, expressed',)	28768480	fl_cDNA	1	1	3	2	1	2	0	3	NOExpression
5523	12247	63363960	GATCATAGTTGGAAGCA	43.5	8	42.6667	HPL	8	5		EPAF1					2	1	3	LOC_Os03g51930	('expressed protein',)	29739198	EST	1	2	1	3	2	1	0	3	NOExpression
5597	25466	123017090	GATCCTAGCCTGTGTGA			42	SEF1									1	1	3	LOC_Os03g53760	('helicase associated domain family protein, expressed',)	30767336	EST	1	0	0	1	0	0	0	0	NOExpression
5624	76521	452906690	GATCCTGGACCATATGG		61.25	42	EOPF1		115.5	20	EOPF1		31	5	EOPF1	1	1	3	LOC_Os03g52120	('expressed protein',)	29880494	EST	1	0	4	2	0	2	2	4	YESExpression
5635	95227	557048490	GATCCACACTTTCACCT			42	SEF1									3	1	3	LOC_Os03g53250	('protein kinase domain containing protein, expressed',)	30499960		1	0	0	1	0	0	0	0	NOExpression
5644	108763	626359110	GATCTCAGTTTGTGTGT	15	44	42	HPL	24.5	36	2.5	BLPL		22		EPAF1	1	1	3	LOC_Os03g55630	('expressed protein',)	31620123	fl_cDNA	1	1	3	3	2	1	2	5	YESExpression
5671	34960	201664690	GATCCCACTCTGTATAC	94.25	65	41.5	BLPL	7	55.5	2	BLPL	3	25		EPAF1	2	1	3	LOC_Os03g55970	('expressed protein',)	31799715	fl_cDNA	1	4	4	4	1	2	2	5	YESExpression
5690	52918	305860020	GATCGACGACTGGACTC	40.75	38.5	41.3333	AHPL	94	122	297.5	AHPL	286	216	299	AHPL	2	1	3	LOC_Os03g49990	('DELLA protein SLR1, putative, expressed',)	28464093	fl_cDNA	1	4	2	3	2	2	2	6	YESExpression
5832	29281	156552730	GATCCGGCCAGTGTGTA	36.5	38	40.3333	AHPL	33	134	54.5	LPL	85	122	50	BLPL	2	1	3	LOC_Os03g54780	('serine/threonine kinase, putative, expressed',)	31087591	fl_cDNA	1	4	3	3	2	2	2	6	YESExpression
5846	33740	190705090	GATCCTGAGTTTGAGAC	22	55.75	40.25	HPL	50.5		7	EOPF1	1		14	EOPF1	1	1	3	LOC_Os03g50940	('cytochrome c oxidase assembly protein ctaG, putative, expressed',)	29051492	EST	1	3	4	4	2	0	1	3	YESExpression
5899	86150	500346350	GATCTGATTCTCTGTTG	125.333	46.5	40	BLPL	77	132	1	BLPL	15	17	44	AHPL	2	1	3	LOC_Os03g50510	('threonine dehydratase biosynthetic, chloroplast precursor, putative, expressed',)	28793963		1	3	4	4	1	2	2	5	YESExpression
5953	75495	448947650	GATCCTGAGGAACTGGG	49.75	129.667	39.5	BLPL	84	86	1.5	BLPL	135	7	37	LPL	3	1	3	LOC_Os03g50740	('retrotransposon protein, putative, SINE subclass, expressed',)	28913363	EST	1	4	3	4	2	1	2	5	YESExpression
5991	18342	87778490	GATCCGTCAATTCCAGA			39	SEF1									1	1	3	LOC_Os03g55560	('MAPKKK5, putative, expressed',)	31552483	fl_cDNA	1	0	0	1	0	0	0	0	NOExpression
6317	70841	421081590	GATCTTTTACAGGAAGG	49.75	28.75	37	LPL		27	2	EOPF1					1	1	3	LOC_Os03g52840	('serine hydroxymethyltransferase, mitochondrial precursor, putative, expressed',)	30252613	fl_cDNA	1	4	4	2	0	1	1	2	NOExpression
6568	99908	580166890	GATCCATGTAACCCTCT	28.6667	22.75	35.3333	AHPL	30	58.5		EPAF1	16	6		EPAF1	2	1	3	LOC_Os03g53250	('protein kinase domain containing protein, expressed',)	30499481	fl_cDNA	1	3	4	3	2	2	0	4	YESExpression
6601	18962	90522030	GATCTGGAAAGAGGAGA		4	35	EOPF1									1	1	3	LOC_Os03g52460	('glucose-1-phosphate adenylyltransferase large subunit 3, chloroplast precursor, putative, expressed',)	30051156	fl_cDNA	1	0	1	1	0	0	0	0	NOExpression
6646	61098	356493680	GATCAGCCTCTTTTCAG	30	5.5	35	AHPL		45		EPAF1	1			EPAF1	2	1	3	LOC_Os03g55704	('expressed protein',)	31660656	EST	1	3	2	2	0	1	0	1	YESExpression
6653	67201	400485840	GATCAGATTCCATAGCG			35	SEF1	1			EPAF1					3	1	3	LOC_Os03g55450	('expressed protein',)	31482483	EST	1	0	0	1	1	0	0	1	NOExpression
6655	70177	418384460	GATCGTGCTCGCGTTCG	33.25	38	35	MPL	79.5	78	161	AHPL	35	10	13	LPL	1	1	3	LOC_Os03g53740	('expressed protein',)	30760122	fl_cDNA	1	4	4	4	2	2	2	6	YESExpression
6690	108137	623733190	GATCTCATCTTGTCTGT	15.6667	52.6667	35	MPL	22.5	105	92.5	HPL	31	1		EPAF1	1	1	3	LOC_Os03g53280	('beige/BEACH domain containing protein, expressed',)	30515939	EST	1	3	3	3	2	2	2	6	YESExpression
6700	107993	623178250	GATCCAAACCGTGCTGT	77	36.5	34.75	BLPL	29	305	38.5	LPL	36	29	58	AHPL	2	1	3	LOC_Os03g50440	('ubiquitin-conjugating enzyme E2 variant 1, putative, expressed',)	28735660	fl_cDNA	1	3	4	4	2	1	2	5	YESExpression
6773	10451	56154090	GATCCATATTGGCCCCA	24	12.3333	34	AHPL	4	3		EPAF1	9		10	EOPF1	1	1	3	LOC_Os03g51260	('expressed protein',)	29275684	fl_cDNA	1	1	3	3	1	1	0	2	YESExpression
6783	28393	147645070	GATCTGCTCGACCAGTA			34	SEF1						6	11	EOPF1	3	1	3	LOC_Os03g52680	('expressed protein',)	30154915	fl_cDNA	1	0	0	1	0	0	0	0	YESExpression
6814	60887	355746540	GATCGTTCTACTGTCAG			34	SEF1	1			EPAF1	10			EPAF1	2	1	3	LOC_Os03g53590	('expressed protein',)	30677400	fl_cDNA	1	0	0	1	1	0	0	1	YESExpression
6940	13551	69509640	GATCACTAAACAGGGCA	31.25	80.6667	33.25	LPL									1	1	3	LOC_Os03g56370	('O-methyltransferase, putative, expressed',)	32075916	EST	1	4	3	4	0	0	0	0	NOExpression
6954	5637	28976550	GATCTCTTGCTAATGAA	10	6	33	AHPL		11.5		EPAF1	13		7	EOPF1	1	1	3	LOC_Os03g56410	('expressed protein',)	32095283	EST	1	2	1	2	0	2	0	2	YESExpression
7000	79050	462632790	GATCTTGTTGGTCAATG	28.5	27.5	33	AHPL	16	11.5	6	BLPL	2	3	3	MPL	2	1	3	LOC_Os03g53600	('expressed protein',)	30690445	fl_cDNA	1	2	2	1	2	2	2	6	YESExpression
7029	106743	618275390	GATCTACTCGGCTTGGT	7		33	EOPF1	1		3.5	EOPF1					1	1	3	LOC_Os03g53070	('prenylated Rab receptor 2, putative, expressed',)	30387921	EST	1	1	0	1	1	0	2	3	NOExpression
7084	91341	530861020	GATCGCCGTCAAGGGAT	3	4	32.5	AHPL	16		37	EOPF1	38	39	14	BLPL	1	1	3	LOC_Os03g54000	('oligopeptide transporter 3, putative, expressed',)	30910459	fl_cDNA	1	1	1	2	1	0	2	3	YESExpression
7158	60612	353871050	GATCCAGTGCTTTGCAG			32	SEF1									1	1	3	LOC_Os03g52794	('phosphatidylinositol 3- and 4-kinase family protein, expressed',)	30226620		1	0	0	1	0	0	0	0	NOExpression
7226	34853	200862030	GATCTGTGCTTCGATAC	8	51.5	31.5	HPL					26			EPAF1	2	1	3	LOC_Os03g55640	('peptidase/ serine-type peptidase, putative, expressed',)	31621613	EST	1	2	2	2	0	0	0	0	YESExpression
7305	43531	252815440	GATCAGAAACATCAAGC			31	SEF1									3	1	3	LOC_Os03g50740	('retrotransposon protein, putative, SINE subclass, expressed',)	28914126		1	0	0	1	0	0	0	0	NOExpression
7389	102493	590964510	GATCTAAGCTTGCCAGT	3	2	31	AHPL	22	4	12	MPL	45	1	2	LPL	2	1	3	LOC_Os03g55310	('SWIb domain-containing protein, putative, expressed',)	31408926	EST	1	1	1	1	1	1	2	4	YESExpression
7424	31098	171077130	GATCCAAATGAACCAAC	61	67.3333	30.6667	BLPL	10.5	61.5	3	BLPL					1	1	3	LOC_Os03g53700	('inhibitor of growth protein 4, putative, expressed',)	30744376	fl_cDNA	1	1	3	3	2	2	1	5	NOExpression
7436	14117	71595470	GATCTGTTGTTACTGCA	22	58	30.5	LPL	10	4		EPAF1	19	7		EPAF1	2	1	3	LOC_Os03g51220	('SWI/SNF-related matrix-associated actin-dependent regulator of chromatin subfamily C member, putative, expressed',)	29252589	fl_cDNA	1	4	3	2	1	1	0	2	YESExpression
7454	5741	29356200	GATCACACTGATATGAA			30.3333	SEF1	15	24.5	3	BLPL		2		EPAF1	3	1	3	LOC_Os03g50530	('3-deoxy-D-arabino-heptulosonate 7-phosphate, putative, expressed',)	28801665	EST	1	0	0	3	1	2	1	4	YESExpression
7490	8067	44912590	GATCTGTTTCAGACACA	64	43.3333	30	BLPL	12	33.5	4.5	BLPL	62		43	EOPF1	2	1	3	LOC_Os03g55640	('peptidase/ serine-type peptidase, putative, expressed',)	31621245	fl_cDNA	1	3	3	3	2	2	2	6	YESExpression
7493	11163	59497890	GATCCTCCCGATGGCCA			30	SEF1									3	1	3	LOC_Os03g52020	('expressed protein',)	29803493	EST	1	0	0	1	0	0	0	0	NOExpression
7582	86561	501632840	GATCACCCGTGCCTTTG	14	8	30	AHPL	13			EPAF1	1			EPAF1	3	1	3	LOC_Os03g51960	('expressed protein',)	29749491	fl_cDNA	1	1	1	1	1	0	0	1	YESExpression
7689	3729	18636780	GATCGTTTTTGCATCAA			29	SEF1									3	1	3	LOC_Os03g50090	('ATP-dependent RNA helicase DDX23, putative, expressed',)	28518883	fl_cDNA	1	0	0	1	0	0	0	0	NOExpression
7754	111868	643058190	GATCTGCGGGTACCCTT	8	14.3333	29	AHPL	19	26	24	HPL	11	33	24	HPL	2	1	3	LOC_Os03g50330	('serine/threonine-protein kinase ssp1, putative, expressed',)	28658042	fl_cDNA	1	2	3	3	1	1	2	4	YESExpression
7762	23098	114111680	GATCAAGTGTCAGTGGA	19.25	48.25	28.75	LPL	39	39	6	BLPL	36	11	3	BLPL	2	1	3	LOC_Os03g54970	('expressed protein',)	31189782	EST	1	4	4	4	2	1	2	5	YESExpression
7794	6463	33266540	GATCGTTGGAATGATAA			28.5	SEF1									1	1	3	LOC_Os03g54760	('mitochondrial aspartate-glutamate transporter AGC1, putative, expressed',)	31070727	fl_cDNA	1	0	0	2	0	0	0	0	NOExpression
7801	29370	157111610	GATCCGTGTGTGTTGTA	32	46	28.5	BLPL	13	3		EPAF1	49	1		EPAF1	2	1	3	LOC_Os03g52880	('transposon protein, putative, Mutator sub-class, expressed',)	30278657	EST	1	3	1	2	1	1	0	2	YESExpression
7914	37802	221743110	GATCTCGCGGCCGACCC			28	SEF1									3	1	3	LOC_Os03g50560	('RNA recognition motif containing protein, putative, expressed',)	28822102	fl_cDNA	1	0	0	1	0	0	0	0	NOExpression
7919	40189	237028640	GATCAACCCTGGCGGCC		2	28	EOPF1									1	1	3	LOC_Os03g52660	('ATP synthase F1, delta subunit family protein, expressed',)	30148262	fl_cDNA	1	0	1	2	0	0	0	0	NOExpression
7951	58321	340149880	GATCATAATCAATCAAG			28	SEF1									3	1	3	LOC_Os03g52840	('serine hydroxymethyltransferase, mitochondrial precursor, putative, expressed',)	30252035	fl_cDNA	1	0	0	1	0	0	0	0	NOExpression
8069	18822	89803340	GATCGTGCTCAACGAGA	15.3333	21.5	27.5	AHPL	32		3	EOPF1	3	16		EPAF1	1	1	3	LOC_Os03g51520	('fip1 motif family protein, expressed',)	29418726	EST	1	3	2	4	2	0	2	4	YESExpression
8116	53949	313064560	GATCAGCTGATGCTCTC	12.6667	18	27.3333	AHPL		43	23	EOPF1	74		24	EOPF1	2	1	3	LOC_Os03g52760	('carbohydrate kinase, PfkB, putative, expressed',)	30194874	EST	1	3	2	3	0	1	2	3	YESExpression
8122	76209	452150800	GATCAGGCCTGTCATGG	14.5	17.6667	27.3333	AHPL	12	22	1	BLPL	16	100	2	BLPL	2	1	3	LOC_Os03g56320	('expressed protein',)	32048608	fl_cDNA	1	4	3	3	1	1	1	3	YESExpression
8131	63323	372222250	GATCCACCTCTTTCTAG	98.5	68.25	27.25	BLPL	11	11	5	BLPL	26	46		EPAF1	1	1	3	LOC_Os03g54150	('expressed protein',)	30979506	fl_cDNA	1	4	4	4	2	2	1	5	YESExpression
8138	1892	8900040	GATCACCGACCGCTAAA	5	22	27	AHPL	3			EPAF1	79	2	5	LPL	1	1	3	LOC_Os03g51680	('ubiquitin ligase protein FANCL, putative, expressed',)	29543821	fl_cDNA	1	1	1	1	1	0	0	1	YESExpression
8173	27031	133288510	GATCTACTCAGCTGATA	30	55.6667	27	BLPL	3	42		EPAF1	6	2		EPAF1	2	1	3	LOC_Os03g53750	('narf-like protein, putative, expressed',)	30760763	fl_cDNA	1	2	3	2	2	2	0	4	YESExpression
8203	52277	298006980	GATCGGTTAGTGGCATC			27	SEF1									2	1	3	LOC_Os03g55090	('alpha-1,4 glucan phosphorylase, L isozyme, chloroplast precursor, putative, expressed',)	31271041		1	0	0	1	0	0	0	0	NOExpression
8367	5385	27995040	GATCAACGTCTGGGGAA	31.6667	23.3333	26.3333	LPL	13		1	EOPF1	12		9	EOPF1	1	1	3	LOC_Os03g50900	('transposon protein, putative, unclassified, expressed',)	29027707	fl_cDNA	1	3	3	3	1	0	2	3	YESExpression
8402	11654	61315930	GATCCGAGTTAGCTCCA			26	SEF1	29	7	89	AHPL	363	292	359	HPL	2	1	3	LOC_Os03g55350	('subtilisin-like protease precursor, putative, expressed',)	31427059	fl_cDNA	1	0	0	1	1	2	2	5	YESExpression
8481	91691	533201480	GATCACCTCGCGCTGAT	72.75	36.75	26	BLPL	21	101	12.5	BLPL	69	104	124	AHPL	2	1	3	LOC_Os03g53720	('ATP binding protein, putative, expressed',)	30756949	EST	1	4	4	4	2	1	2	5	YESExpression
8497	103182	594462880	GATCAACAACCATGAGT	84.6667	10	26	LPL	129	79		EPAF1	17		13	EOPF1	1	1	3	LOC_Os03g51650	('expressed protein',)	29511605	fl_cDNA	1	3	1	1	1	2	0	3	YESExpression
8645	29023	154932280	GATCATGCAGGCATGTA		12.5	25	EOPF1									5	1	3	LOC_Os03g56370	('O-methyltransferase, putative, expressed',)	32077998	EST	1	0	2	1	0	0	0	0	NOExpression
8789	103415	596302810	GATCCGATGAGTCTAGT	4.5	61.3333	25	LPL	11	3		EPAF1		5		EPAF1	1	1	3	LOC_Os03g52700	('expressed protein',)	30166350	fl_cDNA	1	2	3	3	1	2	0	3	YESExpression
8834	73408	435926090	GATCCAGGTGGACGCGG	26	16.5	24.6667	HPL	175.5	91.5	576.5	AHPL	755	352	755	HPL	1	1	3	LOC_Os03g55120	('blue copper protein precursor, putative, expressed',)	31298947	fl_cDNA	1	3	2	3	2	2	2	6	YESExpression
8956	23061	113995320	GATCATGCCATTCTGGA	9.5	8	24	AHPL	4			EPAF1	37	19	18	BLPL	2	1	3	LOC_Os03g54000	('oligopeptide transporter 3, putative, expressed',)	30910229	fl_cDNA	1	2	1	3	1	0	0	1	YESExpression
8996	45350	261579840	GATCAAGGTAGATTAGC	98.6667	51.5	24	BLPL	2	1	1	MPL	1			EPAF1	2	1	3	LOC_Os03g49940	('integral membrane protein DUF6 containing protein, expressed',)	28422650	EST	1	3	4	2	1	1	1	3	YESExpression
9084	107064	619533230	GATCTGGACCCCCATGT			24	SEF1									1	1	3	LOC_Os03g51610	('inositol-tetrakisphosphate 1-kinase 3, putative, expressed',)	29491588	fl_cDNA	1	0	0	1	0	0	0	0	NOExpression
9096	8646	47821580	GATCGTACAGTTAGACA		65	23.75	EOPF1	2	13		EPAF1			2	SEF1	1	1	3	LOC_Os03g50980	('sumoylation ligase E3, putative, expressed',)	29084927	fl_cDNA	1	0	1	4	1	2	0	3	YESExpression
9115	88106	508517060	GATCGGTCTTGTTCAAT	18	22	23.6667	AHPL	28.5	43.5	2.5	BLPL					2	1	3	LOC_Os03g55410	('peroxidase 51 precursor, putative, expressed',)	31467093	fl_cDNA	1	1	2	3	2	2	2	6	NOExpression
9140	60026	351102070	GATCTTTACTTGTCCAG	25	31.5	23.5	BLPL	29	65.5	2	BLPL		8		EPAF1	1	1	3	LOC_Os03g53110	('metal ion transporter, putative, expressed',)	30405554	fl_cDNA	1	3	2	2	2	2	1	5	YESExpression
9145	68629	409667660	GATCGTGCGGCACATCG	19.5	17.6667	23.5	AHPL	21		18	EOPF1	7		17	EOPF1	1	1	3	LOC_Os03g52680	('expressed protein',)	30154717	fl_cDNA	1	2	3	2	2	0	2	4	YESExpression
9154	95071	556463530	GATCCACGAGCACACCT	5	4	23.5	AHPL	28	11		EPAF1		2		EPAF1	3	1	3	LOC_Os03g54980	('PTD008 protein, putative, expressed',)	31195434	fl_cDNA	1	1	1	2	1	1	0	2	YESExpression
9167	15384	76691490	GATCCTCGCCAACCTCA	7	14.6667	23.3333	AHPL			34.5	SEF1					1	1	3	LOC_Os03g53640	('expressed protein',)	30706425	fl_cDNA	1	1	3	3	0	0	2	2	NOExpression
9196	2890	14731270	GATCTCGCGGTCGCCAA			23	SEF1									1	1	3	LOC_Os03g56180	('legume lectins beta domain containing protein, expressed',)	31954155		1	0	0	1	0	0	0	0	NOExpression
9233	18441	88134990	GATCTGTGTGTCGCAGA			23	SEF1									3	1	3	LOC_Os03g50520	('dynamin-related protein 1C, putative, expressed',)	28801487	fl_cDNA	1	0	0	1	0	0	0	0	NOExpression
9242	23479	115340230	GATCTCATGTTTTTGGA	34	9	23	HPL	15.5	11	3	BLPL	1		3	EOPF1	2	1	3	LOC_Os03g53770	('RNA-binding region RNP-1, putative, expressed',)	30779490	fl_cDNA	1	1	1	2	2	1	1	4	YESExpression
9297	55134	323339720	GATCACCGAAGCCTGTC	13	6	23	AHPL	1			EPAF1					5	1	3	LOC_Os03g53700	('inhibitor of growth protein 4, putative, expressed',)	30745380	fl_cDNA	1	3	1	1	1	0	0	1	NOExpression
9350	83257	486381130	GATCCAGGAGGAGCGTG			23	SEF1									3	1	3	LOC_Os03g52070	('serine carboxypeptidase 1 precursor, putative, expressed',)	29821749	EST	1	0	0	1	0	0	0	0	NOExpression
9351	83372	487410570	GATCCAATGGTGTCGTG			23	SEF1									1	1	3	LOC_Os03g55450	('expressed protein',)	31482795	EST	1	0	0	1	0	0	0	0	NOExpression
9433	42829	250255040	GATCAAGTTGCTCTTCC		96.25	22.6667	EOPF1		37.5	18	EOPF1		4		EPAF1	5	1	3	LOC_Os03g56360	('transposon protein, putative, Mutator sub-class',)	32067973		1	0	4	3	0	2	2	4	YESExpression
9483	113505	651323650	GATCCTACTCCTCAGTT			22.5	SEF1		26		EPAF1					7	1	3	LOC_Os03g56360	('transposon protein, putative, Mutator sub-class',)	32068511			0	0	2	0	1	0	1	NOExpression
9516	10376	55716760	GATCATCCACAACCCCA	34		22	EOPF1									1	1	3	LOC_Os03g52170	('4-hydroxy-3-methylbut-2-enyl diphosphate reductase, putative, expressed',)	29903846	fl_cDNA	1	1	0	1	0	0	0	0	NOExpression
9551	40227	237217140	GATCGATTGCTTCGGCC	34.5	112	22	BLPL	42			EPAF1			6	SEF1	1	1	3	LOC_Os03g55770	('expressed protein',)	31695182		1	2	1	2	1	0	0	1	YESExpression
9561	44942	258796570	GATCCGGCACGTGGAGC			22	SEF1									3	1	3	LOC_Os03g50310	('CCT motif family protein, expressed',)	28636454	fl_cDNA	1	0	0	1	0	0	0	0	NOExpression
9865	51378	292924630	GATCTTGGTCTTGTTGC			21	SEF1									1	1	3	LOC_Os03g50540	('NADH-ubiquinone oxidoreductase 75 kDa subunit, mitochondrial precursor, putative, expressed',)	28805774	fl_cDNA	1	0	0	1	0	0	0	0	NOExpression
9932	89772	519899800	GATCATCTCTACCGCAT	39	38	21	BLPL									1	1	3	LOC_Os03g52460	('glucose-1-phosphate adenylyltransferase large subunit 3, chloroplast precursor, putative, expressed',)	30053657	fl_cDNA	1	1	1	1	0	0	0	0	NOExpression
9990	32069	178081040	GATCAGGTGGTGTTAAC	34	36.3333	20.6667	BLPL		1		EPAF1			27	SEF1	2	1	3	LOC_Os03g53540	('expressed protein',)	30659043	fl_cDNA	1	2	3	3	0	1	0	1	YESExpression
9992	39999	235955400	GATCACCAGGAAAGGCC	21.5		20.6667	EOPF1							22	SEF1	1	1	3	LOC_Os03g55490	('casein kinase II subunit alpha-2, putative, expressed',)	31509022	fl_cDNA	1	2	0	3	0	0	0	0	YESExpression
10038	73091	434031080	GATCACGCTCACGCCGG	26	20	20.5	LPL									3	1	3	LOC_Os03g50080	('FK506 binding protein, putative, expressed',)	28514916		1	1	3	2	0	0	0	0	NOExpression
10055	15643	77650510	GATCTGTAATTCGCTCA	14.5	14	20.3333	AHPL	34.5	27	49	AHPL	57	123	25	BLPL	3	1	3	LOC_Os03g52660	('ATP synthase F1, delta subunit family protein, expressed',)	30149500	fl_cDNA	1	2	1	3	2	1	2	5	YESExpression
10136	32469	181532010	GATCCATTGTTTACCAC	9.33333		20	EOPF1	20			EPAF1					2	1	3	LOC_Os03g56330	('expressed protein',)	32052602	fl_cDNA	1	3	0	2	2	0	0	2	NOExpression
10180	51691	293970730	GATCCACCAACGAAATC			20	SEF1	52	7		EPAF1					1	1	3	LOC_Os03g50390	('protein kinase, putative, expressed',)	28700267	fl_cDNA	1	0	0	1	1	1	0	2	NOExpression
10255	88633	512494800	GATCAGACCAAAGTAAT	3		20	EOPF1									3	1	3	LOC_Os03g52130	('expressed protein',)	29882913	fl_cDNA	1	1	0	1	0	0	0	0	NOExpression
10260	89749	519562120	GATCACTTCGATAGCAT	34		20	EOPF1	48.5			EPAF1	19		5	EOPF1	2	1	3	LOC_Os03g53050	('WRKY transcription factor 21, putative, expressed',)	30375368	fl_cDNA	1	2	0	2	2	0	0	2	YESExpression
10287	106712	618152350	GATCTAATCGTATTGGT		3	20	EOPF1									1	1	3	LOC_Os03g49960	('expressed protein',)	28423957	fl_cDNA	1	0	1	1	0	0	0	0	NOExpression
10298	112340	645612810	GATCCAAGAAGACGCTT			20	SEF1									1	1	3	LOC_Os03g55770	('expressed protein',)	31695152		1	0	0	1	0	0	0	0	NOExpression
10322	5735	29315880	GATCACAGTGTGATGAA		31	19.6667	EOPF1	116	84.5	18	BLPL	15	15		EPAF1	2	1	3	LOC_Os03g55590	('DNA binding protein, putative, expressed',)	31584843	fl_cDNA	1	0	1	3	1	2	2	5	YESExpression
10331	29733	159922740	GATCGACTCCAAACTTA	43	14.25	19.6667	LPL	30	19.5	3	BLPL					2	1	3	LOC_Os03g55010	('cytokinin-O-glucosyltransferase 2, putative, expressed',)	31223536	EST	1	3	4	3	1	2	2	5	NOExpression
10394	115845	663561810	GATCCCCTTAAGACTTT	56.5	74.25	19.5	BLPL	12			EPAF1	11	4		EPAF1	1	1	3	LOC_Os03g51900	('ATP-dependent RNA helicase DDX56, putative, expressed',)	29723210	fl_cDNA	1	2	4	2	1	0	0	1	YESExpression
10438	6759	36754610	GATCCCACCCCAAGTAA	9.66667	20	19	HPL	15	32		EPAF1	28			EPAF1	2	1	3	LOC_Os03g51230	('chromatin complex subunit A101, putative, expressed',)	29262001		1	3	2	3	1	1	0	2	YESExpression
10651	66001	394134630	GATCTCCTGCGCCGCCG		17	18.5	EOPF1	28		13	EOPF1					1	1	3	LOC_Os03g51880	('expressed protein',)	29698225	fl_cDNA	1	0	1	2	1	0	1	2	NOExpression
10724	5928	30136600	GATCATCAATTTCTGAA			18	SEF1	4			EPAF1					2	1	3	LOC_Os03g55870	('expressed protein',)	31743073	fl_cDNA	1	0	0	1	1	0	0	1	NOExpression
10736	10798	58109680	GATCAGCATGGGAGCCA			18	SEF1									1	1	3	LOC_Os03g53140	('protein transport protein Sec23A, putative, expressed',)	30429975	fl_cDNA	1	0	0	1	0	0	0	0	NOExpression
10822	46321	268932960	GATCAATTTGCCGGCGC	2	15	18	AHPL	68	67.5	38.5	BLPL		94		EPAF1	1	1	3	LOC_Os03g53520	('expressed protein',)	30645096	fl_cDNA	1	1	1	1	1	2	2	5	YESExpression
10824	47875	278671770	GATCCGGAAGTACGGGC			18	SEF1		46		EPAF1					1	1	3	LOC_Os03g56241	('40S ribosomal protein S29, putative, expressed',)	31981941	EST	1	0	0	1	0	1	0	1	NOExpression
10838	54719	319886880	GATCAACTTGCAAGGTC			18	SEF1									1	1	3	LOC_Os03g52640	('expressed protein',)	30139721	fl_cDNA	1	0	0	1	0	0	0	0	NOExpression
10874	70249	418626240	GATCAAGTCCATGTTCG	18.3333	29	18	BLPL	2	4		EPAF1					1	1	3	LOC_Os03g52730	('magnesium-dependent phosphatase 1, putative, expressed',)	30180280	fl_cDNA	1	3	3	2	1	1	0	2	NOExpression
10893	74912	444992590	GATCTGTACAAATCGGG	24	19.3333	18	BLPL	20.5	71	41	LPL	5			EPAF1	2	1	3	LOC_Os03g55180	('expressed protein',)	31338346	EST	1	2	3	2	2	2	2	6	YESExpression
11108	3861	19490850	GATCCTCGCTTGCTCAA	2	14	17	AHPL	9	2		EPAF1	71	30	16	BLPL	1	1	3	LOC_Os03g54910	('glucan endo-1,3-beta-glucosidase 3 precursor, putative, expressed',)	31155759	fl_cDNA	1	1	1	1	1	1	0	2	YESExpression
11249	61593	359310130	GATCCCAGTAACACGAG	2	4	17	AHPL	160.5	38.5		EPAF1					2	1	3	LOC_Os03g51479	('maf-like protein, expressed',)	29407431	fl_cDNA	1	1	2	1	2	2	0	4	NOExpression
11290	78744	461353020	GATCGCAAAGTTTTTGG			17	SEF1									1	1	3	LOC_Os03g49990	('DELLA protein SLR1, putative, expressed',)	28463920	fl_cDNA	1	0	0	1	0	0	0	0	NOExpression
11313	87446	504718080	GATCAAAGTAGAGAAAT	16	6	17	AHPL									2	1	3	LOC_Os03g50310	('CCT motif family protein, expressed',)	28638672	fl_cDNA	1	1	1	2	0	0	0	0	NOExpression
11359	106270	616482660	GATCGGAGCTGGATGGT	2		17	EOPF1	1	1	4.5	AHPL		25	3	EOPF1	3	1	3	LOC_Os03g55850	('cold acclimation protein COR413-PM1, putative, expressed',)	31731891		1	1	0	1	1	1	2	4	YESExpression
11375	112282	645317290	GATCCACACTGGAGCTT	40.25	64.3333	17	BLPL	37	5	9.5	LPL					1	1	3	LOC_Os03g54870	('NLI interacting factor-like phosphatase family protein, expressed',)	31130834	EST	1	4	3	4	1	1	2	4	NOExpression
11394	88411	510641850	GATCCGTCCTGATGAAT	32.3333	38.6667	16.75	BLPL									1	1	3	LOC_Os03g54220	('expressed protein',)	31037019	fl_cDNA	1	3	3	4	0	0	0	0	NOExpression
11455	73855	437932130	GATCCTTATGTAATCGG	62.5	81.75	16.5	BLPL	17.5	11		EPAF1					2	1	3	LOC_Os03g52430	('mitochondrial folate transporter/carrier, putative, expressed',)	30036156	fl_cDNA	1	2	4	4	2	1	0	3	NOExpression
11457	74945	445511660	GATCGTTTTGATTCGGG		63	16.5	EOPF1		43	2	EOPF1	2			EPAF1	5	1	3	LOC_Os03g50364	('AT hook motif family protein, expressed',)	28690450	EST	1	0	1	2	0	1	2	3	YESExpression
11492	84863	494341000	GATCACTTCTACGATTG	46.3333	58	16.3333	BLPL	3	15	3	LPL	15			EPAF1	2	1	3	LOC_Os03g50380	('DNA-directed RNA polymerase I subunit 12, putative, expressed',)	28697582	EST	1	3	3	3	1	1	2	4	YESExpression
11512	3614	18129260	GATCGTTGCGGGTGCAA	59	21	16	BLPL									1	1	3	LOC_Os03g52840	('serine hydroxymethyltransferase, mitochondrial precursor, putative, expressed',)	30252323	fl_cDNA	1	2	3	1	0	0	0	0	NOExpression
11595	45563	263565130	GATCCAGATGGAGACGC			16	SEF1	8			EPAF1					7	1	3	LOC_Os03g51650	('expressed protein',)	29515354	fl_cDNA		0	0	1	1	0	0	1	NOExpression
11627	63446	373646350	GATCTGCGTAGAGGTAG			16	SEF1									3	1	3	LOC_Os03g51950	('expressed protein',)	29747033	fl_cDNA	1	0	0	1	0	0	0	0	NOExpression
11639	66889	398771310	GATCTGAAGGTCAAGCG	12		16	EOPF1	1		24	EOPF1					1	1	3	LOC_Os03g53190	('histone H2A variant 3, putative, expressed',)	30466530	fl_cDNA	1	2	0	2	1	0	2	3	NOExpression
11664	78154	459463350	GATCTTCTCCCACTTGG			16	SEF1		4		EPAF1					3	1	3	LOC_Os03g56190	('expressed protein',)	31956898	fl_cDNA	1	0	0	1	0	1	0	1	NOExpression
11720	107988	623168720	GATCAGACCAGTGCTGT	12	28.6667	16	LPL	2	24	1	BLPL	22		4	EOPF1	1	1	3	LOC_Os03g52780	('expressed protein',)	30209787	EST	1	1	3	2	1	2	1	4	YESExpression
11728	110008	630517610	GATCCATTTCCAGAATT			16	SEF1	79			EPAF1					2	1	3	LOC_Os03g52370	('expressed protein',)	30026131	fl_cDNA	1	0	0	1	1	0	0	1	NOExpression
11749	116113	665097870	GATCTGCTTGCTGCTTT	20	46	16	BLPL	12	3		EPAF1					1	1	3	LOC_Os03g55540	('zinc-finger protein 1, putative, expressed',)	31545063	fl_cDNA	1	1	1	1	1	1	0	2	NOExpression
11843	83801	489799280	GATCAGCTTTCCTGGTG	48	11.3333	15.25	LPL	167	142	2	BLPL	29	14	46	AHPL	2	1	3	LOC_Os03g53650	('cysteine synthase, putative, expressed',)	30713997	fl_cDNA	1	3	3	4	2	2	1	5	YESExpression
11939	44504	256969770	GATCCACTGGCAAGAGC	10	7.5	15	AHPL	10	17		EPAF1	129	92	13	BLPL	1	1	3	LOC_Os03g50120	('expressed protein',)	28542499	fl_cDNA	1	3	2	4	2	2	0	4	YESExpression
12045	94567	553839780	GATCGGGGTCCACTACT	13		15	EOPF1									3	1	3	LOC_Os03g55720	('plastoquinol-plastocyanin reductase, putative, expressed',)	31664636		1	1	0	1	0	0	0	0	NOExpression
12189	111142	637383920	GATCAGCAGACGATATT	3	19	14.5	HPL	48	15.5		EPAF1	26		6	EOPF1	1	1	3	LOC_Os03g55950	('protein binding protein, putative, expressed',)	31796307	fl_cDNA	1	1	1	2	2	2	0	4	YESExpression
12263	12337	63695050	GATCCAGTAATACAGCA		4.5	14	EOPF1	13			EPAF1					3	1	3	LOC_Os03g50290	('14-3-3-like protein S94, putative, expressed',)	28616754		1	0	2	1	1	0	0	1	NOExpression
12285	23904	116844570	GATCCGGCGGACGATGA			14	SEF1		17		EPAF1					1	1	3	LOC_Os03g51540	('lariat debranching enzyme, putative, expressed',)	29435145	fl_cDNA	1	0	0	1	0	1	0	1	NOExpression
12286	24154	117534960	GATCAGCAAGCCTATGA		50	14	EOPF1	1		2	EOPF1	17		5	EOPF1	3	1	3	LOC_Os03g55050	('cytokinin-O-glucosyltransferase 2, putative, expressed',)	31241795	fl_cDNA	1	0	1	2	1	0	1	2	YESExpression
12328	38448	226774690	GATCCTCTTCAAGGCCC			14	SEF1					1	8	1	LPL	1	1	3	LOC_Os03g54100	('calcium-activated outward-rectifying potassium channel 1, putative, expressed',)	30966500	fl_cDNA	1	0	0	1	0	0	0	0	YESExpression
12441	78486	460606560	GATCAATCACCTGTTGG	6.66667	4	14	AHPL	23	68		EPAF1					2	1	3	LOC_Os03g55670	('expressed protein',)	31633665		1	3	1	4	1	1	0	2	NOExpression
12506	98792	575201120	GATCAATTTTGGCTGCT	26.5	47.5	14	BLPL	4	26.5	1	BLPL	15		7	EOPF1	2	1	3	LOC_Os03g50330	('serine/threonine-protein kinase ssp1, putative, expressed',)	28658197	fl_cDNA	1	2	2	2	1	2	1	4	YESExpression
12594	17589	84884010	GATCCACTCCAGCAAGA			13.5	SEF1		31		EPAF1					1	1	3	LOC_Os03g55660	('nucleoporin-like protein, putative, expressed',)	31630219		1	0	0	2	0	1	0	1	NOExpression
12600	24525	119357720	GATCATCAAAGAGCTGA	18	25	13.5	BLPL	11.5	21		EPAF1	15			EPAF1	1	1	3	LOC_Os03g52400	('50S ribosomal protein L12-2, chloroplast precursor, putative, expressed',)	30031575	fl_cDNA	1	2	3	2	2	2	0	4	YESExpression
12636	83378	487505560	GATCATCTTTCTTCGTG	2.33333	74	13.5	LPL	4		3	EOPF1					2	1	3	LOC_Os03g52970	('deoxyhypusine synthase, putative, expressed',)	30336124	fl_cDNA	1	3	2	2	1	0	1	2	NOExpression
12714	5510	28485110	GATCTTTTGCTCTGGAA	20		13	EOPF1	40	24		EPAF1	2	15	4	LPL	1	1	3	LOC_Os03g51330	('DELLA protein SLR1, putative, expressed',)	29323167	fl_cDNA	1	2	0	2	1	2	0	3	YESExpression
12842	46169	268301970	GATCCCTCCCGCCGCGC		15	13	EOPF1									3	1	3	LOC_Os03g56280	('malate dehydrogenase, glyoxysomal precursor, putative, expressed',)	32028142	fl_cDNA	1	0	2	2	0	0	0	0	NOExpression
12892	64836	384439320	GATCATCGTGCGGGACG	18		13	EOPF1	30		12.5	EOPF1	17	29	12	BLPL	1	1	3	LOC_Os03g56400	('pentatricopeptide repeat protein PPR986-12, putative, expressed',)	32089961	fl_cDNA	1	1	0	3	2	0	2	4	YESExpression
12904	67653	404365390	GATCTGTATAAACGGCG			13	SEF1									1	1	3	LOC_Os03g50740	('retrotransposon protein, putative, SINE subclass, expressed',)	28915184	fl_cDNA	1	0	0	1	0	0	0	0	NOExpression
13014	96236	563598760	GATCACATTGTTTGCCT			13	SEF1									5	1	3	LOC_Os03g52840	('serine hydroxymethyltransferase, mitochondrial precursor, putative, expressed',)	30252930	fl_cDNA	1	0	0	1	0	0	0	0	NOExpression
13055	109234	627910350	GATCTGTCCTCAGTTGT			13	SEF1	36	95		EPAF1					3	1	3	LOC_Os03g51980	('expressed protein',)	29778823		1	0	0	1	1	1	0	2	NOExpression
13284	37031	216045210	GATCCGGGAGGGCGACC	243	20	12	BLPL									1	1	3	LOC_Os03g55100	('cyclic nucleotide-gated ion channel 2, putative, expressed',)	31289019	fl_cDNA	1	1	1	2	0	0	0	0	NOExpression
13331	53196	308068740	GATCGGCCTACAGCCTC	23	46	12	BLPL	20.5	10	23	AHPL	27	158	34	LPL	1	1	3	LOC_Os03g53530	('WD-repeat protein 4, putative, expressed',)	30651966	fl_cDNA	1	1	1	1	2	1	1	4	YESExpression
13388	72576	430238990	GATCTGCAGTTCAACGG			12	SEF1									6	1	3	LOC_Os03g50290	('14-3-3-like protein S94, putative, expressed',)	28614075	fl_cDNA	1	0	0	1	0	0	0	0	NOExpression
13408	77895	458339830	GATCTTTTGTCCTGTGG	1	38	12	LPL									2	1	3	LOC_Os03g56310	('cytosolic purine 5-nucleotidase, putative, expressed',)	32036025	fl_cDNA	1	1	1	1	0	0	0	0	NOExpression
13482	106496	617459670	GATCTTGATGGAGTGGT	7	8	12	AHPL	38	11	7.5	BLPL	40		15	EOPF1	2	1	3	LOC_Os03g55130	('expressed protein',)	31320196	fl_cDNA	1	1	1	2	1	1	2	4	YESExpression
13514	97041	566692300	GATCGTGAACTGAAGCT	15	25	11.75	BLPL	12	1		EPAF1	24			EPAF1	1	1	3	LOC_Os03g53960	('transcriptional adaptor, putative, expressed',)	30888500	fl_cDNA	1	4	2	4	2	1	0	3	YESExpression
13722	28273	146609870	GATCTGTCCCTGTTCTA			11	SEF1									6	1	3	LOC_Os03g55310	('SWIb domain-containing protein, putative, expressed',)	31410203	EST	1	0	0	1	0	0	0	0	NOExpression
13750	36761	214331660	GATCGTACTGAATCACC			11	SEF1									3	1	3	LOC_Os03g50280	('expressed protein',)	28604511		1	0	0	1	0	0	0	0	NOExpression
13754	37896	222925880	GATCATGCAGGAACCCC		25	11	EOPF1									5	1	3	LOC_Os03g52840	('serine hydroxymethyltransferase, mitochondrial precursor, putative, expressed',)	30253779	fl_cDNA	1	0	1	1	0	0	0	0	NOExpression
13863	68114	405811310	GATCTGAAAGTATGGCG	4		11	EOPF1		3		EPAF1					1	1	3	LOC_Os03g49960	('expressed protein',)	28431193	fl_cDNA	1	1	0	1	0	1	0	1	NOExpression
13892	82014	479318250	GATCCATGCAGCTGCTG	5	43	11	LPL	20	20		EPAF1	10			EPAF1	3	1	3	LOC_Os03g55540	('zinc-finger protein 1, putative, expressed',)	31544199		1	1	1	1	1	1	0	2	YESExpression
13901	84743	493738340	GATCGGAGGAGCCATTG			11	SEF1	5			EPAF1	79	128	125	HPL	2	1	3	LOC_Os03g52940	('expressed protein',)	30320143		1	0	0	1	1	0	0	1	YESExpression
13928	94151	550751640	GATCATCCCAGCAGACT	10.6667	18	11	LPL	4			EPAF1			8	SEF1	1	1	3	LOC_Os03g54240	('expressed protein',)	31046738	fl_cDNA	1	3	3	2	1	0	0	1	YESExpression
13941	101088	585510990	GATCTGTATGGCCTTCT		21	11	EOPF1	2	1		EPAF1	4			EPAF1	2	1	3	LOC_Os03g52780	('expressed protein',)	30209426	EST	1	0	1	1	1	1	0	2	YESExpression
13985	22226	110430520	GATCATGTAAAGAGGGA	33.6667	6	10.6667	LPL		14		EPAF1	21		6	EOPF1	2	1	3	LOC_Os03g53080	('protein binding protein, putative, expressed',)	30390652	EST	1	3	2	3	0	1	0	1	YESExpression
14009	17310	83927730	GATCCCACAACAAAAGA			10.5	SEF1									1	1	3	LOC_Os03g51900	('ATP-dependent RNA helicase DDX56, putative, expressed',)	29723093	fl_cDNA	1	0	0	2	0	0	0	0	NOExpression
14126	13857	70702050	GATCCTTTCAGTTGGCA	8	13.3333	10	MPL									3	1	3	LOC_Os03g50520	('dynamin-related protein 1C, putative, expressed',)	28801769	fl_cDNA	1	1	3	1	0	0	0	0	NOExpression
14136	16070	79524130	GATCCTCAAGCCCGTCA			10	SEF1		1		EPAF1					1	1	3	LOC_Os03g55490	('casein kinase II subunit alpha-2, putative, expressed',)	31505595	fl_cDNA	1	0	0	1	0	1	0	1	NOExpression
14169	22238	110458530	GATCCTCTTGAGAGGGA	3	54	10	LPL	2	7		EPAF1	5			EPAF1	1	1	3	LOC_Os03g50430	('expressed protein',)	28726057	fl_cDNA	1	1	2	1	1	1	0	2	YESExpression
14185	24370	118713510	GATCTCTCACGACCTGA			10	SEF1									3	1	3	LOC_Os03g53270	('stem-specific protein TSJT1, putative, expressed',)	30512074	fl_cDNA	1	0	0	1	0	0	0	0	NOExpression
14221	31156	171377290	GATCCAACAAAGCCAAC		6	10	EOPF1									1	1	3	LOC_Os03g51680	('ubiquitin ligase protein FANCL, putative, expressed',)	29544925	fl_cDNA	1	0	1	1	0	0	0	0	NOExpression
14255	38503	227503010	GATCCTCCACGATGCCC	2		10	EOPF1	13		34.5	EOPF1	1	19		EPAF1	3	1	3	LOC_Os03g50290	('14-3-3-like protein S94, putative, expressed',)	28614838	fl_cDNA	1	1	0	1	1	0	2	3	YESExpression
14488	88952	514841190	GATCTCCTCCCGCACAT	10	42.6667	10	LPL									2	1	3	LOC_Os03g55530	('HLS1, putative, expressed',)	31538397	EST	1	3	3	1	0	0	0	0	NOExpression
14493	89882	520911320	GATCATTTAGCTGGCAT	29		10	EOPF1									5	1	3	LOC_Os03g52230	('dynamin-2B, putative',)	29927547		1	1	0	1	0	0	0	0	NOExpression
14614	4436	21785340	GATCGCGTCTTACAGAA	21.6667	14.6667	9.66667	BLPL	21.5			EPAF1	65			EPAF1	2	1	3	LOC_Os03g50320	('phosphatidylinositol 4-kinase PI4K, putative, expressed',)	28639580	fl_cDNA	1	3	3	3	2	0	0	2	YESExpression
14619	32262	179709620	GATCGACATCTAGACAC			9.66667	SEF1		18		EPAF1					1	1	3	LOC_Os03g51520	('fip1 motif family protein, expressed',)	29427594	EST	1	0	0	3	0	1	0	1	NOExpression
14662	58758	342334240	GATCAACCATCCGGAAG		2	9.5	EOPF1	1			EPAF1					2	1	3	LOC_Os03g54970	('expressed protein',)	31189811	EST	1	0	2	2	1	0	0	1	NOExpression
14681	88867	514267760	GATCAGCTCCTGAACAT	20.5	11.5	9.5	BLPL	5			EPAF1	21	5		EPAF1	2	1	3	LOC_Os03g54100	('calcium-activated outward-rectifying potassium channel 1, putative, expressed',)	30965336	fl_cDNA	1	2	4	2	1	0	0	1	YESExpression
14688	100064	580703210	GATCCATACCCAGCTCT			9.5	SEF1									1	1	3	LOC_Os03g50300	('protein CASP, putative, expressed',)	28621424	EST	1	0	0	2	0	0	0	0	NOExpression
14772	22402	111440180	GATCGACCTGAAGGGGA	18	18.75	9	BLPL									1	1	3	LOC_Os03g50080	('FK506 binding protein, putative, expressed',)	28515221	EST	1	4	4	4	0	0	0	0	NOExpression
14845	48767	283259550	GATCTAACAGTAAATGC	2		9	EOPF1	2			EPAF1					1	1	3	LOC_Os03g56320	('expressed protein',)	32049069	fl_cDNA	1	1	0	1	1	0	0	1	NOExpression
14879	60750	354906710	GATCTTGCTGAGCTCAG			9	SEF1									3	1	3	LOC_Os03g50290	('14-3-3-like protein S94, putative, expressed',)	28614940	fl_cDNA	1	0	0	1	0	0	0	0	NOExpression
14981	92343	537474500	GATCGGTTGTCAACTAT	47	32.5	9	BLPL	7.5		1	EOPF1		16		EPAF1	2	1	3	LOC_Os03g52450	('GATA transcription factor 25, putative, expressed',)	30044873	EST	1	1	2	1	2	0	1	3	YESExpression
15141	82117	479578850	GATCCTTCTCATTGCTG			8.5	SEF1					5			EPAF1	1	1	3	LOC_Os03g55850	('cold acclimation protein COR413-PM1, putative, expressed',)	31731620	fl_cDNA	1	0	0	2	0	0	0	0	YESExpression
15147	89824	520366320	GATCAGCAACAAGGCAT	4		8.5	EOPF1									1	1	3	LOC_Os03g52130	('expressed protein',)	29882049	fl_cDNA	1	1	0	2	0	0	0	0	NOExpression
15159	103928	600954350	GATCTGATTGTTACCGT			8.5	SEF1		1		EPAF1					1	1	3	LOC_Os03g55150	('eukaryotic translation initiation factor 5A-2, putative, expressed',)	31329378	EST	1	0	0	2	0	1	0	1	NOExpression
15226	6342	32304160	GATCAACTGGACCATAA		22	8	EOPF1	1	8.5		EPAF1					2	1	3	LOC_Os03g55110	('26S proteasome non-ATPase regulatory subunit 10, putative, expressed',)	31296358	fl_cDNA	1	0	2	1	1	2	0	3	NOExpression
15354	27522	138702250	GATCCACGACGGTACTA		2	8	EOPF1						6		EPAF1	2	1	3	LOC_Os03g55389	('casein kinase II subunit alpha-1, putative, expressed',)	31447907	fl_cDNA	1	0	1	1	0	0	0	0	YESExpression
15484	45584	263679810	GATCCTGTTCCCGACGC	20		8	EOPF1	4		47	EOPF1	4		19	EOPF1	1	1	3	LOC_Os03g55800	('cytochrome P450 74A1, chloroplast precursor, putative, expressed',)	31704749	fl_cDNA	1	1	0	1	1	0	2	3	YESExpression
15490	46605	271047940	GATCGGCAGCCGCTCGC	34.6667	27	8	BLPL	43	8	114	AHPL	135	154	83	BLPL	2	1	3	LOC_Os03g53880	('tousled-like kinase 2, putative, expressed',)	30840930	fl_cDNA	1	3	1	1	2	2	2	6	YESExpression
15516	51992	295908330	GATCCATACCAGTAATC	138		8	EOPF1	1.5	20		EPAF1	4			EPAF1	3	1	3	LOC_Os03g54150	('expressed protein',)	30982480	fl_cDNA	1	3	0	1	2	1	0	3	YESExpression
15525	53426	309664800	GATCAACTGAAGAGCTC			8	SEF1									3	1	3	LOC_Os03g50130	('microsomal glutathione S-transferase 3, putative, expressed',)	28543890	fl_cDNA	1	0	0	1	0	0	0	0	NOExpression
15612	68536	408974370	GATCCTCGTGAAAATCG	4	8	8	HPL	51	3.5	1	BLPL	8	6	17	AHPL	2	1	3	LOC_Os03g51790	('GTP binding protein, putative, expressed',)	29655892	EST	1	3	1	4	2	2	1	5	YESExpression
15911	4710	22740310	GATCTTGTGATGGAGAA	16	43.6667	7.66667	BLPL		29		EPAF1					1	1	3	LOC_Os03g53490	('GTP binding protein, putative, expressed',)	30629359	fl_cDNA	1	1	3	3	0	1	0	1	NOExpression
15933	5916	30124240	GATCAGACTCTTCTGAA			7.5	SEF1					2			EPAF1	2	1	3	LOC_Os03g55470	('expressed protein',)	31496975	fl_cDNA	1	0	0	2	0	0	0	0	YESExpression
15942	28108	144838880	GATCAATGCAAACTCTA	31.5	2	7.5	LPL		60.5		EPAF1	25		6	EOPF1	2	1	3	LOC_Os03g50090	('ATP-dependent RNA helicase DDX23, putative, expressed',)	28517988	fl_cDNA	1	2	1	2	0	2	0	2	YESExpression
15986	105428	610582460	GATCGCATATGGTAGGT	33.5		7.5	EOPF1		7	17.5	EOPF1		4		EPAF1	2	1	3	LOC_Os03g53990	('expressed protein',)	30909658	EST	1	2	0	2	0	1	2	3	YESExpression
15996	116141	665196870	GATCTCAGGAAATCTTT		3	7.5	EOPF1	7	1		EPAF1			2	SEF1	2	1	3	LOC_Os03g50300	('protein CASP, putative, expressed',)	28627903	EST	1	0	1	2	1	1	0	2	YESExpression
16095	18688	89135420	GATCGCAGGAAAAGAGA			7	SEF1									1	1	3	LOC_Os03g52980	('CWF19L2 protein, putative, expressed',)	30341112	fl_cDNA	1	0	0	1	0	0	0	0	NOExpression
16109	21890	107917460	GATCGAACTGGGACGGA			7	SEF1									1	1	3	LOC_Os03g53670	('YT521-B-like family protein, expressed',)	30728360	fl_cDNA	1	0	0	1	0	0	0	0	NOExpression
16138	30426	167075120	GATCAGTGTTGTGTTTA	2		7	EOPF1		5.5		EPAF1			3	SEF1	2	1	3	LOC_Os03g50740	('retrotransposon protein, putative, SINE subclass, expressed',)	28913896	fl_cDNA	1	1	0	1	0	2	0	2	YESExpression
16150	33878	192462990	GATCTGCTATGGCCGAC			7	SEF1									3	1	3	LOC_Os03g56310	('cytosolic purine 5-nucleotidase, putative, expressed',)	32035862		1	0	0	1	0	0	0	0	NOExpression
16283	68092	405726120	GATCACATGCCATGGCG	8		7	EOPF1	14		1.5	EOPF1		4		EPAF1	1	1	3	LOC_Os03g53080	('protein binding protein, putative, expressed',)	30391004	EST	1	1	0	2	1	0	2	3	YESExpression
16309	74085	439568980	GATCGAGGGGTGGTCGG			7	SEF1									3	1	3	LOC_Os03g56300	('NADH-ubiquinone oxidoreductase 23 kDa subunit, mitochondrial precursor, putative, expressed',)	32034511	fl_cDNA	1	0	0	1	0	0	0	0	NOExpression
16335	78885	462037880	GATCATAGTAAACAATG			7	SEF1			16.5	SEF1	1			EPAF1	2	1	3	LOC_Os03g50010	('toc64, putative, expressed',)	28482386	fl_cDNA	1	0	0	1	0	0	2	2	YESExpression
16374	87865	507230620	GATCGCTTAGTTCCAAT			7	SEF1									5	1	3	LOC_Os03g51380	('expressed protein',)	29349587	fl_cDNA	1	0	0	1	0	0	0	0	NOExpression
16434	104907	608174480	GATCAGGAAAAAAAGGT	5	41	7	LPL									3	1	3	LOC_Os03g56280	('malate dehydrogenase, glyoxysomal precursor, putative, expressed',)	32025020		1	1	2	1	0	0	0	0	NOExpression
16488	14485	72686410	GATCCAGACGGTGTGCA	3		6.66667	EOPF1	33	63	33.5	LPL	5		13	EOPF1	1	1	3	LOC_Os03g53800	('periplasmic beta-glucosidase precursor, putative, expressed',)	30807193	fl_cDNA	1	1	0	3	2	2	2	6	YESExpression
16559	103882	600484480	GATCAAACACACACCGT	18	11	6.5	BLPL	2	55		EPAF1	14			EPAF1	1	1	3	LOC_Os03g52770	('expressed protein',)	30207434	EST	1	1	1	2	1	1	0	2	YESExpression
16572	77167	455948750	GATCTGTTAGTGTCTGG	4	3.5	6.33333	AHPL	2			EPAF1					1	1	3	LOC_Os03g55360	('heat shock protein binding protein, putative, expressed',)	31439118	fl_cDNA	1	3	2	3	2	0	0	2	NOExpression
16618	4446	21812170	GATCCAGCAGACCAGAA			6	SEF1						13		EPAF1	3	1	3	LOC_Os03g51510	('mitochondrial 60S ribosomal protein L6, putative, expressed',)	29415961		1	0	0	1	0	0	0	0	YESExpression
16645	6648	35505930	GATCCAAGCTGAGCTAA			6	SEF1									2	1	3	LOC_Os03g51540	('lariat debranching enzyme, putative, expressed',)	29435467	fl_cDNA	1	0	0	1	0	0	0	0	NOExpression
16672	9392	51341370	GATCCGTATCCCGTACA			6	SEF1									5	1	3	LOC_Os03g55389	('casein kinase II subunit alpha-1, putative, expressed',)	31452946	fl_cDNA	1	0	0	1	0	0	0	0	NOExpression
16841	28577	149181290	GATCCATTCAGGTAGTA	4.5	35.5	6	LPL	1.5			EPAF1	3	2		EPAF1	2	1	3	LOC_Os03g50510	('threonine dehydratase biosynthetic, chloroplast precursor, putative, expressed',)	28793823		1	2	4	1	2	0	0	2	YESExpression
16844	28983	154687690	GATCCAGTAGAAATGTA			6	SEF1									2	1	3	LOC_Os03g52880	('transposon protein, putative, Mutator sub-class, expressed',)	30278883	EST	1	0	0	1	0	0	0	0	NOExpression
16846	29305	156679670	GATCTTTTGACATTGTA			6	SEF1					19	4		EPAF1	5	1	3	LOC_Os03g50364	('AT hook motif family protein, expressed',)	28690356	EST	1	0	0	1	0	0	0	0	YESExpression
16867	31116	171162810	GATCCGTCATGACCAAC	33		6	EOPF1	1			EPAF1					1	1	3	LOC_Os03g52840	('serine hydroxymethyltransferase, mitochondrial precursor, putative, expressed',)	30250824	fl_cDNA	1	2	0	1	1	0	0	1	NOExpression
16899	34327	196961730	GATCCTGAGGAGATGAC			6	SEF1					2			EPAF1	1	1	3	LOC_Os03g55784	('tumor necrosis factor superfamily, member 5-induced protein 1, putative, expressed',)	31699924		1	0	0	1	0	0	0	0	YESExpression
16950	39090	231052260	GATCGGATGTAGAAGCC			6	SEF1									3	1	3	LOC_Os03g52460	('glucose-1-phosphate adenylyltransferase large subunit 3, chloroplast precursor, putative, expressed',)	30050332	fl_cDNA	1	0	0	1	0	0	0	0	NOExpression
16996	44188	255715470	GATCTGCTAATAGCAGC			6	SEF1									3	1	3	LOC_Os03g54084	('phytochrome C, putative, expressed',)	30959970	fl_cDNA	1	0	0	1	0	0	0	0	NOExpression
17000	44455	256758500	GATCGGACAGATTCAGC			6	SEF1									3	1	3	LOC_Os03g54160	('MADS-box transcription factor 14, putative, expressed',)	30982101	fl_cDNA	1	0	0	1	0	0	0	0	NOExpression
17232	68474	408472860	GATCGCTGTCACTTGCG			6	SEF1		4	1	EOPF1					3	1	3	LOC_Os03g50070	('membrane protein, putative, expressed',)	28512496	fl_cDNA	1	0	0	1	0	1	1	2	NOExpression
17245	69477	415019690	GATCCACACCACCGTCG	39.3333	37	6	BLPL									1	1	3	LOC_Os03g53710	('aldose 1-epimerase family protein, expressed',)	30748206	fl_cDNA	1	3	1	2	0	0	0	0	NOExpression
17257	71210	423326030	GATCTGTGCATTCCAGG		28.75	6	EOPF1	32	77		EPAF1					2	1	3	LOC_Os03g51510	('mitochondrial 60S ribosomal protein L6, putative, expressed',)	29416188	fl_cDNA	1	0	4	1	2	2	0	4	NOExpression
17298	76053	451790090	GATCCAAGAAGCCATGG	2		6	EOPF1									1	1	3	LOC_Os03g55820	('thiol disulfide interchange protein txlA, putative, expressed',)	31718013	fl_cDNA	1	1	0	2	0	0	0	0	NOExpression
17421	88351	510396050	GATCCCTCCTATGGAAT			6	SEF1									2	1	3	LOC_Os03g50364	('AT hook motif family protein, expressed',)	28690195	EST	1	0	0	1	0	0	0	0	NOExpression
17614	107665	621969080	GATCATGGATAACCTGT			6	SEF1					3			EPAF1	2	1	3	LOC_Os03g50280	('expressed protein',)	28604514	EST	1	0	0	1	0	0	0	0	YESExpression
17864	61101	356497720	GATCATGTAGTTTTCAG	18		5	EOPF1									2	1	3	LOC_Os03g52620	('peptidase S8 and S53, subtilisin, kexin, sedolisin, putative, expressed',)	30131714		1	1	0	2	0	0	0	0	NOExpression
17876	70079	417993050	GATCCGAGGTATCTTCG	16	21	5	BLPL	9	22		EPAF1	16		41	EOPF1	2	1	3	LOC_Os03g51540	('lariat debranching enzyme, putative, expressed',)	29435384	fl_cDNA	1	1	2	2	1	1	0	2	YESExpression
18027	51	70190	GATCTGGCTGCAAAAAA		2	4	EOPF1							2	SEF1	3	1	3	LOC_Os03g53630	('DNA binding protein, putative, expressed',)	30706031	fl_cDNA	1	0	1	1	0	0	0	0	YESExpression
18097	4963	24729690	GATCCGAAATTGCCGAA			4	SEF1					6			EPAF1	5	1	3	LOC_Os03g54000	('oligopeptide transporter 3, putative, expressed',)	30913354	fl_cDNA	1	0	0	1	0	0	0	0	YESExpression
18130	7616	43020480	GATCAAGTACGGCAACA			4	SEF1	23			EPAF1					5	1	3	LOC_Os03g53170	('methyltransferase small domain, putative, expressed',)	30455794	EST	1	0	0	1	1	0	0	1	NOExpression
18276	17734	85224770	GATCCTGTGGAAGAAGA			4	SEF1									3	1	3	LOC_Os03g52290	('conserved hypothetical protein',)	29983081		1	0	0	1	0	0	0	0	NOExpression
18314	20370	100533370	GATCCGCTGCGCCGCGA		6	4	EOPF1									3	1	3	LOC_Os03g55930	('30S ribosomal protein S9, chloroplast precursor, putative, expressed',)	31785824	fl_cDNA	1	0	1	1	0	0	0	0	NOExpression
18368	24106	117278960	GATCAGCAACTTGATGA			4	SEF1									3	1	3	LOC_Os03g55820	('thiol disulfide interchange protein txlA, putative, expressed',)	31718010	fl_cDNA	1	0	0	1	0	0	0	0	NOExpression
18428	29193	155977580	GATCGTTGAAAAGTGTA	4		4	EOPF1		2	2	EOPF1					1	1	3	LOC_Os03g53660	('XIF, putative, expressed',)	30722698	EST	1	1	0	1	0	1	2	3	NOExpression
18462	31684	174763200	GATCAAGTGGGGGGAAC	14		4	EOPF1	12			EPAF1			2	SEF1	6	1	3	LOC_Os03g53140	('protein transport protein Sec23A, putative, expressed',)	30431061	fl_cDNA	1	1	0	1	1	0	0	1	YESExpression
18551	38647	228684630	GATCTTGTCATTATCCC	2	70	4	LPL									1	1	3	LOC_Os03g56280	('malate dehydrogenase, glyoxysomal precursor, putative, expressed',)	32027037	fl_cDNA	1	1	1	2	0	0	0	0	NOExpression
18582	40989	240959690	GATCCAGTATGGTTGCC			4	SEF1									3	1	3	LOC_Os03g51640	('expressed protein',)	29509531	fl_cDNA	1	0	0	1	0	0	0	0	NOExpression
18658	47775	277813710	GATCTGTTAGGTTCGGC		9	4	EOPF1			28	SEF1					2	1	3	LOC_Os03g51830	('heat shock protein binding protein, putative, expressed',)	29680156	fl_cDNA	1	0	1	1	0	0	2	2	NOExpression
18764	55498	325527780	GATCGGACTCTGAATTC			4	SEF1									2	1	3	LOC_Os03g54200	('expressed protein',)	31028226	fl_cDNA	1	0	0	1	0	0	0	0	NOExpression
18784	56589	331319650	GATCCTTGCTAGCGTTC	5		4	EOPF1	5	11		EPAF1		9		EPAF1	3	1	3	LOC_Os03g53190	('histone H2A variant 3, putative, expressed',)	30466533	fl_cDNA	1	1	0	1	1	1	0	2	YESExpression
18824	59498	347457990	GATCTCATCTGAGACAG			4	SEF1									2	1	3	LOC_Os03g53350	('cytokinin-O-glucosyltransferase 1, putative',)	30560384		1	0	0	1	0	0	0	0	NOExpression
19001	74686	443137920	GATCAAATATGAACGGG			4	SEF1									1	1	3	LOC_Os03g55704	('expressed protein',)	31659879	EST	1	0	0	1	0	0	0	0	NOExpression
19043	77603	457670100	GATCGAGCCGCCGGTGG	5	58	4	BLPL	4		16	EOPF1	5	24	58	AHPL	1	1	3	LOC_Os03g55800	('cytochrome P450 74A1, chloroplast precursor, putative, expressed',)	31704581	fl_cDNA	1	1	1	1	1	0	2	3	YESExpression
19053	78235	459810350	GATCTGGCCTCGCTTGG	2	68	4	LPL						7	12	EOPF1	2	1	3	LOC_Os03g53250	('protein kinase domain containing protein, expressed',)	30499835	fl_cDNA	1	1	1	1	0	0	0	0	YESExpression
19084	80378	469111230	GATCTACGGTATTGATG			4	SEF1									1	1	3	LOC_Os03g53800	('periplasmic beta-glucosidase precursor, putative, expressed',)	30804847	fl_cDNA	1	0	0	1	0	0	0	0	NOExpression
19204	88231	509201370	GATCCGATGGTTAGAAT			4	SEF1									1	1	3	LOC_Os03g51270	('F-box domain containing protein, expressed',)	29279956	fl_cDNA	1	0	0	1	0	0	0	0	NOExpression
19259	92116	535754510	GATCTGCATTTCCATAT	34		4	EOPF1									1	1	3	LOC_Os03g51650	('expressed protein',)	29512058	fl_cDNA	1	1	0	1	0	0	0	0	NOExpression
19262	92586	540015110	GATCTCGCTTTTTCTAT	9		4	EOPF1									5	1	3	LOC_Os03g56280	('malate dehydrogenase, glyoxysomal precursor, putative, expressed',)	32027491	fl_cDNA	1	3	0	1	0	0	0	0	NOExpression
19313	97117	567059920	GATCAGATTAACCAGCT			4	SEF1									2	1	3	LOC_Os03g55920	('EMB2756, putative, expressed',)	31779632		1	0	0	1	0	0	0	0	NOExpression
19351	99394	577048420	GATCGGAGCAAGAATCT		5	4	EOPF1	17	1	3	LPL	1			EPAF1	3	1	3	LOC_Os03g54890	('60S ribosomal protein L13a, putative, expressed',)	31143987	fl_cDNA	1	0	2	1	1	1	1	3	YESExpression
19373	100950	585034300	GATCGCAACATGATTCT			4	SEF1									1	1	3	LOC_Os03g50480	('phosphoglucomutase, cytoplasmic 2, putative, expressed',)	28766329	fl_cDNA	1	0	0	1	0	0	0	0	NOExpression
19452	107135	619668250	GATCCGGTCGAGCATGT	3.5		4	EOPF1			10	SEF1		19		EPAF1	1	1	3	LOC_Os03g53020	('helix-loop-helix DNA-binding domain containing protein, expressed',)	30358392	fl_cDNA	1	2	0	3	0	0	2	2	YESExpression
19489	109652	629037710	GATCTGCTCCCTTTTGT		5	4	EOPF1					9			EPAF1	2	1	3	LOC_Os03g51550	('expressed protein',)	29440318	fl_cDNA	1	0	2	1	0	0	0	0	YESExpression
19572	114897	659801080	GATCATATGCATGTGTT		18	4	EOPF1	6			EPAF1					2	1	3	LOC_Os03g56190	('expressed protein',)	31958391	fl_cDNA	1	0	1	1	2	0	0	2	NOExpression
19658	48874	283782590	GATCTACGACAACATGC	22		3.5	EOPF1	3	5		EPAF1					1	1	3	LOC_Os03g55070	('UDP-glucose 6-dehydrogenase, putative, expressed',)	31256780	fl_cDNA	1	1	0	2	1	2	0	3	NOExpression
19701	47385	275672930	GATCCTTGACGGACGGC	26		3.33333	EOPF1	1		6	EOPF1	5		6	EOPF1	2	1	3	LOC_Os03g53210	('expressed protein',)	30470369		1	1	0	3	1	0	2	3	YESExpression
19705	92433	538666570	GATCCAGGAATTCCTAT	8.66667		3.33333	EOPF1		65		EPAF1		4		EPAF1	1	1	3	LOC_Os03g55970	('expressed protein',)	31800180	fl_cDNA	1	3	0	3	0	1	0	1	YESExpression
19723	4616	22379610	GATCCGAAGCGAGAGAA		4.5	3	EOPF1	3			EPAF1					1	1	3	LOC_Os03g51530	('expressed protein',)	29429880	fl_cDNA	1	0	2	1	1	0	0	1	NOExpression
20054	96657	565482560	GATCAAGGTGCTGTCCT	13		3	EOPF1	3		6	EOPF1			17	SEF1	3	1	3	LOC_Os03g50290	('14-3-3-like protein S94, putative, expressed',)	28616478	fl_cDNA	1	1	0	1	1	0	2	3	YESExpression
20074	102288	589634410	GATCCATTCCTGTAAGT			3	SEF1									3	1	3	LOC_Os03g56280	('malate dehydrogenase, glyoxysomal precursor, putative, expressed',)	32027034	fl_cDNA	1	0	0	2	0	0	0	0	NOExpression
20078	103699	598822580	GATCGACATGTGCACGT		3	3	EOPF1	5			EPAF1					2	1	3	LOC_Os03g55560	('MAPKKK5, putative, expressed',)	31551381	fl_cDNA	1	0	1	1	1	0	0	1	NOExpression
20083	104615	606469370	GATCCGCAGCGCCTCGT			3	SEF1	37	23	29.5	MPL					3	1	3	LOC_Os03g55800	('cytochrome P450 74A1, chloroplast precursor, putative, expressed',)	31704578	fl_cDNA	1	0	0	1	1	1	2	4	NOExpression
20095	107868	622818340	GATCGGGCAGCCGCTGT	29	4	3	BLPL									1	1	3	LOC_Os03g56280	('malate dehydrogenase, glyoxysomal precursor, putative, expressed',)	32028145	fl_cDNA	1	1	3	2	0	0	0	0	NOExpression
20139	11742	61562560	GATCAAGTTTGTCTCCA	2	2	2.5	AHPL	4			EPAF1					1	1	3	LOC_Os03g54200	('expressed protein',)	31029141	fl_cDNA	1	1	1	2	1	0	0	1	NOExpression
20140	12667	64493510	GATCTCATAGGCGAGCA			2.5	SEF1	57	4	23.5	LPL	19	15	52	AHPL	1	1	3	LOC_Os03g56060	('CSLC9 - cellulose synthase-like family C, expressed',)	31870065	EST	1	0	0	2	1	1	2	4	YESExpression
20182	87350	504421070	GATCTGTCTTGGCAAAT			2.5	SEF1		67		EPAF1		1		EPAF1	2	1	3	LOC_Os03g50430	('expressed protein',)	28726383	fl_cDNA	1	0	0	2	0	1	0	1	YESExpression
20242	4713	22747520	GATCAAATCCTGGAGAA			2	SEF1		41		EPAF1					3	1	3	LOC_Os03g52170	('4-hydroxy-3-methylbut-2-enyl diphosphate reductase, putative, expressed',)	29902699	fl_cDNA	1	0	0	1	0	1	0	1	NOExpression
20423	30085	164075480	GATCATTTTGCCGGTTA	2		2	EOPF1		46		EPAF1					2	1	3	LOC_Os03g49900	('protein binding protein, putative, expressed',)	28398218	fl_cDNA	1	1	0	1	0	1	0	1	NOExpression
20433	31768	175145160	GATCACCAAAACTGAAC			2	SEF1	1			EPAF1	16		6	EOPF1	3	1	3	LOC_Os03g56220	('expressed protein',)	31967230		1	0	0	1	1	0	0	1	YESExpression
20459	34775	200252030	GATCTATCTTAGCATAC	90	65	2	BLPL									2	1	3	LOC_Os03g55820	('thiol disulfide interchange protein txlA, putative, expressed',)	31717267	fl_cDNA	1	1	2	1	0	0	0	0	NOExpression
20509	41011	241017190	GATCTCCCTAATTTGCC		4	2	EOPF1									3	1	3	LOC_Os03g54200	('expressed protein',)	31028243		1	0	1	1	0	0	0	0	NOExpression
20642	59582	347983010	GATCCTCTGGTTGACAG		4	2	EOPF1						9	3	EOPF1	1	1	3	LOC_Os03g52040	('serine carboxypeptidase 1 precursor, putative, expressed',)	29811063	fl_cDNA	1	0	1	1	0	0	0	0	YESExpression
20735	72463	429081870	GATCTGCAGGTGGTAGG			2	SEF1			3	SEF1					6	1	3	LOC_Os03g56250	('wound and phytochrome signaling involved receptor like kinase, putative, expressed',)	31984019	fl_cDNA	1	0	0	1	0	0	2	2	NOExpression
20745	73399	435916610	GATCCTGTTCGACGCGG	14		2	EOPF1									1	1	3	LOC_Os03g53110	('metal ion transporter, putative, expressed',)	30409106	fl_cDNA	1	1	0	1	0	0	0	0	NOExpression
20825	84702	493571330	GATCCTACCAGACATTG		4	2	EOPF1									2	1	3	LOC_Os03g55550	('helix-loop-helix DNA-binding domain containing protein',)	31550924		1	0	1	1	0	0	0	0	NOExpression
20848	87821	507087630	GATCTGCACAATCCAAT	2.5	2	2	MPL	15	64.5		EPAF1	18			EPAF1	1	1	3	LOC_Os03g50560	('RNA recognition motif containing protein, putative, expressed',)	28818618	fl_cDNA	1	2	1	2	2	2	0	4	YESExpression
20863	89990	521337560	GATCATTCTTTCTGCAT	5	16	2	BLPL	39			EPAF1			3	SEF1	2	1	3	LOC_Os03g51250	('adenylyl cyclase-associated protein 1, putative, expressed',)	29266516	EST	1	1	1	1	1	0	0	1	YESExpression
20927	100768	584194320	GATCAGGTAGGCTGTCT			2	SEF1	28		4.5	EOPF1		7		EPAF1	1	1	3	LOC_Os03g53170	('methyltransferase small domain, putative, expressed',)	30454636	EST	1	0	0	1	1	0	2	3	YESExpression
20943	103031	593812490	GATCCAAAGCCAGGAGT			2	SEF1	4	56	9	LPL			15	SEF1	2	1	3	LOC_Os03g50150	('disease resistance protein, putative, expressed',)	28552795	EST	1	0	0	1	1	1	2	4	YESExpression
21026	113071	649655970	GATCCTCTTGACTTCTT		22	2	EOPF1		49		EPAF1					2	1	3	LOC_Os03g55150	('eukaryotic translation initiation factor 5A-2, putative, expressed',)	31329763	EST	1	0	2	1	0	1	0	1	NOExpression
21032	114501	658044210	GATCCCAGAGCAATGTT	24	21	2	BLPL	2			EPAF1					2	1	3	LOC_Os03g53590	('expressed protein',)	30677310	fl_cDNA	1	1	1	1	1	0	0	1	NOExpression
21076	66830	398234040	GATCATGAAGGGTTCCG	8		1.5	EOPF1	5			EPAF1					1	1	3	LOC_Os03g53150	('OsIAA13 - Auxin-responsive Aux/IAA gene family member, expressed',)	30431577	fl_cDNA	1	1	0	2	1	0	0	1	NOExpression
21113	7239	41442150	GATCTCCCATTATTTAA		18	1	EOPF1									3	1	3	LOC_Os03g54160	('MADS-box transcription factor 14, putative, expressed',)	30981971	fl_cDNA	1	0	1	1	0	0	0	0	NOExpression
21152	20017	97435240	GATCACGGATGGACCGA			1	SEF1			1.5	SEF1			16	SEF1	3	1	3	LOC_Os03g53250	('protein kinase domain containing protein, expressed',)	30499478		1	0	0	1	0	0	2	2	YESExpression
21221	40623	239467240	GATCACGTCCGCCTGCC			1	SEF1	16	27	35	AHPL	13	3	49	AHPL	3	1	3	LOC_Os03g55120	('blue copper protein precursor, putative, expressed',)	31298944	fl_cDNA	1	0	0	1	1	1	2	4	YESExpression
21248	51694	293989990	GATCTCCTTCCGAAATC	15.5	78	1	BLPL	6			EPAF1	59		3	EOPF1	2	1	3	LOC_Os03g55570	('SWIB/MDM2 domain containing protein, expressed',)	31568996	EST	1	2	1	1	2	0	0	2	YESExpression
21287	63993	378614060	GATCGTCAAGTGCAACG			1	SEF1	22			EPAF1					1	1	3	LOC_Os03g53360	('transferase, putative, expressed',)	30566129	EST	1	0	0	1	1	0	0	1	NOExpression
21296	66625	396878640	GATCAGTGGCCGCTCCG	16		1	EOPF1	3			EPAF1		43		EPAF1	1	1	3	LOC_Os03g53600	('expressed protein',)	30690102	fl_cDNA	1	1	0	1	1	0	0	1	YESExpression
21351	80782	471975520	GATCAATCCTGAAACTG	3		1	EOPF1		60		EPAF1					1	1	3	LOC_Os03g55704	('expressed protein',)	31659945	EST	1	2	0	1	0	1	0	1	NOExpression
21352	81019	473359690	GATCCAGAGGACGACTG			1	SEF1		6		EPAF1					1	1	3	LOC_Os03g52720	('magnesium-dependent phosphatase 1, putative, expressed',)	30175794	fl_cDNA	1	0	0	1	0	1	0	1	NOExpression
21444	105565	611890690	GATCCTATTGGGCCGGT			1	SEF1	24			EPAF1		3		EPAF1	2	1	3	LOC_Os03g53950	('strictosidine synthase precursor, putative, expressed',)	30877671	fl_cDNA	1	0	0	1	1	0	0	1	YESExpression
21474	114829	659497140	GATCGACAAACCGTGTT			1	SEF1	22			EPAF1					2	1	3	LOC_Os03g50330	('serine/threonine-protein kinase ssp1, putative, expressed',)	28658327	fl_cDNA	1	0	0	1	1	0	0	1	NOExpression
21518	234	825510	GATCTCTCGAACCAAAA											27	SEF1	1	1	3	LOC_Os03g52780	('expressed protein',)	30209850	EST	1	0	0	0	0	0	0	0	YESExpression
21679	1217	5218900	GATCGAGGGCTTTCAAA	9			EPAF1									3	1	3	LOC_Os03g52840	('serine hydroxymethyltransferase, mitochondrial precursor, putative, expressed',)	30254786		1	1	0	0	0	0	0	0	NOExpression
21691	1299	5461140	GATCGAACCCCCAGAAA		9		EPAF1									3	1	3	LOC_Os03g55730	('seven transmembrane domain protein, putative, expressed',)	31665158		1	0	1	0	0	0	0	0	NOExpression
21718	1452	6566590	GATCTACACCAAGGAAA						20		EPAF1					1	1	3	LOC_Os03g53630	('DNA binding protein, putative, expressed',)	30699668	fl_cDNA	1	0	0	0	0	1	0	1	NOExpression
21765	1730	7661390	GATCTGTGAATGTGAAA		10		EPAF1	13		20.5	EOPF1					1	1	3	LOC_Os03g52150	('metalloendopeptidase, putative, expressed',)	29895484	fl_cDNA	1	0	2	0	1	0	2	3	NOExpression
21830	2221	11048440	GATCATATTGCTAACAA	14.5			EPAF1			3	SEF1	37			EPAF1	2	1	3	LOC_Os03g52340	('endoplasmic oxidoreductin-1 precursor, putative, expressed',)	30012933	EST	1	2	0	0	0	0	1	1	YESExpression
21924	2752	13773720	GATCATCCACAACCCAA					32			EPAF1					1	1	3	LOC_Os03g52210	('retrotransposon protein, putative, unclassified',)	29923507		1	0	0	0	1	0	0	1	NOExpression
21973	2919	14894810	GATCCGACGGTGGCCAA							4	SEF1					1	1	3	LOC_Os03g53270	('stem-specific protein TSJT1, putative, expressed',)	30513999	EST	1	0	0	0	0	0	1	1	NOExpression
22009	3078	21046230	GATCTTGACTCAAAGAA						15		EPAF1	12			EPAF1	2	1	3	LOC_Os03g50810	('receptor protein kinase TMK1 precursor, putative, expressed',)	28965421	fl_cDNA	1	0	0	0	0	1	0	1	YESExpression
22116	3598	18032990	GATCTAGAACAGTGCAA					4		13	EOPF1		4	14	EOPF1	3	1	3	LOC_Os03g55070	('UDP-glucose 6-dehydrogenase, putative, expressed',)	31257175		1	0	0	0	1	0	1	2	YESExpression
22351	4967	24752680	GATCACAACCATCCGAA						4		EPAF1					1	1	3	LOC_Os03g55640	('peptidase/ serine-type peptidase, putative, expressed',)	31623450	fl_cDNA	1	0	0	0	0	1	0	1	NOExpression
22378	5096	26255540	GATCGACAAACAAGGAA	2			EPAF1		7		EPAF1					2	1	3	LOC_Os03g52720	('magnesium-dependent phosphatase 1, putative, expressed',)	30174850	fl_cDNA	1	1	0	0	0	1	0	1	NOExpression
22381	5104	26283810	GATCCTCATGCAAGGAA	21			EPAF1									1	1	3	LOC_Os03g51520	('fip1 motif family protein, expressed',)	29425377	EST	1	1	0	0	0	0	0	0	NOExpression
22520	5836	29765410	GATCCTCATGGCCTGAA									17	1		EPAF1	5	1	3	LOC_Os03g55240	('cytochrome P450 81E1, putative, expressed',)	31380675	fl_cDNA	1	0	0	0	0	0	0	0	YESExpression
22533	5904	30096050	GATCCCACATGTCTGAA		20		EPAF1									2	1	3	LOC_Os03g54063	('expressed protein',)	30945982		1	0	1	0	0	0	0	0	NOExpression
22557	6068	30709560	GATCATGTTGCTGTGAA									17			EPAF1	1	1	3	LOC_Os03g56270	('receptor protein kinase CLAVATA1 precursor, putative, expressed',)	32019841	fl_cDNA	1	0	0	0	0	0	0	0	YESExpression
22684	6861	38008050	GATCCCGTGTTTCGTAA	3			EPAF1	23			EPAF1					1	1	3	LOC_Os03g55320	('catalytic/ protein phosphatase type 2C, putative, expressed',)	31412042	fl_cDNA	1	1	0	0	1	0	0	1	NOExpression
22716	7068	39546780	GATCGCTTTCCCATTAA		36		EPAF1	2			EPAF1		7		EPAF1	1	1	3	LOC_Os03g52970	('deoxyhypusine synthase, putative, expressed',)	30335867	fl_cDNA	1	0	1	0	1	0	0	1	YESExpression
22731	7164	40644720	GATCAGCTACAAGTTAA						9		EPAF1					1	1	3	LOC_Os03g52170	('4-hydroxy-3-methylbut-2-enyl diphosphate reductase, putative, expressed',)	29902080	fl_cDNA	1	0	0	0	0	1	0	1	NOExpression
22735	7202	41121810	GATCCCTATTTGGTTAA						50		EPAF1					3	1	3	LOC_Os03g50230	('protein kinase-like protein, putative, expressed',)	28587604		1	0	0	0	0	1	0	1	NOExpression
22739	7217	41210240	GATCAAATCAGTGTTAA	3			EPAF1		8		EPAF1					2	1	3	LOC_Os03g49960	('expressed protein',)	28423674	fl_cDNA	1	1	0	0	0	1	0	1	NOExpression
22879	8003	44605610	GATCCACAAACAACACA	5			EPAF1									2	1	3	LOC_Os03g56160	('lectin-like receptor kinase 7, putative, expressed',)	31948919		1	1	0	0	0	0	0	0	NOExpression
22961	8363	46338840	GATCATCACCTGGCACA		77		EPAF1									3	1	3	LOC_Os03g50320	('phosphatidylinositol 4-kinase PI4K, putative, expressed',)	28641815	fl_cDNA	1	0	1	0	0	0	0	0	NOExpression
22981	8468	46798400	GATCAAGGAGGCTCACA					3			EPAF1			6	SEF1	1	1	3	LOC_Os03g56540	('mitochondrial import inner membrane translocase subunit TIM14, putative, expressed',)	32149483	fl_cDNA	1	0	0	0	1	0	0	1	YESExpression
23057	8873	48864610	GATCCTTGTTAGGGACA					4			EPAF1					3	1	3	LOC_Os03g53050	('WRKY transcription factor 21, putative, expressed',)	30373558	fl_cDNA	1	0	0	0	1	0	0	1	NOExpression
23118	9228	50608440	GATCATGTAGTACTACA	2.5			EPAF1	34			EPAF1					2	1	3	LOC_Os03g53800	('periplasmic beta-glucosidase precursor, putative, expressed',)	30807553	fl_cDNA	1	2	0	0	1	0	0	1	NOExpression
23134	9335	51128520	GATCACCAACAAGTACA	36			EPAF1									3	1	3	LOC_Os03g55590	('DNA binding protein, putative, expressed',)	31584342	fl_cDNA	1	1	0	0	0	0	0	0	NOExpression
23135	9338	51129410	GATCCTGCACAAGTACA	17			EPAF1									1	1	3	LOC_Os03g51430	('expressed protein',)	29375489	fl_cDNA	1	1	0	0	0	0	0	0	NOExpression
23184	9591	52420350	GATCTATGATTTTTACA					6			EPAF1					2	1	3	LOC_Os03g50870	('expressed protein',)	29016560	fl_cDNA	1	0	0	0	1	0	0	1	NOExpression
23417	10657	57343540	GATCGACTTTTCTCCCA	7			EPAF1									3	1	3	LOC_Os03g53770	('RNA-binding region RNP-1, putative, expressed',)	30779359		1	1	0	0	0	0	0	0	NOExpression
23453	10802	58125610	GATCCACCCATGAGCCA						6	2	EOPF1	1	3	22	AHPL	5	1	3	LOC_Os03g52300	('conserved hypothetical protein',)	29986562		1	0	0	0	0	2	1	3	YESExpression
23533	11099	59200300	GATCGTCACCCCGGCCA							4	SEF1					1	1	3	LOC_Os03g52670	('FIP1, putative, expressed',)	30150554	fl_cDNA	1	0	0	0	0	0	2	2	NOExpression
23574	11235	59723740	GATCGCCGCAGATGCCA										20		EPAF1	1	1	3	LOC_Os03g55830	('transposon protein, putative, Mutator sub-class, expressed',)	31726097	fl_cDNA	1	0	0	0	0	0	0	0	YESExpression
23629	11491	60816400	GATCAGGCATATATCCA		5		EPAF1									5	1	3	LOC_Os03g52594	('CCR4-NOT transcription complex subunit 2, putative, expressed',)	30118366	EST	1	0	1	0	0	0	0	0	NOExpression
23630	11496	60844600	GATCATGCTCCTATCCA	5			EPAF1									3	1	3	LOC_Os03g56310	('cytosolic purine 5-nucleotidase, putative, expressed',)	32036022		1	1	0	0	0	0	0	0	NOExpression
23710	11847	61951630	GATCTGCTTCAGGTCCA										21	11	EOPF1	3	1	3	LOC_Os03g51690	('homeobox protein OSH1, putative, expressed',)	29547445	fl_cDNA	1	0	0	0	0	0	0	0	YESExpression
23760	12071	62827990	GATCTTGAGTCTTTCCA									146	4	62	LPL	2	1	3	LOC_Os03g55290	('gibberellin-regulated protein 2 precursor, putative, expressed',)	31403951		1	0	0	0	0	0	0	0	YESExpression
23838	12451	63919810	GATCCTGGAGAGCAGCA									4			EPAF1	1	1	3	LOC_Os03g56050	('ANT-like protein, putative, expressed',)	31863905	EST	1	0	0	0	0	0	0	0	YESExpression
23849	12488	64000940	GATCGTCCAGGGCAGCA					4		10.5	EOPF1		10		EPAF1	1	1	3	LOC_Os03g55220	('helix-loop-helix DNA-binding, putative, expressed',)	31365250	fl_cDNA	1	0	0	0	1	0	2	3	YESExpression
23916	12807	64842420	GATCGACACATTGAGCA						55		EPAF1					5	1	3	LOC_Os03g56410	('expressed protein',)	32093541	EST	1	0	0	0	0	1	0	1	NOExpression
23949	12988	66351230	GATCTATCGTTACCGCA		8		EPAF1									3	1	3	LOC_Os03g54770	('cleavage stimulation factor, 50 kDa subunit, putative, expressed',)	31078388	EST	1	0	1	0	0	0	0	0	NOExpression
24004	13257	68366120	GATCACAGCACCAGGCA						10	1	EOPF1					3	1	3	LOC_Os03g55850	('cold acclimation protein COR413-PM1, putative, expressed',)	31731623	fl_cDNA	1	0	0	0	0	1	1	2	NOExpression
24084	13581	69618530	GATCCTTGGGTAGGGCA					3		3.5	EOPF1	7			EPAF1	3	1	3	LOC_Os03g51600	('tubulin alpha-3 chain, putative, expressed',)	29478738	fl_cDNA	1	0	0	0	1	0	2	3	YESExpression
24128	13743	70246520	GATCATAAAATATGGCA	27			EPAF1									5	1	3	LOC_Os03g56250	('wound and phytochrome signaling involved receptor like kinase, putative, expressed',)	31984022	fl_cDNA	1	1	0	0	0	0	0	0	NOExpression
24222	14226	71889930	GATCCAAAGATGCTGCA	105	3		EPAF1									1	1	3	LOC_Os03g52760	('carbohydrate kinase, PfkB, putative, expressed',)	30196685	EST	1	1	1	0	0	0	0	0	NOExpression
24249	14332	72166640	GATCAGCAGTCAGTGCA							13	SEF1					3	1	3	LOC_Os03g51380	('expressed protein',)	29349357	fl_cDNA	1	0	0	0	0	0	2	2	NOExpression
24484	15683	77804360	GATCACCCAGTGGCTCA					10			EPAF1					1	1	3	LOC_Os03g54770	('cleavage stimulation factor, 50 kDa subunit, putative, expressed',)	31077362	EST	1	0	0	0	1	0	0	1	NOExpression
24522	15876	78504820	GATCGATTCGATTCTCA	9	5		EPAF1	37.5	58	12	BLPL	79		31	EOPF1	2	1	3	LOC_Os03g55070	('UDP-glucose 6-dehydrogenase, putative, expressed',)	31256951	fl_cDNA	1	1	1	0	2	2	2	6	YESExpression
24557	16057	79476120	GATCATCCCCACCGTCA	56			EPAF1									3	1	3	LOC_Os03g56410	('expressed protein',)	32092971	EST	1	1	0	0	0	0	0	0	NOExpression
24611	16323	80697820	GATCGCCGGAGATGTCA		4		EPAF1									1	1	3	LOC_Os03g52000	('BSD domain containing protein, expressed',)	29793787	EST	1	0	1	0	0	0	0	0	NOExpression
24760	17168	83378750	GATCTACTCGTATTTCA		20		EPAF1	123			EPAF1					1	1	3	LOC_Os03g55330	('arginine N-methyltransferase 2, putative, expressed',)	31415873	fl_cDNA	1	0	1	0	1	0	0	1	NOExpression
24833	17649	85047920	GATCAGCTCCATCAAGA							11.5	SEF1	1			EPAF1	3	1	3	LOC_Os03g50810	('receptor protein kinase TMK1 precursor, putative, expressed',)	28966040	fl_cDNA	1	0	0	0	0	0	2	2	YESExpression
24839	17681	85169980	GATCGCAGCCTTCAAGA	15			EPAF1	54			EPAF1					1	1	3	LOC_Os03g51380	('expressed protein',)	29351584	fl_cDNA	1	1	0	0	1	0	0	1	NOExpression
24843	17704	85207380	GATCGAGAACAAGAAGA		18		EPAF1									1	1	3	LOC_Os03g53020	('helix-loop-helix DNA-binding domain containing protein, expressed',)	30357266	fl_cDNA	1	0	1	0	0	0	0	0	NOExpression
24848	17742	85243130	GATCCGCAGACAGAAGA		31		EPAF1		8		EPAF1					1	1	3	LOC_Os03g52780	('expressed protein',)	30211233	EST	1	0	1	0	0	2	0	2	NOExpression
24887	17955	85689030	GATCTCACAAATGAAGA						38.5		EPAF1					1	1	3	LOC_Os03g53960	('transcriptional adaptor, putative, expressed',)	30888083	fl_cDNA	1	0	0	0	0	2	0	2	NOExpression
24931	18249	87327630	GATCTGCCAAACCCAGA	2			EPAF1						5		EPAF1	2	1	3	LOC_Os03g55570	('SWIB/MDM2 domain containing protein, expressed',)	31568892	EST	1	1	0	0	0	0	0	0	YESExpression
25001	18570	88636850	GATCCCATTTTATCAGA	15			EPAF1									5	1	3	LOC_Os03g56370	('O-methyltransferase, putative, expressed',)	32077743	EST	1	2	0	0	0	0	0	0	NOExpression
25019	18677	89098910	GATCTAACACTTTCAGA		6		EPAF1		15		EPAF1			2	SEF1	2	1	3	LOC_Os03g50570	('expressed protein',)	28830289	EST	1	0	1	0	0	1	0	1	YESExpression
25142	19239	91447880	GATCACCTCGAGTGAGA	6			EPAF1									1	1	3	LOC_Os03g55100	('cyclic nucleotide-gated ion channel 2, putative, expressed',)	31289506	fl_cDNA	1	1	0	0	0	0	0	0	NOExpression
25155	19320	92124270	GATCTGAAGACGATAGA					8			EPAF1					2	1	3	LOC_Os03g55320	('catalytic/ protein phosphatase type 2C, putative, expressed',)	31411664	fl_cDNA	1	0	0	0	1	0	0	1	NOExpression
25165	19374	92712510	GATCTACTTCTCCTAGA						16	1	EOPF1					1	1	3	LOC_Os03g52770	('expressed protein',)	30207130	EST	1	0	0	0	0	1	2	3	NOExpression
25253	19746	95793700	GATCGGGCTGGAGACGA											33	SEF1	3	1	3	LOC_Os03g55350	('subtilisin-like protease precursor, putative, expressed',)	31427265	fl_cDNA	1	0	0	0	0	0	0	0	YESExpression
25277	19839	96036210	GATCCCGAGGAGGACGA						14		EPAF1					1	1	3	LOC_Os03g56490	('DNA topoisomerase IV subunit A, putative',)	32130526		1	0	0	0	0	1	0	1	NOExpression
25280	19849	96077650	GATCCCCCGGCGGACGA	2	10		EPAF1									1	1	3	LOC_Os03g52450	('GATA transcription factor 25, putative, expressed',)	30049587	EST	1	1	1	0	0	0	0	0	NOExpression
25335	20081	98155250	GATCCCGTCCATCCCGA									27		8	EOPF1	1	1	3	LOC_Os03g55530	('HLS1, putative, expressed',)	31538013	EST	1	0	0	0	0	0	0	0	YESExpression
25389	20299	99862080	GATCAAGGAAGCAGCGA	9.5			EPAF1		12		EPAF1					1	1	3	LOC_Os03g50290	('14-3-3-like protein S94, putative, expressed',)	28616656	fl_cDNA	1	2	0	0	0	1	0	1	NOExpression
25405	20361	100459910	GATCTCGAGGACCGCGA	17			EPAF1									1	1	3	LOC_Os03g55560	('MAPKKK5, putative, expressed',)	31557915	fl_cDNA	1	1	0	0	0	0	0	0	NOExpression
25426	20486	101159840	GATCAACGTGCCGGCGA							17.5	SEF1					1	1	3	LOC_Os03g50960	('cortical cell-delineating protein precursor, putative, expressed',)	29061174	EST	1	0	0	0	0	0	2	2	NOExpression
25510	20852	103697590	GATCTTCTGGTAGTCGA							5.5	SEF1					3	1	3	LOC_Os03g55070	('UDP-glucose 6-dehydrogenase, putative, expressed',)	31256783	fl_cDNA	1	0	0	0	0	0	2	2	NOExpression
25571	21167	105210070	GATCTTGGCGAGAAGGA					10	2		EPAF1					1	1	3	LOC_Os03g51760	('F-box domain containing protein, expressed',)	29637371	fl_cDNA	1	0	0	0	1	1	0	2	NOExpression
25583	21276	105588490	GATCCAAGCTCACAGGA		8		EPAF1	24			EPAF1					1	1	3	LOC_Os03g52750	('cyclin-H, putative, expressed',)	30190723	fl_cDNA	1	0	1	0	1	0	0	1	NOExpression
25592	21329	105765120	GATCAAAGGAGCCAGGA									20			EPAF1	3	1	3	LOC_Os03g53210	('expressed protein',)	30470366		1	0	0	0	0	0	0	0	YESExpression
25603	21364	105864600	GATCATCCCGAGCAGGA					31			EPAF1					5	1	3	LOC_Os03g50180	('retrotransposon protein, putative, unclassified',)	28571580		1	0	0	0	1	0	0	1	NOExpression
25654	21671	106607460	GATCGGAGTGGGGAGGA						80		EPAF1					1	1	3	LOC_Os03g55320	('catalytic/ protein phosphatase type 2C, putative, expressed',)	31413616	fl_cDNA	1	0	0	0	0	1	0	1	NOExpression
25721	22007	108855910	GATCTCCTCGCAGCGGA							13.5	SEF1					3	1	3	LOC_Os03g54890	('60S ribosomal protein L13a, putative, expressed',)	31142487	fl_cDNA	1	0	0	0	0	0	2	2	NOExpression
25723	22016	108893250	GATCCTGCAGGAGCGGA									22			EPAF1	1	1	3	LOC_Os03g50420	('expressed protein',)	28719884	fl_cDNA	1	0	0	0	0	0	0	0	YESExpression
25849	22564	112128920	GATCATCCAGCATGGGA						16		EPAF1		6		EPAF1	1	1	3	LOC_Os03g50220	('homologous pairing protein meu13, putative, expressed',)	28582761	fl_cDNA	1	0	0	0	0	1	0	1	YESExpression
25903	22843	113211890	GATCCCGCTTTGATGGA		4		EPAF1	9			EPAF1					3	1	3	LOC_Os03g50530	('3-deoxy-D-arabino-heptulosonate 7-phosphate, putative, expressed',)	28801336	EST	1	0	1	0	1	0	0	1	NOExpression
25947	23047	113950530	GATCCTGTTTCTCTGGA	2			EPAF1	6	25		EPAF1	4			EPAF1	1	1	3	LOC_Os03g51220	('SWI/SNF-related matrix-associated actin-dependent regulator of chromatin subfamily C member, putative, expressed',)	29251048	fl_cDNA	1	1	0	0	1	1	0	2	YESExpression
25997	23210	114467630	GATCTGGTCGGGGTGGA										8		EPAF1	1	1	3	LOC_Os03g51520	('fip1 motif family protein, expressed',)	29425777	EST	1	0	0	0	0	0	0	0	YESExpression
26016	23290	114658960	GATCAGGGACTTGTGGA	6	19		EPAF1	10			EPAF1			9	SEF1	3	1	3	LOC_Os03g53190	('histone H2A variant 3, putative, expressed',)	30466661	fl_cDNA	1	1	3	0	1	0	0	1	YESExpression
26035	23401	115080710	GATCTCGCCGCGTTGGA					9	1	15.5	AHPL	5	4	17	AHPL	1	1	3	LOC_Os03g51600	('tubulin alpha-3 chain, putative, expressed',)	29479213	fl_cDNA	1	0	0	0	2	1	2	5	YESExpression
26104	23827	116732850	GATCCCATGTCAGATGA					4			EPAF1					1	1	3	LOC_Os03g51520	('fip1 motif family protein, expressed',)	29427336	EST	1	0	0	0	1	0	0	1	NOExpression
26112	23883	116823710	GATCTAACGAACGATGA		19		EPAF1					1			EPAF1	3	1	3	LOC_Os03g50210	('expressed protein',)	28582362	fl_cDNA	1	0	1	0	0	0	0	0	YESExpression
26180	24233	118035950	GATCTGATTGCAACTGA						4		EPAF1					6	1	3	LOC_Os03g54050	('circumsporozoite protein precursor, putative, expressed',)	30940805	EST	1	0	0	0	0	1	0	1	NOExpression
26234	24509	119301210	GATCCGAAGGAAGCTGA					63			EPAF1					3	1	3	LOC_Os03g53280	('beige/BEACH domain containing protein, expressed',)	30515936	EST	1	0	0	0	1	0	0	1	NOExpression
26423	25421	122795440	GATCAGTTGTCCTGTGA		27		EPAF1					4	3		EPAF1	2	1	3	LOC_Os03g54910	('glucan endo-1,3-beta-glucosidase 3 precursor, putative, expressed',)	31155439	fl_cDNA	1	0	1	0	0	0	0	0	YESExpression
26444	25528	123283830	GATCTTTGCTCAATTGA									27			EPAF1	3	1	3	LOC_Os03g55120	('blue copper protein precursor, putative, expressed',)	31298496		1	0	0	0	0	0	0	0	YESExpression
26446	25545	123341890	GATCCTGCACTAATTGA						7		EPAF1					1	1	3	LOC_Os03g51220	('SWI/SNF-related matrix-associated actin-dependent regulator of chromatin subfamily C member, putative, expressed',)	29248756		1	0	0	0	0	1	0	1	NOExpression
26454	25575	123453790	GATCTAGAAAGCATTGA										1	4	EOPF1	1	1	3	LOC_Os03g54084	('phytochrome C, putative, expressed',)	30958394	fl_cDNA	1	0	0	0	0	0	0	0	YESExpression
26552	26085	125132210	GATCCCATTTGTGTTGA					29			EPAF1					5	1	3	LOC_Os03g55330	('arginine N-methyltransferase 2, putative, expressed',)	31416098	fl_cDNA	1	0	0	0	1	0	0	1	NOExpression
26630	26502	127609430	GATCTTGCTCTGGAATA	9			EPAF1	9	1		EPAF1	1			EPAF1	3	1	3	LOC_Os03g52660	('ATP synthase F1, delta subunit family protein, expressed',)	30149567	fl_cDNA	1	1	0	0	1	1	0	2	YESExpression
26685	26829	130972330	GATCCACACGCTTCATA						44		EPAF1					3	1	3	LOC_Os03g53590	('expressed protein',)	30677693	fl_cDNA	1	0	0	0	0	1	0	1	NOExpression
26723	27023	133233870	GATCTGTCATACTGATA						1		EPAF1		45		EPAF1	3	1	3	LOC_Os03g52630	('endo-1,4-beta-glucanase Cel1, putative, expressed',)	30132451		1	0	0	0	0	1	0	1	YESExpression
26738	27087	133646750	GATCTAATCTGTTGATA					4	11		EPAF1					1	1	3	LOC_Os03g56380	('ankyrin-like protein, putative, expressed',)	32085149	fl_cDNA	1	0	0	0	1	1	0	2	NOExpression
26836	27655	140595510	GATCTTCAAGAGGCCTA	29			EPAF1									3	1	3	LOC_Os03g50150	('disease resistance protein, putative, expressed',)	28550512	EST	1	1	0	0	0	0	0	0	NOExpression
26886	27916	143306230	GATCTTTTGGGGGGCTA					22	20	39.5	AHPL	10	14		EPAF1	2	1	3	LOC_Os03g55220	('helix-loop-helix DNA-binding, putative, expressed',)	31365346	fl_cDNA	1	0	0	0	1	1	2	4	YESExpression
26936	28180	145517520	GATCAGATGGAAGTCTA						1		EPAF1			8	SEF1	1	1	3	LOC_Os03g51550	('expressed protein',)	29440086	fl_cDNA	1	0	0	0	0	1	0	1	YESExpression
26972	28336	147114960	GATCAGATGGTCAAGTA						11		EPAF1					2	1	3	LOC_Os03g53520	('expressed protein',)	30644906	fl_cDNA	1	0	0	0	0	1	0	1	NOExpression
27049	28738	152056200	GATCACTTACAAAGGTA	11.5	12.5		EPAF1		23		EPAF1					2	1	3	LOC_Os03g56160	('lectin-like receptor kinase 7, putative, expressed',)	31949124		1	2	2	0	0	1	0	1	NOExpression
27082	28919	154378080	GATCAATTTTAGTGGTA	5			EPAF1									2	1	3	LOC_Os03g55820	('thiol disulfide interchange protein txlA, putative, expressed',)	31717978	fl_cDNA	1	1	0	0	0	0	0	0	NOExpression
27115	29087	155338750	GATCTATATCAACTGTA					21			EPAF1					2	1	3	LOC_Os03g52090	('calcium-transporting ATPase 3, endoplasmic reticulum-type, putative, expressed',)	29840233	EST	1	0	0	0	1	0	0	1	NOExpression
27215	29584	158526240	GATCAACCACGTCATTA	45			EPAF1									2	1	3	LOC_Os03g54130	('cysteine protease 1 precursor, putative, expressed',)	30975285	EST	1	1	0	0	0	0	0	0	NOExpression
27267	29853	161515860	GATCGAGAACTCGCTTA	2			EPAF1		19		EPAF1					5	1	3	LOC_Os03g55550	('helix-loop-helix DNA-binding domain containing protein',)	31548235		1	1	0	0	0	1	0	1	NOExpression
27423	30780	169048160	GATCAATCGATTCAAAC		4		EPAF1		10	4	EOPF1					2	1	3	LOC_Os03g53520	('expressed protein',)	30644829	fl_cDNA	1	0	1	0	0	1	1	2	NOExpression
27549	31519	173198890	GATCCACTTCACAGAAC		4		EPAF1									3	1	3	LOC_Os03g53910	('tetratricopeptide repeat domain 4, putative, expressed',)	30854895	EST	1	0	1	0	0	0	0	0	NOExpression
27573	31673	174657290	GATCCAAGCAAGGGAAC					2		1	EOPF1	9			EPAF1	2	1	3	LOC_Os03g50420	('expressed protein',)	28721138	fl_cDNA	1	0	0	0	1	0	1	2	YESExpression
27601	31774	175203680	GATCAATTGCCCTGAAC	5			EPAF1									2	1	3	LOC_Os03g56234	('TKI1, putative, expressed',)	31973942	EST	1	1	0	0	0	0	0	0	NOExpression
27717	32574	182449550	GATCTGCCCCGCGCCAC	13			EPAF1	13.5			EPAF1					3	1	3	LOC_Os03g51610	('inositol-tetrakisphosphate 1-kinase 3, putative, expressed',)	29493122		1	2	0	0	2	0	0	2	NOExpression
27762	32856	184217790	GATCTACAAGCACGCAC	20			EPAF1									3	1	3	LOC_Os03g56320	('expressed protein',)	32048557		1	1	0	0	0	0	0	0	NOExpression
27776	32917	184872590	GATCTGCTTCCAGGCAC										2	8	EOPF1	1	1	3	LOC_Os03g54750	('COBRA-like protein 4 precursor, putative, expressed',)	31064371	EST	1	0	0	0	0	0	0	0	YESExpression
27807	33051	185807670	GATCTTCACCAGTGCAC	20			EPAF1									3	1	3	LOC_Os03g55930	('30S ribosomal protein S9, chloroplast precursor, putative, expressed',)	31784709	fl_cDNA	1	2	0	0	0	0	0	0	NOExpression
27820	33102	186086380	GATCGTTTCATTTGCAC						4		EPAF1		2		EPAF1	2	1	3	LOC_Os03g50960	('cortical cell-delineating protein precursor, putative, expressed',)	29061538	EST	1	0	0	0	0	1	0	1	YESExpression
27887	33489	188735730	GATCCCGTATTTTTCAC		5.5		EPAF1	39.5	4	1.5	BLPL	4		17	EOPF1	2	1	3	LOC_Os03g51740	('1-aminocyclopropane-1-carboxylate synthase 1, putative, expressed',)	29611345	fl_cDNA	1	0	2	0	2	1	2	5	YESExpression
27899	33552	189153920	GATCAAACAAGGAAGAC						4		EPAF1	7			EPAF1	1	1	3	LOC_Os03g54091	('meiotic recombination protein SPO11, putative, expressed',)	30964118	fl_cDNA	1	0	0	0	0	1	0	1	YESExpression
27924	33710	190482790	GATCTCCCTCGGGAGAC									20			EPAF1	1	1	3	LOC_Os03g55760	('myb-like DNA-binding domain, SHAQKYF class family protein, expressed',)	31694032	fl_cDNA	1	0	0	0	0	0	0	0	YESExpression
27966	33926	193068520	GATCACGCCGCGGCGAC	18.5			EPAF1			4	SEF1					3	1	3	LOC_Os03g49990	('DELLA protein SLR1, putative, expressed',)	28463923		1	2	0	0	0	0	2	2	NOExpression
27969	33933	193092120	GATCATCGGAGGGCGAC										15		EPAF1	1	1	3	LOC_Os03g56060	('CSLC9 - cellulose synthase-like family C, expressed',)	31870331	EST	1	0	0	0	0	0	0	0	YESExpression
28018	34167	195641340	GATCGCGCGCAGGGGAC	4			EPAF1	9			EPAF1	10			EPAF1	2	1	3	LOC_Os03g52700	('expressed protein',)	30166217	fl_cDNA	1	1	0	0	1	0	0	1	YESExpression
28024	34218	196085840	GATCAGAAACTATGGAC									4			EPAF1	7	1	3	LOC_Os03g55090	('alpha-1,4 glucan phosphorylase, L isozyme, chloroplast precursor, putative, expressed',)	31272056			0	0	0	0	0	0	0	YESExpression
28078	34497	198334200	GATCATACGAGGGTGAC							7	SEF1					1	1	3	LOC_Os03g55180	('expressed protein',)	31339937	EST	1	0	0	0	0	0	2	2	NOExpression
28092	34586	198814090	GATCCAATCTCCTTGAC		4		EPAF1									1	1	3	LOC_Os03g51610	('inositol-tetrakisphosphate 1-kinase 3, putative, expressed',)	29491285	fl_cDNA	1	0	1	0	0	0	0	0	NOExpression
28130	34783	200296110	GATCTGGGAAGGCATAC					44			EPAF1					2	1	3	LOC_Os03g52180	('4-hydroxy-3-methylbut-2-enyl diphosphate reductase, putative, expressed',)	29907415	EST	1	0	0	0	2	0	0	2	NOExpression
28135	34811	200461280	GATCAATACAGTCATAC		17		EPAF1									6	1	3	LOC_Os03g50364	('AT hook motif family protein, expressed',)	28690381	EST	1	0	1	0	0	0	0	0	NOExpression
28275	35660	207512920	GATCATTGTAGGATTAC	7			EPAF1									2	1	3	LOC_Os03g52120	('expressed protein',)	29880994	EST	1	1	0	0	0	0	0	0	NOExpression
28337	36076	210624370	GATCCCGATAGCCAACC											15	SEF1	3	1	3	LOC_Os03g51430	('expressed protein',)	29375225	fl_cDNA	1	0	0	0	0	0	0	0	YESExpression
28431	36572	213402890	GATCCAAGAAGGCCACC						15		EPAF1					3	1	3	LOC_Os03g51650	('expressed protein',)	29513765	fl_cDNA	1	0	0	0	0	1	0	1	NOExpression
28516	37039	216082860	GATCGTCCTCTGCGACC										7		EPAF1	1	1	3	LOC_Os03g55350	('subtilisin-like protease precursor, putative, expressed',)	31428333	fl_cDNA	1	0	0	0	0	0	0	0	YESExpression
28535	37089	216411490	GATCCTTGTCTAGGACC						6		EPAF1	1			EPAF1	3	1	3	LOC_Os03g53200	('calmodulin, putative, expressed',)	30469527	fl_cDNA	1	0	0	0	0	1	0	1	YESExpression
28603	37470	219403860	GATCGAGGAGATGTACC		8		EPAF1									1	1	3	LOC_Os03g52239	('homeodomain protein JUBEL1, putative, expressed',)	29963539	EST	1	0	1	0	0	0	0	0	NOExpression
28617	37538	219835990	GATCTTGCCATCTTACC						1		EPAF1	4			EPAF1	2	1	3	LOC_Os03g51550	('expressed protein',)	29440804	fl_cDNA	1	0	0	0	0	1	0	1	YESExpression
28630	37583	220243450	GATCCGCGAACAAACCC							17.5	SEF1					3	1	3	LOC_Os03g52150	('metalloendopeptidase, putative, expressed',)	29893814	fl_cDNA	1	0	0	0	0	0	2	2	NOExpression
28819	38439	226702400	GATCAAGGTGGTCGCCC											10	SEF1	1	1	3	LOC_Os03g50890	('actin-1, putative, expressed',)	29025894	fl_cDNA	1	0	0	0	0	0	0	0	YESExpression
28820	38440	226725130	GATCCAAGACTTCGCCC							6.5	SEF1		15		EPAF1	1	1	3	LOC_Os03g54780	('serine/threonine kinase, putative, expressed',)	31085442	fl_cDNA	1	0	0	0	0	0	2	2	YESExpression
28859	38618	228249440	GATCAATTTCACATCCC	5	49		EPAF1	7	7.5	4.5	BLPL	48			EPAF1	6	1	3	LOC_Os03g53024	('hypothetical protein',)	30359830	fl_cDNA	1	2	1	0	1	2	2	5	YESExpression
28894	38790	229281990	GATCTCACTGCTCTCCC	6			EPAF1	4		2	EOPF1	3		9	EOPF1	1	1	3	LOC_Os03g55870	('expressed protein',)	31742773	fl_cDNA	1	2	0	0	1	0	1	2	YESExpression
28961	39117	231258320	GATCAGACTTCTAAGCC	15			EPAF1		34		EPAF1					1	1	3	LOC_Os03g50450	('atypical receptor-like kinase MARK, putative, expressed',)	28745490	EST	1	1	0	0	0	1	0	1	NOExpression
28965	39134	231357080	GATCATCTCCAACAGCC											45	SEF1	3	1	3	LOC_Os03g55300	('expressed protein',)	31408521		1	0	0	0	0	0	0	0	YESExpression
29087	39669	234348250	GATCCGACGCCGCCGCC									8	6		EPAF1	3	1	3	LOC_Os03g51250	('adenylyl cyclase-associated protein 1, putative, expressed',)	29271128	EST	1	0	0	0	0	0	0	0	YESExpression
29185	40112	236640300	GATCGTCGCCCACGGCC	14	6		EPAF1									1	1	3	LOC_Os03g52670	('FIP1, putative, expressed',)	30149661	fl_cDNA	1	1	1	0	0	0	0	0	NOExpression
29222	40258	237418440	GATCACCGCCACGGGCC		46		EPAF1									1	1	3	LOC_Os03g55930	('30S ribosomal protein S9, chloroplast precursor, putative, expressed',)	31785827	fl_cDNA	1	0	1	0	0	0	0	0	NOExpression
29254	40393	238311950	GATCTGCGGAGGTGGCC	2	14		EPAF1	4			EPAF1					1	1	3	LOC_Os03g51270	('F-box domain containing protein, expressed',)	29286854	fl_cDNA	1	1	1	0	1	0	0	1	NOExpression
29355	40832	240310020	GATCGGCATTGGGTGCC							48	SEF1		28		EPAF1	1	1	3	LOC_Os03g51740	('1-aminocyclopropane-1-carboxylate synthase 1, putative, expressed',)	29611952	fl_cDNA	1	0	0	0	0	0	2	2	YESExpression
29359	40854	240380360	GATCACCGGGATGTGCC									11		8	EOPF1	3	1	3	LOC_Os03g52690	('CBS domain protein, putative, expressed',)	30157508	fl_cDNA	1	0	0	0	0	0	0	0	YESExpression
29411	41138	241651430	GATCTCCATGTGAATCC		40		EPAF1									3	1	3	LOC_Os03g50520	('dynamin-related protein 1C, putative, expressed',)	28801538	fl_cDNA	1	0	1	0	0	0	0	0	NOExpression
29431	41244	242088490	GATCCACTCCGCCATCC					10			EPAF1					1	1	3	LOC_Os03g51380	('expressed protein',)	29349014	fl_cDNA	1	0	0	0	1	0	0	1	NOExpression
29438	41272	242142980	GATCGGCATGTCCATCC							24	SEF1					3	1	3	LOC_Os03g55600	('serine/threonine-protein kinase SAPK8, putative, expressed',)	31591911	fl_cDNA	1	0	0	0	0	0	2	2	NOExpression
29446	41307	242259020	GATCGTGCAGGGCATCC										35		EPAF1	1	1	3	LOC_Os03g51330	('DELLA protein SLR1, putative, expressed',)	29322509	fl_cDNA	1	0	0	0	0	0	0	0	YESExpression
29486	41537	244479120	GATCAGGGTGAACCTCC	15			EPAF1									3	1	3	LOC_Os03g51830	('heat shock protein binding protein, putative, expressed',)	29679870	fl_cDNA	1	1	0	0	0	0	0	0	NOExpression
29564	41891	245651080	GATCACTCCCCTGCTCC	17			EPAF1							16	SEF1	1	1	3	LOC_Os03g53670	('YT521-B-like family protein, expressed',)	30728912	fl_cDNA	1	2	0	0	0	0	0	0	YESExpression
29589	42005	246013750	GATCTTCATAGCTCTCC	10			EPAF1	15.5		3	EOPF1			20	SEF1	1	1	3	LOC_Os03g53000	('double strand break repair protein, putative, expressed',)	30348453	fl_cDNA	1	1	0	0	2	0	1	3	YESExpression
29611	42083	246344630	GATCTTCCACGTTCTCC					34	3		EPAF1	24			EPAF1	1	1	3	LOC_Os03g55430	('expressed protein',)	31477696	fl_cDNA	1	0	0	0	1	1	0	2	YESExpression
29644	42206	247341020	GATCGCCGCGGCCGTCC						8	7	EOPF1					1	1	3	LOC_Os03g52920	('expressed protein',)	30306953		1	0	0	0	0	1	1	2	NOExpression
29813	43211	251583680	GATCAAGTGAGTTTTCC						24		EPAF1					5	1	3	LOC_Os03g50330	('serine/threonine-protein kinase ssp1, putative, expressed',)	28664841	fl_cDNA	1	0	0	0	0	1	0	1	NOExpression
29817	43248	251741520	GATCAGAGAAGAAAAGC	11			EPAF1	121	13		EPAF1					2	1	3	LOC_Os03g53910	('tetratricopeptide repeat domain 4, putative, expressed',)	30854615	EST	1	1	0	0	1	1	0	2	NOExpression
29872	43544	252885980	GATCGCCGTTCTCAAGC	43			EPAF1	2			EPAF1	41			EPAF1	3	1	3	LOC_Os03g56300	('NADH-ubiquinone oxidoreductase 23 kDa subunit, mitochondrial precursor, putative, expressed',)	32031687	fl_cDNA	1	1	0	0	1	0	0	1	YESExpression
29934	43827	254028690	GATCCCTTCTCGTAAGC		7		EPAF1									1	1	3	LOC_Os03g55164	('OsWRKY4 - Superfamily of rice TFs having WRKY and zinc finger domains, expressed',)	31331539	fl_cDNA	1	0	2	0	0	0	0	0	NOExpression
30113	44604	257615550	GATCTACATCCACGAGC		18		EPAF1									1	1	3	LOC_Os03g53020	('helix-loop-helix DNA-binding domain containing protein, expressed',)	30358194	fl_cDNA	1	0	1	0	0	0	0	0	NOExpression
30121	44636	257705290	GATCCAGAGGTACGAGC							8	SEF1			1	SEF1	1	1	3	LOC_Os03g55330	('arginine N-methyltransferase 2, putative, expressed',)	31418443	fl_cDNA	1	0	0	0	0	0	1	1	YESExpression
30202	44985	259042490	GATCCGTCACACTGAGC						3	12.5	EOPF1					1	1	3	LOC_Os03g53030	('expressed protein',)	30361085		1	0	0	0	0	1	2	3	NOExpression
30204	44992	259099980	GATCGTGTGGCCTGAGC	4			EPAF1									3	1	3	LOC_Os03g55100	('cyclic nucleotide-gated ion channel 2, putative, expressed',)	31289509	fl_cDNA	1	1	0	0	0	0	0	0	NOExpression
30222	45122	260186580	GATCGAGCTAAACTAGC					9			EPAF1	11		3	EOPF1	2	1	3	LOC_Os03g52940	('expressed protein',)	30320056		1	0	0	0	1	0	0	1	YESExpression
30261	45328	261449560	GATCATTGAATTGTAGC	9			EPAF1									3	1	3	LOC_Os03g55840	('expressed protein',)	31726957	fl_cDNA	1	1	0	0	0	0	0	0	NOExpression
30349	45777	265626450	GATCCCCCAACCCCCGC							9.5	SEF1					1	1	3	LOC_Os03g54920	('expressed protein',)	31162593	fl_cDNA	1	0	0	0	0	0	2	2	NOExpression
30365	45829	265965100	GATCGTCGACCTCCCGC							1	SEF1		10		EPAF1	1	1	3	LOC_Os03g54050	('circumsporozoite protein precursor, putative, expressed',)	30941283	EST	1	0	0	0	0	0	1	1	YESExpression
30388	45914	266303810	GATCCTGTAGCCGCCGC									23	4		EPAF1	3	1	3	LOC_Os03g54050	('circumsporozoite protein precursor, putative, expressed',)	30941727	EST	1	0	0	0	0	0	0	0	YESExpression
30420	46024	266638050	GATCCTTCTGCTGCCGC	4			EPAF1									3	1	3	LOC_Os03g50870	('expressed protein',)	29014277	fl_cDNA	1	1	0	0	0	0	0	0	NOExpression
30586	46707	271558310	GATCTCTCCTCCGTCGC						6		EPAF1					3	1	3	LOC_Os03g52840	('serine hydroxymethyltransferase, mitochondrial precursor, putative, expressed',)	30250460	fl_cDNA	1	0	0	0	0	1	0	1	NOExpression
30636	46881	272711170	GATCCTATTTCAAAGGC					35			EPAF1					1	1	3	LOC_Os03g52780	('expressed protein',)	30210084	EST	1	0	0	0	1	0	0	1	NOExpression
30639	46894	272767760	GATCAGGTCCTAAAGGC		14		EPAF1									1	1	3	LOC_Os03g53080	('protein binding protein, putative, expressed',)	30392293	EST	1	0	1	0	0	0	0	0	NOExpression
30656	46978	273359010	GATCCTCTATCACAGGC									2	7		EPAF1	5	1	3	LOC_Os03g56050	('ANT-like protein, putative, expressed',)	31864662	EST	1	0	0	0	0	0	0	0	YESExpression
30689	47142	274128260	GATCGGCCCGACGAGGC		79		EPAF1									3	1	3	LOC_Os03g52010	('phosphatidylcholine-sterol acyltransferase precursor, putative, expressed',)	29795989	fl_cDNA	1	0	1	0	0	0	0	0	NOExpression
30774	47465	276280230	GATCTCTTCACGCCGGC										6		EPAF1	3	1	3	LOC_Os03g49990	('DELLA protein SLR1, putative, expressed',)	28464096		1	0	0	0	0	0	0	0	YESExpression
30822	47664	277019140	GATCGGCGGATGGCGGC					4			EPAF1			10	SEF1	1	1	3	LOC_Os03g52680	('expressed protein',)	30154412	fl_cDNA	1	0	0	0	1	0	0	1	YESExpression
30889	48012	279671640	GATCATTGGTTGGGGGC											8	SEF1	1	1	3	LOC_Os03g55130	('expressed protein',)	31320067	fl_cDNA	1	0	0	0	0	0	0	0	YESExpression
30907	48085	280113680	GATCAGGCTGGCTGGGC							7	SEF1					3	1	3	LOC_Os03g53050	('WRKY transcription factor 21, putative, expressed',)	30375343		1	0	0	0	0	0	1	1	NOExpression
30991	48462	281955600	GATCAGGTGGTAGTGGC									8			EPAF1	1	1	3	LOC_Os03g50810	('receptor protein kinase TMK1 precursor, putative, expressed',)	28967739	fl_cDNA	1	0	0	0	0	0	0	0	YESExpression
31081	48937	283962380	GATCGTATGGACCATGC					5			EPAF1					2	1	3	LOC_Os03g55290	('gibberellin-regulated protein 2 precursor, putative, expressed',)	31403999		1	0	0	0	1	0	0	1	NOExpression
31089	48976	284096930	GATCCTCCTTTCCATGC						17		EPAF1					3	1	3	LOC_Os03g53650	('cysteine synthase, putative, expressed',)	30712022	fl_cDNA	1	0	0	0	0	1	0	1	NOExpression
31194	49524	286411730	GATCCCCGTCAACCTGC							1	SEF1	2		5	EOPF1	1	1	3	LOC_Os03g50960	('cortical cell-delineating protein precursor, putative, expressed',)	29061279	EST	1	0	0	0	0	0	1	1	YESExpression
31197	49542	286488500	GATCGACGCCGACCTGC	4			EPAF1	5		1	EOPF1			9	SEF1	1	1	3	LOC_Os03g55850	('cold acclimation protein COR413-PM1, putative, expressed',)	31729785	fl_cDNA	1	1	0	0	1	0	1	2	YESExpression
31207	49581	286696560	GATCAGCTGCTCCCTGC							13	SEF1			11	SEF1	3	1	3	LOC_Os03g50280	('expressed protein',)	28604932	EST	1	0	0	0	0	0	2	2	YESExpression
31251	49793	287306020	GATCGGGTACGCGCTGC									2	23		EPAF1	1	1	3	LOC_Os03g54000	('oligopeptide transporter 3, putative, expressed',)	30911194	fl_cDNA	1	0	0	0	0	0	0	0	YESExpression
31343	50198	288477920	GATCAATGGTGAAGTGC	12			EPAF1									1	1	3	LOC_Os03g50850	('splicing factor 3A subunit 3, putative, expressed',)	28991695	fl_cDNA	1	1	0	0	0	0	0	0	NOExpression
31360	50263	288822510	GATCTGACCCTGAGTGC							7	SEF1					3	1	3	LOC_Os03g50810	('receptor protein kinase TMK1 precursor, putative, expressed',)	28967500	fl_cDNA	1	0	0	0	0	0	2	2	NOExpression
31386	50372	289416540	GATCGCCCCTCGCGTGC		14		EPAF1									1	1	3	LOC_Os03g53640	('expressed protein',)	30707805	fl_cDNA	1	0	1	0	0	0	0	0	NOExpression
31408	50461	289696100	GATCGGAGGGAAGGTGC	48			EPAF1	1.5		3	EOPF1					1	1	3	LOC_Os03g51250	('adenylyl cyclase-associated protein 1, putative, expressed',)	29271060	EST	1	1	0	0	2	0	2	4	NOExpression
31440	50585	290121080	GATCATAGAATGGGTGC					12			EPAF1	6		2	EOPF1	1	1	3	LOC_Os03g55890	('ternary complex factor MIP1, putative, expressed',)	31764719	EST	1	0	0	0	2	0	0	2	YESExpression
31441	50586	290140360	GATCACCAAGTGGGTGC	2	3		EPAF1			18	SEF1					1	1	3	LOC_Os03g55800	('cytochrome P450 74A1, chloroplast precursor, putative, expressed',)	31705004	fl_cDNA	1	1	1	0	0	0	2	2	NOExpression
31451	50618	290236630	GATCTTGGCTCTGGTGC					5		1	EOPF1					1	1	3	LOC_Os03g52690	('CBS domain protein, putative, expressed',)	30158597	fl_cDNA	1	0	0	0	1	0	1	2	NOExpression
31533	51025	291827840	GATCAAACTGACCTTGC					4			EPAF1					1	1	3	LOC_Os03g56380	('ankyrin-like protein, putative, expressed',)	32083269	fl_cDNA	1	0	0	0	1	0	0	1	NOExpression
31657	51659	293819270	GATCTCGACCCCAAATC									105	31	118	AHPL	2	1	3	LOC_Os03g51690	('homeobox protein OSH1, putative, expressed',)	29547248	fl_cDNA	1	0	0	0	0	0	0	0	YESExpression
31704	51921	295365580	GATCGTGACATGGAATC									20			EPAF1	2	1	3	LOC_Os03g56220	('expressed protein',)	31967028	fl_cDNA	1	0	0	0	0	0	0	0	YESExpression
31718	52026	296281890	GATCCTCATCCAACATC					18			EPAF1					3	1	3	LOC_Os03g50520	('dynamin-related protein 1C, putative, expressed',)	28801339	fl_cDNA	1	0	0	0	1	0	0	1	NOExpression
31719	52034	296370580	GATCGAATCGTAACATC	9			EPAF1		1		EPAF1					3	1	3	LOC_Os03g52730	('magnesium-dependent phosphatase 1, putative, expressed',)	30178899		1	1	0	0	0	1	0	1	NOExpression
31731	52090	296756490	GATCCAAGAACTACATC									23			EPAF1	1	1	3	LOC_Os03g56410	('expressed protein',)	32093998	EST	1	0	0	0	0	0	0	0	YESExpression
31767	52264	297903870	GATCTATGAACGGCATC					3	4	3	MPL					3	1	3	LOC_Os03g53200	('calmodulin, putative, expressed',)	30469812		1	0	0	0	1	1	2	4	NOExpression
31894	52987	306525060	GATCGGCCAGTGTACTC										7		EPAF1	3	1	3	LOC_Os03g50480	('phosphoglucomutase, cytoplasmic 2, putative, expressed',)	28768998	fl_cDNA	1	0	0	0	0	0	0	0	YESExpression
31966	53294	308919880	GATCACCTTTCCTCCTC							14.5	SEF1					6	1	3	LOC_Os03g50290	('14-3-3-like protein S94, putative, expressed',)	28613407	fl_cDNA	1	0	0	0	0	0	2	2	NOExpression
31970	53309	308994600	GATCACAACTTCTCCTC		15		EPAF1									1	1	3	LOC_Os03g52380	('expressed protein',)	30026939	fl_cDNA	1	0	1	0	0	0	0	0	NOExpression
32053	53636	311269640	GATCACTGCCTTGGCTC							5	SEF1	1			EPAF1	1	1	3	LOC_Os03g50890	('actin-1, putative, expressed',)	29025864	fl_cDNA	1	0	0	0	0	0	1	1	YESExpression
32092	53826	312191690	GATCCAGTCTCCATCTC	3.5			EPAF1									3	1	3	LOC_Os03g56370	('O-methyltransferase, putative, expressed',)	32076339	EST	1	2	0	0	0	0	0	0	NOExpression
32182	54308	314964420	GATCGGTTAGCGAAGTC							6.5	SEF1					3	1	3	LOC_Os03g50530	('3-deoxy-D-arabino-heptulosonate 7-phosphate, putative, expressed',)	28801430	EST	1	0	0	0	0	0	2	2	NOExpression
32235	54603	318739450	GATCCGCGTGCCGCGTC					46.5		9.5	EOPF1	16	36	32	HPL	5	1	3	LOC_Os03g55080	('OsWRKY3 - Superfamily of rice TFs having WRKY and zinc finger domains, expressed',)	31265255	fl_cDNA	1	0	0	0	2	0	2	4	YESExpression
32321	55052	322776640	GATCAAGGACAGATGTC						32		EPAF1					1	1	3	LOC_Os03g53280	('beige/BEACH domain containing protein, expressed',)	30521708	EST	1	0	0	0	0	1	0	1	NOExpression
32330	55131	323332690	GATCCCCTCTCCCTGTC									3	28	19	HPL	1	1	3	LOC_Os03g53070	('prenylated Rab receptor 2, putative, expressed',)	30387080		1	0	0	0	0	0	0	0	YESExpression
32340	55197	323708810	GATCCAATAATTCTGTC	18			EPAF1	30	85		EPAF1			13	SEF1	2	1	3	LOC_Os03g50160	('chemocyanin precursor, putative, expressed',)	28553808	fl_cDNA	1	1	0	0	1	1	0	2	YESExpression
32355	55255	324164050	GATCCCCGGAGGGTGTC					31			EPAF1					1	1	3	LOC_Os03g50450	('atypical receptor-like kinase MARK, putative, expressed',)	28745862	EST	1	0	0	0	1	0	0	1	NOExpression
32370	55357	324667440	GATCAGTATCGCTTGTC	5			EPAF1		11		EPAF1					1	1	3	LOC_Os03g53230	('bifunctional 3-phosphoadenosine 5-phosphosulfate synthetase, putative, expressed',)	30483921	fl_cDNA	1	1	0	0	0	1	0	1	NOExpression
32407	55563	325911560	GATCACTACTACCATTC						36		EPAF1					2	1	3	LOC_Os03g56010	('ocs element-binding factor 1, putative',)	31824761		1	0	0	0	0	1	0	1	NOExpression
32503	56095	328921810	GATCCCCACCGTCCTTC											7	SEF1	3	1	3	LOC_Os03g55830	('transposon protein, putative, Mutator sub-class, expressed',)	31726732	fl_cDNA	1	0	0	0	0	0	0	0	YESExpression
32558	56380	330179640	GATCATGCAACTTCTTC	11	2		EPAF1	3	15		EPAF1					1	1	3	LOC_Os03g50290	('14-3-3-like protein S94, putative, expressed',)	28616475	fl_cDNA	1	1	1	0	1	1	0	2	NOExpression
32616	56682	332090010	GATCCGGGGGTGGGTTC						33		EPAF1					1	1	3	LOC_Os03g51650	('expressed protein',)	29513768	fl_cDNA	1	0	0	0	0	1	0	1	NOExpression
32663	57005	333534890	GATCCACATTGTATTTC										18		EPAF1	2	1	3	LOC_Os03g56380	('ankyrin-like protein, putative, expressed',)	32085624	fl_cDNA	1	0	0	0	0	0	0	0	YESExpression
32684	57124	334147600	GATCAGGCGTCTCTTTC		6		EPAF1					55		19	EOPF1	2	1	3	LOC_Os03g53920	('kinesin, motor region, putative, expressed',)	30869472	EST	1	0	1	0	0	0	0	0	YESExpression
32867	58131	339300680	GATCACCCTGTGCCAAG									21			EPAF1	5	1	3	LOC_Os03g52794	('phosphatidylinositol 3- and 4-kinase family protein, expressed',)	30216339		1	0	0	0	0	0	0	0	YESExpression
32888	58263	339928730	GATCCGGGAATGGCAAG					11			EPAF1					1	1	3	LOC_Os03g56430	('expressed protein',)	32104961	fl_cDNA	1	0	0	0	1	0	0	1	NOExpression
32907	58360	340372560	GATCAGAAGTCCTCAAG							9	SEF1					3	1	3	LOC_Os03g50340	('coatomer subunit alpha, putative, expressed',)	28668783		1	0	0	0	0	0	1	1	NOExpression
33025	59124	344418200	GATCATCCGGAGCTAAG	4	34		EPAF1			4.5	SEF1	1			EPAF1	3	1	3	LOC_Os03g55640	('peptidase/ serine-type peptidase, putative, expressed',)	31621242		1	1	1	0	0	0	2	2	YESExpression
33075	59384	346678270	GATCTATACTTTAACAG					12		1.5	EOPF1					2	1	3	LOC_Os03g56500	('expressed protein',)	32132482	fl_cDNA	1	0	0	0	1	0	2	3	NOExpression
33087	59454	347122880	GATCAAGTGGGGCACAG									15			EPAF1	1	1	3	LOC_Os03g52630	('endo-1,4-beta-glucanase Cel1, putative, expressed',)	30134395	fl_cDNA	1	0	0	0	0	0	0	0	YESExpression
33111	59580	347970200	GATCATCTCCTTGACAG	3	8		EPAF1					1			EPAF1	1	1	3	LOC_Os03g54780	('serine/threonine kinase, putative, expressed',)	31080015	fl_cDNA	1	1	1	0	0	0	0	0	YESExpression
33242	60161	351558390	GATCTTTCTTGCAGCAG						19		EPAF1					3	1	3	LOC_Os03g54750	('COBRA-like protein 4 precursor, putative, expressed',)	31064383	EST	1	0	0	0	0	1	0	1	NOExpression
33279	60384	352936000	GATCAAGGCGAGGGCAG					10	8	22.5	AHPL	7		41	EOPF1	1	1	3	LOC_Os03g55040	('indole-3-acetate beta-glucosyltransferase, putative, expressed',)	31239571	fl_cDNA	1	0	0	0	1	1	2	4	YESExpression
33280	60388	352972550	GATCTCGTTCCGGGCAG						15		EPAF1	14			EPAF1	3	1	3	LOC_Os03g50520	('dynamin-related protein 1C, putative, expressed',)	28801410	fl_cDNA	1	0	0	0	0	1	0	1	YESExpression
33322	60574	353738480	GATCAGCATAATTGCAG						6		EPAF1					1	1	3	LOC_Os03g51240	('glucan endo-1,3-beta-glucosidase 7 precursor, putative, expressed',)	29266254	fl_cDNA	1	0	0	0	0	1	0	1	NOExpression
33378	60872	355695170	GATCCTGCTTTGGTCAG		44		EPAF1									1	1	3	LOC_Os03g50730	('eukaryotic membrane protein family protein, expressed',)	28913056	EST	1	0	1	0	0	0	0	0	NOExpression
33427	61113	356569760	GATCAACACCCAAAGAG	7			EPAF1									1	1	3	LOC_Os03g55570	('SWIB/MDM2 domain containing protein, expressed',)	31566518	EST	1	1	0	0	0	0	0	0	NOExpression
33446	61219	357002080	GATCAATTCTTGAAGAG	9.5			EPAF1	4	1		EPAF1					1	1	3	LOC_Os03g50780	('PHD-finger family protein, expressed',)	28938024	EST	1	2	0	0	2	1	0	3	NOExpression
33539	61729	360624830	GATCTACACCACGCGAG							4	SEF1					3	1	3	LOC_Os03g50390	('protein kinase, putative, expressed',)	28700167		1	0	0	0	0	0	2	2	NOExpression
33540	61731	360668850	GATCCCACGCCCGCGAG					14	28	109	AHPL	12	42		EPAF1	1	1	3	LOC_Os03g50364	('AT hook motif family protein, expressed',)	28690895	EST	1	0	0	0	1	2	1	4	YESExpression
33574	61832	361461610	GATCCATTTGAGTCGAG	5			EPAF1	12			EPAF1					1	1	3	LOC_Os03g50880	('anthranilate synthase component II, putative, expressed',)	29017175	fl_cDNA	1	1	0	0	1	0	0	1	NOExpression
33600	62044	362607330	GATCCTTCTGACCGGAG	21			EPAF1									1	1	3	LOC_Os03g55570	('SWIB/MDM2 domain containing protein, expressed',)	31568753	EST	1	1	0	0	0	0	0	0	NOExpression
33673	62385	364196750	GATCTGCCAGTGTGGAG	3.5	17		EPAF1	29	12	54.5	AHPL	95	38	92	HPL	2	1	3	LOC_Os03g51600	('tubulin alpha-3 chain, putative, expressed',)	29479371	fl_cDNA	1	2	2	0	2	1	2	5	YESExpression
33693	62474	364587570	GATCCCAACACCATGAG						22		EPAF1					3	1	3	LOC_Os03g52040	('serine carboxypeptidase 1 precursor, putative, expressed',)	29813351	fl_cDNA	1	0	0	0	0	1	0	1	NOExpression
33754	62746	366586160	GATCAGTGCTCCTTGAG		7.5		EPAF1							1	SEF1	2	1	3	LOC_Os03g54980	('PTD008 protein, putative, expressed',)	31198172	fl_cDNA	1	0	2	0	0	0	0	0	YESExpression
33828	63154	370281150	GATCTACACAAACCTAG							16	SEF1					6	1	3	LOC_Os03g52300	('conserved hypothetical protein',)	29986559		1	0	0	0	0	0	2	2	NOExpression
33893	63488	374141740	GATCGTCACCGTGGTAG	17			EPAF1			31	SEF1					1	1	3	LOC_Os03g49990	('DELLA protein SLR1, putative, expressed',)	28463459	fl_cDNA	1	1	0	0	0	0	2	2	NOExpression
33977	64018	378701260	GATCGTGAGGCTCAACG									4		12	EOPF1	1	1	3	LOC_Os03g50280	('expressed protein',)	28604935	EST	1	0	0	0	0	0	0	0	YESExpression
34003	64156	379396870	GATCTCGTCGGTGAACG		28		EPAF1									1	1	3	LOC_Os03g55070	('UDP-glucose 6-dehydrogenase, putative, expressed',)	31256162	EST	1	0	1	0	0	0	0	0	NOExpression
34017	64240	380713130	GATCCACAATGTACACG						7		EPAF1	15		36	EOPF1	2	1	3	LOC_Os03g56060	('CSLC9 - cellulose synthase-like family C, expressed',)	31869891	EST	1	0	0	0	0	1	0	1	YESExpression
34027	64287	381144650	GATCCAGGACCGCCACG						41		EPAF1					1	1	3	LOC_Os03g52650	('syntaxin-related protein KNOLLE, putative, expressed',)	30144193	EST	1	0	0	0	0	1	0	1	NOExpression
34038	64356	381642100	GATCGATTGCCCGCACG											19	SEF1	5	1	3	LOC_Os03g53800	('periplasmic beta-glucosidase precursor, putative, expressed',)	30802621	fl_cDNA	1	0	0	0	0	0	0	0	YESExpression
34084	64567	383522960	GATCAGGGCCTACGACG		8		EPAF1									1	1	3	LOC_Os03g55960	('calmodulin-like protein 41, putative, expressed',)	31797815	fl_cDNA	1	0	1	0	0	0	0	0	NOExpression
34085	64568	383523020	GATCGTGGCCTACGACG									4			EPAF1	1	1	3	LOC_Os03g51250	('adenylyl cyclase-associated protein 1, putative, expressed',)	29271123	EST	1	0	0	0	0	0	0	0	YESExpression
34179	64996	385960480	GATCAACTCTGTATACG					4	4	7	AHPL	31			EPAF1	2	1	3	LOC_Os03g50880	('anthranilate synthase component II, putative, expressed',)	29017056	fl_cDNA	1	0	0	0	1	1	2	4	YESExpression
34189	65041	386287650	GATCCTCGCTGCCTACG	5	2		EPAF1									1	1	3	LOC_Os03g55360	('heat shock protein binding protein, putative, expressed',)	31435171	fl_cDNA	1	1	1	0	0	0	0	0	NOExpression
34210	65136	386961740	GATCGTGTACTCGTACG					25.5	172.5	64	LPL		2		EPAF1	2	1	3	LOC_Os03g51980	('expressed protein',)	29778820	fl_cDNA	1	0	0	0	2	2	2	6	YESExpression
34316	65630	391549100	GATCGTCTACTCCCCCG									7			EPAF1	6	1	3	LOC_Os03g52280	('expressed protein',)	29975045		1	0	0	0	0	0	0	0	YESExpression
34328	65673	391812290	GATCCTGGTGCTCCCCG	17			EPAF1									1	1	3	LOC_Os03g54000	('oligopeptide transporter 3, putative, expressed',)	30913712	fl_cDNA	1	1	0	0	0	0	0	0	NOExpression
34339	65715	392126300	GATCGCCCGCCCGCCCG	15			EPAF1									3	1	3	LOC_Os03g51620	('RXW8, putative, expressed',)	29500643	fl_cDNA	1	1	0	0	0	0	0	0	NOExpression
34347	65741	392416210	GATCCCCGTCATGCCCG							11	SEF1			2	SEF1	3	1	3	LOC_Os03g51350	('expressed protein',)	29338297		1	0	0	0	0	0	2	2	YESExpression
34415	66048	394155210	GATCCAGTGTGCCGCCG					11		33	EOPF1	12			EPAF1	3	1	3	LOC_Os03g52300	('conserved hypothetical protein',)	29985682		1	0	0	0	1	0	2	3	YESExpression
34472	66253	394634560	GATCAAGAGGGAGGCCG					8		10	EOPF1	8			EPAF1	1	1	3	LOC_Os03g53650	('cysteine synthase, putative, expressed',)	30713800	EST	1	0	0	0	1	0	1	2	YESExpression
34622	66937	399207480	GATCATGCACGACAGCG							45.5	SEF1					1	1	3	LOC_Os03g55600	('serine/threonine-protein kinase SAPK8, putative, expressed',)	31591908	fl_cDNA	1	0	0	0	0	0	2	2	NOExpression
34654	67060	399796900	GATCGGGGGGAAGAGCG					1	19		EPAF1					3	1	3	LOC_Os03g50290	('14-3-3-like protein S94, putative, expressed',)	28613297	EST	1	0	0	0	1	1	0	2	NOExpression
34656	67075	399855880	GATCACTGCAGAGAGCG	2	69.6667		EPAF1	5.5			EPAF1			32	SEF1	3	1	3	LOC_Os03g50220	('homologous pairing protein meu13, putative, expressed',)	28582181	fl_cDNA	1	1	3	0	2	0	0	2	YESExpression
34721	67357	402150290	GATCCCTTCAGGCCGCG					7		7.5	EOPF1					1	1	3	LOC_Os03g50970	('retrotransposon protein, putative, Ty1-copia subclass, expressed',)	29065652	fl_cDNA	1	0	0	0	1	0	2	3	NOExpression
34726	67371	402205200	GATCAGGCTCTGCCGCG	8			EPAF1									1	1	3	LOC_Os03g52760	('carbohydrate kinase, PfkB, putative, expressed',)	30197115	EST	1	1	0	0	0	0	0	0	NOExpression
34735	67405	402381010	GATCCCCAATTTCCGCG	22			EPAF1									1	1	3	LOC_Os03g50870	('expressed protein',)	29014274	fl_cDNA	1	1	0	0	0	0	0	0	NOExpression
34750	67463	402744410	GATCCGAAGGAGGCGCG					2		4.5	EOPF1	2	35	7	LPL	1	1	3	LOC_Os03g55300	('expressed protein',)	31407957		1	0	0	0	1	0	2	3	YESExpression
34794	67694	404455310	GATCTGCCGCGACGGCG					19		9.5	EOPF1		9		EPAF1	1	1	3	LOC_Os03g53360	('transferase, putative, expressed',)	30564680	EST	1	0	0	0	1	0	2	3	YESExpression
34842	67918	404903650	GATCCTTCCCCTCGGCG					7			EPAF1					3	1	3	LOC_Os03g55150	('eukaryotic translation initiation factor 5A-2, putative, expressed',)	31329381	EST	1	0	0	0	1	0	0	1	NOExpression
34859	67976	405081300	GATCGAGTGGCAGGGCG					34	41	103	AHPL			3	SEF1	1	1	3	LOC_Os03g53860	('periplasmic beta-glucosidase precursor, putative, expressed',)	30837664	EST	1	0	0	0	1	1	2	4	YESExpression
34876	68053	405520820	GATCGACGGCATGGGCG						7		EPAF1	9			EPAF1	2	1	3	LOC_Os03g50030	('phospholipase A2, putative, expressed',)	28498768	fl_cDNA	1	0	0	0	0	1	0	1	YESExpression
35041	68787	410192390	GATCTCGCTCGTCATCG	7			EPAF1	4		2	EOPF1			17	SEF1	1	1	3	LOC_Os03g50030	('phospholipase A2, putative, expressed',)	28498652	fl_cDNA	1	1	0	0	1	0	1	2	YESExpression
35042	68791	410205040	GATCAGCCATGTCATCG	13			EPAF1			1	SEF1		3		EPAF1	3	1	3	LOC_Os03g53110	('metal ion transporter, putative, expressed',)	30405551	fl_cDNA	1	1	0	0	0	0	1	1	YESExpression
35047	68817	410523340	GATCGTGGAGGCGATCG	7			EPAF1									1	1	3	LOC_Os03g50364	('AT hook motif family protein, expressed',)	28691405	EST	1	1	0	0	0	0	0	0	NOExpression
35057	68881	411771860	GATCGAGCAACCACTCG									11			EPAF1	5	1	3	LOC_Os03g50160	('chemocyanin precursor, putative, expressed',)	28554992	fl_cDNA	1	0	0	0	0	0	0	0	YESExpression
35091	69025	412642250	GATCCAGCACGGCCTCG							14	SEF1					1	1	3	LOC_Os03g55620	('serine/threonine-protein kinase 12, putative, expressed',)	31614015	fl_cDNA	1	0	0	0	0	0	2	2	NOExpression
35096	69038	412668350	GATCTACGGTGGCCTCG						11	9	EOPF1					1	1	3	LOC_Os03g53400	('transmembrane BAX inhibitor motif-containing protein 4, putative, expressed',)	30590200		1	0	0	0	0	2	1	3	NOExpression
35121	69165	413115930	GATCCGGCCTCCGCTCG											15	SEF1	1	1	3	LOC_Os03g56190	('expressed protein',)	31956668	fl_cDNA	1	0	0	0	0	0	0	0	YESExpression
35153	69326	413837020	GATCGCCATCTCTCTCG					3	4.5		EPAF1					3	1	3	LOC_Os03g53800	('periplasmic beta-glucosidase precursor, putative, expressed',)	30807556		1	0	0	0	1	2	0	3	NOExpression
35332	70183	418391610	GATCCGTAGGGCGTTCG											7	SEF1	1	1	3	LOC_Os03g55320	('catalytic/ protein phosphatase type 2C, putative, expressed',)	31413219	fl_cDNA	1	0	0	0	0	0	0	0	YESExpression
35403	70607	420405360	GATCAGCTATTCCAAGG		14		EPAF1									1	1	3	LOC_Os03g56000	('CF9, putative',)	31814712		1	0	1	0	0	0	0	0	NOExpression
35421	70696	420645060	GATCGGTCGGCTCAAGG	7			EPAF1	5			EPAF1		3		EPAF1	3	1	3	LOC_Os03g53200	('calmodulin, putative, expressed',)	30469261	fl_cDNA	1	1	0	0	1	0	0	1	YESExpression
35437	70784	420847910	GATCTCTGCGGAGAAGG					5			EPAF1					1	1	3	LOC_Os03g51600	('tubulin alpha-3 chain, putative, expressed',)	29478768	fl_cDNA	1	0	0	0	1	0	0	1	NOExpression
35516	71157	423134890	GATCCACATCGGCCAGG							1	SEF1	3	5		EPAF1	1	1	3	LOC_Os03g51600	('tubulin alpha-3 chain, putative, expressed',)	29476821	fl_cDNA	1	0	0	0	0	0	1	1	YESExpression
35526	71204	423301940	GATCGACCAGGTCCAGG							27	SEF1					6	1	3	LOC_Os03g50160	('chemocyanin precursor, putative, expressed',)	28554989	fl_cDNA	1	0	0	0	0	0	2	2	NOExpression
35539	71259	423449840	GATCAGCAGAGAGCAGG		4		EPAF1						2		EPAF1	1	1	3	LOC_Os03g52239	('homeodomain protein JUBEL1, putative, expressed',)	29953606		1	0	1	0	0	0	0	0	YESExpression
35708	71925	426083500	GATCGTCTGCGAGGAGG									7		3	EOPF1	1	1	3	LOC_Os03g54050	('circumsporozoite protein precursor, putative, expressed',)	30941724	EST	1	0	0	0	0	0	0	0	YESExpression
35855	72594	430483240	GATCACAGCTCTAACGG						14		EPAF1					1	1	3	LOC_Os03g55240	('cytochrome P450 81E1, putative, expressed',)	31383360	fl_cDNA	1	0	0	0	0	1	0	1	NOExpression
35860	72608	430619350	GATCTTGGGACACACGG					1	22		EPAF1	7		6	EOPF1	3	1	3	LOC_Os03g53150	('OsIAA13 - Auxin-responsive Aux/IAA gene family member, expressed',)	30431206	fl_cDNA	1	0	0	0	1	1	0	2	YESExpression
35943	72968	433217440	GATCAACGCGAACCCGG	1	29		EPAF1			3	SEF1			1	SEF1	1	1	3	LOC_Os03g56410	('expressed protein',)	32092968	EST	1	1	1	0	0	0	2	2	YESExpression
35951	72992	433310350	GATCTGCTCTGACCCGG	5			EPAF1									1	1	3	LOC_Os03g53190	('histone H2A variant 3, putative, expressed',)	30464486	EST	1	1	0	0	0	0	0	0	NOExpression
36050	73395	435905540	GATCGGCGTAGACGCGG					1	7		EPAF1					1	1	3	LOC_Os03g50590	('expressed protein',)	28839895		1	0	0	0	1	1	0	2	NOExpression
36065	73450	436083650	GATCCTGACGGCCGCGG									10			EPAF1	1	1	3	LOC_Os03g53400	('transmembrane BAX inhibitor motif-containing protein 4, putative, expressed',)	30590032		1	0	0	0	0	0	0	0	YESExpression
36107	73583	436658920	GATCACGTCGACGGCGG		93		EPAF1	7		3	EOPF1					1	1	3	LOC_Os03g55410	('peroxidase 51 precursor, putative, expressed',)	31466030	fl_cDNA	1	0	1	0	1	0	1	2	NOExpression
36115	73622	436729810	GATCCCCGCCGCGGCGG		61		EPAF1			4	SEF1					1	1	3	LOC_Os03g53580	('expressed protein',)	30675650	EST	1	0	1	0	0	0	1	1	NOExpression
36123	73639	436736220	GATCGCCAAGGCGGCGG	3	2		EPAF1			5.5	SEF1					1	1	3	LOC_Os03g53070	('prenylated Rab receptor 2, putative, expressed',)	30387349	EST	1	1	1	0	0	0	2	2	NOExpression
36166	73811	437421980	GATCGCTTTATCTGCGG									7			EPAF1	7	1	3	LOC_Os03g55420	('peroxidase 35 precursor, putative, expressed',)	31470678	fl_cDNA		0	0	0	0	0	0	0	YESExpression
36228	74061	439407820	GATCGTGGTGTCGTCGG					7		20	EOPF1					1	1	3	LOC_Os03g55420	('peroxidase 35 precursor, putative, expressed',)	31470194	fl_cDNA	1	0	0	0	1	0	2	3	NOExpression
36290	74348	441318670	GATCTGCAGCGCCAGGG							8	SEF1			2	SEF1	1	1	3	LOC_Os03g50850	('splicing factor 3A subunit 3, putative, expressed',)	28988788	fl_cDNA	1	0	0	0	0	0	1	1	YESExpression
36404	74874	444785770	GATCCATCAATGGCGGG							16	SEF1		28	83	EOPF1	2	1	3	LOC_Os03g55350	('subtilisin-like protease precursor, putative, expressed',)	31427213	fl_cDNA	1	0	0	0	0	0	2	2	YESExpression
36492	75205	447410810	GATCCGCTCATGGGGGG	11			EPAF1							3	SEF1	1	1	3	LOC_Os03g51520	('fip1 motif family protein, expressed',)	29418598	EST	1	3	0	0	0	0	0	0	YESExpression
36533	75387	448343900	GATCGCCCGTCAATGGG						11		EPAF1					1	1	3	LOC_Os03g55210	('protein kinase, putative, expressed',)	31353642	EST	1	0	0	0	0	1	0	1	NOExpression
36553	75475	448868930	GATCCTGCTGGTATGGG					31	16	12	BLPL	26			EPAF1	1	1	3	LOC_Os03g53230	('bifunctional 3-phosphoadenosine 5-phosphosulfate synthetase, putative, expressed',)	30483389	fl_cDNA	1	0	0	0	2	2	2	6	YESExpression
36624	75827	450831630	GATCTGCAGGGTTTGGG		7		EPAF1									3	1	3	LOC_Os03g54970	('expressed protein',)	31189808		1	0	1	0	0	0	0	0	NOExpression
36691	76218	452176110	GATCTGACTCTTCATGG					3.5			EPAF1					3	1	3	LOC_Os03g52630	('endo-1,4-beta-glucanase Cel1, putative, expressed',)	30132579		1	0	0	0	2	0	0	2	NOExpression
36948	77476	457369870	GATCTGCAACGTCGTGG							30	SEF1	18		6	EOPF1	1	1	3	LOC_Os03g49990	('DELLA protein SLR1, putative, expressed',)	28463660	fl_cDNA	1	0	0	0	0	0	2	2	YESExpression
36951	77481	457376220	GATCGCCGGCGTCGTGG	4			EPAF1	41		95.5	EOPF1					1	1	3	LOC_Os03g50210	('expressed protein',)	28581740	fl_cDNA	1	1	0	0	1	0	2	3	NOExpression
36990	77625	457703890	GATCCCCGGCGCGGTGG									2	9		EPAF1	3	1	3	LOC_Os03g54000	('oligopeptide transporter 3, putative, expressed',)	30910456	fl_cDNA	1	0	0	0	0	0	0	0	YESExpression
36991	77626	457703900	GATCGCCGGCGCGGTGG	14.5	94		EPAF1									1	1	3	LOC_Os03g56180	('legume lectins beta domain containing protein, expressed',)	31952460		1	2	1	0	0	0	0	0	NOExpression
37093	78111	459233170	GATCCCTTTGTGATTGG		8		EPAF1									3	1	3	LOC_Os03g53020	('helix-loop-helix DNA-binding domain containing protein, expressed',)	30359833		1	0	1	0	0	0	0	0	NOExpression
37110	78250	459865290	GATCCAGTGATGCTTGG					103			EPAF1					1	1	3	LOC_Os03g50780	('PHD-finger family protein, expressed',)	28938302	EST	1	0	0	0	1	0	0	1	NOExpression
37187	78707	461268130	GATCCTCTGCCTTTTGG					5			EPAF1					2	1	3	LOC_Os03g51610	('inositol-tetrakisphosphate 1-kinase 3, putative, expressed',)	29493601	fl_cDNA	1	0	0	0	1	0	0	1	NOExpression
37271	79192	463292680	GATCACTGCTGTGAATG	9			EPAF1	24	1.5		EPAF1	10		8	EOPF1	3	1	3	LOC_Os03g56190	('expressed protein',)	31958394	fl_cDNA	1	1	0	0	1	2	0	3	YESExpression
37295	79363	464533440	GATCAAGCGACTACATG					2	29		EPAF1					3	1	3	LOC_Os03g53650	('cysteine synthase, putative, expressed',)	30713954		1	0	0	0	1	1	0	2	NOExpression
37521	80700	471409350	GATCTCACAACCTTATG	19.5			EPAF1					9		28	EOPF1	2	1	3	LOC_Os03g54200	('expressed protein',)	31028138	fl_cDNA	1	2	0	0	0	0	0	0	YESExpression
37551	80901	472678090	GATCCAGTTTTACACTG									17			EPAF1	3	1	3	LOC_Os03g51510	('mitochondrial 60S ribosomal protein L6, putative, expressed',)	29416191		1	0	0	0	0	0	0	0	YESExpression
37640	81372	475821160	GATCACGGTGAAGCCTG	14			EPAF1	41	12.5		EPAF1	4		4	EOPF1	1	1	3	LOC_Os03g52690	('CBS domain protein, putative, expressed',)	30157683	fl_cDNA	1	1	0	0	1	2	0	3	YESExpression
37657	81469	476472640	GATCAAGAGGAATCCTG					9	2.5		EPAF1					2	1	3	LOC_Os03g52360	('expressed protein',)	30022807		1	0	0	0	1	2	0	3	NOExpression
37676	81551	476943240	GATCACTTCAATTCCTG										4		EPAF1	3	1	3	LOC_Os03g51790	('GTP binding protein, putative, expressed',)	29655889	EST	1	0	0	0	0	0	0	0	YESExpression
37696	81635	477222620	GATCGCCATTGAAGCTG									6			EPAF1	1	1	3	LOC_Os03g56270	('receptor protein kinase CLAVATA1 precursor, putative, expressed',)	32020080	EST	1	0	0	0	0	0	0	0	YESExpression
37740	81792	478239680	GATCAAGCATTGCGCTG	95			EPAF1									1	1	3	LOC_Os03g50450	('atypical receptor-like kinase MARK, putative, expressed',)	28746068	EST	1	1	0	0	0	0	0	0	NOExpression
37790	82004	479303320	GATCATCTTGCCTGCTG	5	39		EPAF1									5	1	3	LOC_Os03g54100	('calcium-activated outward-rectifying potassium channel 1, putative, expressed',)	30967098	fl_cDNA	1	1	1	0	0	0	0	0	NOExpression
37806	82092	479513030	GATCTCATCTGGTGCTG					7	25		EPAF1		1		EPAF1	2	1	3	LOC_Os03g53650	('cysteine synthase, putative, expressed',)	30713537	EST	1	0	0	0	1	1	0	2	YESExpression
37914	82646	482057590	GATCTTTGTTAGTTCTG						48		EPAF1					3	1	3	LOC_Os03g52450	('GATA transcription factor 25, putative, expressed',)	30044998		1	0	0	0	0	1	0	1	NOExpression
38005	83059	484477850	GATCCGGACAACTAGTG	1			EPAF1	9			EPAF1					2	1	3	LOC_Os03g51220	('SWI/SNF-related matrix-associated actin-dependent regulator of chromatin subfamily C member, putative, expressed',)	29252479	fl_cDNA	1	1	0	0	1	0	0	1	NOExpression
38053	83258	486382530	GATCCTGACGGAGCGTG							37	SEF1					1	1	3	LOC_Os03g50890	('actin-1, putative, expressed',)	29025489	fl_cDNA	1	0	0	0	0	0	2	2	NOExpression
38094	83482	488033120	GATCAATTCTGGAGGTG	1.5	48		EPAF1		5		EPAF1					3	1	3	LOC_Os03g54150	('expressed protein',)	30979152	fl_cDNA	1	2	1	0	0	1	0	1	NOExpression
38177	83877	490042220	GATCGTTGGTTGTGGTG	5			EPAF1									3	1	3	LOC_Os03g53300	('expressed protein',)	30545852	fl_cDNA	1	1	0	0	0	0	0	0	NOExpression
38238	84187	491430840	GATCATGACTCTCTGTG					5			EPAF1					1	1	3	LOC_Os03g55260	('cytochrome P450 81E1, putative, expressed',)	31393432	fl_cDNA	1	0	0	0	1	0	0	1	NOExpression
38244	84222	491550150	GATCTCATTGAAGTGTG	37			EPAF1									5	1	3	LOC_Os03g55164	('OsWRKY4 - Superfamily of rice TFs having WRKY and zinc finger domains, expressed',)	31332697	fl_cDNA	1	1	0	0	0	0	0	0	NOExpression
38402	85123	495743920	GATCAGTTCATCACTTG	2	8		EPAF1	2	5		EPAF1					3	1	3	LOC_Os03g55590	('DNA binding protein, putative, expressed',)	31584670		1	1	1	0	1	1	0	2	NOExpression
38451	85408	497149510	GATCTCAATCCGGCTTG									24			EPAF1	5	1	3	LOC_Os03g50480	('phosphoglucomutase, cytoplasmic 2, putative, expressed',)	28763513	fl_cDNA	1	0	0	0	0	0	0	0	YESExpression
38643	86571	501654670	GATCTGCTGCTCCTTTG		6		EPAF1	5			EPAF1	2			EPAF1	3	1	3	LOC_Os03g53890	('expressed protein',)	30852520	fl_cDNA	1	0	1	0	1	0	0	1	YESExpression
38780	87324	504302280	GATCACCACAAGCAAAT	1			EPAF1					6			EPAF1	3	1	3	LOC_Os03g51600	('tubulin alpha-3 chain, putative, expressed',)	29479438		1	1	0	0	0	0	0	0	YESExpression
38812	87509	505058200	GATCATCCAGGGGAAAT	4.5			EPAF1		4		EPAF1					3	1	3	LOC_Os03g50270	('expressed protein',)	28600415		1	2	0	0	0	1	0	1	NOExpression
38951	88363	510462540	GATCGTGCTCGTGGAAT		10		EPAF1	66			EPAF1					2	1	3	LOC_Os03g55590	('DNA binding protein, putative, expressed',)	31584501	fl_cDNA	1	0	1	0	1	0	0	1	NOExpression
39087	89204	516633350	GATCTCGTCACCACCAT									8			EPAF1	3	1	3	LOC_Os03g50290	('14-3-3-like protein S94, putative, expressed',)	28616659	fl_cDNA	1	0	0	0	0	0	0	0	YESExpression
39093	89249	516888790	GATCTTGGCCTGACCAT					34			EPAF1					1	1	3	LOC_Os03g55180	('expressed protein',)	31338642	EST	1	0	0	0	1	0	0	1	NOExpression
39102	89284	517149040	GATCAGCCTGCACCCAT							12	SEF1					3	1	3	LOC_Os03g50330	('serine/threonine-protein kinase ssp1, putative, expressed',)	28658039		1	0	0	0	0	0	1	1	NOExpression
39138	89463	518266290	GATCCCATTTATGCCAT	53			EPAF1									1	1	3	LOC_Os03g54240	('expressed protein',)	31045623	fl_cDNA	1	1	0	0	0	0	0	0	NOExpression
39161	89597	518929710	GATCTGGTGACTTCCAT	4			EPAF1									5	1	3	LOC_Os03g56410	('expressed protein',)	32095541	EST	1	1	0	0	0	0	0	0	NOExpression
39301	90402	523640900	GATCGGTATAAATTCAT					4	21	7.5	LPL		4	4	EOPF1	2	1	3	LOC_Os03g52630	('endo-1,4-beta-glucanase Cel1, putative, expressed',)	30132454	fl_cDNA	1	0	0	0	1	1	2	4	YESExpression
39314	90451	523871300	GATCGGTACTCCTTCAT					8			EPAF1					3	1	3	LOC_Os03g52700	('expressed protein',)	30167378	fl_cDNA	1	0	0	0	1	0	0	1	NOExpression
39372	90832	525885720	GATCATCAAATCGAGAT	11	22		EPAF1	5		3	EOPF1					1	1	3	LOC_Os03g55430	('expressed protein',)	31477583	fl_cDNA	1	1	1	0	1	0	1	2	NOExpression
39385	90893	526087170	GATCCTATGTTGGAGAT		23		EPAF1									2	1	3	LOC_Os03g50270	('expressed protein',)	28600418	fl_cDNA	1	0	1	0	0	0	0	0	NOExpression
39399	91005	527188160	GATCAAGTATGCACGAT	8			EPAF1					13			EPAF1	1	1	3	LOC_Os03g52760	('carbohydrate kinase, PfkB, putative, expressed',)	30195183	EST	1	1	0	0	0	0	0	0	YESExpression
39543	91795	533809760	GATCAATCTCAGGTGAT	22			EPAF1							6	SEF1	2	1	3	LOC_Os03g55350	('subtilisin-like protease precursor, putative, expressed',)	31426967	fl_cDNA	1	1	0	0	0	0	0	0	YESExpression
39575	91965	534711680	GATCAAATTCGTTTGAT	3	4		EPAF1									3	1	3	LOC_Os03g53700	('inhibitor of growth protein 4, putative, expressed',)	30747243	fl_cDNA	1	1	1	0	0	0	0	0	NOExpression
39633	92359	537675180	GATCGTCCCTGCACTAT										4		EPAF1	3	1	3	LOC_Os03g52690	('CBS domain protein, putative, expressed',)	30157981	fl_cDNA	1	0	0	0	0	0	0	0	YESExpression
39642	92411	538402920	GATCACGGCGAGCCTAT	9			EPAF1									3	1	3	LOC_Os03g52310	('transposon protein, putative, unclassified, expressed',)	29989966		1	1	0	0	0	0	0	0	NOExpression
39704	92807	542221990	GATCTCTCCTCCTGTAT					38	177		EPAF1	187	17	60	LPL	2	1	3	LOC_Os03g54050	('circumsporozoite protein precursor, putative, expressed',)	30941810	EST	1	0	0	0	1	1	0	2	YESExpression
39713	92843	542462670	GATCTGTCTGTGTGTAT	2	62		EPAF1	5.5	36		EPAF1					2	1	3	LOC_Os03g56390	('radical S-adenosyl methionine and flavodoxin domains 1 isoform 1, putative, expressed',)	32089471	EST	1	1	1	0	2	1	0	3	NOExpression
39728	92910	542924760	GATCATTTTTGCATTAT									7			EPAF1	1	1	3	LOC_Os03g55290	('gibberellin-regulated protein 2 precursor, putative, expressed',)	31404121		1	0	0	0	0	0	0	0	YESExpression
39814	93497	546489270	GATCTTCCAAGTCAACT										11		EPAF1	1	1	3	LOC_Os03g52690	('CBS domain protein, putative, expressed',)	30157984	fl_cDNA	1	0	0	0	0	0	0	0	YESExpression
39916	94079	550233270	GATCTTCTGCCGTCACT							23.5	SEF1			8	SEF1	3	1	3	LOC_Os03g54150	('expressed protein',)	30981956		1	0	0	0	0	0	2	2	YESExpression
39926	94148	550721940	GATCGAATCCCCAGACT					34			EPAF1					3	1	3	LOC_Os03g53650	('cysteine synthase, putative, expressed',)	30714000		1	0	0	0	1	0	0	1	NOExpression
39972	94340	552157810	GATCCCGGGCAGGGACT									6			EPAF1	3	1	3	LOC_Os03g55840	('expressed protein',)	31727637	fl_cDNA	1	0	0	0	0	0	0	0	YESExpression
39996	94453	553049770	GATCCACATAGTTGACT		22		EPAF1									1	1	3	LOC_Os03g51330	('DELLA protein SLR1, putative, expressed',)	29322488	fl_cDNA	1	0	1	0	0	0	0	0	NOExpression
39997	94455	553062880	GATCAATAAGGTTGACT		10		EPAF1									1	1	3	LOC_Os03g52690	('CBS domain protein, putative, expressed',)	30159811	fl_cDNA	1	0	1	0	0	0	0	0	NOExpression
40059	94831	555043670	GATCTTGTCTGTGTACT						4	1	EOPF1					5	1	3	LOC_Os03g52300	('conserved hypothetical protein',)	29986731		1	0	0	0	0	1	1	2	NOExpression
40089	95025	556070060	GATCGTCTGTTCAACCT	8			EPAF1									3	1	3	LOC_Os03g51710	('KNOX1 domain containing protein, expressed',)	29576882	fl_cDNA	1	1	0	0	0	0	0	0	NOExpression
40284	95998	562338520	GATCATTCTTAAGGCCT					18			EPAF1					1	1	3	LOC_Os03g53650	('cysteine synthase, putative, expressed',)	30712019	fl_cDNA	1	0	0	0	1	0	0	1	NOExpression
40321	96169	563292360	GATCACCAACAGTGCCT					2		5	EOPF1	8			EPAF1	1	1	3	LOC_Os03g51600	('tubulin alpha-3 chain, putative, expressed',)	29478813	fl_cDNA	1	0	0	0	1	0	1	2	YESExpression
40510	97217	567353280	GATCAAGCGCTGCAGCT							3.5	SEF1		5		EPAF1	3	1	3	LOC_Os03g50540	('NADH-ubiquinone oxidoreductase 75 kDa subunit, mitochondrial precursor, putative, expressed',)	28805771	fl_cDNA	1	0	0	0	0	0	2	2	YESExpression
40672	98050	571905170	GATCCCTCAGGGAGGCT		41		EPAF1									1	1	3	LOC_Os03g53950	('strictosidine synthase precursor, putative, expressed',)	30878587	fl_cDNA	1	0	1	0	0	0	0	0	NOExpression
40741	98299	573442990	GATCTGGACAAATGGCT									9			EPAF1	2	1	3	LOC_Os03g51440	('ATP binding protein, putative, expressed',)	29377092	EST	1	0	0	0	0	0	0	0	YESExpression
40893	99193	576394510	GATCTGCAGAAGTTGCT	10.5			EPAF1							2	SEF1	1	1	3	LOC_Os03g51380	('expressed protein',)	29349354	fl_cDNA	1	2	0	0	0	0	0	0	YESExpression
40908	99253	576556770	GATCCTTCCAATTTGCT									4			EPAF1	3	1	3	LOC_Os03g54150	('expressed protein',)	30979335	fl_cDNA	1	0	0	0	0	0	0	0	YESExpression
41105	100339	581624870	GATCTCTACTTCTCTCT	11			EPAF1									1	1	3	LOC_Os03g49880	('teosinte branched1 protein, putative, expressed',)	28377969	fl_cDNA	1	1	0	0	0	0	0	0	NOExpression
41157	100584	583126660	GATCGGCTTCATCGTCT	30.3333			EPAF1	106		31.5	EOPF1	16	18	40	AHPL	1	1	3	LOC_Os03g55070	('UDP-glucose 6-dehydrogenase, putative, expressed',)	31256855	fl_cDNA	1	3	0	0	1	0	2	3	YESExpression
41221	100921	584869040	GATCAGTCAATCATTCT	8			EPAF1	1	74		EPAF1	3		11	EOPF1	2	1	3	LOC_Os03g55120	('blue copper protein precursor, putative, expressed',)	31298499	fl_cDNA	1	1	0	0	1	1	0	2	YESExpression
41272	101202	585746460	GATCGCTATCATCTTCT	2	16		EPAF1							2	SEF1	1	1	3	LOC_Os03g54980	('PTD008 protein, putative, expressed',)	31195431	fl_cDNA	1	1	1	0	0	0	0	0	YESExpression
41347	101561	586671900	GATCGCTGAATATTTCT										47		EPAF1	2	1	3	LOC_Os03g52630	('endo-1,4-beta-glucanase Cel1, putative, expressed',)	30132582	fl_cDNA	1	0	0	0	0	0	0	0	YESExpression
41350	101595	586823360	GATCAAGTTGGCTTTCT						4		EPAF1					3	1	3	LOC_Os03g56060	('CSLC9 - cellulose synthase-like family C, expressed',)	31870630	EST	1	0	0	0	0	1	0	1	NOExpression
41381	101800	587504470	GATCTTGTCCTCAAAGT		75		EPAF1									3	1	3	LOC_Os03g52840	('serine hydroxymethyltransferase, mitochondrial precursor, putative, expressed',)	30252811	fl_cDNA	1	0	1	0	0	0	0	0	NOExpression
41479	102390	590376760	GATCATGTTCCTACAGT							6.5	SEF1					1	1	3	LOC_Os03g53530	('WD-repeat protein 4, putative, expressed',)	30652190	fl_cDNA	1	0	0	0	0	0	2	2	NOExpression
41527	102623	591561920	GATCAAGTGCGGGCAGT	12			EPAF1									3	1	3	LOC_Os03g51380	('expressed protein',)	29351587	fl_cDNA	1	1	0	0	0	0	0	0	NOExpression
41665	103224	594722890	GATCCAGGCGTCTGAGT	25			EPAF1									3	1	3	LOC_Os03g52460	('glucose-1-phosphate adenylyltransferase large subunit 3, chloroplast precursor, putative, expressed',)	30054062	fl_cDNA	1	1	0	0	0	0	0	0	NOExpression
41680	103306	595192390	GATCTCAACATAATAGT	7			EPAF1									2	1	3	LOC_Os03g52130	('expressed protein',)	29883191	fl_cDNA	1	1	0	0	0	0	0	0	NOExpression
41809	104014	601838350	GATCTGCACCCCGCCGT							17	SEF1					1	1	3	LOC_Os03g56330	('expressed protein',)	32052491	fl_cDNA	1	0	0	0	0	0	1	1	NOExpression
41965	104686	606795100	GATCGCCCCCGTCTCGT										15		EPAF1	3	1	3	LOC_Os03g55040	('indole-3-acetate beta-glucosyltransferase, putative, expressed',)	31238358	fl_cDNA	1	0	0	0	0	0	0	0	YESExpression
42064	105235	609716110	GATCTGCCGGCCGAGGT							10	SEF1					3	1	3	LOC_Os03g49990	('DELLA protein SLR1, putative, expressed',)	28463663	fl_cDNA	1	0	0	0	0	0	2	2	NOExpression
42073	105287	609838530	GATCCTGAGGAGGAGGT					21			EPAF1					1	1	3	LOC_Os03g53520	('expressed protein',)	30645858	fl_cDNA	1	0	0	0	1	0	0	1	NOExpression
42100	105397	610199210	GATCCACATCCATAGGT	8	4		EPAF1									3	1	3	LOC_Os03g53700	('inhibitor of growth protein 4, putative, expressed',)	30744367	fl_cDNA	1	1	2	0	0	0	0	0	NOExpression
42126	105539	611690920	GATCACATCTCCCCGGT											16	SEF1	3	1	3	LOC_Os03g52370	('expressed protein',)	30026119		1	0	0	0	0	0	0	0	YESExpression
42174	105734	613275200	GATCAAGGAGATTCGGT		6		EPAF1		1		EPAF1					1	1	3	LOC_Os03g50480	('phosphoglucomutase, cytoplasmic 2, putative, expressed',)	28768419	fl_cDNA	1	0	1	0	0	1	0	1	NOExpression
42197	105841	614141210	GATCCGGTGGCACGGGT										28		EPAF1	2	1	3	LOC_Os03g50450	('atypical receptor-like kinase MARK, putative, expressed',)	28744938	EST	1	0	0	0	0	0	0	0	YESExpression
42436	107054	619497210	GATCCGCATCACCATGT									12			EPAF1	1	1	3	LOC_Os03g55640	('peptidase/ serine-type peptidase, putative, expressed',)	31623649	fl_cDNA	1	0	0	0	0	0	0	0	YESExpression
42487	107404	620544810	GATCCACCAAGTGATGT						3		EPAF1	31			EPAF1	1	1	3	LOC_Os03g51220	('SWI/SNF-related matrix-associated actin-dependent regulator of chromatin subfamily C member, putative, expressed',)	29250707	fl_cDNA	1	0	0	0	0	1	0	1	YESExpression
42564	107846	622743360	GATCAAGATGTAGCTGT									5			EPAF1	2	1	3	LOC_Os03g51580	('symbiotic ammonium transporter, putative, expressed',)	29469580	fl_cDNA	1	0	0	0	0	0	0	0	YESExpression
42628	108118	623592730	GATCCGGTGCAGTCTGT					2		1	EOPF1	3	9	7	MPL	2	1	3	LOC_Os03g53950	('strictosidine synthase precursor, putative, expressed',)	30877697	fl_cDNA	1	0	0	0	1	0	1	2	YESExpression
42781	108755	626351350	GATCTTTCATTGTGTGT		47		EPAF1									2	1	3	LOC_Os03g51540	('lariat debranching enzyme, putative, expressed',)	29435299	fl_cDNA	1	0	1	0	0	0	0	0	NOExpression
42821	108972	627260750	GATCTGTGTTCACTTGT	5	5		EPAF1		27		EPAF1		2		EPAF1	3	1	3	LOC_Os03g53310	('suppressor/enhancer of lin-12 protein 9 precursor, putative, expressed',)	30546959		1	1	1	0	0	1	0	1	YESExpression
42955	109722	629201440	GATCAACTCCCAAAATT	5			EPAF1									3	1	3	LOC_Os03g50010	('toc64, putative, expressed',)	28482383		1	1	0	0	0	0	0	0	NOExpression
43027	110155	631337730	GATCCTACAGCCTAATT	7			EPAF1									5	1	3	LOC_Os03g55850	('cold acclimation protein COR413-PM1, putative, expressed',)	31730504	fl_cDNA	1	1	0	0	0	0	0	0	NOExpression
43045	110290	632354670	GATCTGAGCCGTACATT		5		EPAF1									2	1	3	LOC_Os03g52640	('expressed protein',)	30138905	fl_cDNA	1	0	1	0	0	0	0	0	NOExpression
43106	110679	634665390	GATCTGGAATGCAGATT											18	SEF1	1	1	3	LOC_Os03g54084	('phytochrome C, putative, expressed',)	30959070	fl_cDNA	1	0	0	0	0	0	0	0	YESExpression
43119	110757	635321910	GATCTTCGATGCCGATT										4		EPAF1	5	1	3	LOC_Os03g51890	('hypothetical protein',)	29700920		1	0	0	0	0	0	0	0	YESExpression
43165	111047	636825130	GATCCACTTCTGTGATT	8			EPAF1									5	1	3	LOC_Os03g54760	('mitochondrial aspartate-glutamate transporter AGC1, putative, expressed',)	31071155	fl_cDNA	1	1	0	0	0	0	0	0	NOExpression
43284	111699	641848320	GATCAAAAGAGCTACTT		52		EPAF1		41		EPAF1					2	1	3	LOC_Os03g52750	('cyclin-H, putative, expressed',)	30191129	fl_cDNA	1	0	2	0	0	1	0	1	NOExpression
43336	111978	643605470	GATCTAGCAACAGCCTT	25			EPAF1									5	1	3	LOC_Os03g50300	('protein CASP, putative, expressed',)	28620865	EST	1	1	0	0	0	0	0	0	NOExpression
43349	112027	644059930	GATCCGGTCAATGCCTT						56		EPAF1					3	1	3	LOC_Os03g53800	('periplasmic beta-glucosidase precursor, putative, expressed',)	30806022	fl_cDNA	1	0	0	0	0	1	0	1	NOExpression
43462	112701	647629370	GATCCGTAACTAATCTT		10		EPAF1									2	1	3	LOC_Os03g53310	('suppressor/enhancer of lin-12 protein 9 precursor, putative, expressed',)	30546962	fl_cDNA	1	0	1	0	0	0	0	0	NOExpression
43482	112802	648213610	GATCCATCAGCACTCTT						10		EPAF1	11			EPAF1	3	1	3	LOC_Os03g52690	('CBS domain protein, putative, expressed',)	30158594	fl_cDNA	1	0	0	0	0	1	0	1	YESExpression
43504	112919	648747840	GATCAAGACGGTCTCTT	5	10		EPAF1							2	SEF1	2	1	3	LOC_Os03g55320	('catalytic/ protein phosphatase type 2C, putative, expressed',)	31411426	fl_cDNA	1	1	1	0	0	0	0	0	YESExpression
43577	113377	650551110	GATCTCAGCGGGAAGTT	3			EPAF1	9			EPAF1		1	7	EOPF1	1	1	3	LOC_Os03g53270	('stem-specific protein TSJT1, putative, expressed',)	30512077	fl_cDNA	1	1	0	0	1	0	0	1	YESExpression
43617	113600	651739100	GATCGCCGCGTCGAGTT	11			EPAF1			9	SEF1	3			EPAF1	1	1	3	LOC_Os03g53520	('expressed protein',)	30645350	fl_cDNA	1	1	0	0	0	0	2	2	YESExpression
43643	113689	652070320	GATCAGTTGGTTGAGTT									5		9	EOPF1	2	1	3	LOC_Os03g56220	('expressed protein',)	31967233	fl_cDNA	1	0	0	0	0	0	0	0	YESExpression
43659	113745	652468890	GATCCGGGGCCGTAGTT					10		12.5	EOPF1		4		EPAF1	3	1	3	LOC_Os03g56241	('40S ribosomal protein S29, putative, expressed',)	31982236	EST	1	0	0	0	1	0	2	3	YESExpression
43692	113945	654927040	GATCAAGTGCCCTCGTT	20			EPAF1	14.5	39	1	BLPL	38		16	EOPF1	1	1	3	LOC_Os03g51910	('BHLH transcription factor, putative, expressed',)	29726150	EST	1	1	0	0	2	1	1	4	YESExpression
43820	114635	658683320	GATCATGAGACACTGTT						4		EPAF1					2	1	3	LOC_Os03g52180	('4-hydroxy-3-methylbut-2-enyl diphosphate reductase, putative, expressed',)	29907570	EST	1	0	0	0	0	1	0	1	NOExpression
43897	114983	660045350	GATCTCTAGCGATTGTT					16			EPAF1					2	1	3	LOC_Os03g50070	('membrane protein, putative, expressed',)	28513685	fl_cDNA	1	0	0	0	1	0	0	1	NOExpression
43967	115388	661319850	GATCCACAAGCACATTT	43			EPAF1									1	1	3	LOC_Os03g56370	('O-methyltransferase, putative, expressed',)	32076068	EST	1	1	0	0	0	0	0	0	NOExpression
43998	115581	662073750	GATCTTAGGTTAGATTT							11	SEF1					2	1	3	LOC_Os03g56430	('expressed protein',)	32107302	fl_cDNA	1	0	0	0	0	0	2	2	NOExpression
44026	115731	662881130	GATCCATTCGTCTATTT	3			EPAF1	4			EPAF1					5	1	3	LOC_Os03g54160	('MADS-box transcription factor 14, putative, expressed',)	30985319	fl_cDNA	1	1	0	0	1	0	0	1	NOExpression
44047	115868	663742960	GATCAGCGGGATACTTT		4		EPAF1									3	1	3	LOC_Os03g50220	('homologous pairing protein meu13, putative, expressed',)	28582758	fl_cDNA	1	0	1	0	0	0	0	0	NOExpression
44049	115873	663790390	GATCTTCACTCTACTTT						74		EPAF1					3	1	3	LOC_Os03g51830	('heat shock protein binding protein, putative, expressed',)	29680399		1	0	0	0	0	1	0	1	NOExpression
44058	115935	664142600	GATCACTGGCGCCCTTT									6			EPAF1	1	1	3	LOC_Os03g54084	('phytochrome C, putative, expressed',)	30958132	fl_cDNA	1	0	0	0	0	0	0	0	YESExpression
44093	116132	665169250	GATCCTTGTCTTGCTTT					5	97		EPAF1		4	15	EOPF1	2	1	3	LOC_Os03g51970	('growth-regulating factor 1, putative, expressed',)	29776326	fl_cDNA	1	0	0	0	1	1	0	2	YESExpression
44291	117338	670339570	GATCCCGCTGCTGTTTT	12			EPAF1					1	42		EPAF1	2	1	3	LOC_Os03g49960	('expressed protein',)	28423373	fl_cDNA	1	1	0	0	0	0	0	0	YESExpression

## Sheet: qdth5Con673RM527
ID	SlNo	TAG_ID	TAG	Avg_NPBLeaves	Avg_9311Leaves	Avg_F1Leaves	ExpressionLevelLeaves	Avg_NPBRoots	Avg_9311Roots	Avg_F1Roots	ExpressionLevelRoots	NME_NPBMeristem	I9ME_9311Meristem	FME_F1Meristem	ExpressionLevelMeristem	CLASS	hits	chr_id	GENE	TITLE	position	FL-cDNA/EST	GenomeMatchTag	TagExpressedInNoOfReps_NPB	TagExpressedInNoOfReps_9311	TagExpressedInNoOfReps_F1	TagExpressedInNoOfReps_RootNPB	TagExpressedInNoOfReps_Root9311	TagExpressedInNoOfReps_RootF1	PresentInAll3Genotypes_Roots	PresentIn1OR2OR3Genotypes
77	103064	593926940	GATCGCTGGAACGGAGT	1422.5	1607	1432.75	LPL									1	1	6	LOC_Os06g15400	('threonine endopeptidase, putative, expressed',)	8750672	fl_cDNA	1	4	4	4	0	0	0	0	NOExpression
170	104258	603842880	GATCAAGAACGCCGCGT	684.5	727	769.5	AHPL	298	490	444	HPL	397	454	611	AHPL	1	1	6	LOC_Os06g15990	('aldehyde dehydrogenase, mitochondrial precursor, putative, expressed',)	9095177	fl_cDNA	1	4	4	4	2	2	2	6	YESExpression
233	15227	75615800	GATCATGCCAGCTATCA	730	803.5	635	BLPL	5015.5	5061	1380	BLPL	3224	1224	1425	LPL	1	1	6	LOC_Os06g13680	('B12D protein, expressed',)	7590958	fl_cDNA	1	4	4	4	2	2	2	6	YESExpression
398	44898	258671780	GATCGGGGTATGGGAGC	258.25	303.75	412.5	AHPL	427.5	393	714.5	AHPL	290	636	782	AHPL	1	1	6	LOC_Os06g12580	('pro-resilin precursor, putative, expressed',)	6817887	fl_cDNA	1	4	4	4	2	2	2	6	YESExpression
464	34244	196290620	GATCGCAAACAGTGGAC	314.75	473.5	358.25	LPL	349.5	423.5	129.5	BLPL	197	149	243	AHPL	2	1	6	LOC_Os06g12690	('DCN1-like protein 2, putative, expressed',)	6927734	fl_cDNA	1	4	4	4	2	2	2	6	YESExpression
523	31123	171213250	GATCCTGAAAACCCAAC	135	378.25	325.25	HPL	162.5	150.5	26.5	BLPL	125	2	142	AHPL	1	1	6	LOC_Os06g13100	('CREG1 protein precursor, putative, expressed',)	7188869	fl_cDNA	1	4	4	4	2	2	2	6	YESExpression
1803	8142	45412170	GATCCAGATGACCCACA	249.25	106.75	122	LPL					66			EPAF1	1	1	6	LOC_Os06g14324	('calcium binding EF-hand protein, putative, expressed',)	7984450	fl_cDNA	1	4	4	4	0	0	0	0	YESExpression
1991	113836	653527700	GATCGAACACTACCGTT	129.75	189.5	112.25	BLPL	70.5	143	15.5	BLPL	5			EPAF1	1	1	6	LOC_Os06g15760	('aspartic proteinase Asp1 precursor, putative, expressed',)	8957579	fl_cDNA	1	4	4	4	2	2	2	6	YESExpression
2222	7276	41826570	GATCCAAGGACTTTTAA	24.3333	60.3333	101	AHPL									2	1	6	LOC_Os06g15330	('zinc finger protein CONSTANS-LIKE 16, putative, expressed',)	8705502	EST	1	3	3	2	0	0	0	0	NOExpression
2316	54811	320946830	GATCTGCTCGTGCGGTC	75.5	67	97	AHPL	61.5	161.5	149	HPL	42	16	70	AHPL	1	1	6	LOC_Os06g16410	('ubiquitin-protein ligase, putative, expressed',)	9368246	fl_cDNA	1	4	4	4	2	2	2	6	YESExpression
2494	11885	62115520	GATCAAGTTCATGTCCA	51.25	64.5	90	AHPL	16	86.5	7	BLPL	16		3	EOPF1	2	1	6	LOC_Os06g14740	('ketose-bisphosphate aldolases family protein, expressed',)	8315734	fl_cDNA	1	4	4	3	2	2	2	6	YESExpression
2593	39073	230990230	GATCTTAGGCTCAAGCC	48.5	39.5	87	AHPL	15	6		EPAF1					1	1	6	LOC_Os06g13660	('alanyl-tRNA synthetase, putative, expressed',)	7579993	EST	1	2	2	2	1	1	0	2	NOExpression
2710	109532	628744880	GATCAGTCTAGCTTTGT	36.25	46.5	84	AHPL	43.5	46	5	BLPL	124	51		EPAF1	2	1	6	LOC_Os06g13820	('dynamin-2A, putative, expressed',)	7668933	fl_cDNA	1	4	4	4	2	2	1	5	YESExpression
2758	76736	454320580	GATCGGTTATTACCTGG			83	SEF1									5	1	6	LOC_Os06g15370	('peptide transporter PTR2, putative, expressed',)	8739817	fl_cDNA	1	0	0	1	0	0	0	0	NOExpression
3415	82523	481607800	GATCATAAAAGTGTCTG	29	22.75	68	AHPL	15			EPAF1					1	1	6	LOC_Os06g12649	('expressed protein',)	6906170		1	2	4	3	1	0	0	1	NOExpression
3459	18135	86730250	GATCCAAATCCCACAGA			67	SEF1									6	1	6	LOC_Os06g14780	('expressed protein',)	8374140		1	0	0	1	0	0	0	0	NOExpression
3615	32277	179907280	GATCAGACACAGGACAC	7.5		64.5	EOPF1	208.5	2	38	LPL	11			EPAF1	2	1	6	LOC_Os06g13560	('benzoate carboxyl methyltransferase, putative, expressed',)	7479396	EST	1	2	0	2	2	1	2	5	YESExpression
3658	15388	76698570	GATCCAGCAGAACCTCA	79.6667		63.75	EOPF1	78		28	EOPF1	38		33	EOPF1	1	1	6	LOC_Os06g13030	('LIM domain containing protein, expressed',)	7134166	fl_cDNA	1	3	0	4	2	0	2	4	YESExpression
3803	113280	650187080	GATCACCCTGCAAAGTT	61.6667	70.25	61.6667	LPL	24.5	94	35.5	LPL	1	5	6	AHPL	2	1	6	LOC_Os06g13860	('poly polymerase catalytic domain containing protein, expressed',)	7702028	fl_cDNA	1	3	4	3	2	2	2	6	YESExpression
3930	106641	617904340	GATCGAGTAGCTGTGGT	92.75	24	59.75	HPL	91.5	61.5	3.5	BLPL	87	56	64	LPL	2	1	6	LOC_Os06g16330	('BRASSINOSTEROID INSENSITIVE 1-associated receptor kinase 1 precursor, putative, expressed',)	9322429	fl_cDNA	1	4	4	4	2	2	2	6	YESExpression
4149	114858	659650720	GATCAACAATAGGTGTT			57	SEF1	33			EPAF1					1	1	6	LOC_Os06g15360	('DNA repair protein RAD23, putative, expressed',)	8725396	fl_cDNA	1	0	0	1	1	0	0	1	NOExpression
4179	48350	281468840	GATCACATATTCCTGGC	30.6667	52.75	56.3333	AHPL	64	36.5	2.5	BLPL	14	8	18	AHPL	2	1	6	LOC_Os06g15690	('ANAC008, putative, expressed',)	8883545	fl_cDNA	1	3	4	3	1	2	2	5	YESExpression
4415	12215	63256480	GATCAACGCCAGAAGCA	25	36.25	53.6667	AHPL	32.5	68.5	19.5	BLPL	19	5	8	LPL	1	1	6	LOC_Os06g12530	('nuclear migration protein nudC, putative, expressed',)	6795106	fl_cDNA	1	4	4	3	2	2	2	6	YESExpression
4716	27534	138955430	GATCTCTCTCAAACCTA	127.333		50	EOPF1	100.5			EPAF1	151			EPAF1	2	1	6	LOC_Os06g14412	('expressed protein',)	8066251	fl_cDNA	1	3	0	3	2	0	0	2	YESExpression
4821	52057	296531030	GATCTTGCAGTCACATC		51.3333	49	EOPF1		40		EPAF1					1	1	6	LOC_Os06g13050	('peroxidase family protein, expressed',)	7148163		1	0	3	1	0	1	0	1	NOExpression
4881	107580	621473990	GATCTCACTGACACTGT	44.5	23.6667	48.5	AHPL	1		1	EOPF1					2	1	6	LOC_Os06g14050	('MAC/Perforin domain containing protein, expressed',)	7839964	EST	1	2	3	4	1	0	1	2	NOExpression
4929	55746	326889450	GATCCATATGATGATTC	4.5	17	48	AHPL	2			EPAF1					1	1	6	LOC_Os06g12600	('fructokinase-2, putative, expressed',)	6845679	EST	1	2	1	1	1	0	0	1	NOExpression
5105	45081	259738360	GATCATACACCCATAGC	5	25	46	AHPL	1			EPAF1	15			EPAF1	2	1	6	LOC_Os06g16980	('DNA topoisomerase I family protein, expressed',)	9840096	EST	1	1	2	2	1	0	0	1	YESExpression
5126	72770	431420420	GATCGGCGTGACGACGG	10		46	EOPF1			35.5	SEF1	2	1		EPAF1	3	1	6	LOC_Os06g15990	('aldehyde dehydrogenase, mitochondrial precursor, putative, expressed',)	9095180	fl_cDNA	1	1	0	1	0	0	2	2	YESExpression
5280	11183	59559640	GATCATTCCAGTGGCCA	30.3333	6	44.6667	AHPL	4	35.5		EPAF1	21	45	4	BLPL	2	1	6	LOC_Os06g15370	('peptide transporter PTR2, putative, expressed',)	8743096	fl_cDNA	1	3	1	3	1	2	0	3	YESExpression
5529	72603	430591400	GATCACATTCAACACGG	69	109.5	42.6667	BLPL	16	40.5	9.5	BLPL	89	13	43	LPL	2	1	6	LOC_Os06g14450	('protein binding protein, putative, expressed',)	8118639	fl_cDNA	1	4	4	3	2	2	2	6	YESExpression
5577	76552	453120320	GATCAAGAAGGCTATGG	46.5	27.3333	42.25	HPL	63	136	3	BLPL	46		6	EOPF1	2	1	6	LOC_Os06g13810	('pyrophosphate--fructose 6-phosphate 1-phosphotransferase beta subunit, putative, expressed',)	7648630	fl_cDNA	1	4	3	4	2	2	2	6	YESExpression
5639	104343	604353670	GATCTCGGTGGAGGCGT	25.5	50	42	HPL	51	11.5	66	AHPL	65	22	51	HPL	2	1	6	LOC_Os06g14470	('THO complex subunit 4, putative, expressed',)	8128774	fl_cDNA	1	2	1	2	2	2	2	6	YESExpression
6134	25541	123324490	GATCCAGGCTGAATTGA			38	SEF1									7	1	6	LOC_Os06g14740	('ketose-bisphosphate aldolases family protein, expressed',)	8309784	fl_cDNA		0	0	1	0	0	0	0	NOExpression
6644	59451	347080090	GATCCGGAGGCGCACAG	33.75	137.333	35	LPL	64	14	130	AHPL	70	92	27	BLPL	3	1	6	LOC_Os06g12950	('expressed protein',)	7087448		1	4	3	4	2	2	2	6	YESExpression
6826	71317	423696550	GATCTCTCGAAGGCAGG	9	6	34	AHPL	76		82.5	EOPF1	68	116	97	HPL	2	1	6	LOC_Os06g13650	('alpha-mannosidase 2, putative, expressed',)	7563885	EST	1	1	1	2	2	0	2	4	YESExpression
7057	68527	408907220	GATCGAGCCATTTTGCG	21.5	35	32.6667	HPL	90.5	124.5	312	AHPL	131	45	365	AHPL	2	1	6	LOC_Os06g14490	('calmodulin-binding heat-shock protein, putative, expressed',)	8145994	fl_cDNA	1	2	2	3	2	2	2	6	YESExpression
7233	69057	412724100	GATCGGCCACATCCTCG	24		31.5	EOPF1	117.5	150.5	509.5	AHPL	11		17	EOPF1	1	1	6	LOC_Os06g13180	('metalloendoproteinase 1 precursor, putative, expressed',)	7224821		1	3	0	2	2	2	2	6	YESExpression
7252	75937	451326030	GATCTGTATGGGAATGG	26	48	31.3333	LPL	40	31	10	BLPL	12		8	EOPF1	2	1	6	LOC_Os06g16430	('FHA domain containing protein, expressed',)	9407249	fl_cDNA	1	3	2	3	1	2	2	5	YESExpression
7635	99244	576537240	GATCATCTCGTGTTGCT	19	20	29.6667	AHPL	35	115.5	24.5	BLPL	40	10		EPAF1	2	1	6	LOC_Os06g14780	('expressed protein',)	8371567		1	3	4	3	2	2	2	6	YESExpression
7756	115461	661562730	GATCCATTGCTCCATTT	32.3333	29	29	LPL	99	71.5		EPAF1	35		3	EOPF1	2	1	6	LOC_Os06g13810	('pyrophosphate--fructose 6-phosphate 1-phosphotransferase beta subunit, putative, expressed',)	7648088	fl_cDNA	1	3	3	3	2	2	0	4	YESExpression
7881	18549	88488510	GATCTACTCCAATCAGA			28	SEF1									3	1	6	LOC_Os06g15730	('expressed protein',)	8913302		1	0	0	1	0	0	0	0	NOExpression
7932	47287	274678670	GATCTGCCAAGATAGGC		4	28	EOPF1	108.5	62	1	BLPL	8	27	9	LPL	1	1	6	LOC_Os06g14060	('speckle-type POZ protein, putative, expressed',)	7841501	fl_cDNA	1	0	1	1	2	1	2	5	YESExpression
8247	83460	487943650	GATCCTTTGGAGAGGTG	27	13.75	27	HPL									1	1	6	LOC_Os06g12590	('ATP binding protein, putative, expressed',)	6827772	fl_cDNA	1	2	4	2	0	0	0	0	NOExpression
8258	88424	510724140	GATCGTCGCTACTGAAT			27	SEF1									3	1	6	LOC_Os06g16430	('FHA domain containing protein, expressed',)	9407090		1	0	0	1	0	0	0	0	NOExpression
8287	113245	650082980	GATCGGGGGATTTTCTT			27	SEF1									3	1	6	LOC_Os06g16240	('expressed protein',)	9245744	fl_cDNA	1	0	0	1	0	0	0	0	NOExpression
8388	2235	11158020	GATCGGCGGCAACACAA	88.6667		26	EOPF1	101		103.5	EOPF1	90		76	EOPF1	2	1	6	LOC_Os06g16919	('expressed protein',)	9804471		1	3	0	3	2	0	2	4	YESExpression
8501	108065	623399090	GATCCCACTGTATCTGT			26	SEF1									3	1	6	LOC_Os06g16140	('expressed protein',)	9187742	EST	1	0	0	1	0	0	0	0	NOExpression
8699	58548	341134620	GATCGCTGTCAGAGAAG	20	51	25	LPL	22	11		EPAF1	8	46	1	BLPL	1	1	6	LOC_Os06g12740	('expressed protein',)	6953661	EST	1	1	1	1	1	1	0	2	YESExpression
8784	100902	584821730	GATCCTTTCTCCATTCT			25	SEF1							1	SEF1	5	1	6	LOC_Os06g14510	('glucose-6-phosphate isomerase, cytosolic B, putative, expressed',)	8157443	fl_cDNA	1	0	0	1	0	0	0	0	YESExpression
9283	47495	276362070	GATCTTGTCATGCCGGC	26.3333	6	23	HPL	23.5	17.5	59	AHPL	50	4	31	HPL	2	1	6	LOC_Os06g14190	('transcriptional repressor NF-X1, putative, expressed',)	7919795	fl_cDNA	1	3	1	1	2	2	2	6	YESExpression
9288	50440	289616490	GATCCATCTGGTCGTGC	22.5	26	23	LPL	3.5	41	3.5	LPL		4		EPAF1	1	1	6	LOC_Os06g15420	('asparagine synthetase, putative, expressed',)	8758462	fl_cDNA	1	2	2	3	2	1	2	5	YESExpression
9295	54138	314147110	GATCTCTGCGCCTTCTC	5		23	EOPF1	29		44	EOPF1	11	16	20	AHPL	2	1	6	LOC_Os06g14080	('ATMAP70-4, putative, expressed',)	7847816	fl_cDNA	1	1	0	1	1	0	1	2	YESExpression
9475	94331	552079380	GATCGAAAAGGCGGACT	15.6667	4.33333	22.5	AHPL	14	27.5	3	BLPL	14			EPAF1	2	1	6	LOC_Os06g13220	('growth regulator, putative, expressed',)	7262875	EST	1	3	3	4	2	2	2	6	YESExpression
9520	14884	74013800	GATCACGGTTGTAATCA	12.3333	75.25	22	LPL	9.5	40.5	16.5	LPL	13			EPAF1	2	1	6	LOC_Os06g15700	('expressed protein',)	8901944	fl_cDNA	1	3	4	2	2	2	2	6	YESExpression
9599	75343	448180090	GATCCGCCGTCTTGGGG			22	SEF1									3	1	6	LOC_Os06g16240	('expressed protein',)	9246425	fl_cDNA	1	0	0	1	0	0	0	0	NOExpression
9635	105543	611710900	GATCGACGCCGCCCGGT			22	SEF1	6		4	EOPF1					3	1	6	LOC_Os06g13830	('endoglucanase precursor, putative, expressed',)	7670781	EST	1	0	0	1	1	0	2	3	NOExpression
9763	9753	52899930	GATCCGAAAGTGAACCA	29.75	51	21.25	BLPL	34.5	2.5	5.5	LPL	16	31	9	BLPL	2	1	6	LOC_Os06g16280	('expressed protein',)	9265884		1	4	3	4	2	2	2	6	YESExpression
9842	37122	216718560	GATCAATGTTGGGGACC	31	71.25	21	BLPL		4		EPAF1					1	1	6	LOC_Os06g14390	('1-aminocyclopropane-1-carboxylate oxidase, putative, expressed',)	8033234	EST	1	2	4	3	0	1	0	1	NOExpression
10111	20250	99277600	GATCAACCATTCTCCGA		4	20	EOPF1									3	1	6	LOC_Os06g15400	('threonine endopeptidase, putative, expressed',)	8750386		1	0	1	1	0	0	0	0	NOExpression
10272	97630	568742080	GATCAAGTACCTTAGCT	4	2	20	AHPL									2	1	6	LOC_Os06g16370	('zinc finger protein CONSTANS, putative, expressed',)	9337493	fl_cDNA	1	1	1	2	0	0	0	0	NOExpression
10386	103451	596487370	GATCCAGTGGGAGTAGT			19.5	SEF1									2	1	6	LOC_Os06g16370	('zinc finger protein CONSTANS, putative, expressed',)	9337425	fl_cDNA	1	0	0	2	0	0	0	0	NOExpression
10401	41194	241948150	GATCTTTTGTGACATCC	41		19.3333	EOPF1	21.5		19	EOPF1	45		1	EOPF1	2	1	6	LOC_Os06g16050	('transposon protein, putative, CACTA, En/Spm sub-class, expressed',)	9130145	EST	1	3	0	3	2	0	2	4	YESExpression
10536	82441	481145040	GATCAGACTGGAGTCTG	16	8.5	19	AHPL	2	9	11.5	AHPL					2	1	6	LOC_Os06g12780	('protease Do-like 9, putative, expressed',)	6984875	fl_cDNA	1	2	2	4	2	1	2	5	NOExpression
10886	73256	434652330	GATCCACAGGTATCCGG	55.75		18	EOPF1	7			EPAF1					1	1	6	LOC_Os06g15170	('3-ketoacyl-CoA synthase, putative, expressed',)	8597391	fl_cDNA	1	4	0	2	2	0	0	2	NOExpression
10959	103790	599457780	GATCGATATATGGACGT			18	SEF1									2	1	6	LOC_Os06g13190	('expressed protein',)	7229600	EST	1	0	0	1	0	0	0	0	NOExpression
11013	2718	13479600	GATCAGTCCACGACCAA	7	3.5	17.5	AHPL	4			EPAF1	1			EPAF1	3	1	6	LOC_Os06g15420	('asparagine synthetase, putative, expressed',)	8758111		1	2	2	2	1	0	0	1	YESExpression
11051	76401	452654280	GATCACCAGATGGATGG	16.3333	11	17.5	AHPL							26	SEF1	2	1	6	LOC_Os06g16270	('heat shock factor binding protein 2, putative, expressed',)	9264353	EST	1	3	2	2	0	0	0	0	YESExpression
11152	18733	89305120	GATCAACTACACAGAGA			17	SEF1									1	1	6	LOC_Os06g14450	('protein binding protein, putative, expressed',)	8118272	fl_cDNA	1	0	0	1	0	0	0	0	NOExpression
11577	38281	225662750	GATCTAAGCCCCAGCCC			16	SEF1									1	1	6	LOC_Os06g12580	('pro-resilin precursor, putative, expressed',)	6818241	fl_cDNA	1	0	0	1	0	0	0	0	NOExpression
11681	86574	501665080	GATCATGTGGTCCTTTG		25	16	EOPF1									1	1	6	LOC_Os06g13050	('peroxidase family protein, expressed',)	7153224		1	0	1	1	0	0	0	0	NOExpression
11871	11856	62014680	GATCATTCAAGGGTCCA			15	SEF1									1	1	6	LOC_Os06g13820	('dynamin-2A, putative, expressed',)	7666916	fl_cDNA	1	0	0	1	0	0	0	0	NOExpression
11877	15005	74320460	GATCGTGCTCGCCATCA	2	27	15	MPL	1	17.5	2	LPL		2	17	EOPF1	2	1	6	LOC_Os06g16640	('carboxyl-terminal peptidase, putative, expressed',)	9563349	EST	1	1	1	1	1	2	1	4	YESExpression
11951	52528	302291720	GATCACTGGAACCTATC	49	27	15	BLPL	14			EPAF1	1			EPAF1	1	1	6	LOC_Os06g12876	('expressed protein',)	7050296	fl_cDNA	1	2	2	1	1	0	0	1	YESExpression
12468	85805	498585610	GATCCAAAAGATAGTTG	6	47.3333	14	LPL	39	4		EPAF1					3	1	6	LOC_Os06g15360	('DNA repair protein RAD23, putative, expressed',)	8725378	fl_cDNA	1	1	3	2	1	1	0	2	NOExpression
12536	108612	625827170	GATCCTTGTTGTGGTGT	7		14	EOPF1	23	5		EPAF1					2	1	6	LOC_Os06g14030	('potassium channel SKOR, putative, expressed',)	7798242	EST	1	1	0	1	2	1	0	3	NOExpression
12548	111861	643003840	GATCAAGCCCGACCCTT	6	16.5	14	HPL	14			EPAF1					2	1	6	LOC_Os06g14240	('17.4 kDa class I heat shock protein 3, putative, expressed',)	7940164	fl_cDNA	1	1	2	2	1	0	0	1	NOExpression
12685	89361	517718790	GATCTCGTCGTTCCCAT	20	29	13.3333	BLPL	397	425	210.5	BLPL	58		392	EOPF1	1	1	6	LOC_Os06g14370	('ABA-induced protein, putative, expressed',)	8013642	EST	1	2	1	3	2	2	2	6	YESExpression
12830	43613	253097420	GATCGTGAGATAGAAGC	20	8	13	MPL	23	61	2	BLPL	25		2	EOPF1	2	1	6	LOC_Os06g13060	('chaperone protein dnaJ 16, putative, expressed',)	7159275	EST	1	1	1	2	2	1	2	5	YESExpression
13103	63531	374450990	GATCTGGTCTCCTGTAG	13	6.75	12.6667	HPL	4		8	EOPF1		1		EPAF1	2	1	6	LOC_Os06g12780	('protease Do-like 9, putative, expressed',)	6985092	fl_cDNA	1	2	4	3	2	0	2	4	YESExpression
13163	109456	628505670	GATCTCAAGCAATTTGT			12.5	SEF1	1			EPAF1					2	1	6	LOC_Os06g16400	('BHLH transcription factor, putative, expressed',)	9366639	fl_cDNA	1	0	0	2	2	0	0	2	NOExpression
13440	91317	530616050	GATCCCGTTCGGCGGAT	24	9	12	LPL	51	53	80	AHPL		51	33	EOPF1	1	1	6	LOC_Os06g15990	('aldehyde dehydrogenase, mitochondrial precursor, putative, expressed',)	9095081	fl_cDNA	1	2	2	3	1	1	2	4	YESExpression
13701	20103	98315860	GATCGAGGACAAGCCGA	9	2	11	AHPL									1	1	6	LOC_Os06g15400	('threonine endopeptidase, putative, expressed',)	8751185	fl_cDNA	1	2	1	1	0	0	0	0	NOExpression
13842	61850	361636310	GATCTTGAAACTTCGAG			11	SEF1						1		EPAF1	3	1	6	LOC_Os06g13050	('peroxidase family protein, expressed',)	7148358		1	0	0	1	0	0	0	0	YESExpression
14180	23728	116505230	GATCTGCTCCATCATGA	8	22.5	10	LPL	14.5	52.5		EPAF1					1	1	6	LOC_Os06g13580	('expressed protein',)	7497952	EST	1	1	2	2	2	2	0	4	NOExpression
14268	42922	250564650	GATCCACTACCCGTTCC			10	SEF1									2	1	6	LOC_Os06g15320	('hypothetical protein',)	8694701		1	0	0	1	0	0	0	0	NOExpression
14386	67438	402622350	GATCTGCCGGCCGCGCG	7.5	16	10	LPL									2	1	6	LOC_Os06g15330	('zinc finger protein CONSTANS-LIKE 16, putative, expressed',)	8705363	EST	1	2	1	2	0	0	0	0	NOExpression
14504	91542	532360890	GATCCGTCCACCATGAT	8		10	EOPF1						1		EPAF1	3	1	6	LOC_Os06g14740	('ketose-bisphosphate aldolases family protein, expressed',)	8313248	fl_cDNA	1	1	0	1	0	0	0	0	YESExpression
14585	111258	638769550	GATCTGCCTTGGGTATT		2	10	EOPF1									2	1	6	LOC_Os06g13950	('fertility restorer homologue A, putative, expressed',)	7766859		1	0	1	1	0	0	0	0	NOExpression
14853	52107	296894050	GATCCTTAGCAACCATC			9	SEF1									3	1	6	LOC_Os06g15330	('zinc finger protein CONSTANS-LIKE 16, putative, expressed',)	8705505		1	0	0	1	0	0	0	0	NOExpression
15240	8872	48864460	GATCGTGGTTAGGGACA	2	10	8	HPL									3	1	6	LOC_Os06g12530	('nuclear migration protein nudC, putative, expressed',)	6795705	fl_cDNA	1	1	1	2	0	0	0	0	NOExpression
15557	58366	340383010	GATCCTCAGAGCTCAAG			8	SEF1	12		3	EOPF1					1	1	6	LOC_Os06g14412	('expressed protein',)	8058726	fl_cDNA	1	0	0	1	1	0	2	3	NOExpression
15659	77264	456356240	GATCAGGAAGCCAGTGG	9	24	8	BLPL	2			EPAF1	24	2	11	LPL	2	1	6	LOC_Os06g14040	('mitochondrion protein, putative, expressed',)	7828377	EST	1	2	2	3	1	0	0	1	YESExpression
15832	103502	596884140	GATCGTCTCCATGTAGT			8	SEF1		1		EPAF1					5	1	6	LOC_Os06g13050	('peroxidase family protein, expressed',)	7149247		1	0	0	1	0	1	0	1	NOExpression
15977	91660	532971840	GATCAAGAAAACCTGAT	21.3333	58.25	7.5	BLPL	17	23.5		EPAF1	2		2	EOPF1	2	1	6	LOC_Os06g15380	('acylphosphatase, putative, expressed',)	8743292		1	3	4	2	2	2	0	4	YESExpression
16047	4267	21235120	GATCAGTTGCGCAAGAA	49		7	EOPF1	1			EPAF1	1	2		EPAF1	3	1	6	LOC_Os06g12690	('DCN1-like protein 2, putative, expressed',)	6927731		1	1	0	1	1	0	0	1	YESExpression
16201	43933	254840000	GATCAAGTGGCTACAGC			7	SEF1									1	1	6	LOC_Os06g14412	('expressed protein',)	8065741	fl_cDNA	1	0	0	2	0	0	0	0	NOExpression
16345	80445	469388380	GATCGCCTGGTAATATG	2		7	EOPF1						4		EPAF1	2	1	6	LOC_Os06g12460	('CSLA3 - cellulose synthase-like family A; mannan synthase, expressed',)	6762103	EST	1	1	0	1	0	0	0	0	YESExpression
16747	17753	85262960	GATCAGCTCGCAGAAGA	18	14.5	6	BLPL	48	106	26.5	BLPL	11	68	9	BLPL	1	1	6	LOC_Os06g14420	('nudix hydrolase 4, putative, expressed',)	8068738	fl_cDNA	1	3	2	1	2	2	2	6	YESExpression
16893	33821	191781210	GATCCGAGGAGGACGAC			6	SEF1					1			EPAF1	2	1	6	LOC_Os06g16630	('hypothetical protein',)	9553568		1	0	0	1	0	0	0	0	YESExpression
16928	37130	216728750	GATCTGGGTATGGGACC			6	SEF1									1	1	6	LOC_Os06g12580	('pro-resilin precursor, putative, expressed',)	6818022	fl_cDNA	1	0	0	1	0	0	0	0	NOExpression
16993	44053	255434510	GATCTGCATAATCCAGC	18	2	6	LPL	32	18.5		EPAF1					2	1	6	LOC_Os06g15380	('acylphosphatase, putative, expressed',)	8743099		1	1	1	1	2	2	0	4	NOExpression
17035	49187	284772800	GATCAAGCTCAGGATGC	18	23	6	BLPL	1	59.5	32.5	HPL	42		8	EOPF1	1	1	6	LOC_Os06g14550	('signal recognition particle 9 kDa protein, putative, expressed',)	8193992	EST	1	4	3	1	1	2	2	5	YESExpression
17058	51813	294679530	GATCCATACCGGCAATC	3		6	EOPF1	2		32	EOPF1			1	SEF1	3	1	6	LOC_Os06g16070	('receptor-like protein kinase precursor, putative',)	9149316		1	1	0	2	1	0	2	3	YESExpression
17235	68662	409775090	GATCCCGCACACCATCG			6	SEF1									1	1	6	LOC_Os06g14030	('potassium channel SKOR, putative, expressed',)	7798589	EST	1	0	0	1	0	0	0	0	NOExpression
17250	70719	420720310	GATCTTCTTCTTCAAGG		4.5	6	EOPF1									3	1	6	LOC_Os06g15400	('threonine endopeptidase, putative, expressed',)	8750669	fl_cDNA	1	0	2	1	0	0	0	0	NOExpression
17301	76379	452600720	GATCAGGACTCGGATGG		2	6	EOPF1					1			EPAF1	1	1	6	LOC_Os06g16270	('heat shock factor binding protein 2, putative, expressed',)	9263153	EST	1	0	1	1	0	0	0	0	YESExpression
17469	92430	538617250	GATCCTCCCTCTCCTAT			6	SEF1									1	1	6	LOC_Os06g14324	('calcium binding EF-hand protein, putative, expressed',)	7986311	fl_cDNA	1	0	0	1	0	0	0	0	NOExpression
17573	102959	593446410	GATCCAAATCAGCGAGT	33		6	EOPF1	2	3		EPAF1					3	1	6	LOC_Os06g12530	('nuclear migration protein nudC, putative, expressed',)	6794972	fl_cDNA	1	1	0	1	1	1	0	2	NOExpression
17673	113759	652551630	GATCTGTTGCTGTAGTT	15		6	EOPF1	7	3	12.5	AHPL					2	1	6	LOC_Os06g14780	('expressed protein',)	8371679		1	1	0	1	2	1	2	5	NOExpression
17837	35871	209572160	GATCAAGAAGATTTTAC		1	5	EOPF1			3	SEF1	15			EPAF1	1	1	6	LOC_Os06g16300	('BRASSINOSTEROID INSENSITIVE 1-associated receptor kinase 1 precursor, putative, expressed',)	9290035	EST	1	0	1	2	0	0	1	1	YESExpression
17867	62595	365501360	GATCAGTTCCTGCTGAG	6	4	5	MPL									5	1	6	LOC_Os06g13330	('conserved hypothetical protein',)	7334030		1	1	1	2	0	0	0	0	NOExpression
18778	56292	329891410	GATCCCCTTTCCTCTTC	8		4	EOPF1		61	12	EOPF1		2	83	EOPF1	1	1	6	LOC_Os06g14370	('ABA-induced protein, putative, expressed',)	8013247	EST	1	1	0	2	0	1	2	3	YESExpression
18912	65268	388369520	GATCAGCTGGCGAACCG			4	SEF1									3	1	6	LOC_Os06g14440	('DRD1, putative, expressed',)	8103138		1	0	0	1	0	0	0	0	NOExpression
19082	80359	469040560	GATCAGTTGATGTGATG	13.6667		4	EOPF1	6.5			EPAF1					5	1	6	LOC_Os06g13170	('hypothetical protein',)	7221454		1	3	0	1	2	0	0	2	NOExpression
19459	107466	620816050	GATCCCACGGACTATGT			4	SEF1	30			EPAF1					1	1	6	LOC_Os06g14750	('1-phosphatidylinositol-4-phosphate 5-kinase/ zinc ion binding protein, putative, expressed',)	8323644	EST	1	0	0	1	1	0	0	1	NOExpression
19540	112854	648508010	GATCCATCTGAGCTCTT			4	SEF1					40			EPAF1	1	1	6	LOC_Os06g13720	('pyruvate dehydrogenase E1 component alpha subunit, mitochondrial precursor, putative, expressed',)	7604018	fl_cDNA	1	0	0	1	0	0	0	0	YESExpression
19660	51609	293645740	GATCGTCCCACAAAATC		86	3.5	EOPF1	13			EPAF1					3	1	6	LOC_Os06g13820	('dynamin-2A, putative, expressed',)	7668936		1	0	1	2	1	0	0	1	NOExpression
19901	57912	337970720	GATCAACTTATGTAAAG	8	12	3	BLPL									2	1	6	LOC_Os06g13000	('ankyrin repeat protein, chloroplast precursor, putative, expressed',)	7119943	EST	1	2	1	1	0	0	0	0	NOExpression
20134	1102	4714240	GATCAAAGCATATCAAA	4		2.5	EOPF1									2	1	6	LOC_Os06g12460	('CSLA3 - cellulose synthase-like family A; mannan synthase, expressed',)	6762332	EST	1	1	0	2	0	0	0	0	NOExpression
20444	32830	183957660	GATCGCTCGATGAGCAC			2	SEF1	14	11	15.5	AHPL	6	4	4	MPL	1	1	6	LOC_Os06g14460	('EMB2656, putative, expressed',)	8127617	fl_cDNA	1	0	0	1	1	1	2	4	YESExpression
20540	45116	260098730	GATCCACACAGTATAGC		3	2	EOPF1		3	4.5	EOPF1					1	1	6	LOC_Os06g16420	('amino acid transporter-like protein, putative, expressed',)	9397619	fl_cDNA	1	0	2	1	0	1	2	3	NOExpression
20731	72070	426348050	GATCCCTAGTAGGGAGG		27	2	EOPF1									1	1	6	LOC_Os06g15690	('ANAC008, putative, expressed',)	8879176	fl_cDNA	1	0	1	2	0	0	0	0	NOExpression
21148	17910	85628600	GATCATGGAGGGGAAGA	2		1	EOPF1	19		7	EOPF1	7	7	3	BLPL	1	1	6	LOC_Os06g12680	('RING-H2 finger protein ATL5I, putative, expressed',)	6922597	fl_cDNA	1	1	0	1	2	0	1	3	YESExpression
21206	36465	213045350	GATCTCCTACCACCACC		59	1	EOPF1									1	1	6	LOC_Os06g12580	('pro-resilin precursor, putative, expressed',)	6818628	fl_cDNA	1	0	1	1	0	0	0	0	NOExpression
21505	156	444540	GATCGCGGCTGGAAAAA										4		EPAF1	3	1	6	LOC_Os06g16420	('amino acid transporter-like protein, putative, expressed',)	9397350	fl_cDNA	1	0	0	0	0	0	0	0	YESExpression
21635	913	3934720	GATCAAAACAAAGCAAA						35		EPAF1					1	1	6	LOC_Os06g12876	('expressed protein',)	7050969	fl_cDNA	1	0	0	0	0	1	0	1	NOExpression
21896	2607	13060480	GATCAAATCTGTTACAA	43			EPAF1		13		EPAF1					2	1	6	LOC_Os06g12660	('expressed protein',)	6915589	EST	1	1	0	0	0	1	0	1	NOExpression
21954	2854	14480480	GATCAATCAGCAGCCAA	6			EPAF1									1	1	6	LOC_Os06g16430	('FHA domain containing protein, expressed',)	9406663	fl_cDNA	1	1	0	0	0	0	0	0	NOExpression
21989	2998	15232170	GATCCACAGTTATCCAA	10	12		EPAF1	7	75		EPAF1	1			EPAF1	1	1	6	LOC_Os06g12690	('DCN1-like protein 2, putative, expressed',)	6927960	EST	1	2	1	0	2	1	0	3	YESExpression
22035	3186	15978200	GATCATTCCAGCAGCAA	32			EPAF1									3	1	6	LOC_Os06g14740	('ketose-bisphosphate aldolases family protein, expressed',)	8309787	fl_cDNA	1	1	0	0	0	0	0	0	NOExpression
22171	3842	19453290	GATCCATTGTGGCTCAA									43		7	EOPF1	2	1	6	LOC_Os06g13600	('VEX1, putative, expressed',)	7533893	EST	1	0	0	0	0	0	0	0	YESExpression
22355	4986	24906620	GATCGCGACAAAGCGAA										7		EPAF1	3	1	6	LOC_Os06g12500	('plant integral membrane protein TIGR01569 containing protein, expressed',)	6788145		1	0	0	0	0	0	0	0	YESExpression
22524	5859	29834580	GATCGAGAGCAGCTGAA									26		12	EOPF1	2	1	6	LOC_Os06g13350	('benzoate carboxyl methyltransferase, putative, expressed',)	7340931		1	0	0	0	0	0	0	0	YESExpression
22653	6649	35506570	GATCCAATCTGAGCTAA							13	SEF1					3	1	6	LOC_Os06g14280	('secretory protein-like, putative, expressed',)	7963336		1	0	0	0	0	0	2	2	NOExpression
22871	7949	44108110	GATCTGTGCTACTAACA						80		EPAF1					1	1	6	LOC_Os06g13650	('alpha-mannosidase 2, putative, expressed',)	7564492	EST	1	0	0	0	0	1	0	1	NOExpression
23028	8755	48379210	GATCCAGAGACTCGACA					4			EPAF1					1	1	6	LOC_Os06g12530	('nuclear migration protein nudC, putative, expressed',)	6794969	fl_cDNA	1	0	0	0	2	0	0	2	NOExpression
23301	10169	54301130	GATCCAGCTGCTGACCA							9.5	SEF1					1	1	6	LOC_Os06g13030	('LIM domain containing protein, expressed',)	7134451	fl_cDNA	1	0	0	0	0	0	2	2	NOExpression
23756	12042	62755850	GATCCAAAGAATTTCCA									47			EPAF1	3	1	6	LOC_Os06g14750	('1-phosphatidylinositol-4-phosphate 5-kinase/ zinc ion binding protein, putative, expressed',)	8319519	EST	1	0	0	0	0	0	0	0	YESExpression
23982	13133	67414360	GATCATTGCTCTGCGCA									20			EPAF1	3	1	6	LOC_Os06g16270	('heat shock factor binding protein 2, putative, expressed',)	9264308		1	0	0	0	0	0	0	0	YESExpression
23988	13160	67642830	GATCTGTTGCTATCGCA						18		EPAF1					2	1	6	LOC_Os06g15910	('potassium transporter 8, putative, expressed',)	9032571	EST	1	0	0	0	0	1	0	1	NOExpression
24327	14766	73501460	GATCGAAGTCGAAATCA					1	1	6.5	AHPL					6	1	6	LOC_Os06g15370	('peptide transporter PTR2, putative, expressed',)	8741796	fl_cDNA	1	0	0	0	1	1	2	4	NOExpression
24486	15699	77841400	GATCATATGCATGCTCA					8			EPAF1		1		EPAF1	1	1	6	LOC_Os06g16350	('peroxidase 11 precursor, putative, expressed',)	9325256	fl_cDNA	1	0	0	0	2	0	0	2	YESExpression
24615	16334	80741270	GATCTTAGTATATGTCA					6	25		EPAF1					2	1	6	LOC_Os06g14030	('potassium channel SKOR, putative, expressed',)	7798137	EST	1	0	0	0	1	1	0	2	NOExpression
24903	18094	86555850	GATCCAGTGACAACAGA	1	6		EPAF1									1	1	6	LOC_Os06g16410	('ubiquitin-protein ligase, putative, expressed',)	9370417	fl_cDNA	1	1	1	0	0	0	0	0	NOExpression
24938	18287	87522090	GATCCACCATAGCCAGA	13			EPAF1	1	31	13	LPL			3	SEF1	2	1	6	LOC_Os06g14470	('THO complex subunit 4, putative, expressed',)	8128476	fl_cDNA	1	1	0	0	1	1	2	4	YESExpression
25040	18817	89791820	GATCGTGTGAAACGAGA					2			EPAF1	7			EPAF1	3	1	6	LOC_Os06g14780	('expressed protein',)	8371788		1	0	0	0	1	0	0	1	YESExpression
25133	19196	91216320	GATCAAGCTTGATGAGA	18			EPAF1									2	1	6	LOC_Os06g16980	('DNA topoisomerase I family protein, expressed',)	9840395	EST	1	1	0	0	0	0	0	0	NOExpression
25179	19450	93395360	GATCAACGGAAGGTAGA		88		EPAF1									2	1	6	LOC_Os06g14450	('protein binding protein, putative, expressed',)	8118619	fl_cDNA	1	0	1	0	0	0	0	0	NOExpression
25251	19744	95789480	GATCACATCGGAGACGA					19			EPAF1					3	1	6	LOC_Os06g13560	('benzoate carboxyl methyltransferase, putative, expressed',)	7480755	fl_cDNA	1	0	0	0	1	0	0	1	NOExpression
25343	20128	98493390	GATCTGTTCGACGCCGA							23	SEF1					1	1	6	LOC_Os06g13180	('metalloendoproteinase 1 precursor, putative, expressed',)	7224249		1	0	0	0	0	0	1	1	NOExpression
25361	20197	98816310	GATCTTCAAGATGCCGA					10			EPAF1					3	1	6	LOC_Os06g12690	('DCN1-like protein 2, putative, expressed',)	6930243	fl_cDNA	1	0	0	0	1	0	0	1	NOExpression
25752	22084	109295140	GATCGGGCCCATGCGGA						8		EPAF1					3	1	6	LOC_Os06g15370	('peptide transporter PTR2, putative, expressed',)	8742056	fl_cDNA	1	0	0	0	0	1	0	1	NOExpression
25995	23202	114447090	GATCCCGTCAGGGTGGA										5		EPAF1	1	1	6	LOC_Os06g14080	('ATMAP70-4, putative, expressed',)	7852734	fl_cDNA	1	0	0	0	0	0	0	0	YESExpression
26299	24840	120391360	GATCAAGTTATGTCTGA						7	15	EOPF1					1	1	6	LOC_Os06g16290	('h/ACA ribonucleoprotein complex subunit 2, putative, expressed',)	9283963	fl_cDNA	1	0	0	0	0	1	2	3	NOExpression
26438	25499	123139650	GATCCTGCCCGTTGTGA										3	10	EOPF1	3	1	6	LOC_Os06g14750	('1-phosphatidylinositol-4-phosphate 5-kinase/ zinc ion binding protein, putative, expressed',)	8316896		1	0	0	0	0	0	0	0	YESExpression
26589	26287	125805700	GATCGGCTGCTTTTTGA		2		EPAF1	2		18	EOPF1	5			EPAF1	1	1	6	LOC_Os06g16280	('expressed protein',)	9266342		1	0	1	0	1	0	2	3	YESExpression
26897	27983	143788440	GATCATCCTCGCTGCTA					16			EPAF1					1	1	6	LOC_Os06g14060	('speckle-type POZ protein, putative, expressed',)	7841756	fl_cDNA	1	0	0	0	1	0	0	1	NOExpression
26926	28119	144917770	GATCCAAGAAGACTCTA											38	SEF1	1	1	6	LOC_Os06g14490	('calmodulin-binding heat-shock protein, putative, expressed',)	8143550	fl_cDNA	1	0	0	0	0	0	0	0	YESExpression
26927	28121	144955510	GATCTTTATTGACTCTA					8			EPAF1					2	1	6	LOC_Os06g15910	('potassium transporter 8, putative, expressed',)	9032496	EST	1	0	0	0	1	0	0	1	NOExpression
26957	28267	146576970	GATCCAGGAGGGTTCTA							25	SEF1					1	1	6	LOC_Os06g14490	('calmodulin-binding heat-shock protein, putative, expressed',)	8145730	fl_cDNA	1	0	0	0	0	0	2	2	NOExpression
26967	28302	146840900	GATCGGTGTTAAAAGTA					1	13	4.5	LPL			1	SEF1	5	1	6	LOC_Os06g14370	('ABA-induced protein, putative, expressed',)	8012682	EST	1	0	0	0	2	1	2	5	YESExpression
27121	29130	155560530	GATCCCCTCTCCCTGTA					88	55	90	AHPL	163	113	181	AHPL	2	1	6	LOC_Os06g15620	('GAST1 protein precursor, putative, expressed',)	8847105	EST	1	0	0	0	1	2	2	5	YESExpression
27155	29283	156580160	GATCAAGAATGTGTGTA					9		3	EOPF1					2	1	6	LOC_Os06g13210	('peptide transporter PTR2, putative, expressed',)	7250031	fl_cDNA	1	0	0	0	2	0	1	3	NOExpression
27164	29339	156932980	GATCGATTCCTCTTGTA					17.5			EPAF1					2	1	6	LOC_Os06g14420	('nudix hydrolase 4, putative, expressed',)	8068141	fl_cDNA	1	0	0	0	2	0	0	2	NOExpression
27628	31929	176781150	GATCTAGATTTGCTAAC					2		7	EOPF1	8			EPAF1	5	1	6	LOC_Os06g14370	('ABA-induced protein, putative, expressed',)	8011499	EST	1	0	0	0	1	0	1	2	YESExpression
27687	32348	180519220	GATCGACCTATCTACAC							23.5	SEF1					3	1	6	LOC_Os06g13190	('expressed protein',)	7229580		1	0	0	0	0	0	2	2	NOExpression
27909	33613	189659170	GATCCTCGCCGCCAGAC					8		58.5	EOPF1	25	2	27	AHPL	7	1	6	LOC_Os06g13830	('endoglucanase precursor, putative, expressed',)	7671455	EST		0	0	0	1	0	2	3	YESExpression
27986	34009	193900730	GATCCGTCGTCTTCGAC						37	1	EOPF1					3	1	6	LOC_Os06g16170	('expressed protein',)	9207677		1	0	0	0	0	1	1	2	NOExpression
28038	34288	196607040	GATCAAGGTTTTTGGAC							27	SEF1					3	1	6	LOC_Os06g15420	('asparagine synthetase, putative, expressed',)	8758459	fl_cDNA	1	0	0	0	0	0	2	2	NOExpression
28094	34593	198854960	GATCAGTGCTGCTTGAC						8		EPAF1					1	1	6	LOC_Os06g16350	('peroxidase 11 precursor, putative, expressed',)	9326785	fl_cDNA	1	0	0	0	0	1	0	1	NOExpression
28149	34937	201421660	GATCGCCCAGCCTATAC						27		EPAF1					3	1	6	LOC_Os06g14080	('ATMAP70-4, putative, expressed',)	7847813		1	0	0	0	0	1	0	1	NOExpression
28316	35932	209887750	GATCTCGCTAACAAACC	8			EPAF1									1	1	6	LOC_Os06g12630	('dehydroascorbate reductase, putative, expressed',)	6893482	fl_cDNA	1	2	0	0	0	0	0	0	NOExpression
28559	37260	217578250	GATCCAAGTTTTTGACC									19			EPAF1	3	1	6	LOC_Os06g15620	('GAST1 protein precursor, putative, expressed',)	8847102		1	0	0	0	0	0	0	0	YESExpression
28662	37724	221208070	GATCTCGCCGAGCACCC					14	19	2	BLPL					3	1	6	LOC_Os06g14420	('nudix hydrolase 4, putative, expressed',)	8068603	fl_cDNA	1	0	0	0	1	1	1	3	NOExpression
28707	37925	223173200	GATCAGAACGAGACCCC	36			EPAF1	2			EPAF1					1	1	6	LOC_Os06g13000	('ankyrin repeat protein, chloroplast precursor, putative, expressed',)	7121538	EST	1	1	0	0	1	0	0	1	NOExpression
28727	37998	223783550	GATCTATCTCTCCCCCC					1			EPAF1	15		1	EOPF1	2	1	6	LOC_Os06g14810	('3-ketoacyl-CoA synthase, putative, expressed',)	8407453	EST	1	0	0	0	1	0	0	1	YESExpression
28773	38245	225443750	GATCTCTTTTTTTCCCC											17	SEF1	3	1	6	LOC_Os06g14040	('mitochondrion protein, putative, expressed',)	7828670		1	0	0	0	0	0	0	0	YESExpression
28933	38982	230519690	GATCCAATGTTGTTCCC	22.5			EPAF1					31			EPAF1	6	1	6	LOC_Os06g12950	('expressed protein',)	7085885		1	2	0	0	0	0	0	0	YESExpression
28988	39231	231755360	GATCAATCCAGGCAGCC		8		EPAF1	7	1		EPAF1			2	SEF1	2	1	6	LOC_Os06g14750	('1-phosphatidylinositol-4-phosphate 5-kinase/ zinc ion binding protein, putative, expressed',)	8316868	EST	1	0	1	0	1	1	0	2	YESExpression
29065	39582	233983790	GATCTGGTTCAACCGCC						6		EPAF1	20	36	18	BLPL	1	1	6	LOC_Os06g16240	('expressed protein',)	9246610	fl_cDNA	1	0	0	0	0	1	0	1	YESExpression
29234	40296	237797380	GATCGGCGCGCTGGGCC					8			EPAF1					1	1	6	LOC_Os06g16260	('microsomal signal peptidase 21 kDa subunit, putative, expressed',)	9256733	fl_cDNA	1	0	0	0	1	0	0	1	NOExpression
29474	41454	243808650	GATCCAATCCAAACTCC	45			EPAF1	6			EPAF1	15		5	EOPF1	1	1	6	LOC_Os06g14420	('nudix hydrolase 4, putative, expressed',)	8068928	fl_cDNA	1	2	0	0	1	0	0	1	YESExpression
29503	41615	244713840	GATCAGCCTCGCCCTCC	17	8		EPAF1	4	1	10.5	AHPL	1	22		EPAF1	1	1	6	LOC_Os06g16330	('BRASSINOSTEROID INSENSITIVE 1-associated receptor kinase 1 precursor, putative, expressed',)	9318347	fl_cDNA	1	1	1	0	1	1	2	4	YESExpression
29537	41788	245134930	GATCCCCTTGAAGCTCC							22.5	SEF1					2	1	6	LOC_Os06g13060	('chaperone protein dnaJ 16, putative, expressed',)	7159354	EST	1	0	0	0	0	0	2	2	NOExpression
29654	42255	247534510	GATCTGGACCTGCGTCC		6		EPAF1									3	1	6	LOC_Os06g16430	('FHA domain containing protein, expressed',)	9406882	fl_cDNA	1	0	1	0	0	0	0	0	NOExpression
29713	42634	249679530	GATCCACATGTTATTCC		11		EPAF1									5	1	6	LOC_Os06g13820	('dynamin-2A, putative, expressed',)	7667839	fl_cDNA	1	0	1	0	0	0	0	0	NOExpression
29722	42673	249789080	GATCATCTCCGACTTCC	14	2		EPAF1									1	1	6	LOC_Os06g12530	('nuclear migration protein nudC, putative, expressed',)	6793260	fl_cDNA	1	1	1	0	0	0	0	0	NOExpression
29745	42800	250171100	GATCGCCATGTGCTTCC		6		EPAF1									3	1	6	LOC_Os06g12530	('nuclear migration protein nudC, putative, expressed',)	6793263	fl_cDNA	1	0	1	0	0	0	0	0	NOExpression
29779	42987	250807140	GATCGGAGTATGGTTCC	39.3333			EPAF1	3	22		EPAF1					1	1	6	LOC_Os06g12580	('pro-resilin precursor, putative, expressed',)	6817938	fl_cDNA	1	3	0	0	1	1	0	2	NOExpression
30141	44703	257981770	GATCCAGAGCGGCGAGC					31			EPAF1		22		EPAF1	5	1	6	LOC_Os06g12490	('hypothetical protein',)	6782165		1	0	0	0	1	0	0	1	YESExpression
30436	46084	267295360	GATCAAACATCTTCCGC					11			EPAF1					1	1	6	LOC_Os06g13220	('growth regulator, putative, expressed',)	7262714	EST	1	0	0	0	1	0	0	1	NOExpression
30580	46694	271507560	GATCACGGCGACGTCGC					75		26.5	EOPF1					1	1	6	LOC_Os06g13180	('metalloendoproteinase 1 precursor, putative, expressed',)	7224494		1	0	0	0	1	0	2	3	NOExpression
30742	47360	275571240	GATCACAACTTCACGGC	5	39		EPAF1		3		EPAF1	6			EPAF1	1	1	6	LOC_Os06g16410	('ubiquitin-protein ligase, putative, expressed',)	9368273	fl_cDNA	1	1	1	0	0	1	0	1	YESExpression
30776	47477	276311770	GATCCGACGTCGCCGGC					17			EPAF1					1	1	6	LOC_Os06g13830	('endoglucanase precursor, putative, expressed',)	7672410	EST	1	0	0	0	1	0	0	1	NOExpression
30844	47770	277780460	GATCGTTTTGCTTCGGC						10		EPAF1					2	1	6	LOC_Os06g16250	('expressed protein',)	9254543	fl_cDNA	1	0	0	0	0	1	0	1	NOExpression
31304	50018	287696130	GATCCTACCTTTGCTGC		3		EPAF1	31	2		EPAF1	77	69	5	BLPL	2	1	6	LOC_Os06g13600	('VEX1, putative, expressed',)	7533474	EST	1	0	1	0	1	1	0	2	YESExpression
31401	50429	289587320	GATCATAAAAGTCGTGC		4		EPAF1									2	1	6	LOC_Os06g14400	('1-aminocyclopropane-1-carboxylate oxidase, putative, expressed',)	8037480	fl_cDNA	1	0	1	0	0	0	0	0	NOExpression
31403	50434	289602080	GATCAACTCCGTCGTGC		30		EPAF1	25	6.5	27.5	AHPL	11	44	49	AHPL	1	1	6	LOC_Os06g14490	('calmodulin-binding heat-shock protein, putative, expressed',)	8142582	fl_cDNA	1	0	1	0	2	2	2	6	YESExpression
31788	52362	298479420	GATCGCAGCATCTCATC					7			EPAF1					1	1	6	LOC_Os06g13560	('benzoate carboxyl methyltransferase, putative, expressed',)	7480623	fl_cDNA	1	0	0	0	1	0	0	1	NOExpression
31994	53432	309703080	GATCACATCACGAGCTC									8			EPAF1	3	1	6	LOC_Os06g13060	('chaperone protein dnaJ 16, putative, expressed',)	7159272		1	0	0	0	0	0	0	0	YESExpression
31997	53438	309726500	GATCGGGTGGCGAGCTC							8	SEF1					3	1	6	LOC_Os06g12690	('DCN1-like protein 2, putative, expressed',)	6931338	fl_cDNA	1	0	0	0	0	0	1	1	NOExpression
32091	53822	312166770	GATCCCGAACCCATCTC					6			EPAF1			1	SEF1	3	1	6	LOC_Os06g12810	('conserved hypothetical protein',)	7000498		1	0	0	0	1	0	0	1	YESExpression
32200	54423	316091270	GATCTCGACACCGAGTC		24		EPAF1			20	SEF1	40			EPAF1	7	1	6	LOC_Os06g14530	('expressed protein',)	8175786	EST		0	1	0	0	0	2	2	YESExpression
32261	54743	320121110	GATCTTACTCTCAGGTC						62		EPAF1					3	1	6	LOC_Os06g16050	('transposon protein, putative, CACTA, En/Spm sub-class, expressed',)	9130940	EST	1	0	0	0	0	1	0	1	NOExpression
32539	56266	329722400	GATCAACTCTCATCTTC	30			EPAF1						2		EPAF1	2	1	6	LOC_Os06g14670	('odorant 1 protein, putative, expressed',)	8251224	fl_cDNA	1	1	0	0	0	0	0	0	YESExpression
32696	57188	334435370	GATCCACTGTACGTTTC	11			EPAF1									2	1	6	LOC_Os06g14200	('zinc finger, RING-type, putative',)	7924676		1	1	0	0	0	0	0	0	NOExpression
32774	57593	336275270	GATCTCAGCTCACAAAG	5			EPAF1									3	1	6	LOC_Os06g16050	('transposon protein, putative, CACTA, En/Spm sub-class, expressed',)	9130142		1	1	0	0	0	0	0	0	NOExpression
33022	59074	343712920	GATCATCTGCTCATAAG						16		EPAF1					1	1	6	LOC_Os06g15910	('potassium transporter 8, putative, expressed',)	9033182	EST	1	0	0	0	0	1	0	1	NOExpression
33083	59444	347039310	GATCTGTAGGAGCACAG	31			EPAF1		1	1	EOPF1					5	1	6	LOC_Os06g14780	('expressed protein',)	8373580		1	1	0	0	0	1	1	2	NOExpression
33095	59494	347439430	GATCTCAGGCGAGACAG					3			EPAF1			11	SEF1	1	1	6	LOC_Os06g13670	('transcription regulator of the cell cycle TaE2Fe, putative, expressed',)	7589372	fl_cDNA	1	0	0	0	1	0	0	1	YESExpression
33431	61147	356719360	GATCAAAGTTACAAGAG						4		EPAF1					6	1	6	LOC_Os06g16300	('BRASSINOSTEROID INSENSITIVE 1-associated receptor kinase 1 precursor, putative, expressed',)	9289634	EST	1	0	0	0	0	1	0	1	NOExpression
33456	61265	357431330	GATCCTCGCCGCCAGAG						33	12	EOPF1					1	1	6	LOC_Os06g13830	('endoglucanase precursor, putative, expressed',)	7671455	EST	1	0	0	0	0	1	2	3	NOExpression
33692	62469	364569290	GATCCAGTCGACATGAG	5			EPAF1									2	1	6	LOC_Os06g16280	('expressed protein',)	9265658		1	1	0	0	0	0	0	0	NOExpression
33997	64128	379278260	GATCGACGTGTGGAACG	3			EPAF1	4	3	2	BLPL					1	1	6	LOC_Os06g16250	('expressed protein',)	9254321	fl_cDNA	1	1	0	0	1	1	2	4	NOExpression
34562	66636	396922660	GATCGGGTTCGGCTCCG											6	SEF1	1	1	6	LOC_Os06g14810	('3-ketoacyl-CoA synthase, putative, expressed',)	8407906	EST	1	0	0	0	0	0	0	0	YESExpression
34741	67433	402581510	GATCTCGCGGACGCGCG							27.5	SEF1	26			EPAF1	3	1	6	LOC_Os06g14620	('ribonucleoside-diphosphate reductase small chain, putative, expressed',)	8230355	EST	1	0	0	0	0	0	2	2	YESExpression
34951	68425	408096330	GATCCAGGACTGGTGCG							60.5	SEF1			15	SEF1	1	1	6	LOC_Os06g13870	('immediate-early fungal elicitor protein CMPG1, putative, expressed',)	7708457	EST	1	0	0	0	0	0	2	2	YESExpression
35130	69200	413271530	GATCCATAGGCGGCTCG	4			EPAF1									1	1	6	LOC_Os06g13570	('expressed protein',)	7487773	fl_cDNA	1	1	0	0	0	0	0	0	NOExpression
35207	69623	415397570	GATCCTGGAGCTCGTCG	20			EPAF1									1	1	6	LOC_Os06g15400	('threonine endopeptidase, putative, expressed',)	8750990	fl_cDNA	1	1	0	0	0	0	0	0	NOExpression
35390	70525	420232780	GATCGTGCCGTACAAGG	7.5	14.6667		EPAF1	259.5	92.5	541	AHPL	364	393	224	BLPL	1	1	6	LOC_Os06g13830	('endoglucanase precursor, putative, expressed',)	7670784	EST	1	2	3	0	2	2	2	6	YESExpression
35523	71193	423259730	GATCCCCTTCCTCCAGG						10		EPAF1					1	1	6	LOC_Os06g12530	('nuclear migration protein nudC, putative, expressed',)	6793386	fl_cDNA	1	0	0	0	0	1	0	1	NOExpression
35620	71562	424896610	GATCCTTATCCCAGAGG		42		EPAF1	1			EPAF1					1	1	6	LOC_Os06g13810	('pyrophosphate--fructose 6-phosphate 1-phosphotransferase beta subunit, putative, expressed',)	7649795	fl_cDNA	1	0	1	0	1	0	0	1	NOExpression
35675	71799	425762800	GATCAGCGCGGGCGAGG					7		14.5	EOPF1	1			EPAF1	1	1	6	LOC_Os06g16390	('polycomb protein EZ1, putative, expressed',)	9360669	fl_cDNA	1	0	0	0	2	0	2	4	YESExpression
35829	72467	429111720	GATCACATCCATGTAGG		7.66667		EPAF1		22		EPAF1			13	SEF1	2	1	6	LOC_Os06g13010	('nucleic acid binding protein, putative, expressed',)	7126635	EST	1	0	3	0	0	1	0	1	YESExpression
35862	72611	430636460	GATCGTCCCGCACACGG		45		EPAF1									1	1	6	LOC_Os06g14400	('1-aminocyclopropane-1-carboxylate oxidase, putative, expressed',)	8040062	fl_cDNA	1	0	1	0	0	0	0	0	NOExpression
36136	73704	436909180	GATCGCGGTGGGGGCGG										27		EPAF1	1	1	6	LOC_Os06g16330	('BRASSINOSTEROID INSENSITIVE 1-associated receptor kinase 1 precursor, putative, expressed',)	9320219	fl_cDNA	1	0	0	0	0	0	0	0	YESExpression
36174	73844	437728560	GATCAGTGTGGTTGCGG	24			EPAF1					1			EPAF1	6	1	6	LOC_Os06g13560	('benzoate carboxyl methyltransferase, putative, expressed',)	7481007	fl_cDNA	1	1	0	0	0	0	0	0	YESExpression
36307	74429	441727550	GATCTACTCCAAGAGGG		6		EPAF1									1	1	6	LOC_Os06g14050	('MAC/Perforin domain containing protein, expressed',)	7838200	EST	1	0	1	0	0	0	0	0	NOExpression
36422	74949	445562350	GATCTGATTTCTTCGGG		4		EPAF1									1	1	6	LOC_Os06g14400	('1-aminocyclopropane-1-carboxylate oxidase, putative, expressed',)	8037796	fl_cDNA	1	0	1	0	0	0	0	0	NOExpression
36688	76181	452075810	GATCCTCAAACTCATGG					7			EPAF1					3	1	6	LOC_Os06g15360	('DNA repair protein RAD23, putative, expressed',)	8725399	fl_cDNA	1	0	0	0	1	0	0	1	NOExpression
36807	76847	454831690	GATCCAGGACAAGCTGG	86			EPAF1									1	1	6	LOC_Os06g14190	('transcriptional repressor NF-X1, putative, expressed',)	7922862	fl_cDNA	1	1	0	0	0	0	0	0	NOExpression
36810	76855	454861830	GATCTCGCAACAGCTGG							10	SEF1					1	1	6	LOC_Os06g16290	('h/ACA ribonucleoprotein complex subunit 2, putative, expressed',)	9283849	fl_cDNA	1	0	0	0	0	0	1	1	NOExpression
37161	78572	460836710	GATCTCCCGTGATTTGG					29			EPAF1					1	1	6	LOC_Os06g13600	('VEX1, putative, expressed',)	7532743	EST	1	0	0	0	1	0	0	1	NOExpression
37250	79084	462732200	GATCACATGACAGAATG									4			EPAF1	3	1	6	LOC_Os06g14740	('ketose-bisphosphate aldolases family protein, expressed',)	8315737		1	0	0	0	0	0	0	0	YESExpression
37618	81265	475128070	GATCTCGTATTTACCTG		12		EPAF1									2	1	6	LOC_Os06g15700	('expressed protein',)	8901712	fl_cDNA	1	0	1	0	0	0	0	0	NOExpression
37815	82135	479622440	GATCACAGAGCTTGCTG					6	13		EPAF1	31		18	EOPF1	2	1	6	LOC_Os06g13650	('alpha-mannosidase 2, putative, expressed',)	7563987	EST	1	0	0	0	1	1	0	2	YESExpression
37911	82618	481976420	GATCGGAAAATCTTCTG					4			EPAF1					5	1	6	LOC_Os06g13120	('conserved hypothetical protein',)	7202470		1	0	0	0	1	0	0	1	NOExpression
38082	83416	487699640	GATCATGGTGGAAGGTG	4			EPAF1	1			EPAF1					1	1	6	LOC_Os06g12690	('DCN1-like protein 2, putative, expressed',)	6930024	fl_cDNA	1	1	0	0	1	0	0	1	NOExpression
38321	84639	493300590	GATCTGAGTCTGAATTG					4			EPAF1					2	1	6	LOC_Os06g13760	('transferase, transferring glycosyl groups, putative, expressed',)	7630303	EST	1	0	0	0	1	0	0	1	NOExpression
38433	85286	496588290	GATCCTATTGTGCCTTG	5			EPAF1									2	1	6	LOC_Os06g14750	('1-phosphatidylinositol-4-phosphate 5-kinase/ zinc ion binding protein, putative, expressed',)	8316944	EST	1	1	0	0	0	0	0	0	NOExpression
38706	86882	502658160	GATCAGCTGTTTGTTTG	4			EPAF1									5	1	6	LOC_Os06g16270	('heat shock factor binding protein 2, putative, expressed',)	9263012	EST	1	1	0	0	0	0	0	0	NOExpression
38964	88450	510828080	GATCAGTAGCTCTGAAT					2		8	EOPF1					2	1	6	LOC_Os06g12960	('expressed protein',)	7094831	fl_cDNA	1	0	0	0	1	0	1	2	NOExpression
39049	88958	514898690	GATCCTACATGGCACAT					4			EPAF1					2	1	6	LOC_Os06g12780	('protease Do-like 9, putative, expressed',)	6984776	fl_cDNA	1	0	0	0	1	0	0	1	NOExpression
39099	89278	517106730	GATCCACTGGAACCCAT	20	18		EPAF1									3	1	6	LOC_Os06g13190	('expressed protein',)	7229437	EST	1	1	1	0	0	0	0	0	NOExpression
39274	90232	522777840	GATCAGCAGATGCTCAT					5			EPAF1					1	1	6	LOC_Os06g15360	('DNA repair protein RAD23, putative, expressed',)	8720361	fl_cDNA	1	0	0	0	1	0	0	1	NOExpression
39297	90368	523520810	GATCCACCACCTGTCAT		6		EPAF1									3	1	6	LOC_Os06g16430	('FHA domain containing protein, expressed',)	9407252		1	0	1	0	0	0	0	0	NOExpression
39334	90597	524384300	GATCGTCGCCGAAAGAT					191	49	12.5	BLPL					1	1	6	LOC_Os06g16060	('RING-H2 finger protein ATL5G, putative, expressed',)	9136439	EST	1	0	0	0	2	2	2	6	NOExpression
39454	91328	530798310	GATCTCCATTGTCGGAT					33			EPAF1	4			EPAF1	2	1	6	LOC_Os06g14630	('anther-specific proline-rich protein APG, putative, expressed',)	8237591	fl_cDNA	1	0	0	0	1	0	0	1	YESExpression
39797	93395	546130570	GATCCAACACCCCAACT										15		EPAF1	1	1	6	LOC_Os06g13830	('endoglucanase precursor, putative, expressed',)	7673733		1	0	0	0	0	0	0	0	YESExpression
39849	93648	547158080	GATCAAGGCCGTGAACT	14			EPAF1		1	3	EOPF1					1	1	6	LOC_Os06g15820	('expressed protein',)	8976764	fl_cDNA	1	1	0	0	0	1	2	3	NOExpression
39899	93994	549605270	GATCTTAGCAGGGCACT					17	2		EPAF1	1		11	EOPF1	2	1	6	LOC_Os06g16270	('heat shock factor binding protein 2, putative, expressed',)	9264178	EST	1	0	0	0	1	1	0	2	YESExpression
40031	94641	554229360	GATCAGCTTTGGCTACT									13		38	EOPF1	1	1	6	LOC_Os06g15700	('expressed protein',)	8899901	fl_cDNA	1	0	0	0	0	0	0	0	YESExpression
40046	94748	554705640	GATCACGTCGGCGTACT						40		EPAF1					3	1	6	LOC_Os06g14490	('calmodulin-binding heat-shock protein, putative, expressed',)	8142585	fl_cDNA	1	0	0	0	0	1	0	1	NOExpression
40061	94842	555066120	GATCACTGGCTTGTACT					4			EPAF1					3	1	6	LOC_Os06g13810	('pyrophosphate--fructose 6-phosphate 1-phosphotransferase beta subunit, putative, expressed',)	7648627	fl_cDNA	1	0	0	0	1	0	0	1	NOExpression
40081	94996	555955530	GATCCAGAGACCAACCT							3	SEF1					3	1	6	LOC_Os06g16400	('BHLH transcription factor, putative, expressed',)	9363424	fl_cDNA	1	0	0	0	0	0	2	2	NOExpression
40499	97173	567231970	GATCCTTTGCAGCAGCT									18			EPAF1	3	1	6	LOC_Os06g13060	('chaperone protein dnaJ 16, putative, expressed',)	7160519	EST	1	0	0	0	0	0	0	0	YESExpression
40725	98233	573091510	GATCTTCTTCTCGGGCT					7		1.5	EOPF1					1	1	6	LOC_Os06g14620	('ribonucleoside-diphosphate reductase small chain, putative, expressed',)	8230532	EST	1	0	0	0	1	0	2	3	NOExpression
40733	98266	573296340	GATCGAGTTCATGGGCT	3			EPAF1							16	SEF1	1	1	6	LOC_Os06g16410	('ubiquitin-protein ligase, putative, expressed',)	9368676	fl_cDNA	1	1	0	0	0	0	0	0	YESExpression
40758	98396	573917380	GATCGGTCGGTGTGGCT					44	1	261	AHPL	84	153	32	BLPL	2	1	6	LOC_Os06g14280	('secretory protein-like, putative, expressed',)	7963339	EST	1	0	0	0	2	1	2	5	YESExpression
40833	98854	575305190	GATCTCCGAGCTCTGCT	21			EPAF1									3	1	6	LOC_Os06g13190	('expressed protein',)	7229503	EST	1	1	0	0	0	0	0	0	NOExpression
41229	100960	585068400	GATCAGCCGTTGATTCT	1			EPAF1	14		2	EOPF1	6		3	EOPF1	2	1	6	LOC_Os06g16390	('polycomb protein EZ1, putative, expressed',)	9360830	fl_cDNA	1	1	0	0	1	0	2	3	YESExpression
41644	103121	594213620	GATCGATGGATGGGAGT					44	66		EPAF1	6	6		EPAF1	2	1	6	LOC_Os06g12610	('auxin efflux carrier component 1c, putative, expressed',)	6868190	fl_cDNA	1	0	0	0	1	2	0	3	YESExpression
42188	105808	613832750	GATCTGGCGAGGAGGGT		18		EPAF1		4		EPAF1					1	1	6	LOC_Os06g12620	('expressed protein',)	6878155		1	0	1	0	0	1	0	1	NOExpression
42201	105853	614219970	GATCCTGGCGTACGGGT							3	SEF1					1	1	6	LOC_Os06g12610	('auxin efflux carrier component 1c, putative, expressed',)	6865593	fl_cDNA	1	0	0	0	0	0	2	2	NOExpression
42341	106552	617727150	GATCTGGGTACGGTGGT	4	11		EPAF1			3	SEF1	11			EPAF1	1	1	6	LOC_Os06g12580	('pro-resilin precursor, putative, expressed',)	6818169	fl_cDNA	1	1	1	0	0	0	1	1	YESExpression
42463	107217	619948310	GATCTTACTCTTCATGT	44			EPAF1									2	1	6	LOC_Os06g16050	('transposon protein, putative, CACTA, En/Spm sub-class, expressed',)	9130943	EST	1	2	0	0	0	0	0	0	NOExpression
42856	109151	627779910	GATCTCAGGGGTCTTGT					22	18	6	BLPL	7		3	EOPF1	3	1	6	LOC_Os06g13680	('B12D protein, expressed',)	7590955	fl_cDNA	1	0	0	0	2	1	1	4	YESExpression
42938	109594	628907640	GATCATAATAGGTTTGT					28			EPAF1					2	1	6	LOC_Os06g16270	('heat shock factor binding protein 2, putative, expressed',)	9264305	EST	1	0	0	0	1	0	0	1	NOExpression
43058	110398	633036650	GATCCATTTTGTCCATT		14.5		EPAF1									6	1	6	LOC_Os06g15740	('hypothetical protein',)	8927999		1	0	2	0	0	0	0	0	NOExpression
43274	111647	641457170	GATCCCTACGATGACTT	43			EPAF1									1	1	6	LOC_Os06g13530	('benzoate carboxyl methyltransferase, putative, expressed',)	7467978		1	1	0	0	0	0	0	0	NOExpression
43353	112045	644145090	GATCCTGATAGTGCCTT		4		EPAF1	36	107		EPAF1	14			EPAF1	1	1	6	LOC_Os06g13060	('chaperone protein dnaJ 16, putative, expressed',)	7160522	EST	1	0	1	0	1	1	0	2	YESExpression
43464	112710	647689290	GATCCAGGTGACATCTT	8			EPAF1									3	1	6	LOC_Os06g14470	('THO complex subunit 4, putative, expressed',)	8128771		1	1	0	0	0	0	0	0	NOExpression
43782	114431	657849560	GATCATTCATATTGGTT		36		EPAF1									2	1	6	LOC_Os06g13050	('peroxidase family protein, expressed',)	7147699		1	0	2	0	0	0	0	0	NOExpression
43923	115135	660453110	GATCTTTCCCATTTGTT	11			EPAF1									6	1	6	LOC_Os06g13020	('DNA polymerase lambda, putative, expressed',)	7128924	EST	1	1	0	0	0	0	0	0	NOExpression
43984	115489	661706130	GATCCCTTGTGGCATTT	20.5			EPAF1									1	1	6	LOC_Os06g13660	('alanyl-tRNA synthetase, putative, expressed',)	7578608	EST	1	2	0	0	0	0	0	0	NOExpression
44013	115654	662477460	GATCGAACATCTGATTT	5			EPAF1									2	1	6	LOC_Os06g16150	('expressed protein',)	9195336		1	1	0	0	0	0	0	0	NOExpression
44055	115904	663959920	GATCAGCCTTCACCTTT									4		15	EOPF1	1	1	6	LOC_Os06g12876	('expressed protein',)	7051303	fl_cDNA	1	0	0	0	0	0	0	0	YESExpression
44110	116224	665685590	GATCTTGCCAATTCTTT	4			EPAF1									2	1	6	LOC_Os06g12780	('protease Do-like 9, putative, expressed',)	6985264	fl_cDNA	1	1	0	0	0	0	0	0	NOExpression
44160	116464	666615160	GATCATAGATGACGTTT	23			EPAF1									5	1	6	LOC_Os06g12560	('RING-H2 finger protein ATL1Q, putative, expressed',)	6808844		1	2	0	0	0	0	0	0	NOExpression
44164	116504	666896870	GATCTCCGGGCGCGTTT	26			EPAF1	38		24	EOPF1					1	1	6	LOC_Os06g15570	('retrotransposon protein, putative, unclassified, expressed',)	8826450	fl_cDNA	1	1	0	0	1	0	2	3	NOExpression
44234	116944	668793770	GATCCACGTTTCATTTT	129			EPAF1									2	1	6	LOC_Os06g12460	('CSLA3 - cellulose synthase-like family A; mannan synthase, expressed',)	6762143	EST	1	1	0	0	0	0	0	0	NOExpression
44275	117240	669888180	GATCGACATGGAGTTTT					5			EPAF1					2	1	6	LOC_Os06g14780	('expressed protein',)	8371791		1	0	0	0	1	0	0	1	NOExpression
44298	117413	670554880	GATCAAAGTTGATTTTT					2.5	12	110	AHPL		6	47	EOPF1	2	1	6	LOC_Os06g13870	('immediate-early fungal elicitor protein CMPG1, putative, expressed',)	7709514	EST	1	0	0	0	2	1	2	5	YESExpression

## Sheet: qdth6RM125RM418
ID	SlNo	TAG_ID	TAG	Avg_NPBLeaves	Avg_9311Leaves	Avg_F1Leaves	ExpressionLevelLeaves	Avg_NPBRoots	Avg_9311Roots	Avg_F1Roots	ExpressionLevelRoots	NME_NPBMeristem	I9ME_9311Meristem	FME_F1Meristem	ExpressionLevelMeristem	CLASS	hits	chr_id	GENE	TITLE	position	FL-cDNA/EST	GenomeMatchTag	TagExpressedInNoOfReps_NPB	TagExpressedInNoOfReps_9311	TagExpressedInNoOfReps_F1	TagExpressedInNoOfReps_RootNPB	TagExpressedInNoOfReps_Root9311	TagExpressedInNoOfReps_RootF1	PresentInAll3Genotypes_Roots	PresentIn1OR2OR3Genotypes
26	24308	118434470	GATCTCTCTCTGACTGA	278		3415	EOPF1									5	1	7	LOC_Os07g30030	('retrotransposon protein, putative, unclassified',)	17697037		1	1	0	1	0	0	0	0	NOExpression
155	108760	626358740	GATCGAGCTTTGTGTGT	1043.25	1101	811.25	BLPL	20			EPAF1			2	SEF1	2	1	7	LOC_Os07g25430	('photosystem I reaction center subunit IV A, chloroplast precursor, putative, expressed',)	14532486	EST	1	4	4	4	1	0	0	1	YESExpression
368	83356	487254950	GATCTCTTCTTCTCGTG	609.25	737	437.5	BLPL	4.5			EPAF1	15		3	EOPF1	2	1	7	LOC_Os07g11110	('mRNA binding protein precursor, putative, expressed',)	6134817	fl_cDNA	1	4	4	4	2	0	0	2	YESExpression
393	64618	383656080	GATCAGGGCGGCCGACG	579.5		416.25	EOPF1	28		30	EOPF1	39		21	EOPF1	1	1	7	LOC_Os07g28610	('thylakoid membrane phosphoprotein 14 kda, chloroplast precursor, putative, expressed',)	16742167	EST	1	4	0	4	1	0	2	3	YESExpression
740	14353	72278100	GATCGAGGCGACGTGCA	327.25	97.25	254.75	HPL	236	98.5	278.5	AHPL	3	197	72	LPL	1	1	7	LOC_Os07g14740	('harpin-induced protein, putative, expressed',)	8405445	EST	1	4	4	4	2	2	2	6	YESExpression
885	24536	119397580	GATCGTGGTTGAGCTGA	89	188.75	217.5	AHPL	99	196	229.5	AHPL	246	558	255	LPL	1	1	7	LOC_Os07g10720	('40S ribosomal protein S15a, putative, expressed',)	5818671	fl_cDNA	1	4	4	4	2	1	2	5	YESExpression
1012	80375	469088600	GATCATTGCCATTGATG	129.667	230.75	196.75	HPL		2		EPAF1		3		EPAF1	2	1	7	LOC_Os07g10840	('stachyose synthase precursor, putative, expressed',)	5889107	fl_cDNA	1	3	4	4	0	2	0	2	YESExpression
1030	2508	12421200	GATCAGAAACTTGACAA	106	123.5	193.667	AHPL	143	170.5	93	BLPL	24		55	EOPF1	2	1	7	LOC_Os07g14270	('calreticulin precursor, putative, expressed',)	8139214	EST	1	1	4	3	2	2	2	6	YESExpression
1104	29631	158875370	GATCCATGATGCGATTA	261.25	137.5	184.5	LPL									3	1	7	LOC_Os07g13980	('glucose-1-phosphate adenylyltransferase large subunit, chloroplast precursor, putative, expressed',)	7981383		1	4	4	4	0	0	0	0	NOExpression
1126	38700	228950330	GATCCGTGCGCCCTCCC	165.5	62.25	182.5	AHPL	35	60	128	AHPL	37	116	122	AHPL	1	1	7	LOC_Os07g14890	('expressed protein',)	8524542	fl_cDNA	1	4	4	4	1	1	2	4	YESExpression
1167	79741	466427210	GATCCAGAGCTGTCATG	58	48.75	175.25	AHPL	65	355	106	LPL	95	49	38	BLPL	2	1	7	LOC_Os07g10250	('ATP-dependent RNA helicase DED1, putative, expressed',)	5498946	fl_cDNA	1	4	4	4	2	2	2	6	YESExpression
1168	7422	42404070	GATCTCCAACTGAAACA	168.5	111	175	AHPL									1	1	7	LOC_Os07g23990	('TPR Domain containing protein, expressed',)	13601294	fl_cDNA	1	2	1	3	0	0	0	0	NOExpression
1219	1006	4410260	GATCGAATGGTGGCAAA	96.6667	181.75	169	HPL	110	127.5	17.5	BLPL	127	18	53	LPL	2	1	7	LOC_Os07g28644	('expressed protein',)	16767588		1	3	4	3	2	2	2	6	YESExpression
1243	92450	538870710	GATCTTCCAAACGCTAT	104.25	154.5	165.75	AHPL	203.5	555.5	122	BLPL	323	65	77	LPL	1	1	7	LOC_Os07g12200	('ADP-ribosylation factor 1, putative, expressed',)	6823236	fl_cDNA	1	4	4	4	2	2	2	6	YESExpression
1254	35421	206132590	GATCTGAGAGAGGGTAC	68.25	129.5	164.667	AHPL	59.5	92	53.5	BLPL	60	5	35	HPL	2	1	7	LOC_Os07g28440	('expressed protein',)	16626122	fl_cDNA	1	4	4	3	2	2	2	6	YESExpression
1370	63275	371587480	GATCATCCTTTTGCTAG	121.5	202.5	154.333	LPL	76	63.5	8.5	BLPL	78	10	67	HPL	1	1	7	LOC_Os07g22390	('expressed protein',)	12568255		1	4	4	3	2	2	2	6	YESExpression
1396	36657	213743450	GATCCGAGCCGAGCACC	35.75	48.25	151.75	AHPL	85	163.5	72.5	BLPL	140	177	109	BLPL	2	1	7	LOC_Os07g10390	('nucleic acid binding protein, putative, expressed',)	5566255	fl_cDNA	1	4	4	4	2	2	2	6	YESExpression
1449	90824	525804690	GATCCCTCAACCGAGAT	188.25	123	147.75	LPL	54	81.5	43.5	BLPL			4	SEF1	2	1	7	LOC_Os07g28400	('kinesin like protein, putative, expressed',)	16598426	fl_cDNA	1	4	4	4	1	2	2	5	YESExpression
1685	58012	338572750	GATCTGTTGTCGACAAG	208.25	138	130	BLPL	98.5	19	18	BLPL	11	26	18	MPL	1	1	7	LOC_Os07g29640	('expressed protein',)	17425212	EST	1	4	4	4	2	2	2	6	YESExpression
1720	61999	362231400	GATCACGGAGTGAGGAG	178	235.25	127	BLPL					1			EPAF1	2	1	7	LOC_Os07g25430	('photosystem I reaction center subunit IV A, chloroplast precursor, putative, expressed',)	14532426	EST	1	4	4	4	0	0	0	0	YESExpression
1726	11448	60522730	GATCCATGCGCCATCCA	12	141	126.25	HPL		111.5	80	EOPF1	11	162	57	LPL	2	1	7	LOC_Os07g13460	('expressed protein',)	7717979	fl_cDNA	1	1	4	4	0	2	2	4	YESExpression
1738	94622	554132550	GATCTCAAGGAGCTACT	70.25	39.5	125.667	AHPL	52.5	75.5	26	BLPL	70	2		EPAF1	7	1	7	LOC_Os07g28820	('ire1 homolog-1, putative, expressed',)	16872770	fl_cDNA		4	4	3	2	2	2	6	YESExpression
1759	98978	575764000	GATCAACTTGAGGTGCT	90.25	75.3333	124.333	AHPL	130	40.5	25	BLPL	41	21	39	HPL	7	1	7	LOC_Os07g29450	('expressed protein',)	17281264	fl_cDNA		4	3	3	2	2	2	6	YESExpression
1780	6689	35951690	GATCCAGGTGCTGCTAA	34.3333	54	123	AHPL	63	5	2	BLPL					1	1	7	LOC_Os07g28850	('argonaute-like protein, putative, expressed',)	16898163	fl_cDNA	1	3	1	2	2	2	1	5	NOExpression
1853	84931	494678250	GATCCATGCACTGATTG	101	87.25	120	AHPL	51	90		EPAF1	34	11	4	BLPL	2	1	7	LOC_Os07g10830	('dolichyl-diphosphooligosaccharide--protein glycosyltransferase 48 kDasubunit precursor, putative, expressed',)	5887877	fl_cDNA	1	3	4	4	2	2	0	4	YESExpression
1874	60329	352644630	GATCTTATTCCAGGCAG	166	144	118.5	BLPL	169	120		EPAF1	13		2	EOPF1	1	1	7	LOC_Os07g29330	('serine/threonine-protein kinase CTR1, putative, expressed',)	17197132	EST	1	3	4	4	1	2	0	3	YESExpression
1886	81996	479277140	GATCGAGGCACCTGCTG	7.66667	83.25	118.25	AHPL	70	93.5	214	AHPL	121	355	103	BLPL	1	1	7	LOC_Os07g10660	('40S ribosomal protein S2, putative, expressed',)	5787120	fl_cDNA	1	3	4	4	2	2	2	6	YESExpression
1904	106196	616208720	GATCAGAGGAACATGGT	100	45.5	117	AHPL	122	46	7	BLPL	22		9	EOPF1	2	1	7	LOC_Os07g29620	('serine carboxypeptidase-like precursor, putative, expressed',)	17408663	fl_cDNA	1	3	2	2	2	1	1	4	YESExpression
2006	61087	356462950	GATCTCCCTGGTTTCAG		54	111.5	EOPF1						1	22	EOPF1	1	1	7	LOC_Os07g23520	('expressed protein',)	13286448	fl_cDNA	1	0	2	2	0	0	0	0	YESExpression
2069	31560	173452400	GATCAGCTGGGGAGAAC	63.25	127.25	108.333	HPL	58		124.5	EOPF1	88	123	122	HPL	2	1	7	LOC_Os07g22220	('F-box-like/WD-repeat-containing protein TBL1XR1-A, putative, expressed',)	12438529	fl_cDNA	1	4	4	3	2	0	2	4	YESExpression
2120	70685	420624010	GATCCAACGACTCAAGG	5		106	EOPF1	1			EPAF1					1	1	7	LOC_Os07g29224	('expressed protein',)	17124907		1	1	0	1	1	0	0	1	NOExpression
2224	34076	194435840	GATCAAAGTTGGAGGAC	88	132.5	101	LPL	311	194.5	44	BLPL	26	4	3	BLPL	2	1	7	LOC_Os07g27490	('HECT domain and RCC1-like domain-containing protein 2, putative, expressed',)	16031509	fl_cDNA	1	4	4	4	2	2	2	6	YESExpression
2232	40222	237186230	GATCTTCTGGGTCGGCC	94		100.667	EOPF1	2833		2770.5	EOPF1	1548	18	949	HPL	2	1	7	LOC_Os07g26690	('aquaporin PIP2.1, putative, expressed',)	15407628	fl_cDNA	1	4	0	3	2	0	2	4	YESExpression
2352	68802	410226110	GATCTACGACTTCATCG	86.5	93.25	95.3333	AHPL	1	22		EPAF1					1	1	7	LOC_Os07g28480	('glutathione S-transferase, putative, expressed',)	16673349	fl_cDNA	1	4	4	3	1	1	0	2	NOExpression
2359	27346	136766090	GATCCAACAATGAACTA	36.5	2	95	AHPL	9	7		EPAF1	34			EPAF1	2	1	7	LOC_Os07g16140	('FAD binding protein, putative, expressed',)	9401899	EST	1	2	1	1	1	1	0	2	YESExpression
2393	83757	489642990	GATCTGATGAGATGGTG			93.5	SEF1	1			EPAF1	31	16		EPAF1	2	1	7	LOC_Os07g29290	('expansin-like 3 precursor, putative, expressed',)	17160673	fl_cDNA	1	0	0	2	1	0	0	1	YESExpression
2395	92370	537853000	GATCACCTGATGACTAT	144.333	167.75	93.5	BLPL	86	69	7.5	BLPL	2		7	EOPF1	1	1	7	LOC_Os07g11290	('expressed protein',)	6232378	fl_cDNA	1	3	4	4	2	2	2	6	YESExpression
2396	110806	635702940	GATCGCTCCAAAGGATT	92.5	112	93.5	LPL	133.5	204	57	BLPL	46	58	38	BLPL	1	1	7	LOC_Os07g10256	('mitosis protein dim1, putative, expressed',)	5506778		1	4	4	4	2	2	2	6	YESExpression
2450	95903	561903640	GATCATCGCCGCCGCCT	92.75	56.75	91.6667	HPL									1	1	7	LOC_Os07g11110	('mRNA binding protein precursor, putative, expressed',)	6134742	fl_cDNA	1	4	4	3	0	0	0	0	NOExpression
2506	87725	506383330	GATCCTTTCTGGACAAT	151.25	118.75	89.75	BLPL	136	289.5	73.5	BLPL	126	10	99	HPL	1	1	7	LOC_Os07g22640	('lipid binding protein, putative, expressed',)	12758915	fl_cDNA	1	4	4	4	2	2	2	6	YESExpression
2586	77551	457545880	GATCATCTAGGAGGTGG	51.6667	48.75	87.25	AHPL	30.5	69.5	2	BLPL	109	15		EPAF1	2	1	7	LOC_Os07g12110	('eukaryotic translation initiation factor 3 subunit 6, putative, expressed',)	6762058	fl_cDNA	1	3	4	4	2	2	2	6	YESExpression
2669	26840	131065740	GATCGTAGCTTTTCATA	47	33	85	AHPL	16	42	1	BLPL		24		EPAF1	1	1	7	LOC_Os07g22710	('CDPK-related protein kinase, putative, expressed',)	12793553	EST	1	3	2	1	1	2	1	4	YESExpression
2699	91885	534312840	GATCACTTTGACTTGAT	194.667		84.25	EOPF1	5.5			EPAF1	2			EPAF1	2	1	7	LOC_Os07g23520	('expressed protein',)	13286370	fl_cDNA	1	3	0	4	2	0	0	2	YESExpression
2854	8789	48538690	GATCCTGCAACAGGACA	33.5		80	EOPF1									2	1	7	LOC_Os07g12890	('ZIP zinc/iron transport family protein, expressed',)	7396167	fl_cDNA	1	2	0	1	0	0	0	0	NOExpression
2889	84734	493692760	GATCATTGAACCCATTG	31	32	79.3333	AHPL	13.5	2		EPAF1					2	1	7	LOC_Os07g10490	('zeta-carotene desaturase, chloroplast precursor, putative, expressed',)	5649231	fl_cDNA	1	3	3	3	2	1	0	3	NOExpression
2933	35192	203795880	GATCACATTCTTGCTAC	73.3333	121	78	LPL	17	175.5		EPAF1	8			EPAF1	1	1	7	LOC_Os07g20410	('expressed protein',)	11783940	EST	1	3	3	4	2	2	0	4	YESExpression
3003	13387	68922840	GATCATTTGGGACGGCA	56.6667	184	76	LPL	37	51.5	70	AHPL	84		14	EOPF1	2	1	7	LOC_Os07g25420	('26S proteasome non-ATPase regulatory subunit 8, putative, expressed',)	14526068	fl_cDNA	1	3	3	3	2	2	1	5	YESExpression
3026	96449	564672560	GATCAGTATTCGCTCCT	30	20.5	76	AHPL	14.5	9		EPAF1	3	20		EPAF1	2	1	7	LOC_Os07g27950	('protein binding protein, putative, expressed',)	16305454	EST	1	4	4	3	2	2	0	4	YESExpression
3041	102786	592368290	GATCCTCTCAGTTCAGT	134.25	129.25	75.5	BLPL	136	340.5	111.5	BLPL	162	17	46	LPL	2	1	7	LOC_Os07g22700	('ATTIM44-2, putative, expressed',)	12782994	fl_cDNA	1	4	4	4	2	2	2	6	YESExpression
3109	65620	391509930	GATCCACGCCGCCCCCG	6		74	EOPF1									2	1	7	LOC_Os07g13370	('expressed protein',)	7666533	EST	1	1	0	1	0	0	0	0	NOExpression
3117	111625	641377560	GATCATCAGGGGGACTT			74	SEF1									3	1	7	LOC_Os07g14150	('cytidine/deoxycytidylate deaminase family protein, putative, expressed',)	8076304		1	0	0	1	0	0	0	0	NOExpression
3228	15980	78952010	GATCCAGGAGTCAGTCA	12	85.25	71.6667	HPL	3	3	45.5	AHPL		9	26	EOPF1	1	1	7	LOC_Os07g29820	('NBS-LRR disease resistance protein, putative, expressed',)	17528259	fl_cDNA	1	2	4	3	1	1	2	4	YESExpression
3292	57436	335502000	GATCAGTCTTGTTTTTC	3	36.5	70	AHPL	48	34		EPAF1		1		EPAF1	2	1	7	LOC_Os07g23244	('RNA binding protein, putative, expressed',)	13101728	fl_cDNA	1	1	2	1	1	1	0	2	YESExpression
3364	80864	472470020	GATCGGCGGTGTAACTG	26.75	61	68.75	AHPL	47.5	38	99	AHPL	26	53	144	AHPL	2	1	7	LOC_Os07g10350	('RRP5 protein, putative, expressed',)	5555172	fl_cDNA	1	4	3	4	2	2	2	6	YESExpression
3677	85773	498488400	GATCAGAAGAGGAGTTG	25.75	46.75	63.3333	AHPL	27	31.5	33	AHPL	28		28	EOPF1	1	1	7	LOC_Os07g19470	('uncharacterized ACR, YggU family COG1872 containing protein, expressed',)	11513471	fl_cDNA	1	4	4	3	2	2	2	6	YESExpression
3682	38318	226110570	GATCCATCACAACGCCC	152		63.25	EOPF1	203		17	EOPF1	206		54	EOPF1	1	1	7	LOC_Os07g25680	('protein kinase domain containing protein, expressed',)	14729467	fl_cDNA	1	4	0	4	2	0	2	4	YESExpression
3715	110466	633559310	GATCTGCAATTGGCATT	75.6667	76	63	BLPL	57		9.5	EOPF1	4	11	3	BLPL	1	1	7	LOC_Os07g29610	('mannose-P-dolichol utilization defect 1 protein, putative, expressed',)	17407642	fl_cDNA	1	3	2	4	2	0	2	4	YESExpression
3876	107941	623047480	GATCATGTCATGGCTGT	31.25	12	60.6667	AHPL	11.5	12	2	BLPL	36	5	3	BLPL	3	1	7	LOC_Os07g29780	('pollen-specific kinase partner protein, putative, expressed',)	17506672	fl_cDNA	1	4	3	3	2	1	1	4	YESExpression
4150	115639	662432010	GATCCAAGGGATGATTT	17	103	57	LPL		1		EPAF1					1	1	7	LOC_Os07g12320	('small nucleolar ribonucleoprotein complex subunit, putative, expressed',)	6949889	fl_cDNA	1	1	1	1	0	1	0	1	NOExpression
4174	95765	561039200	GATCAATTTACAAGCCT	16	27	56.5	AHPL	26	46.5	2	BLPL	3			EPAF1	2	1	7	LOC_Os07g22720	('dihydrolipoyllysine-residue acetyltransferase component of pyruvatedehydrogenase complex, mitochondrial precursor, putative, expressed',)	12810292	fl_cDNA	1	1	1	2	1	2	1	4	YESExpression
4289	69121	412863870	GATCTATTGGTTCCTCG			55	SEF1									2	1	7	LOC_Os07g30200	('asparaginyl-tRNA synthetase, putative, expressed',)	17842483	EST	1	0	0	1	0	0	0	0	NOExpression
4409	21232	105333770	GATCCAAAGGTGAAGGA	72.5	101.5	53.75	BLPL	33.5	122.5	45.5	LPL	13	43	4	BLPL	7	1	7	LOC_Os07g23740	('sterol 3-beta-glucosyltransferase, putative, expressed',)	13408817	EST		4	4	4	2	2	2	6	YESExpression
4430	93290	545669900	GATCGTACAAGGAAACT	37	49	53.3333	AHPL	28.5	143.5	42.5	LPL	15	59	80	AHPL	1	1	7	LOC_Os07g19530	('peptidase family M28 containing protein, expressed',)	11549744	EST	1	1	2	3	2	2	2	6	YESExpression
4462	107056	619499200	GATCAAGTTCACCATGT	26.3333	104.667	53	LPL	2	36.5	4.5	LPL	17	27		EPAF1	2	1	7	LOC_Os07g12340	('NAC domain-containing protein 67, putative, expressed',)	6967496	fl_cDNA	1	3	3	1	1	2	2	5	YESExpression
4522	40100	236529940	GATCGAAGGGGTAGGCC	82	45.75	52	LPL		4	30.5	EOPF1			6	SEF1	1	1	7	LOC_Os07g29220	('cyclopropane-fatty-acyl-phospholipid synthase/ oxidoreductase, putative, expressed',)	17116639	fl_cDNA	1	4	4	4	0	1	2	3	YESExpression
4544	93048	544305770	GATCCATCTGAGGTTAT			52	SEF1									7	1	7	LOC_Os07g30160	('ATTPPA, putative, expressed',)	17818459	fl_cDNA		0	0	1	0	0	0	0	NOExpression
4642	56252	329667510	GATCTTCCAGAATCTTC		79	51	EOPF1		35.5		EPAF1					1	1	7	LOC_Os07g25710	('CDPK substrate protein 1, putative, expressed',)	14757034	fl_cDNA	1	0	3	3	0	2	0	2	NOExpression
4674	67750	404580770	GATCCTCCTCCCCGGCG	39.75	52	50.75	HPL	123.5	2.5	59.5	LPL	26	48	25	BLPL	1	1	7	LOC_Os07g12510	('membrane protein, putative, expressed',)	7138232	EST	1	4	2	4	2	2	2	6	YESExpression
4707	9571	52237550	GATCTGACCCTGTTACA			50	SEF1									1	1	7	LOC_Os07g22710	('CDPK-related protein kinase, putative, expressed',)	12800019	fl_cDNA	1	0	0	1	0	0	0	0	NOExpression
4777	77409	457068730	GATCCGTCGTGCCGTGG		8	49.5	EOPF1	3.5		17.5	EOPF1	13	110	19	LPL	2	1	7	LOC_Os07g12150	('acyl carrier protein, mitochondrial precursor, putative, expressed',)	6797847	fl_cDNA	1	0	1	2	2	0	2	4	YESExpression
4794	76233	452205330	GATCCCTGGAAAGATGG	20	79.75	49.25	MPL	12.5	52.5	9.5	BLPL	28	16	4	BLPL	1	1	7	LOC_Os07g28840	('SET domain containing protein, expressed',)	16888253	fl_cDNA	1	2	4	4	2	2	2	6	YESExpression
4819	50221	288603000	GATCATAGTTCCAGTGC	50	67.6667	49	BLPL	33	36.5		EPAF1	11		17	EOPF1	1	1	7	LOC_Os07g27110	('RNA recognition motif family protein, expressed',)	15720392		1	4	3	3	1	2	0	3	YESExpression
4878	65732	392229100	GATCGTTCGTTCGCCCG	30.6667	27.3333	48.5	AHPL	12	1	23	AHPL	17	4	18	AHPL	2	1	7	LOC_Os07g10490	('zeta-carotene desaturase, chloroplast precursor, putative, expressed',)	5649117	fl_cDNA	1	3	3	4	1	1	2	4	YESExpression
4914	23560	115760800	GATCAACATAGGAATGA	35	45.75	48	AHPL	5	9		EPAF1	45	19	3	BLPL	2	1	7	LOC_Os07g12530	('ubiquinone biosynthesis protein ubiB, putative, expressed',)	7151290	EST	1	3	4	3	1	1	0	2	YESExpression
4928	54933	322097400	GATCATACTGTCTGGTC		28	48	EOPF1							1	SEF1	2	1	7	LOC_Os07g22534	('WD-repeat protein 18, putative, expressed',)	12674399	fl_cDNA	1	0	1	1	0	0	0	0	YESExpression
5055	4188	21019380	GATCGATGGACAAAGAA	274	30	46.5	LPL									6	1	7	LOC_Os07g29380	('conserved hypothetical protein',)	17251042		1	2	1	2	0	0	0	0	NOExpression
5098	26120	125198770	GATCCCATCGAATTTGA	99	41	46	LPL	89			EPAF1			15	SEF1	2	1	7	LOC_Os07g10610	('expressed protein',)	5762384		1	2	1	1	2	0	0	2	YESExpression
5171	6665	35736300	GATCGTTCTCAGGCTAA	18.5	52	45.5	HPL		47	11.5	EOPF1	2		1	EOPF1	2	1	7	LOC_Os07g20544	('lysine-sensitive aspartokinase 3, putative, expressed',)	11864003	fl_cDNA	1	2	2	2	0	1	2	3	YESExpression
5196	5307	27525480	GATCACGAAAAAGGGAA		50	45	EOPF1	52		9	EOPF1	49	3	2	BLPL	3	1	7	LOC_Os07g14270	('calreticulin precursor, putative, expressed',)	8139217		1	0	2	1	1	0	1	2	YESExpression
5261	108531	625571240	GATCACATTGAGGGTGT	119		45	EOPF1									1	1	7	LOC_Os07g29240	('expressed protein',)	17142721		1	1	0	1	0	0	0	0	NOExpression
5265	112863	648560890	GATCCGCAAAGGCTCTT	20		45	EOPF1									7	1	7	LOC_Os07g29630	('charged multivesicular body protein 3, putative, expressed',)	17423094	EST		1	0	1	0	0	0	0	NOExpression
5269	6032	30595970	GATCCTAGTTGGGTGAA	45.3333	59.5	44.75	BLPL	25	241	5	BLPL	151	4	23	LPL	2	1	7	LOC_Os07g12790	('expressed protein',)	7315924	EST	1	3	2	4	2	2	2	6	YESExpression
5311	71488	424621280	GATCAATGTGGTTCAGG	50.5	36.5	44.3333	MPL	88	127		EPAF1	10			EPAF1	1	1	7	LOC_Os07g26490	('protein binding protein, putative, expressed',)	15240553	fl_cDNA	1	2	2	3	2	2	0	4	YESExpression
5352	43263	251827310	GATCTGAAGAACAAAGC			44	SEF1			3	SEF1					1	1	7	LOC_Os07g13634	('cytokinin-N-glucosyltransferase 1, putative, expressed',)	7830424	fl_cDNA	1	0	0	1	0	0	1	1	NOExpression
5385	9083	49756170	GATCCAAAATGTTGACA	91.3333	70.75	43.6667	BLPL	25.5	24		EPAF1	5	9		EPAF1	2	1	7	LOC_Os07g19060	('transport protein particle component, Bet3 containing protein, expressed',)	11278767	fl_cDNA	1	3	4	3	2	2	0	4	YESExpression
5391	56847	332766050	GATCCTTGGAATTGTTC	54.25	36	43.6667	LPL	25	76.5	6.5	BLPL	52	7	4	BLPL	1	1	7	LOC_Os07g14160	('polygalacturonase-like protein, putative, expressed',)	8077691	EST	1	4	3	3	2	2	2	6	YESExpression
5442	13417	69039860	GATCGATGAGCCCGGCA	54.75	29	43	HPL	59	15	53	HPL	38	86	107	AHPL	2	1	7	LOC_Os07g18990	('PVR3-like protein, putative, expressed',)	11240212	fl_cDNA	1	4	1	1	2	1	1	4	YESExpression
5490	75728	450191050	GATCCAGTTTGTGTGGG			43	SEF1									1	1	7	LOC_Os07g27490	('HECT domain and RCC1-like domain-containing protein 2, putative, expressed',)	16029524	fl_cDNA	1	0	0	1	0	0	0	0	NOExpression
5610	45323	261421050	GATCCGCGCCGTGTAGC	12		42	EOPF1	30	35	9	BLPL		90		EPAF1	3	1	7	LOC_Os07g14740	('harpin-induced protein, putative, expressed',)	8405457	EST	1	1	0	1	2	1	2	5	YESExpression
5998	27875	142748210	GATCCCAACACTCGCTA	97	32.5	39	LPL									1	1	7	LOC_Os07g25430	('photosystem I reaction center subunit IV A, chloroplast precursor, putative, expressed',)	14532266	EST	1	1	2	1	0	0	0	0	NOExpression
6047	96924	566391540	GATCGATGGTTAAAGCT		21.25	39	EOPF1	3	10		EPAF1		10	1	EOPF1	2	1	7	LOC_Os07g12490	('nucleic acid binding protein, putative, expressed',)	7124421	fl_cDNA	1	0	4	4	1	2	0	3	YESExpression
6092	63931	378284650	GATCCATCTCTACAACG	55.6667	33	38.5	LPL	37	58		EPAF1	6		6	EOPF1	1	1	7	LOC_Os07g26520	('expressed protein',)	15280950	EST	1	3	4	2	1	1	0	2	YESExpression
6129	15075	74479160	GATCATGCCCGGCATCA	8	13	38	AHPL	26	26	29.5	AHPL	3	9	26	AHPL	1	1	7	LOC_Os07g17330	('B12D protein, expressed',)	10230759	EST	1	1	3	1	2	1	2	5	YESExpression
6166	63930	378284330	GATCCACCTCTACAACG			38	SEF1									1	1	7	LOC_Os07g26550	('expressed protein',)	15294498	EST	1	0	0	1	0	0	0	0	NOExpression
6202	110041	630664720	GATCAGGCCACCGAATT	14.5	2	38	AHPL	6	6		EPAF1	1		16	EOPF1	3	1	7	LOC_Os07g10890	('DNA-binding protein EMBP-1, putative, expressed',)	5953972		1	2	1	1	1	1	0	2	YESExpression
6226	18438	88122890	GATCCAAATCTCGCAGA	31.75	43	37.5	MPL	34	11	5.5	BLPL		1		EPAF1	1	1	7	LOC_Os07g14700	('harpin-induced protein, putative, expressed',)	8381353	fl_cDNA	1	4	2	4	1	2	2	5	YESExpression
6237	83168	485503180	GATCGTGGCACTACGTG	8.5	63.25	37.5	HPL					5		1	EOPF1	2	1	7	LOC_Os07g12160	('KHG/KDPG aldolase, putative, expressed',)	6804707	EST	1	2	4	4	0	0	0	0	YESExpression
6299	53020	306771700	GATCGATGAGCAACCTC	41.6667	36	37	LPL	70	40	19	BLPL	98		23	EOPF1	2	1	7	LOC_Os07g13270	('charged multivesicular body protein 2a, putative, expressed',)	7624921	fl_cDNA	1	3	2	3	2	2	2	6	YESExpression
6334	85917	499385240	GATCATCCAAAAGGTTG	35		37	EOPF1	9	2		EPAF1					1	1	7	LOC_Os07g22770	('ethylene-responsive transcription factor 15, putative, expressed',)	12845941	fl_cDNA	1	1	0	2	1	1	0	2	NOExpression
6569	105080	609134350	GATCTGCATCTCCAGGT	3.5	19.5	35.3333	AHPL	19.5	77	1	BLPL	3	2	1	BLPL	1	1	7	LOC_Os07g13590	('expressed protein',)	7789871	fl_cDNA	1	4	2	3	2	2	2	6	YESExpression
6671	85862	499063870	GATCTACTGAAGCGTTG	23.75	17.3333	35	AHPL									2	1	7	LOC_Os07g11280	('EMB2654, putative, expressed',)	6221065	fl_cDNA	1	4	3	2	0	0	0	0	NOExpression
6840	87982	507854660	GATCGGTGATGTGCAAT	23	14	34	AHPL									2	1	7	LOC_Os07g28040	('O-methyltransferase ZRP4, putative, expressed',)	16345282	EST	1	2	1	2	0	0	0	0	NOExpression
6917	94036	549866040	GATCATGCTCAATCACT	23	21.6667	33.5	AHPL	49	5		EPAF1	5	18		EPAF1	2	1	7	LOC_Os07g27930	('DNA-directed RNA polymerases I, II, and III 14.4 kDa polypeptide, putative, expressed',)	16288364	fl_cDNA	1	2	3	2	1	1	0	2	YESExpression
6994	69608	415353540	GATCGGTCTCATCGTCG	25	42.3333	33	MPL	24	1	77.5	AHPL	5	156	42	LPL	1	1	7	LOC_Os07g27780	('acetylornithine aminotransferase, mitochondrial precursor, putative, expressed',)	16207736	fl_cDNA	1	4	3	4	2	1	2	5	YESExpression
7214	65014	386110370	GATCCTCCAGGACTACG	29.6667		31.6667	EOPF1	16.5	31	25.5	HPL	71		20	EOPF1	1	1	7	LOC_Os07g24090	('mTERF family protein, expressed',)	13653421	fl_cDNA	1	3	0	3	2	1	2	5	YESExpression
7288	27930	143397810	GATCCCATGTATGGCTA	32.5	43.5	31	BLPL	13			EPAF1					2	1	7	LOC_Os07g10690	('NLI interacting factor-like phosphatase family protein, expressed',)	5809579	EST	1	2	2	3	2	0	0	2	NOExpression
7371	85344	496763330	GATCCTGAAAAAGCTTG	87.3333		31	EOPF1	3			EPAF1					2	1	7	LOC_Os07g28614	('expressed protein',)	16747814		1	3	0	3	1	0	0	1	NOExpression
7423	26654	129168400	GATCAGGCAGCACCATA	10.6667	12.5	30.6667	AHPL	63	39.5	88	AHPL	67	7	55	HPL	2	1	7	LOC_Os07g14650	('expressed protein',)	8352980	fl_cDNA	1	3	2	3	2	2	2	6	YESExpression
7474	71746	425629450	GATCCAAGCCTCCGAGG		51.5	30.25	EOPF1		35		EPAF1		79		EPAF1	2	1	7	LOC_Os07g30120	('expressed protein',)	17772810		1	0	4	4	0	1	0	1	YESExpression
7483	4799	23009720	GATCATGAATCATAGAA	18		30	EOPF1						22		EPAF1	2	1	7	LOC_Os07g29390	('peptidyl-prolyl cis-trans isomerase CYP21-3, mitochondrial precursor, putative, expressed',)	17253311	fl_cDNA	1	1	0	1	0	0	0	0	YESExpression
7488	6471	33300880	GATCAGGAAACTGATAA	20.5		30	EOPF1	26.5	9	12.5	LPL	20			EPAF1	1	1	7	LOC_Os07g29600	('RING-H2 finger protein ATL2B, putative, expressed',)	17400851	fl_cDNA	1	4	0	2	2	1	2	5	YESExpression
7608	112203	644940030	GATCTATGCGCAAGCTT			30	SEF1									3	1	7	LOC_Os07g29820	('NBS-LRR disease resistance protein, putative, expressed',)	17528785	fl_cDNA	1	0	0	1	0	0	0	0	NOExpression
7770	86296	500667760	GATCAGCCCCTTTGTTG	51.6667	42.5	28.75	BLPL	8	13	16	AHPL	26	2	15	MPL	1	1	7	LOC_Os07g11300	('expressed protein',)	6234516		1	3	2	4	2	1	2	5	YESExpression
7792	5301	27494490	GATCCGAAACTTCGGAA	4	21	28.5	AHPL		84		EPAF1			5	SEF1	1	1	7	LOC_Os07g10920	('expressed protein',)	5975587	fl_cDNA	1	2	2	2	0	1	0	1	YESExpression
7827	10541	56609360	GATCAGAACAGCGCCCA	19		28.3333	EOPF1	8			EPAF1					2	1	7	LOC_Os07g11739	('cytochrome P450 71D10, putative, expressed',)	6500068	fl_cDNA	1	1	0	3	1	0	0	1	NOExpression
7832	41043	241141690	GATCCGTTTATTTTGCC	49.3333	35.5	28.3333	BLPL	55	37	3	BLPL	5		8	EOPF1	5	1	7	LOC_Os07g27760	('expressed protein',)	16194845	EST	1	3	4	3	1	1	1	3	YESExpression
7869	7645	43078830	GATCTGGGTGTGCAACA	12.5		28	EOPF1	17	9	17	HPL	68	9		EPAF1	1	1	7	LOC_Os07g13460	('expressed protein',)	7718802	fl_cDNA	1	2	0	2	2	1	2	5	YESExpression
8005	93930	549205680	GATCAGTCCCAAGCACT			28	SEF1	1			EPAF1		6		EPAF1	3	1	7	LOC_Os07g10250	('ATP-dependent RNA helicase DED1, putative, expressed',)	5498949		1	0	0	1	1	0	0	1	YESExpression
8018	100555	583038940	GATCGCCGCCGGCGTCT			28	SEF1									1	1	7	LOC_Os07g13140	('retrotransposon protein, putative, unclassified',)	7527112		1	0	0	1	0	0	0	0	NOExpression
8021	102201	589046920	GATCACTCAACTGAAGT			28	SEF1	30	3.5		EPAF1	2			EPAF1	2	1	7	LOC_Os07g13810	('cytokinin-N-glucosyltransferase 1, putative, expressed',)	7911957	fl_cDNA	1	0	0	1	1	2	0	3	YESExpression
8101	106863	618627730	GATCCCTCTATTTTGGT	29	44.75	27.5	BLPL	1	11		EPAF1	71		4	EOPF1	1	1	7	LOC_Os07g10540	('aminopeptidase/ metalloexopeptidase, putative, expressed',)	5690734	fl_cDNA	1	3	4	2	1	2	0	3	YESExpression
8135	96459	564702640	GATCAGTTGGGGCTCCT	30.3333		27.25	EOPF1	161.5		142.5	EOPF1	431		176	EOPF1	1	1	7	LOC_Os07g20164	('expressed protein',)	11641661		1	3	0	4	2	0	2	4	YESExpression
8259	89513	518470920	GATCACTGTTCATCCAT			27	SEF1									2	1	7	LOC_Os07g20120	('hypothetical protein',)	11621888		1	0	0	1	0	0	0	0	NOExpression
8260	89694	519321510	GATCTCTTTGGCAGCAT			27	SEF1									1	1	7	LOC_Os07g23520	('expressed protein',)	13289368	fl_cDNA	1	0	0	1	0	0	0	0	NOExpression
8313	61053	356324340	GATCGATACCTGTTCAG	43	41.5	26.6667	BLPL					9			EPAF1	2	1	7	LOC_Os07g23810	('expressed protein',)	13443837		1	2	2	3	0	0	0	0	YESExpression
8406	13914	70866190	GATCTGCAGAGAATGCA			26	SEF1									5	1	7	LOC_Os07g10420	('expressed protein',)	5598594	EST	1	0	0	1	0	0	0	0	NOExpression
8429	31723	174918230	GATCTTGCTCGTGGAAC	44		26	EOPF1	29		36	EOPF1	29		15	EOPF1	2	1	7	LOC_Os07g23550	('expressed protein',)	13314751	fl_cDNA	1	4	0	1	2	0	2	4	YESExpression
8431	36079	210636330	GATCCACTTCGCCAACC			26	SEF1	29	4		EPAF1			15	SEF1	1	1	7	LOC_Os07g23244	('RNA binding protein, putative, expressed',)	13097033	fl_cDNA	1	0	0	1	1	1	0	2	YESExpression
8542	42036	246146000	GATCAGATGCCGTCTCC	7.5		25.5	EOPF1	8		12	EOPF1	24	32	14	BLPL	2	1	7	LOC_Os07g22534	('WD-repeat protein 18, putative, expressed',)	12675152	fl_cDNA	1	2	0	2	1	0	2	3	YESExpression
8582	82583	481881010	GATCCCATGGACTTCTG	16.25	5.75	25.3333	AHPL	4			EPAF1	54	34	38	LPL	2	1	7	LOC_Os07g22930	('granule-bound starch synthase 1b, chloroplast precursor, putative, expressed',)	12915425	fl_cDNA	1	4	4	3	1	0	0	1	YESExpression
8642	26565	128275090	GATCCCTCTGTGTAATA	13	5	25	AHPL									1	1	7	LOC_Os07g27120	('expressed protein',)	15726896	EST	1	1	1	1	0	0	0	0	NOExpression
8656	34635	199063020	GATCGTTTGTTGTTGAC	10.3333	37.75	25	MPL	5.5	76		EPAF1			11	SEF1	1	1	7	LOC_Os07g27320	('hydrolase, hydrolyzing O-glycosyl compounds, putative, expressed',)	15888121	fl_cDNA	1	3	4	4	2	2	0	4	YESExpression
8694	57033	333658250	GATCCAACTTCACTTTC	2	104	25	LPL	20.5	7		EPAF1		3		EPAF1	5	1	7	LOC_Os07g10860	('conserved hypothetical protein',)	5929952		1	1	1	1	2	1	0	3	YESExpression
8721	70657	420526240	GATCAACAATGGCAAGG	21.5	29.6667	25	MPL	35.5	18	3	BLPL	27	10	17	LPL	1	1	7	LOC_Os07g10480	('expressed protein',)	5639661		1	2	3	3	2	2	1	5	YESExpression
8728	73172	434198080	GATCAAGGAGAGGCCGG	33	24	25	LPL	28	28	60	AHPL					1	1	7	LOC_Os07g28280	('expressed protein',)	16521800	EST	1	1	1	1	1	1	2	4	NOExpression
8751	80756	471869520	GATCAGAAACAAAACTG			25	SEF1									3	1	7	LOC_Os07g12640	('glycerol-3-phosphate dehydrogenase, putative, expressed',)	7227512		1	0	0	1	0	0	0	0	NOExpression
8771	93103	544671000	GATCATCAGGCATTTAT			25	SEF1									7	1	7	LOC_Os07g29360	('TPR repeat nuclear phosphoprotein, putative, expressed',)	17236720	fl_cDNA		0	0	1	0	0	0	0	NOExpression
8794	106224	616312790	GATCTTGATGGCATGGT	23.5		25	EOPF1									1	1	7	LOC_Os07g30120	('expressed protein',)	17774734		1	2	0	1	0	0	0	0	NOExpression
8796	106592	617817280	GATCAAGTGCTGGTGGT			25	SEF1									1	1	7	LOC_Os07g19560	('TATA-binding protein-associated factor 2N, putative, expressed',)	11593713	fl_cDNA	1	0	0	1	0	0	0	0	NOExpression
8842	5071	26121460	GATCGATGTGCTTCGAA	15.6667	10.5	24.5	AHPL	38	8		EPAF1		2	8	EOPF1	5	1	7	LOC_Os07g13950	('conserved hypothetical protein',)	7972141		1	3	2	2	2	1	0	3	YESExpression
8848	16485	81278890	GATCCACGCCAAATTCA	20.5	12.5	24.5	AHPL		90	1	EOPF1	4	4		EPAF1	1	1	7	LOC_Os07g28940	('golgi-localized protein GRIP, putative, expressed',)	16982879	fl_cDNA	1	2	2	2	0	1	1	2	YESExpression
8906	109108	627660080	GATCAGTGTGTGCTTGT	48.5		24.3333	EOPF1									2	1	7	LOC_Os07g14610	('IAA-amino acid hydrolase ILR1-like 6 precursor, putative, expressed',)	8332959	fl_cDNA	1	4	0	3	0	0	0	0	NOExpression
8909	25672	123908860	GATCGCGTCACACTTGA	32.25	12	24.25	HPL	27	35.5	16	BLPL	29	10	41	AHPL	1	1	7	LOC_Os07g26940	('ORMDL family protein, expressed',)	15600795	fl_cDNA	1	4	2	4	2	2	1	5	YESExpression
8910	36919	215381340	GATCGCCCCCGGAGACC	15		24.25	EOPF1	23	36	70.5	AHPL	6	14	3	BLPL	1	1	7	LOC_Os07g15270	('expressed protein',)	8809005	fl_cDNA	1	1	0	4	1	1	2	4	YESExpression
8911	48036	279782250	GATCCATTCGGTGGGGC	26		24.25	EOPF1	187		129.5	EOPF1					2	1	7	LOC_Os07g18162	('aldehyde oxidase 1, putative, expressed',)	10765161		1	3	0	4	1	0	2	3	NOExpression
9064	89315	517406280	GATCACCTTTTCCCCAT	26.3333	73	24	BLPL	27	104		EPAF1	18			EPAF1	2	1	7	LOC_Os07g26520	('expressed protein',)	15279001	EST	1	3	2	3	2	1	0	3	YESExpression
9176	71566	424911410	GATCCCAACTCCAGAGG	5	11.25	23.3333	AHPL			4	SEF1		7		EPAF1	2	1	7	LOC_Os07g15670	('thiol-disulfide isomerase and thioredoxins, putative, expressed',)	9101296		1	1	4	3	0	0	2	2	YESExpression
9188	104158	602731700	GATCGACAGATGTCCGT	31		23.25	EOPF1	3			EPAF1	15		25	EOPF1	2	1	7	LOC_Os07g15440	('alanyl-tRNA synthetase family protein, expressed',)	8928715	EST	1	3	0	4	2	0	0	2	YESExpression
9453	36882	215099850	GATCCAGCTCTAAGACC	27	3	22.5	HPL									1	1	7	LOC_Os07g29330	('serine/threonine-protein kinase CTR1, putative, expressed',)	17197325	EST	1	1	1	2	0	0	0	0	NOExpression
9513	8842	48757310	GATCTACTCCGCGGACA	3		22	EOPF1			1	SEF1					2	1	7	LOC_Os07g15160	('retrotransposon protein, putative, unclassified, expressed',)	8700943	fl_cDNA	1	1	0	1	0	0	2	2	NOExpression
9537	27654	140535640	GATCATTGAATCGCCTA	7	17	22	AHPL			3	SEF1	4			EPAF1	2	1	7	LOC_Os07g16040	('glyoxylate reductase, putative, expressed',)	9355946	fl_cDNA	1	1	1	1	0	0	1	1	YESExpression
9581	55524	325500430	GATCTGCGATGGAATTC			22	SEF1					21		2	EOPF1	3	1	7	LOC_Os07g12200	('ADP-ribosylation factor 1, putative, expressed',)	6821074	fl_cDNA	1	0	0	1	0	0	0	0	YESExpression
9682	54372	315612810	GATCCAACGCCGCAGTC	1	1.5	21.6667	AHPL		15.5		EPAF1		9	3	EOPF1	1	1	7	LOC_Os07g13260	('dof domain, zinc finger family protein, expressed',)	7603261	fl_cDNA	1	1	2	3	0	2	0	2	YESExpression
9757	99878	580019440	GATCAGCAGGAACCTCT	47.5	20	21.3333	LPL	31		4	EOPF1		20	8	EOPF1	1	1	7	LOC_Os07g12520	('expressed protein',)	7147720	fl_cDNA	1	2	1	3	2	0	1	3	YESExpression
9850	43071	251044270	GATCTGGAAACATTTCC	18		21	EOPF1	1			EPAF1					2	1	7	LOC_Os07g10390	('nucleic acid binding protein, putative, expressed',)	5565959	fl_cDNA	1	1	0	1	1	0	0	1	NOExpression
9885	66983	399478830	GATCTGGCGTAGCAGCG			21	SEF1			5.5	SEF1					1	1	7	LOC_Os07g12700	('expressed protein',)	7254897	EST	1	0	0	1	0	0	2	2	NOExpression
9913	79126	462893720	GATCATCTCACCGAATG		21.5	21	EOPF1	5	37		EPAF1	26	37		EPAF1	2	1	7	LOC_Os07g27450	('expressed protein',)	15991958	fl_cDNA	1	0	2	1	1	1	0	2	YESExpression
9977	115027	660221290	GATCCATTGGGCTTGTT			21	SEF1					5			EPAF1	2	1	7	LOC_Os07g18970	('retrotransposon protein, putative, unclassified',)	11232190		1	0	0	1	0	0	0	0	YESExpression
10003	76030	451684130	GATCCTCATCTACATGG	44.6667	18.5	20.6667	LPL									1	1	7	LOC_Os07g12890	('ZIP zinc/iron transport family protein, expressed',)	7395602	fl_cDNA	1	3	2	3	0	0	0	0	NOExpression
10006	89660	519161280	GATCAAGCCTGAAGCAT	24.5	84.75	20.6667	BLPL	23.5	49	27.5	LPL	4		3	EOPF1	1	1	7	LOC_Os07g26974	('expressed protein',)	15617044	EST	1	2	4	3	2	2	2	6	YESExpression
10016	18303	87611840	GATCAAGCTTGGCCAGA	7	8	20.5	AHPL	21	52	4	BLPL	2			EPAF1	1	1	7	LOC_Os07g23340	('fatty acyl coA reductase, putative, expressed',)	13148898	EST	1	1	1	2	2	2	2	6	YESExpression
10144	33335	187875010	GATCCTGGATGGGTCAC	17		20	EOPF1						35		EPAF1	1	1	7	LOC_Os07g16130	('histone acetyltransferase HPA2 and related acetyltransferases, putative, expressed',)	9395548	fl_cDNA	1	1	0	1	0	0	0	0	YESExpression
10304	114586	658451790	GATCTGTGTCTGATGTT	29	34	20	BLPL	12	17	2.5	BLPL	20			EPAF1	2	1	7	LOC_Os07g25420	('26S proteasome non-ATPase regulatory subunit 8, putative, expressed',)	14525932	fl_cDNA	1	1	1	2	2	2	2	6	YESExpression
10326	21538	106339790	GATCTGTTGAACGAGGA	7.5	6.33333	19.6667	AHPL	2			EPAF1	4	55		EPAF1	2	1	7	LOC_Os07g27300	('cisplatin resistance-associated overexpressed protein, putative, expressed',)	15867305	fl_cDNA	1	2	3	3	1	0	0	1	YESExpression
10370	76866	454921260	GATCGTCGTCGAGCTGG	17.3333	5	19.5	AHPL									2	1	7	LOC_Os07g25430	('photosystem I reaction center subunit IV A, chloroplast precursor, putative, expressed',)	14532385	EST	1	3	2	2	0	0	0	0	NOExpression
10378	92654	540974090	GATCCAAAGCTCCGTAT	28.25	4	19.5	HPL	37			EPAF1			2	SEF1	3	1	7	LOC_Os07g10920	('expressed protein',)	5974646	fl_cDNA	1	4	1	2	1	0	0	1	YESExpression
10381	100818	584462400	GATCAAGGCACTTGTCT	15	28.5	19.5	LPL	115.5	93	68	BLPL	117	51	171	AHPL	2	1	7	LOC_Os07g10600	('cycloartenol-C-24-methyltransferase 1, putative, expressed',)	5749409	fl_cDNA	1	4	4	2	2	2	2	6	YESExpression
10546	88177	508871240	GATCACCTCGTCAGAAT	33	17.5	19	LPL	3	10		EPAF1	29			EPAF1	2	1	7	LOC_Os07g27180	('TPR Domain containing protein, expressed',)	15767451	EST	1	1	2	1	2	1	0	3	YESExpression
10596	19397	92940610	GATCCTGTAACTCTAGA	51	10	18.6667	LPL	35	16.5		EPAF1	2			EPAF1	1	1	7	LOC_Os07g17400	('RNA-binding protein, putative, expressed',)	10275903	EST	1	1	2	3	2	2	0	4	YESExpression
10610	111210	638220480	GATCAAGTAGCTCTATT	3.5	8	18.6667	AHPL	4	10		EPAF1	2			EPAF1	2	1	7	LOC_Os07g10780	('remorin, putative, expressed',)	5864136	fl_cDNA	1	2	1	3	1	1	0	2	YESExpression
10653	70560	420312840	GATCACTGAGCCCAAGG	50	35	18.5	BLPL	23		113.5	EOPF1	44	68	37	BLPL	2	1	7	LOC_Os07g22600	('spermidine synthase 1, putative, expressed',)	12715168	fl_cDNA	1	2	1	2	1	0	2	3	YESExpression
10707	79975	467695670	GATCTTCGCCGGCGATG	52.3333		18.25	EOPF1	2		8.5	EOPF1	227		39	EOPF1	1	1	7	LOC_Os07g12800	('expressed protein',)	7321443	fl_cDNA	1	3	0	4	1	0	2	3	YESExpression
10742	12700	64581560	GATCATGATGAGGAGCA			18	SEF1	7			EPAF1	1	5		EPAF1	1	1	7	LOC_Os07g29794	('calmodulin binding protein, putative, expressed',)	17518692	fl_cDNA	1	0	0	1	1	0	0	1	YESExpression
10778	30802	169108800	GATCAAGAGGAAGAAAC	11.6667		18	EOPF1	32	13.5		EPAF1					1	1	7	LOC_Os07g13270	('charged multivesicular body protein 2a, putative, expressed',)	7623988	fl_cDNA	1	3	0	1	1	2	0	3	NOExpression
10826	49331	285316930	GATCCTGTTGCCTATGC		6	18	EOPF1									1	1	7	LOC_Os07g10490	('zeta-carotene desaturase, chloroplast precursor, putative, expressed',)	5646848	fl_cDNA	1	0	1	2	0	0	0	0	NOExpression
10909	80260	468818840	GATCATCCATCCTGATG			18	SEF1									1	1	7	LOC_Os07g14270	('calreticulin precursor, putative, expressed',)	8137094	EST	1	0	0	1	0	0	0	0	NOExpression
10931	91080	528247600	GATCAGTGGGAAGCGAT	23.3333	41	18	BLPL	3			EPAF1	3	20	39	AHPL	1	1	7	LOC_Os07g10920	('expressed protein',)	5977033	fl_cDNA	1	3	2	2	1	0	0	1	YESExpression
10939	93744	547933130	GATCCAGCACCAACACT			18	SEF1									3	1	7	LOC_Os07g17689	('expressed protein',)	10442154		1	0	0	1	0	0	0	0	NOExpression
10971	108342	624807990	GATCTTCGCAGCCGTGT	5		18	EOPF1							16	SEF1	1	1	7	LOC_Os07g14514	('retrotransposon protein, putative, unclassified, expressed',)	8267533	EST	1	1	0	1	0	0	0	0	YESExpression
11060	92716	541777850	GATCCGTTTTGGGGTAT	44	85	17.5	BLPL	45.5	77	5	BLPL	4	10	67	AHPL	2	1	7	LOC_Os07g23110	('poly synthetase 1, putative, expressed',)	13035302	fl_cDNA	1	2	1	2	2	2	1	5	YESExpression
11138	15195	75243430	GATCTCTTTTATGATCA	17	55	17	LPL									5	1	7	LOC_Os07g28560	('retrotransposon protein, putative, Ty3-gypsy subclass',)	16712703		1	1	1	1	0	0	0	0	NOExpression
11182	32311	180171660	GATCGTAGTGGTGACAC			17	SEF1									1	1	7	LOC_Os07g12140	('DNA-binding protein, putative, expressed',)	6789943	EST	1	0	0	1	0	0	0	0	NOExpression
11275	71707	425451080	GATCACCTTTGACGAGG	2		17	EOPF1		3.5		EPAF1					3	1	7	LOC_Os07g10720	('40S ribosomal protein S15a, putative, expressed',)	5818870	fl_cDNA	1	1	0	1	0	2	0	2	NOExpression
11326	93039	544162120	GATCACCCTACCGTTAT			17	SEF1									1	1	7	LOC_Os07g15940	('receptor like protein kinase, putative, expressed',)	9260176	fl_cDNA	1	0	0	1	0	0	0	0	NOExpression
11355	104675	606733440	GATCAAACCTATCTCGT	64	18.25	17	BLPL									2	1	7	LOC_Os07g29410	('electron transporter/ thiol-disulfide exchange intermediate, putative, expressed',)	17268252	fl_cDNA	1	3	4	3	0	0	0	0	NOExpression
11413	110669	634581050	GATCCGTATGACAGATT	87.5		16.6667	EOPF1									5	1	7	LOC_Os07g13100	('DNA-binding protein, putative',)	7501979		1	2	0	3	0	0	0	0	NOExpression
11431	26428	126857030	GATCTCAGCACGCAATA	1	19	16.5	HPL	31	42	3	BLPL	8			EPAF1	2	1	7	LOC_Os07g22950	('adenylate kinase isoenzyme 6, putative, expressed',)	12928776	fl_cDNA	1	1	1	2	1	2	2	5	YESExpression
11478	115600	662247510	GATCTTGCGAAGGATTT	2	40.5	16.5	LPL	2	14.5		EPAF1	6			EPAF1	1	1	7	LOC_Os07g22220	('F-box-like/WD-repeat-containing protein TBL1XR1-A, putative, expressed',)	12424687	fl_cDNA	1	1	2	2	1	2	0	3	YESExpression
11510	1425	6287640	GATCATCAAGCGCGAAA	4		16	EOPF1	18			EPAF1	5			EPAF1	1	1	7	LOC_Os07g10300	('expressed protein',)	5524288	fl_cDNA	1	2	0	2	2	0	0	2	YESExpression
11538	19219	91332720	GATCAGCTATCCTGAGA	3		16	EOPF1									3	1	7	LOC_Os07g29360	('TPR repeat nuclear phosphoprotein, putative, expressed',)	17228773		1	1	0	1	0	0	0	0	NOExpression
11769	93509	546523280	GATCAGGGCTGTCAACT	20.3333		15.6667	EOPF1	6.5			EPAF1	5			EPAF1	2	1	7	LOC_Os07g19550	('expressed protein',)	11581109		1	3	0	3	2	0	0	2	YESExpression
11775	6547	34303380	GATCGAATTCCCACTAA	17.5	9	15.5	HPL	31.5	1	10	LPL			41	SEF1	2	1	7	LOC_Os07g26930	('expressed protein',)	15598800	EST	1	2	2	2	2	1	2	5	YESExpression
11856	5120	26325150	GATCTAACTGGAAGGAA			15	SEF1									5	1	7	LOC_Os07g19470	('uncharacterized ACR, YggU family COG1872 containing protein, expressed',)	11513181	fl_cDNA	1	0	0	1	0	0	0	0	NOExpression
11887	18103	86591080	GATCACGGAAGAACAGA			15	SEF1									3	1	7	LOC_Os07g22220	('F-box-like/WD-repeat-containing protein TBL1XR1-A, putative, expressed',)	12438532		1	0	0	1	0	0	0	0	NOExpression
11915	35120	203284450	GATCCTTTTTGAGCTAC	3	11.3333	15	AHPL	9	12		EPAF1	4	2		EPAF1	2	1	7	LOC_Os07g11070	('expressed protein',)	6116291	EST	1	1	3	2	1	1	0	2	YESExpression
11919	36775	214453360	GATCAGCTGGTATCACC		17.6667	15	EOPF1		10.5		EPAF1					1	1	7	LOC_Os07g18300	('expressed protein',)	10840926	EST	1	0	3	1	0	2	0	2	NOExpression
12076	105149	609443950	GATCTGAAAATTCAGGT			15	SEF1	9.5			EPAF1					2	1	7	LOC_Os07g30220	('expressed protein',)	17849596	fl_cDNA	1	0	0	1	2	0	0	2	NOExpression
12087	111875	643086570	GATCCATGCCACCCCTT			15	SEF1									2	1	7	LOC_Os07g29240	('expressed protein',)	17142909		1	0	0	1	0	0	0	0	NOExpression
12196	8469	46825910	GATCTTCCTATCTCACA		4	14.3333	EOPF1	3	16		EPAF1		1		EPAF1	1	1	7	LOC_Os07g25590	('tyrosine decarboxylase 1, putative, expressed',)	14674473	fl_cDNA	1	0	1	3	1	1	0	2	YESExpression
12213	107371	620469520	GATCAGGTGAATGATGT	15.5	51.6667	14.3333	BLPL	41.5	4	13.5	LPL	24		11	EOPF1	2	1	7	LOC_Os07g15600	('transcription regulator, putative, expressed',)	9034502	fl_cDNA	1	2	3	3	2	1	2	5	YESExpression
12309	32788	183706890	GATCCAAGAACCAGCAC			14	SEF1									1	1	7	LOC_Os07g13890	('F-box domain containing protein, expressed',)	7942774	fl_cDNA	1	0	0	1	0	0	0	0	NOExpression
12366	52027	296290570	GATCCAAGGGCAACATC	3	92	14	LPL									1	1	7	LOC_Os07g30020	('phosphoribosylanthranilate transferase, putative, expressed',)	17685832	fl_cDNA	1	2	1	3	0	0	0	0	NOExpression
12387	59598	348116120	GATCATCTGTGATACAG	39.6667	25	14	BLPL	116	17		EPAF1	8	6		EPAF1	2	1	7	LOC_Os07g15880	('mitochondrial prohibitin complex protein 2, putative, expressed',)	9219991	fl_cDNA	1	3	1	3	2	2	0	4	YESExpression
12409	66662	397041530	GATCCGCCGCCTCTCCG			14	SEF1			3	SEF1	4			EPAF1	1	1	7	LOC_Os07g16150	('expressed protein',)	9404171	fl_cDNA	1	0	0	1	0	0	1	1	YESExpression
12465	84911	494599240	GATCACCTGATGGATTG	8	34.3333	14	LPL		14	4	EOPF1					2	1	7	LOC_Os07g30200	('asparaginyl-tRNA synthetase, putative, expressed',)	17843247	EST	1	3	3	2	0	1	2	3	NOExpression
12624	56059	328808480	GATCAACTAGTGCCTTC			13.5	SEF1									3	1	7	LOC_Os07g18720	('TPR Domain containing protein, expressed',)	11074986		1	0	0	2	0	0	0	0	NOExpression
12642	91210	529633950	GATCTAACAGGAAGGAT	5	8.5	13.5	AHPL	10			EPAF1					2	1	7	LOC_Os07g25460	('protein binding protein, putative, expressed',)	14573295		1	1	2	2	1	0	0	1	NOExpression
12687	91452	531788440	GATCATCTCATCTGGAT	10		13.3333	EOPF1									1	1	7	LOC_Os07g10920	('expressed protein',)	5977168	fl_cDNA	1	2	0	3	0	0	0	0	NOExpression
12775	22211	110361170	GATCCCCTCCGCAGGGA			13	SEF1									1	1	7	LOC_Os07g27150	('trafficking protein particle complex subunit 4, putative, expressed',)	15749549	fl_cDNA	1	0	0	1	0	0	0	0	NOExpression
12848	47620	276945490	GATCCCCTCCCGGCGGC			13	SEF1									3	1	7	LOC_Os07g29410	('electron transporter/ thiol-disulfide exchange intermediate, putative, expressed',)	17267634	fl_cDNA	1	0	0	1	0	0	0	0	NOExpression
12901	67276	401754420	GATCGACCTCAACCGCG		6.5	13	EOPF1	4			EPAF1		3	17	EOPF1	1	1	7	LOC_Os07g18990	('PVR3-like protein, putative, expressed',)	11239997	fl_cDNA	1	0	2	1	1	0	0	1	YESExpression
12936	76393	452639140	GATCGGGAATGGGATGG	1		13	EOPF1		2		EPAF1					5	1	7	LOC_Os07g30100	('protein binding protein, putative, expressed',)	17753171	fl_cDNA	1	1	0	1	0	1	0	1	NOExpression
12995	92159	536044610	GATCCTGCAATTCATAT	44	6	13	LPL			6	SEF1					2	1	7	LOC_Os07g23200	('F-actin capping protein alpha subunit, putative, expressed',)	13072898	fl_cDNA	1	3	2	2	0	0	2	2	NOExpression
13129	39320	232068880	GATCAGGTTGCAGAGCC	20.5	22	12.5	BLPL	8		4.5	EOPF1	21	3	23	AHPL	2	1	7	LOC_Os07g12730	('expressed protein',)	7271372	fl_cDNA	1	2	1	2	1	0	2	3	YESExpression
13133	50831	290973070	GATCTGCCCTTTTGTGC		3	12.5	EOPF1	6	25		EPAF1	1		4	EOPF1	2	1	7	LOC_Os07g26520	('expressed protein',)	15278972	EST	1	0	1	2	1	1	0	2	YESExpression
13149	83144	485194940	GATCGCACCGCCACGTG	38	17	12.5	BLPL						29	20	EOPF1	3	1	7	LOC_Os07g10840	('stachyose synthase precursor, putative, expressed',)	5889150		1	1	1	2	0	0	0	0	YESExpression
13159	99269	576604000	GATCAATTTACTTTGCT			12.5	SEF1	2	17		EPAF1					2	1	7	LOC_Os07g25420	('26S proteasome non-ATPase regulatory subunit 8, putative, expressed',)	14525871	fl_cDNA	1	0	0	2	1	1	0	2	NOExpression
13168	115394	661345080	GATCATGTCAGACATTT		19.3333	12.5	EOPF1					8		3	EOPF1	2	1	7	LOC_Os07g25700	('expressed protein',)	14742745		1	0	3	2	0	0	0	0	YESExpression
13182	80120	468392470	GATCTTATCCTGGGATG	22.6667	23.25	12.3333	BLPL	39	33.5		EPAF1	3	3	3	MPL	1	1	7	LOC_Os07g30130	('P-type R2R3 Myb protein, putative, expressed',)	17778667	fl_cDNA	1	3	4	3	1	2	0	3	YESExpression
13236	17617	84965390	GATCTGCGCCGGCAAGA	15		12	EOPF1						5		EPAF1	2	1	7	LOC_Os07g23700	('retrotransposon protein, putative, unclassified',)	13373881		1	1	0	1	0	0	0	0	YESExpression
13522	37580	220213910	GATCTTAACCAAAACCC		36.5	11.6667	EOPF1	44.5		3	EOPF1	11	15		EPAF1	1	1	7	LOC_Os07g25440	('ribosome biogenesis protein BOP1, putative, expressed',)	14533887	fl_cDNA	1	0	2	3	2	0	1	3	YESExpression
13532	90956	526609970	GATCCCAATGAGTAGAT	29.75	12.6667	11.6667	BLPL	6	35		EPAF1		38		EPAF1	1	1	7	LOC_Os07g12830	('cytoplasm protein, putative, expressed',)	7349573	fl_cDNA	1	4	3	3	2	1	0	3	YESExpression
13686	13207	68157490	GATCCCAAAAAAAGGCA			11	SEF1									6	1	7	LOC_Os07g20544	('lysine-sensitive aspartokinase 3, putative, expressed',)	11865048	fl_cDNA	1	0	0	1	0	0	0	0	NOExpression
13689	15803	78128940	GATCGTCATCTATCTCA			11	SEF1									6	1	7	LOC_Os07g23480	('retrotransposon protein, putative, unclassified',)	13265243		1	0	0	1	0	0	0	0	NOExpression
13700	19816	95971010	GATCCTGGAATCGACGA		63	11	EOPF1	1	3	6	AHPL	1		24	EOPF1	2	1	7	LOC_Os07g12170	('ADP-ribosylation factor 1, putative, expressed',)	6810772	EST	1	0	1	2	1	1	2	4	YESExpression
13813	54770	320418400	GATCAATCTGGTAGGTC		11.5	11	EOPF1	2	24		EPAF1	10			EPAF1	2	1	7	LOC_Os07g15880	('mitochondrial prohibitin complex protein 2, putative, expressed',)	9219795	fl_cDNA	1	0	2	1	1	1	0	2	YESExpression
14245	35460	206352170	GATCCACCGTCTGGTAC			10	SEF1	1			EPAF1					3	1	7	LOC_Os07g28940	('golgi-localized protein GRIP, putative, expressed',)	16982882	fl_cDNA	1	0	0	1	1	0	0	1	NOExpression
14256	39111	231184160	GATCAACCGAATAAGCC	41.5	39	10	BLPL	28.5	65	14.5	BLPL	38		2	EOPF1	2	1	7	LOC_Os07g19444	('regulatory protein, putative, expressed',)	11503267	fl_cDNA	1	4	3	3	2	2	2	6	YESExpression
14299	48231	280847370	GATCCAAAGGAGATGGC		4	10	EOPF1									6	1	7	LOC_Os07g29780	('pollen-specific kinase partner protein, putative, expressed',)	17504635	fl_cDNA	1	0	1	1	0	0	0	0	NOExpression
14317	52815	304783640	GATCATCAAACACACTC		16.3333	10	EOPF1	1	1		EPAF1		9		EPAF1	2	1	7	LOC_Os07g15490	('TD and POZ domain-containing protein 1, putative, expressed',)	8991056	fl_cDNA	1	0	3	1	1	1	0	2	YESExpression
14404	71557	424878240	GATCAACAAACCAGAGG			10	SEF1					4			EPAF1	1	1	7	LOC_Os07g13530	('ras-related protein ARA-3, putative, expressed',)	7741750	EST	1	0	0	1	0	0	0	0	YESExpression
14482	87404	504567370	GATCCAGGAGGTCAAAT	9.33333	25.6667	10	LPL									1	1	7	LOC_Os07g25430	('photosystem I reaction center subunit IV A, chloroplast precursor, putative, expressed',)	14532352	EST	1	3	3	1	0	0	0	0	NOExpression
14548	103106	594109890	GATCCTGAGGAGGGAGT	14.6667	21.5	10	BLPL									1	1	7	LOC_Os07g25430	('photosystem I reaction center subunit IV A, chloroplast precursor, putative, expressed',)	14532069	EST	1	3	2	1	0	0	0	0	NOExpression
14559	105705	613013530	GATCCGGCGAGCTCGGT			10	SEF1			25	SEF1		9		EPAF1	1	1	7	LOC_Os07g10610	('expressed protein',)	5766270	EST	1	0	0	1	0	0	1	1	YESExpression
14578	110271	632249250	GATCCTCCATTGACATT			10	SEF1	22	6		EPAF1	30			EPAF1	2	1	7	LOC_Os07g18250	('expressed protein',)	10815941	fl_cDNA	1	0	0	1	1	1	0	2	YESExpression
14711	97037	566686400	GATCAAGTCATGAAGCT		12	9.33333	EOPF1						1		EPAF1	2	1	7	LOC_Os07g13260	('dof domain, zinc finger family protein, expressed',)	7602581	fl_cDNA	1	0	2	3	0	0	0	0	YESExpression
14749	14081	71494080	GATCAAGCTCCACTGCA	19.6667	41	9	BLPL									2	1	7	LOC_Os07g23520	('expressed protein',)	13287286	fl_cDNA	1	3	1	3	0	0	0	0	NOExpression
14837	43974	255030660	GATCGGCCCCGACCAGC			9	SEF1							3	SEF1	1	1	7	LOC_Os07g29410	('electron transporter/ thiol-disulfide exchange intermediate, putative, expressed',)	17267694	fl_cDNA	1	0	0	1	0	0	0	0	YESExpression
14861	54905	321889280	GATCAAAAGGGATGGTC			9	SEF1		3		EPAF1					1	1	7	LOC_Os07g13870	('F-box domain containing protein, expressed',)	7938376	fl_cDNA	1	0	0	1	0	1	0	1	NOExpression
15025	106910	618782960	GATCAGCAAATAAATGT	14	33	9	BLPL	39	8	13.5	LPL	1	19		EPAF1	2	1	7	LOC_Os07g23880	('alpha-glucosidase 2, putative, expressed',)	13498951	EST	1	1	2	1	2	2	2	6	YESExpression
15100	22440	111541590	GATCTTGTGATAGGGGA		24.5	8.5	EOPF1									2	1	7	LOC_Os07g15940	('receptor like protein kinase, putative, expressed',)	9258972	fl_cDNA	1	0	2	2	0	0	0	0	NOExpression
15214	4949	24574630	GATCTCTCTTTCCCGAA	23		8	EOPF1									5	1	7	LOC_Os07g29950	('hypothetical protein',)	17633664		1	4	0	1	0	0	0	0	NOExpression
15366	29806	160798670	GATCTGTTTGCCCCTTA	22	2	8	LPL	45	100		EPAF1	18		30	EOPF1	2	1	7	LOC_Os07g12650	('40S ribosomal protein S12, putative, expressed',)	7231477	fl_cDNA	1	1	1	1	1	1	0	2	YESExpression
15389	32546	182239190	GATCTTGATACAGCCAC			8	SEF1									1	1	7	LOC_Os07g22350	('glucose-6-phosphate 1-dehydrogenase 2, chloroplast precursor, putative, expressed',)	12543596	fl_cDNA	1	0	0	1	0	0	0	0	NOExpression
15415	36473	213050850	GATCCTTTGCCACCACC			8	SEF1							1	SEF1	3	1	7	LOC_Os07g16130	('histone acetyltransferase HPA2 and related acetyltransferases, putative, expressed',)	9395551	fl_cDNA	1	0	0	1	0	0	0	0	YESExpression
15419	37482	219452610	GATCCTGGTGCTGTACC	5	2	8	AHPL	1			EPAF1	4			EPAF1	1	1	7	LOC_Os07g28460	('transposon protein, putative, unclassified, expressed',)	16650990	EST	1	1	1	1	1	0	0	1	YESExpression
15486	45860	266102170	GATCCGGAGGAAGCCGC		2	8	EOPF1	4.5		15.5	EOPF1	3		2	EOPF1	7	1	7	LOC_Os07g28430	('growth-regulating factor, putative, expressed',)	16621341	fl_cDNA		0	1	1	2	0	2	4	YESExpression
15519	52557	302605910	GATCTTGCCTTGCTATC	3.33333	5	8	AHPL	4	6		EPAF1	15			EPAF1	1	1	7	LOC_Os07g14910	('expressed protein',)	8527820	fl_cDNA	1	3	1	1	1	1	0	2	YESExpression
15639	74104	439693770	GATCCAGCTGGTGTCGG			8	SEF1									1	1	7	LOC_Os07g12800	('expressed protein',)	7321002	fl_cDNA	1	0	0	1	0	0	0	0	NOExpression
15640	74349	441323040	GATCAACTTCGCCAGGG	2	51	8	LPL		29	6	EOPF1					1	1	7	LOC_Os07g12910	('PHD finger protein, putative, expressed',)	7415841	fl_cDNA	1	1	1	1	0	1	2	3	NOExpression
15648	75673	449993530	GATCCGTGGAGGGTGGG			8	SEF1							28	SEF1	1	1	7	LOC_Os07g14650	('expressed protein',)	8350607	fl_cDNA	1	0	0	1	0	0	0	0	YESExpression
15751	92026	534999330	GATCCTCAAGCCAATAT			8	SEF1									1	1	7	LOC_Os07g14090	('expressed protein',)	8039497	fl_cDNA	1	0	0	1	0	0	0	0	NOExpression
15854	106781	618395490	GATCCTTGAGCGTTGGT			8	SEF1									3	1	7	LOC_Os07g14310	('expressed protein',)	8159590	EST	1	0	0	2	0	0	0	0	NOExpression
15860	108240	624138230	GATCTTTTTGCCAGTGT	2	5.5	8	AHPL									2	1	7	LOC_Os07g16130	('histone acetyltransferase HPA2 and related acetyltransferases, putative, expressed',)	9395804	fl_cDNA	1	1	2	1	0	0	0	0	NOExpression
15863	108657	625983580	GATCGCCTATGATGTGT	57.3333		8	EOPF1					11		5	EOPF1	2	1	7	LOC_Os07g22494	('expressed protein',)	12651267		1	3	0	1	0	0	0	0	YESExpression
16002	16952	82768190	GATCTACCTGACGTTCA	2	35	7.33333	LPL	74.5	133		EPAF1		4		EPAF1	1	1	7	LOC_Os07g15460	('metal transporter Nramp6, putative, expressed',)	8968588	fl_cDNA	1	1	4	3	2	1	0	3	YESExpression
16040	3431	17396110	GATCTGCCTGAGGGCAA			7	SEF1									3	1	7	LOC_Os07g15880	('mitochondrial prohibitin complex protein 2, putative, expressed',)	9220204	fl_cDNA	1	0	0	2	0	0	0	0	NOExpression
16081	15390	76699890	GATCCCGTAGAACCTCA			7	SEF1	1			EPAF1					3	1	7	LOC_Os07g18990	('PVR3-like protein, putative, expressed',)	11240000	fl_cDNA	1	0	0	1	1	0	0	1	NOExpression
16145	32365	180681680	GATCAGATGATGTACAC			7	SEF1									2	1	7	LOC_Os07g28790	('PAP fibrillin family protein, expressed',)	16860761	fl_cDNA	1	0	0	1	0	0	0	0	NOExpression
16171	37215	217267180	GATCGTTTCCAGTGACC	6	17	7	LPL						6		EPAF1	1	1	7	LOC_Os07g12530	('ubiquinone biosynthesis protein ubiB, putative, expressed',)	7151385	EST	1	1	1	1	0	0	0	0	YESExpression
16217	49506	286344530	GATCCCCCCTGTACTGC			7	SEF1			29.5	SEF1	3	8	64	AHPL	2	1	7	LOC_Os07g10690	('NLI interacting factor-like phosphatase family protein, expressed',)	5809490	EST	1	0	0	1	0	0	2	2	YESExpression
16303	71875	426012120	GATCATTTGGAAGGAGG	12	29.75	7	BLPL	3	45		EPAF1	1			EPAF1	1	1	7	LOC_Os07g14280	('SEC13-related protein, putative, expressed',)	8142860	fl_cDNA	1	2	4	3	2	2	0	4	YESExpression
16380	90110	521874000	GATCAGAACACCATCAT			7	SEF1									2	1	7	LOC_Os07g18874	('white-brown complex protein 11, putative, expressed',)	11181204	fl_cDNA	1	0	0	1	0	0	0	0	NOExpression
16414	97863	570803840	GATCAAACGGTTGCGCT		8	7	EOPF1		31		EPAF1					3	1	7	LOC_Os07g23550	('expressed protein',)	13314720		1	0	1	1	0	1	0	1	NOExpression
16482	116921	668716110	GATCTGTACAGCATTTT	8		7	EOPF1									2	1	7	LOC_Os07g25410	('methionine aminopeptidase 1B, chloroplast precursor, putative, expressed',)	14518712	EST	1	1	0	1	0	0	0	0	NOExpression
16524	23124	114183600	GATCAGTTGGTAGTGGA	41		6.5	EOPF1	29	22	24	LPL					2	1	7	LOC_Os07g22730	('ethylene-responsive transcription factor 15, putative, expressed',)	12824741		1	1	0	2	2	2	2	6	NOExpression
16525	23497	115418100	GATCGATACTCAAATGA	5	29	6.5	LPL		1		EPAF1	22			EPAF1	1	1	7	LOC_Os07g11300	('expressed protein',)	6233234		1	1	1	2	0	1	0	1	YESExpression
16595	1759	7787330	GATCCTGTCAGTTGAAA			6	SEF1									3	1	7	LOC_Os07g23990	('TPR Domain containing protein, expressed',)	13588323	fl_cDNA	1	0	0	1	0	0	0	0	NOExpression
16613	3661	18324380	GATCGCTTCCTTTGCAA		50.25	6	EOPF1	4	25	2	BLPL	16		3	EOPF1	1	1	7	LOC_Os07g29770	('MYND finger family protein, expressed',)	17499662	fl_cDNA	1	0	4	2	1	1	1	3	YESExpression
16614	3821	19359470	GATCTGACGGAGCTCAA		2	6	EOPF1					19			EPAF1	1	1	7	LOC_Os07g28644	('expressed protein',)	16764802		1	0	1	1	0	0	0	0	YESExpression
16661	8584	47390800	GATCAGAAAACCAGACA			6	SEF1									2	1	7	LOC_Os07g29390	('peptidyl-prolyl cis-trans isomerase CYP21-3, mitochondrial precursor, putative, expressed',)	17253214	fl_cDNA	1	0	0	1	0	0	0	0	NOExpression
16767	20607	101741290	GATCCATGGTTATGCGA			6	SEF1									5	1	7	LOC_Os07g30200	('asparaginyl-tRNA synthetase, putative, expressed',)	17837546	EST	1	0	0	1	0	0	0	0	NOExpression
16973	41679	244871940	GATCGGCACCGGCCTCC	44		6	EOPF1									3	1	7	LOC_Os07g11110	('mRNA binding protein precursor, putative, expressed',)	6133817	fl_cDNA	1	1	0	2	0	0	0	0	NOExpression
17092	56099	328932570	GATCCGACCGGTCCTTC	2	6	6	HPL			4	SEF1					1	1	7	LOC_Os07g10190	('anthocyanidin 3-O-glucosyltransferase, putative, expressed',)	5480130	EST	1	1	1	1	0	0	1	1	NOExpression
17143	59863	349959190	GATCTTATGTTTCCCAG			6	SEF1									5	1	7	LOC_Os07g27110	('RNA recognition motif family protein, expressed',)	15720621		1	0	0	1	0	0	0	0	NOExpression
17153	60343	352691290	GATCCGAAGGGAGGCAG	5		6	EOPF1	8			EPAF1					1	1	7	LOC_Os07g30300	('rho-GTPase-activating protein 8, putative, expressed',)	17906076	fl_cDNA	1	1	0	1	2	0	0	2	NOExpression
17173	61900	361950060	GATCGTTGGGACAGGAG			6	SEF1									1	1	7	LOC_Os07g15430	('expressed protein',)	8925325	fl_cDNA	1	0	0	1	0	0	0	0	NOExpression
17185	63479	374052720	GATCAGCCGAATGGTAG	7		6	EOPF1					3			EPAF1	1	1	7	LOC_Os07g23790	('expressed protein',)	13435389	EST	1	1	0	2	0	0	0	0	YESExpression
17388	85407	497135440	GATCAGAGCACGGCTTG		4	6	EOPF1					8		1	EOPF1	1	1	7	LOC_Os07g29630	('charged multivesicular body protein 3, putative, expressed',)	17419836	EST	1	0	1	1	0	0	0	0	YESExpression
17403	86515	501413330	GATCCCCGAGCACTTTG			6	SEF1									3	1	7	LOC_Os07g11110	('mRNA binding protein precursor, putative, expressed',)	6134820		1	0	0	2	0	0	0	0	NOExpression
17431	89186	516493530	GATCCGACTGCAACCAT			6	SEF1	10			EPAF1					2	1	7	LOC_Os07g22350	('glucose-6-phosphate 1-dehydrogenase 2, chloroplast precursor, putative, expressed',)	12542533	fl_cDNA	1	0	0	1	1	0	0	1	NOExpression
17508	96087	562883600	GATCAGGCACGTGGCCT	3	15	6	LPL									1	1	7	LOC_Os07g11280	('EMB2654, putative, expressed',)	6229060	fl_cDNA	1	1	1	2	0	0	0	0	NOExpression
17543	100128	581003840	GATCAAGGGGAGGCTCT		6	6	EOPF1	14	13	3	BLPL					1	1	7	LOC_Os07g29320	('rRNA-processing protein EBP2, putative, expressed',)	17194366	fl_cDNA	1	0	1	1	1	1	1	3	NOExpression
17593	105270	609796950	GATCTTGTCGTCGAGGT	2		6	EOPF1									3	1	7	LOC_Os07g11110	('mRNA binding protein precursor, putative, expressed',)	6134745	fl_cDNA	1	1	0	1	0	0	0	0	NOExpression
17617	108026	623220280	GATCATGCCCTTGCTGT	17		6	EOPF1									1	1	7	LOC_Os07g12650	('40S ribosomal protein S12, putative, expressed',)	7233157	fl_cDNA	1	1	0	1	0	0	0	0	NOExpression
17674	113886	654046670	GATCTGTTGTTTCCGTT			6	SEF1									1	1	7	LOC_Os07g30280	('csAtPR5, putative, expressed',)	17902773		1	0	0	1	0	0	0	0	NOExpression
17705	116687	667841570	GATCCTCGTGAATGTTT	31.3333		6	EOPF1	9			EPAF1	2			EPAF1	2	1	7	LOC_Os07g27430	('expressed protein',)	15982330	EST	1	3	0	1	1	0	0	1	YESExpression
17718	21694	106633810	GATCCCCTCCTGGAGGA	9.66667	34	5.66667	BLPL	3	19		EPAF1	5		34	EOPF1	2	1	7	LOC_Os07g22710	('CDPK-related protein kinase, putative, expressed',)	12793677	EST	1	3	1	3	1	1	0	2	YESExpression
17719	23001	113827450	GATCCGCTTTGGCTGGA	20.5	3.33333	5.66667	LPL			1	SEF1		34	4	EOPF1	5	1	7	LOC_Os07g26520	('expressed protein',)	15280791	EST	1	2	3	3	0	0	1	1	YESExpression
17849	46736	271652640	GATCAACCGAAGGTCGC		2	5	EOPF1	3.5			EPAF1	4	1		EPAF1	1	1	7	LOC_Os07g29620	('serine carboxypeptidase-like precursor, putative, expressed',)	17408789	fl_cDNA	1	0	1	2	2	0	0	2	YESExpression
17902	93082	544535480	GATCATGACCGTGTTAT	6		5	EOPF1	2			EPAF1	26			EPAF1	2	1	7	LOC_Os07g12490	('nucleic acid binding protein, putative, expressed',)	7124663	fl_cDNA	1	1	0	2	1	0	0	1	YESExpression
17917	105485	611198610	GATCCCTCCTCGACGGT		42	5	EOPF1		1		EPAF1					1	1	7	LOC_Os07g19470	('uncharacterized ACR, YggU family COG1872 containing protein, expressed',)	11516354	EST	1	0	1	2	0	1	0	1	NOExpression
18048	1757	7776490	GATCCATGCTCTTGAAA			4	SEF1	2			EPAF1					2	1	7	LOC_Os07g16960	('phosphatidylinositol N-acetylglucosaminyltransferase subunit A, putative, expressed',)	9974889	EST	1	0	0	1	1	0	0	1	NOExpression
18135	8338	46208230	GATCTCCAGAAGGCACA			4	SEF1									1	1	7	LOC_Os07g25440	('ribosome biogenesis protein BOP1, putative, expressed',)	14535264	fl_cDNA	1	0	0	1	0	0	0	0	NOExpression
18225	14468	72643360	GATCAACCAGCTGTGCA			4	SEF1	6			EPAF1					3	1	7	LOC_Os07g27950	('protein binding protein, putative, expressed',)	16305457		1	0	0	1	1	0	0	1	NOExpression
18244	15603	77486650	GATCCGTAATTAGCTCA			4	SEF1									5	1	7	LOC_Os07g13634	('cytokinin-N-glucosyltransferase 1, putative, expressed',)	7814692	fl_cDNA	1	0	0	1	0	0	0	0	NOExpression
18346	22479	111725170	GATCCCGGGGTCGGGGA			4	SEF1									1	1	7	LOC_Os07g11110	('mRNA binding protein precursor, putative, expressed',)	6133814	fl_cDNA	1	0	0	1	0	0	0	0	NOExpression
18604	42721	249975320	GATCATCGGTGCCTTCC			4	SEF1	1			EPAF1					3	1	7	LOC_Os07g14270	('calreticulin precursor, putative, expressed',)	8137938	EST	1	0	0	1	1	0	0	1	NOExpression
18680	49515	286379040	GATCAACTGGTTACTGC	11	25	4	BLPL	14	28.5	3.5	BLPL					1	1	7	LOC_Os07g13800	('cytokinin-N-glucosyltransferase 1, putative, expressed',)	7907473	EST	1	2	1	1	1	2	2	5	NOExpression
18781	56451	330386190	GATCTGCACAGAAGTTC	6		4	EOPF1									3	1	7	LOC_Os07g23169	('expressed protein',)	13062871	fl_cDNA	1	1	0	1	0	0	0	0	NOExpression
18800	57580	336217680	GATCAGAATCAACAAAG	3		4	EOPF1									3	1	7	LOC_Os07g13969	('expressed protein',)	7981386	fl_cDNA	1	1	0	1	0	0	0	0	NOExpression
18933	67699	404458490	GATCCGCGTCGACGGCG			4	SEF1	5			EPAF1					1	1	7	LOC_Os07g13940	('cytokinin-N-glucosyltransferase 1, putative, expressed',)	7968085		1	0	0	1	1	0	0	1	NOExpression
18958	70355	419297240	GATCATTTTGATTTTCG	2		4	EOPF1	7			EPAF1					2	1	7	LOC_Os07g26740	('60S ribosomal protein L44, putative, expressed',)	15449581	fl_cDNA	1	1	0	1	1	0	0	1	NOExpression
18971	70943	421346230	GATCTTCCATGTGAAGG			4	SEF1									1	1	7	LOC_Os07g23550	('expressed protein',)	13313335	fl_cDNA	1	0	0	1	0	0	0	0	NOExpression
19019	75718	450167060	GATCGAAGGCGTGTGGG	5		4	EOPF1	294	103	69	BLPL					1	1	7	LOC_Os07g16600	('expressed protein',)	9738613	fl_cDNA	1	1	0	1	2	2	2	6	NOExpression
19048	78034	458918670	GATCTGCACAACATTGG			4	SEF1									1	1	7	LOC_Os07g28460	('transposon protein, putative, unclassified, expressed',)	16655221	EST	1	0	0	1	0	0	0	0	NOExpression
19133	83737	489600880	GATCAGCCGACATGGTG			4	SEF1	6			EPAF1	15			EPAF1	5	1	7	LOC_Os07g13530	('ras-related protein ARA-3, putative, expressed',)	7744529	fl_cDNA	1	0	0	1	1	0	0	1	YESExpression
19179	86368	500917010	GATCCCTGGCCCATTTG			4	SEF1			3	SEF1					2	1	7	LOC_Os07g10630	('ATP binding protein, putative, expressed',)	5772290	fl_cDNA	1	0	0	1	0	0	1	1	NOExpression
19243	90940	526439950	GATCTGCGAGACTAGAT			4	SEF1	4			EPAF1	42	13		EPAF1	2	1	7	LOC_Os07g28430	('growth-regulating factor, putative, expressed',)	16623362	fl_cDNA	1	0	0	1	1	0	0	1	YESExpression
19274	93884	548989110	GATCTTCTAATGCCACT			4	SEF1									2	1	7	LOC_Os07g27480	('ubiquinone biosynthesis protein ubiB, putative, expressed',)	16011334	fl_cDNA	1	0	0	1	0	0	0	0	NOExpression
19312	97072	566844080	GATCAGTCTTGTAAGCT	2	12	4	LPL									3	1	7	LOC_Os07g27120	('expressed protein',)	15728169		1	1	1	1	0	0	0	0	NOExpression
19327	98159	572625910	GATCTTTTCAATCGGCT			4	SEF1									7	1	7	LOC_Os07g13950	('conserved hypothetical protein',)	7972829			0	0	1	0	0	0	0	NOExpression
19368	100205	581222620	GATCGCCAAAGTGCTCT			4	SEF1						1		EPAF1	1	1	7	LOC_Os07g29820	('NBS-LRR disease resistance protein, putative, expressed',)	17532567	fl_cDNA	1	0	0	1	0	0	0	0	YESExpression
19455	107250	620051790	GATCTGTGTTCAGATGT	33	10	4	BLPL									5	1	7	LOC_Os07g23990	('TPR Domain containing protein, expressed',)	13602478	fl_cDNA	1	1	1	1	0	0	0	0	NOExpression
19476	109000	627363420	GATCGCCTTCACCTTGT			4	SEF1			6	SEF1					3	1	7	LOC_Os07g25460	('protein binding protein, putative, expressed',)	14576711		1	0	0	1	0	0	1	1	NOExpression
19485	109400	628421500	GATCGCGACCGTGTTGT	25		4	EOPF1			9	SEF1			10	SEF1	1	1	7	LOC_Os07g12200	('ADP-ribosylation factor 1, putative, expressed',)	6822950	fl_cDNA	1	1	0	1	0	0	1	1	YESExpression
19695	113074	649661240	GATCATGTCTACTTCTT	7	9.33333	3.5	BLPL	1	5		EPAF1					2	1	7	LOC_Os07g15430	('expressed protein',)	8925641	fl_cDNA	1	2	3	2	1	1	0	2	NOExpression
19699	5884	29976360	GATCACAGCTTGCTGAA	2	25	3.33333	LPL									1	1	7	LOC_Os07g10540	('aminopeptidase/ metalloexopeptidase, putative, expressed',)	5696247	fl_cDNA	1	1	1	3	0	0	0	0	NOExpression
19714	2517	12477860	GATCGGGAGGAATACAA	12	15	3	BLPL	6	41		EPAF1					1	1	7	LOC_Os07g15490	('TD and POZ domain-containing protein 1, putative, expressed',)	8990707	fl_cDNA	1	1	1	1	1	2	0	3	NOExpression
19818	30277	165803120	GATCAGCTGTTTATTTA	41	12	3	BLPL	2		12.5	EOPF1					2	1	7	LOC_Os07g12650	('40S ribosomal protein S12, putative, expressed',)	7231516	fl_cDNA	1	2	2	1	1	0	2	3	NOExpression
20011	84445	492611960	GATCATAGGGGGTTGTG	9	2	3	LPL	11	7		EPAF1					2	1	7	LOC_Os07g29810	('plant disease resistant protein, putative',)	17526860		1	3	1	2	1	1	0	2	NOExpression
20041	93135	544938290	GATCCCAGGAAGTTTAT			3	SEF1	4			EPAF1					3	1	7	LOC_Os07g10720	('40S ribosomal protein S15a, putative, expressed',)	5818061		1	0	0	1	1	0	0	1	NOExpression
20116	113931	654693660	GATCGCTGTGTTGCGTT		29.5	3	EOPF1									3	1	7	LOC_Os07g16364	('expressed protein',)	9563705		1	0	2	1	0	0	0	0	NOExpression
20212	688	3033240	GATCATCTAAGGACAAA		18.5	2	EOPF1									5	1	7	LOC_Os07g17970	('4-coumarate--CoA ligase 2, putative, expressed',)	10636699	fl_cDNA	1	0	2	1	0	0	0	0	NOExpression
20218	1750	7742730	GATCCAAGAACTTGAAA	41	2	2	LPL									1	1	7	LOC_Os07g27310	('sec14 cytosolic factor, putative, expressed',)	15874832	EST	1	2	1	1	0	0	0	0	NOExpression
20340	19108	90945910	GATCTTTGCCATGGAGA	17		2	EOPF1	6	7.5	1	BLPL	5		6	EOPF1	1	1	7	LOC_Os07g25450	('histone-lysine N-methyltransferase, H3 lysine-9, H3 lysine-27, H4lysine-20 and cytosine specific SUVH2, putative, expressed',)	14563828	fl_cDNA	1	2	0	1	1	2	1	4	YESExpression
20427	30946	170077130	GATCCAGCACAGTAAAC	25		2	EOPF1	19.5			EPAF1	3		3	EOPF1	3	1	7	LOC_Os07g12650	('40S ribosomal protein S12, putative, expressed',)	7231513		1	1	0	2	2	0	0	2	YESExpression
20434	31842	175656970	GATCCAAAAGAAATAAC	44		2	EOPF1									2	1	7	LOC_Os07g28090	('ATNAP8, putative, expressed',)	16385373	fl_cDNA	1	1	0	1	0	0	0	0	NOExpression
20465	35417	206116970	GATCCATCGAAGGGTAC			2	SEF1					20			EPAF1	3	1	7	LOC_Os07g18050	('pre-mRNA-splicing factor SLT11, putative, expressed',)	10677515	fl_cDNA	1	0	0	1	0	0	0	0	YESExpression
20500	39810	234824650	GATCCAGCAACCGCGCC	19.75		2	EOPF1									1	1	7	LOC_Os07g17184	('expressed protein',)	10114384		1	4	0	1	0	0	0	0	NOExpression
20547	45711	265007080	GATCACGCGTCCACCGC	31.5		2	EOPF1									1	1	7	LOC_Os07g28610	('thylakoid membrane phosphoprotein 14 kda, chloroplast precursor, putative, expressed',)	16741908	EST	1	2	0	1	0	0	0	0	NOExpression
20598	52032	296324440	GATCATTGTCGAACATC			2	SEF1	17	13		EPAF1					2	1	7	LOC_Os07g14280	('SEC13-related protein, putative, expressed',)	8141929	fl_cDNA	1	0	0	1	1	1	0	2	NOExpression
20686	65784	392911950	GATCTGTACGAGTCCCG	11		2	EOPF1									1	1	7	LOC_Os07g10490	('zeta-carotene desaturase, chloroplast precursor, putative, expressed',)	5644817	fl_cDNA	1	1	0	1	0	0	0	0	NOExpression
20821	84090	490977260	GATCGTTTTGGACTGTG		43	2	EOPF1	1			EPAF1	13			EPAF1	2	1	7	LOC_Os07g10300	('expressed protein',)	5524991	fl_cDNA	1	0	1	1	1	0	0	1	YESExpression
20841	86818	502527410	GATCCCATTGATGTTTG	4		2	EOPF1	3			EPAF1					2	1	7	LOC_Os07g26974	('expressed protein',)	15616667	EST	1	2	0	1	2	0	0	2	NOExpression
20874	92748	541943260	GATCGCCGAATTGGTAT	6		2	EOPF1	1			EPAF1			46	SEF1	1	1	7	LOC_Os07g29450	('expressed protein',)	17278143	fl_cDNA	1	1	0	1	1	0	0	1	YESExpression
20884	94500	553335530	GATCCATGGACCATACT		8	2	EOPF1	2	27		EPAF1	4			EPAF1	1	1	7	LOC_Os07g28460	('transposon protein, putative, unclassified, expressed',)	16655444	EST	1	0	1	1	1	1	0	2	YESExpression
21024	112440	646475490	GATCCTTCCATCGGCTT		63	2	EOPF1			31	SEF1		20	8	EOPF1	3	1	7	LOC_Os07g28430	('growth-regulating factor, putative, expressed',)	16623365		1	0	1	1	0	0	2	2	YESExpression
21068	37019	215985790	GATCTATCCACGCGACC		11	1.5	EOPF1	1			EPAF1			2	SEF1	1	1	7	LOC_Os07g25440	('ribosome biogenesis protein BOP1, putative, expressed',)	14534962	fl_cDNA	1	0	1	2	1	0	0	1	YESExpression
21098	918	3942410	GATCCAAAACAAGCAAA	15.3333	28	1	BLPL									5	1	7	LOC_Os07g17390	('thylakoid lumenal 21.5 kDa protein, chloroplast precursor, putative, expressed',)	10263668		1	3	2	1	0	0	0	0	NOExpression
21099	964	4105550	GATCTGTGTAACGCAAA	4		1	EOPF1	1		43.5	EOPF1		7		EPAF1	3	1	7	LOC_Os07g16950	('MAK16-like protein RBM13, putative, expressed',)	9974343		1	1	0	1	1	0	2	3	YESExpression
21112	7141	40460970	GATCCACACTTGCTTAA		4	1	EOPF1	8			EPAF1					5	1	7	LOC_Os07g10810	('conserved hypothetical protein',)	5876026		1	0	1	1	1	0	0	1	NOExpression
21159	22363	111231180	GATCGTGGCGTGCGGGA	6		1	EOPF1							9	SEF1	1	1	7	LOC_Os07g22710	('CDPK-related protein kinase, putative, expressed',)	12801607	fl_cDNA	1	1	0	1	0	0	0	0	YESExpression
21202	35009	202177040	GATCAGGCTTTCACTAC	7		1	EOPF1									1	1	7	LOC_Os07g26210	('bile acid beta-glucosidase, putative, expressed',)	15068760		1	1	0	1	0	0	0	0	NOExpression
21227	42750	250031010	GATCCTCCACAGCTTCC	5		1	EOPF1						15		EPAF1	3	1	7	LOC_Os07g22390	('expressed protein',)	12567991		1	1	0	1	0	0	0	0	YESExpression
21245	49745	287143930	GATCCGCGCCGAGCTGC			1	SEF1			7	SEF1					1	1	7	LOC_Os07g13590	('expressed protein',)	7788972	fl_cDNA	1	0	0	1	0	0	1	1	NOExpression
21293	65751	392534220	GATCGTGGCCTTGCCCG		8	1	EOPF1						20		EPAF1	3	1	7	LOC_Os07g22850	('chalcone synthase, putative, expressed',)	12884320		1	0	1	1	0	0	0	0	YESExpression
21357	82482	481486270	GATCTACGAATGGTCTG	36.5	12	1	BLPL			4	SEF1		9		EPAF1	1	1	7	LOC_Os07g10830	('dolichyl-diphosphooligosaccharide--protein glycosyltransferase 48 kDasubunit precursor, putative, expressed',)	5887070	fl_cDNA	1	2	2	1	0	0	1	1	YESExpression
21376	86152	500352070	GATCTCAAGGTCTGTTG			1	SEF1	4	11		EPAF1					1	1	7	LOC_Os07g28820	('ire1 homolog-1, putative, expressed',)	16872770	fl_cDNA	1	0	0	1	1	1	0	2	NOExpression
21451	108425	625204650	GATCCACGATTTCGTGT	6		1	EOPF1					11			EPAF1	5	1	7	LOC_Os07g10860	('conserved hypothetical protein',)	5935809		1	1	0	1	0	0	0	0	YESExpression
21572	538	2011310	GATCTGGGCACATAAAA	7			EPAF1									1	1	7	LOC_Os07g27460	('serine/threonine-protein kinase 19, putative, expressed',)	16001475	fl_cDNA	1	1	0	0	0	0	0	0	NOExpression
21590	628	2710510	GATCTGATGAGAACAAA	12			EPAF1		32		EPAF1					2	1	7	LOC_Os07g30100	('protein binding protein, putative, expressed',)	17742883	fl_cDNA	1	2	0	0	0	1	0	1	NOExpression
21613	786	3441090	GATCCTGAAAACCCAAA					4			EPAF1	3			EPAF1	5	1	7	LOC_Os07g15500	('OB-fold nucleic acid binding domain containing protein, expressed',)	8992819	EST	1	0	0	0	1	0	0	1	YESExpression
21690	1297	5457150	GATCTATGTACCAGAAA	29			EPAF1									3	1	7	LOC_Os07g29780	('pollen-specific kinase partner protein, putative, expressed',)	17505531	fl_cDNA	1	1	0	0	0	0	0	0	NOExpression
21702	1352	5688160	GATCAATTCTGGAGAAA	7			EPAF1									2	1	7	LOC_Os07g19400	('methyltransferase small domain, putative, expressed',)	11480146	fl_cDNA	1	1	0	0	0	0	0	0	NOExpression
21726	1502	6717070	GATCTGCTTTTAGGAAA		13		EPAF1									1	1	7	LOC_Os07g18720	('TPR Domain containing protein, expressed',)	11072479	EST	1	0	3	0	0	0	0	0	NOExpression
21750	1608	7183330	GATCCTTTCCTTGGAAA		11		EPAF1		8		EPAF1	6		2	EOPF1	1	1	7	LOC_Os07g12110	('eukaryotic translation initiation factor 3 subunit 6, putative, expressed',)	6763068	fl_cDNA	1	0	1	0	0	1	0	1	YESExpression
21998	3037	15396870	GATCTCGCGTTCTCCAA	27			EPAF1									1	1	7	LOC_Os07g30120	('expressed protein',)	17774126		1	1	0	0	0	0	0	0	NOExpression
22062	3304	16502660	GATCGGCCGTGACGCAA						31		EPAF1					1	1	7	LOC_Os07g26870	('cytochrome P450 89A2, putative, expressed',)	15559853	fl_cDNA	1	0	0	0	0	1	0	1	NOExpression
22072	3371	17075330	GATCCTAAGTAAGGCAA					24	19	6	BLPL					3	1	7	LOC_Os07g28440	('expressed protein',)	16626652	fl_cDNA	1	0	0	0	1	2	2	5	NOExpression
22161	3797	19309450	GATCCAATGCTCCTCAA									24			EPAF1	1	1	7	LOC_Os07g17260	('retrotransposon protein, putative, unclassified, expressed',)	10178095	EST	1	0	0	0	0	0	0	0	YESExpression
22197	3983	20151010	GATCCTTCTTTGGTCAA	1	6		EPAF1	7.5			EPAF1		2		EPAF1	2	1	7	LOC_Os07g19494	('expressed protein',)	11531570	fl_cDNA	1	1	1	0	2	0	0	2	YESExpression
22208	4022	20319280	GATCAGTACAAATTCAA					19			EPAF1		1		EPAF1	1	1	7	LOC_Os07g13460	('expressed protein',)	7714339	fl_cDNA	1	0	0	0	1	0	0	1	YESExpression
22231	4180	20985280	GATCAAGCCCAAAAGAA	7			EPAF1									3	1	7	LOC_Os07g28930	('protein kinase domain containing protein, expressed',)	16968267		1	1	0	0	0	0	0	0	NOExpression
22312	4676	22635940	GATCGGGAGGAGGAGAA	4			EPAF1									5	1	7	LOC_Os07g20410	('expressed protein',)	11782870		1	1	0	0	0	0	0	0	NOExpression
22342	4930	24277000	GATCACTATGAACCGAA							9.5	SEF1					1	1	7	LOC_Os07g10600	('cycloartenol-C-24-methyltransferase 1, putative, expressed',)	5751163	fl_cDNA	1	0	0	0	0	0	2	2	NOExpression
22352	4972	24799650	GATCCTCCTCCTCCGAA	20.5			EPAF1									1	1	7	LOC_Os07g25410	('methionine aminopeptidase 1B, chloroplast precursor, putative, expressed',)	14522783	EST	1	2	0	0	0	0	0	0	NOExpression
22365	5035	25533410	GATCCTTTCCTTGCGAA									19			EPAF1	1	1	7	LOC_Os07g14850	('CESA6 - cellulose synthase, expressed',)	8499481	fl_cDNA	1	0	0	0	0	0	0	0	YESExpression
22404	5217	26655200	GATCAATAATGGAGGAA		38		EPAF1									2	1	7	LOC_Os07g28800	('dnaJ domain containing protein',)	16861416		1	0	1	0	0	0	0	0	NOExpression
22460	5426	28156800	GATCAAATGCTTGGGAA		25		EPAF1									2	1	7	LOC_Os07g13280	('THO complex subunit 4, putative, expressed',)	7625739	EST	1	0	1	0	0	0	0	0	NOExpression
22467	5473	28343050	GATCCAAGTTTATGGAA		117		EPAF1									3	1	7	LOC_Os07g13460	('expressed protein',)	7718805		1	0	1	0	0	0	0	0	NOExpression
22485	5572	28762680	GATCATGCTAGTTGGAA					5			EPAF1					5	1	7	LOC_Os07g11000	('expressed protein',)	6035129	fl_cDNA	1	0	0	0	2	0	0	2	NOExpression
22548	6003	30488800	GATCAATGCCAGGTGAA		6		EPAF1									5	1	7	LOC_Os07g23740	('sterol 3-beta-glucosyltransferase, putative, expressed',)	13409816	EST	1	0	1	0	0	0	0	0	NOExpression
22607	6329	32184590	GATCTGCAATCACATAA		8		EPAF1									2	1	7	LOC_Os07g10300	('expressed protein',)	5524432	fl_cDNA	1	0	1	0	0	0	0	0	NOExpression
22637	6545	34269930	GATCCATGGGACACTAA	9			EPAF1									1	1	7	LOC_Os07g29450	('expressed protein',)	17277648	fl_cDNA	1	1	0	0	0	0	0	0	NOExpression
22798	7563	42886740	GATCGAGGAATCCAACA					5			EPAF1			4	SEF1	3	1	7	LOC_Os07g12830	('cytoplasm protein, putative, expressed',)	7349576	fl_cDNA	1	0	0	0	1	0	0	1	YESExpression
22819	7674	43152900	GATCGGCGAGCTCAACA						29		EPAF1			7	SEF1	1	1	7	LOC_Os07g26974	('expressed protein',)	15619999	EST	1	0	0	0	0	1	0	1	YESExpression
22843	7780	43444330	GATCCATCGGACGAACA							4.5	SEF1					1	1	7	LOC_Os07g11070	('expressed protein',)	6120040		1	0	0	0	0	0	2	2	NOExpression
22946	8298	46009760	GATCAACGACTAGCACA	29	14		EPAF1									3	1	7	LOC_Os07g30220	('expressed protein',)	17849593		1	1	1	0	0	0	0	0	NOExpression
22992	8526	47146080	GATCAATCAATTTCACA					9			EPAF1					2	1	7	LOC_Os07g10780	('remorin, putative, expressed',)	5864095	fl_cDNA	1	0	0	0	1	0	0	1	NOExpression
23035	8777	48507680	GATCAACCACAAGGACA					4			EPAF1					1	1	7	LOC_Os07g25460	('protein binding protein, putative, expressed',)	14577614		1	0	0	0	1	0	0	1	NOExpression
23235	9822	53221160	GATCACAGCCTACACCA									15			EPAF1	1	1	7	LOC_Os07g26440	('CIP7, putative, expressed',)	15207511	EST	1	0	0	0	0	0	0	0	YESExpression
23239	9843	53267670	GATCTTGGTCACCACCA					6			EPAF1					1	1	7	LOC_Os07g17130	('senescence-associated-like protein, putative, expressed',)	10064367	fl_cDNA	1	0	0	0	1	0	0	1	NOExpression
23373	10493	56363520	GATCAAAACAAAGCCCA		54		EPAF1									3	1	7	LOC_Os07g14280	('SEC13-related protein, putative, expressed',)	8141926		1	0	1	0	0	0	0	0	NOExpression
23576	11238	59734840	GATCATGTCCGATGCCA	8			EPAF1	2			EPAF1	11			EPAF1	1	1	7	LOC_Os07g28590	('transposon protein, putative, CACTA, En/Spm sub-class',)	16729365		1	1	0	0	2	0	0	2	YESExpression
23755	12038	62747190	GATCTTCGGTTGTTCCA	23	2		EPAF1		4		EPAF1					2	1	7	LOC_Os07g30100	('protein binding protein, putative, expressed',)	17743140	fl_cDNA	1	1	1	0	0	1	0	1	NOExpression
23777	12162	63138210	GATCCTCCTCCCAAGCA		36.5		EPAF1									1	1	7	LOC_Os07g28040	('O-methyltransferase ZRP4, putative, expressed',)	16345530	EST	1	0	2	0	0	0	0	0	NOExpression
23800	12266	63395960	GATCATAAATTGAAGCA	7			EPAF1									1	1	7	LOC_Os07g17360	('transposon protein, putative, unclassified, expressed',)	10250164	fl_cDNA	1	1	0	0	0	0	0	0	NOExpression
23839	12453	63924650	GATCCACGGGAGCAGCA					4			EPAF1					6	1	7	LOC_Os07g23354	('transposon protein, putative, CACTA, En/Spm sub-class',)	13153246		1	0	0	0	1	0	0	1	NOExpression
23915	12795	64798990	GATCTGCAAAGTGAGCA	67			EPAF1									2	1	7	LOC_Os07g30200	('asparaginyl-tRNA synthetase, putative, expressed',)	17842264	EST	1	1	0	0	0	0	0	0	NOExpression
23931	12904	65431920	GATCAGCCTCCTTAGCA									41			EPAF1	3	1	7	LOC_Os07g14920	('expressed protein',)	8536329		1	0	0	0	0	0	0	0	YESExpression
23962	13035	66667090	GATCCCCTCGTGCCGCA							8	SEF1					5	1	7	LOC_Os07g27150	('trafficking protein particle complex subunit 4, putative, expressed',)	15751657	fl_cDNA	1	0	0	0	0	0	1	1	NOExpression
24124	13730	70223540	GATCGACATCGATGGCA					5	3		EPAF1	1		1	EOPF1	3	1	7	LOC_Os07g12150	('acyl carrier protein, mitochondrial precursor, putative, expressed',)	6797984		1	0	0	0	1	2	0	3	YESExpression
24134	13786	70430800	GATCAGAAAGTCTGGCA	2			EPAF1		6	28.5	EOPF1	8		4	EOPF1	5	1	7	LOC_Os07g28900	('expressed protein',)	16940792		1	1	0	0	0	1	2	3	YESExpression
24148	13839	70657050	GATCCGGCAACTTGGCA	12			EPAF1									1	1	7	LOC_Os07g24160	('expressed protein',)	13725518		1	2	0	0	0	0	0	0	NOExpression
24302	14624	73112280	GATCATTCTTAGTTGCA		19		EPAF1									1	1	7	LOC_Os07g27300	('cisplatin resistance-associated overexpressed protein, putative, expressed',)	15869740	fl_cDNA	1	0	1	0	0	0	0	0	NOExpression
24325	14764	73488050	GATCCCACGAGAAATCA		7		EPAF1						8		EPAF1	3	1	7	LOC_Os07g13460	('expressed protein',)	7717982		1	0	2	0	0	0	0	0	YESExpression
24365	15003	74318330	GATCCGCGGCGCCATCA										45		EPAF1	1	1	7	LOC_Os07g10660	('40S ribosomal protein S2, putative, expressed',)	5785922	fl_cDNA	1	0	0	0	0	0	0	0	YESExpression
24378	15155	74664010	GATCCAGGCTGTCATCA		14		EPAF1									3	1	7	LOC_Os07g26440	('CIP7, putative, expressed',)	15207508	EST	1	0	1	0	0	0	0	0	NOExpression
24400	15288	75975560	GATCACTTCTGTTATCA	33			EPAF1	1			EPAF1					2	1	7	LOC_Os07g26700	('brain protein 44, putative, expressed',)	15420221	fl_cDNA	1	1	0	0	1	0	0	1	NOExpression
24409	15332	76226730	GATCCACAAACCACTCA		23		EPAF1									1	1	7	LOC_Os07g18230	('lectin receptor-type protein kinase, putative, expressed',)	10804188	EST	1	0	1	0	0	0	0	0	NOExpression
24523	15877	78511930	GATCCGTGATATTCTCA					3	11		EPAF1	10			EPAF1	2	1	7	LOC_Os07g29750	('xyloglucan endotransglucosylase/hydrolase protein 32 precursor, putative, expressed',)	17491119	EST	1	0	0	0	1	1	0	2	YESExpression
24529	15915	78605770	GATCCAGCCATTTCTCA					5			EPAF1					1	1	7	LOC_Os07g30170	('beta-ureidopropionase, putative, expressed',)	17819420	fl_cDNA	1	0	0	0	1	0	0	1	NOExpression
24685	16796	82357770	GATCCAAATGGGCTTCA		4		EPAF1									3	1	7	LOC_Os07g29390	('peptidyl-prolyl cis-trans isomerase CYP21-3, mitochondrial precursor, putative, expressed',)	17253308		1	0	1	0	0	0	0	0	NOExpression
24875	17881	85552050	GATCCCATGGAGGAAGA					4			EPAF1					3	1	7	LOC_Os07g26930	('expressed protein',)	15597203	EST	1	0	0	0	1	0	0	1	NOExpression
24981	18489	88327760	GATCAGAATCATGCAGA	27			EPAF1							1	SEF1	1	1	7	LOC_Os07g26610	('phosphoglucomutase/phosphomannomutase family protein, putative, expressed',)	15347956	EST	1	1	0	0	0	0	0	0	YESExpression
25037	18801	89608640	GATCAAGCTGTGAGAGA	7.5	5		EPAF1									1	1	7	LOC_Os07g10540	('aminopeptidase/ metalloexopeptidase, putative, expressed',)	5694805	fl_cDNA	1	2	1	0	0	0	0	0	NOExpression
25075	18957	90508930	GATCCTAATGCAGGAGA	7			EPAF1			13.5	SEF1					3	1	7	LOC_Os07g12510	('membrane protein, putative, expressed',)	7138018		1	1	0	0	0	0	2	2	NOExpression
25099	19055	90779800	GATCATCTACAGGGAGA							7	SEF1	44	2		EPAF1	1	1	7	LOC_Os07g11410	('seed allergenic protein RAG2 precursor, putative, expressed',)	6274708	fl_cDNA	1	0	0	0	0	0	2	2	YESExpression
25108	19104	90931650	GATCCTGAAAATGGAGA		12		EPAF1									1	1	7	LOC_Os07g27180	('TPR Domain containing protein, expressed',)	15772532	EST	1	0	1	0	0	0	0	0	NOExpression
25294	19914	96371510	GATCTTCACTAATACGA						20		EPAF1					2	1	7	LOC_Os07g27810	('fiber protein Fb34, putative, expressed',)	16224953	fl_cDNA	1	0	0	0	0	1	0	1	NOExpression
25569	21161	105199380	GATCGAAGCCAGAAGGA											10	SEF1	3	1	7	LOC_Os07g10770	('CESA8 - cellulose synthase, expressed',)	5851439	fl_cDNA	1	0	0	0	0	0	0	0	YESExpression
25575	21224	105317920	GATCAACTTATGAAGGA					21			EPAF1					1	1	7	LOC_Os07g23880	('alpha-glucosidase 2, putative, expressed',)	13491104	EST	1	0	0	0	1	0	0	1	NOExpression
25658	21693	106633600	GATCAAATCCTGGAGGA	9			EPAF1									3	1	7	LOC_Os07g19030	('protein translocase, putative, expressed',)	11271620	fl_cDNA	1	1	0	0	0	0	0	0	NOExpression
25771	22184	110203060	GATCGACAAGGAAGGGA		5		EPAF1									1	1	7	LOC_Os07g26490	('protein binding protein, putative, expressed',)	15240607	fl_cDNA	1	0	1	0	0	0	0	0	NOExpression
25850	22567	112138180	GATCGGTTTGCATGGGA						62		EPAF1					2	1	7	LOC_Os07g18750	('PVR3-like protein, putative, expressed',)	11089666	fl_cDNA	1	0	0	0	0	1	0	1	NOExpression
25884	22746	112893400	GATCATTTGAACATGGA					7.5	33	21	MPL					1	1	7	LOC_Os07g23944	('alpha-glucosidase 2, putative, expressed',)	13546776	fl_cDNA	1	0	0	0	2	1	2	5	NOExpression
25966	23102	114115810	GATCCTTCAAGAGTGGA						6		EPAF1					1	1	7	LOC_Os07g10250	('ATP-dependent RNA helicase DED1, putative, expressed',)	5499453	fl_cDNA	1	0	0	0	0	1	0	1	NOExpression
25986	23168	114365730	GATCCTCAGAAGGTGGA					4			EPAF1					1	1	7	LOC_Os07g10520	('nucleotide binding protein, putative, expressed',)	5661035	EST	1	0	0	0	1	0	0	1	NOExpression
25987	23174	114374700	GATCGTCGCCAGGTGGA	78			EPAF1	4		19	EOPF1		25	5	EOPF1	3	1	7	LOC_Os07g26690	('aquaporin PIP2.1, putative, expressed',)	15407417	fl_cDNA	1	1	0	0	1	0	2	3	YESExpression
26141	24042	117186500	GATCGGTTTTATGATGA	3			EPAF1						9		EPAF1	2	1	7	LOC_Os07g10890	('DNA-binding protein EMBP-1, putative, expressed',)	5953969	EST	1	1	0	0	0	0	0	0	YESExpression
26208	24398	118839510	GATCTTGGCCCCCCTGA							9	SEF1					1	1	7	LOC_Os07g17390	('thylakoid lumenal 21.5 kDa protein, chloroplast precursor, putative, expressed',)	10262954		1	0	0	0	0	0	1	1	NOExpression
26348	25057	121491690	GATCCATGCAGCCGTGA							5	SEF1					6	1	7	LOC_Os07g29640	('expressed protein',)	17427086	EST	1	0	0	0	0	0	1	1	NOExpression
26471	25663	123874250	GATCCAGCACAACTTGA					26			EPAF1					1	1	7	LOC_Os07g15440	('alanyl-tRNA synthetase family protein, expressed',)	8929233	EST	1	0	0	0	1	0	0	1	NOExpression
26500	25845	124424450	GATCCTACTGCTCTTGA		3		EPAF1									1	1	7	LOC_Os07g18720	('TPR Domain containing protein, expressed',)	11067740	EST	1	0	2	0	0	0	0	0	NOExpression
26557	26113	125171380	GATCGACATTTTGTTGA	42			EPAF1									2	1	7	LOC_Os07g26480	('desiccation-associated protein, putative, expressed',)	15231456	fl_cDNA	1	1	0	0	0	0	0	0	NOExpression
26576	26215	125557800	GATCACAAGCCGTTTGA					4			EPAF1		19		EPAF1	3	1	7	LOC_Os07g10530	('carboxyl-terminal peptidase, putative, expressed',)	5683580		1	0	0	0	1	0	0	1	YESExpression
26784	27372	137146820	GATCGGTTACACCACTA						74		EPAF1					2	1	7	LOC_Os07g19070	('expressed protein',)	11286767	fl_cDNA	1	0	0	0	0	1	0	1	NOExpression
27055	28781	152386750	GATCTACAGCAGAGGTA					18			EPAF1		10		EPAF1	1	1	7	LOC_Os07g30100	('protein binding protein, putative, expressed',)	17746760	fl_cDNA	1	0	0	0	1	0	0	1	YESExpression
27069	28849	153551980	GATCGTTACTACGGGTA		8		EPAF1									1	1	7	LOC_Os07g18050	('pre-mRNA-splicing factor SLT11, putative, expressed',)	10679764	fl_cDNA	1	0	1	0	0	0	0	0	NOExpression
27088	28964	154584010	GATCCAGCAAGTTGGTA	3	44		EPAF1		4		EPAF1					1	1	7	LOC_Os07g22700	('ATTIM44-2, putative, expressed',)	12783146	fl_cDNA	1	1	1	0	0	1	0	1	NOExpression
27123	29143	155648230	GATCTCCAAAAGCTGTA					83		8	EOPF1	84			EPAF1	2	1	7	LOC_Os07g26440	('CIP7, putative, expressed',)	15202653	EST	1	0	0	0	1	0	1	2	YESExpression
27172	29388	157174600	GATCACCCACCTTTGTA	2	48.5		EPAF1							1	SEF1	2	1	7	LOC_Os07g13540	('tetratricopeptide-like helical, putative, expressed',)	7753179	fl_cDNA	1	1	2	0	0	0	0	0	YESExpression
27290	29981	162820640	GATCAACTCATCAGTTA		8		EPAF1									1	1	7	LOC_Os07g11060	('expressed protein',)	6110356	fl_cDNA	1	0	1	0	0	0	0	0	NOExpression
27382	30566	168007350	GATCTTCTTGCCAAAAC	3	4		EPAF1									1	1	7	LOC_Os07g25420	('26S proteasome non-ATPase regulatory subunit 8, putative, expressed',)	14526556	fl_cDNA	1	1	1	0	0	0	0	0	NOExpression
27557	31588	173753740	GATCGTAGAAGACGAAC									4			EPAF1	3	1	7	LOC_Os07g28840	('SET domain containing protein, expressed',)	16888256	fl_cDNA	1	0	0	0	0	0	0	0	YESExpression
27561	31602	173903250	GATCCCTTGGCCCGAAC		6		EPAF1			3	SEF1					5	1	7	LOC_Os07g10400	('pentatricopeptide repeat protein PPR986-12, putative, expressed',)	5585601		1	0	1	0	0	0	1	1	NOExpression
27585	31730	174951670	GATCTTTCACTTGGAAC	4			EPAF1									5	1	7	LOC_Os07g12910	('PHD finger protein, putative, expressed',)	7415248	fl_cDNA	1	1	0	0	0	0	0	0	NOExpression
27602	31776	175229380	GATCGGTTAAGCTGAAC									13			EPAF1	3	1	7	LOC_Os07g10490	('zeta-carotene desaturase, chloroplast precursor, putative, expressed',)	5649234		1	0	0	0	0	0	0	0	YESExpression
27702	32477	181559540	GATCGATGCGAACCCAC											4	SEF1	3	1	7	LOC_Os07g10770	('CESA8 - cellulose synthase, expressed',)	5851411	fl_cDNA	1	0	0	0	0	0	0	0	YESExpression
27733	32643	182828540	GATCGCGCCGTTGCCAC									11			EPAF1	1	1	7	LOC_Os07g11310	('alpha-amylase inhibitor 5, putative, expressed',)	6237440	fl_cDNA	1	0	0	0	0	0	0	0	YESExpression
27780	32925	184996610	GATCCTACAGACGGCAC	10			EPAF1									2	1	7	LOC_Os07g23120	('expressed protein',)	13035577	fl_cDNA	1	1	0	0	0	0	0	0	NOExpression
27821	33103	186093670	GATCTCCTACTTTGCAC									6			EPAF1	2	1	7	LOC_Os07g29360	('TPR repeat nuclear phosphoprotein, putative, expressed',)	17228713	fl_cDNA	1	0	0	0	0	0	0	0	YESExpression
27903	33578	189412610	GATCCTACCCAACAGAC	51			EPAF1									3	1	7	LOC_Os07g13234	('expressed protein',)	7579674		1	2	0	0	0	0	0	0	NOExpression
27963	33906	192755090	GATCCCTTGTCAGCGAC		7		EPAF1									3	1	7	LOC_Os07g23990	('TPR Domain containing protein, expressed',)	13593334	fl_cDNA	1	0	1	0	0	0	0	0	NOExpression
28012	34132	195222170	GATCCGGGGAGTCGGAC										27		EPAF1	1	1	7	LOC_Os07g18250	('expressed protein',)	10823170	fl_cDNA	1	0	0	0	0	0	0	0	YESExpression
28032	34253	196369130	GATCCATGGAGGTGGAC		14.5		EPAF1									1	1	7	LOC_Os07g29960	('cytochrome P450 87A3, putative, expressed',)	17639362		1	0	2	0	0	0	0	0	NOExpression
28087	34564	198673550	GATCTGCTGCGATTGAC	31			EPAF1	4			EPAF1	6		3	EOPF1	2	1	7	LOC_Os07g23900	('F-box domain containing protein, expressed',)	13512158	fl_cDNA	1	1	0	0	1	0	0	1	YESExpression
28099	34607	198908770	GATCCTTGGAAGTTGAC											28	SEF1	3	1	7	LOC_Os07g12520	('expressed protein',)	7147348	fl_cDNA	1	0	0	0	0	0	0	0	YESExpression
28100	34617	198964110	GATCTGCCAGCGTTGAC										6		EPAF1	3	1	7	LOC_Os07g15490	('TD and POZ domain-containing protein 1, putative, expressed',)	8990710	fl_cDNA	1	0	0	0	0	0	0	0	YESExpression
28117	34698	199528490	GATCCACTACTCAATAC						4	3	EOPF1					3	1	7	LOC_Os07g16140	('FAD binding protein, putative, expressed',)	9401888		1	0	0	0	0	1	1	2	NOExpression
28145	34877	201032800	GATCAATCAAATGATAC		11		EPAF1		16		EPAF1					2	1	7	LOC_Os07g12910	('PHD finger protein, putative, expressed',)	7413182	fl_cDNA	1	0	1	0	0	1	0	1	NOExpression
28146	34889	201080690	GATCCCGATACTGATAC	27			EPAF1		11		EPAF1					1	1	7	LOC_Os07g23740	('sterol 3-beta-glucosyltransferase, putative, expressed',)	13403652	EST	1	1	0	0	0	1	0	1	NOExpression
28205	35294	204692230	GATCTCGTCCCCAGTAC											4	SEF1	1	1	7	LOC_Os07g28890	('expressed protein',)	16932890		1	0	0	0	0	0	0	0	YESExpression
28219	35394	205850890	GATCCAAGGGCAGGTAC					8			EPAF1					3	1	7	LOC_Os07g10600	('cycloartenol-C-24-methyltransferase 1, putative, expressed',)	5750763	fl_cDNA	1	0	0	0	1	0	0	1	NOExpression
28227	35423	206155120	GATCAGCCCACGGGTAC	5			EPAF1						10		EPAF1	1	1	7	LOC_Os07g29620	('serine carboxypeptidase-like precursor, putative, expressed',)	17411341	fl_cDNA	1	1	0	0	0	0	0	0	YESExpression
28309	35890	209700480	GATCAAACGGTTTTTAC							2	SEF1		65		EPAF1	3	1	7	LOC_Os07g10600	('cycloartenol-C-24-methyltransferase 1, putative, expressed',)	5749406		1	0	0	0	0	0	1	1	YESExpression
28376	36263	211501830	GATCTCGTCGTGGAACC	4			EPAF1									3	1	7	LOC_Os07g29750	('xyloglucan endotransglucosylase/hydrolase protein 32 precursor, putative, expressed',)	17490172	EST	1	1	0	0	0	0	0	0	NOExpression
28379	36275	211545590	GATCTTTTGGATGAACC					21			EPAF1					1	1	7	LOC_Os07g16950	('MAK16-like protein RBM13, putative, expressed',)	9973671	fl_cDNA	1	0	0	0	1	0	0	1	NOExpression
28408	36441	212952360	GATCACAGAATTACACC									14			EPAF1	3	1	7	LOC_Os07g19060	('transport protein particle component, Bet3 containing protein, expressed',)	11278764		1	0	0	0	0	0	0	0	YESExpression
28477	36843	214846520	GATCATGCACCTTCACC					12			EPAF1					3	1	7	LOC_Os07g29750	('xyloglucan endotransglucosylase/hydrolase protein 32 precursor, putative, expressed',)	17491122		1	0	0	0	1	0	0	1	NOExpression
28485	36884	215133120	GATCAAGCACACAGACC									16			EPAF1	1	1	7	LOC_Os07g21960	('expressed protein',)	12281376		1	0	0	0	0	0	0	0	YESExpression
28501	36965	215747490	GATCCTCCACTACGACC									7			EPAF1	1	1	7	LOC_Os07g11110	('mRNA binding protein precursor, putative, expressed',)	6134000	fl_cDNA	1	0	0	0	0	0	0	0	YESExpression
28545	37149	216819360	GATCAACATCCTGGACC									11		2	EOPF1	1	1	7	LOC_Os07g28900	('expressed protein',)	16940553		1	0	0	0	0	0	0	0	YESExpression
28576	37359	218660000	GATCAACAGCGGCTACC							63	SEF1	19	28	5	BLPL	1	1	7	LOC_Os07g10770	('CESA8 - cellulose synthase, expressed',)	5851598	fl_cDNA	1	0	0	0	0	0	2	2	YESExpression
28590	37418	219011730	GATCCCTCTTGAGTACC		4		EPAF1									2	1	7	LOC_Os07g26480	('desiccation-associated protein, putative, expressed',)	15231573	fl_cDNA	1	0	1	0	0	0	0	0	NOExpression
28627	37571	220109740	GATCGTCCATCTTTACC									4			EPAF1	1	1	7	LOC_Os07g24190	('CESA3 - cellulose synthase, expressed',)	13740630	fl_cDNA	1	0	0	0	0	0	0	0	YESExpression
28740	38084	224361960	GATCACGCCGCCGCCCC						9		EPAF1					3	1	7	LOC_Os07g12800	('expressed protein',)	7321446	fl_cDNA	1	0	0	0	0	1	0	1	NOExpression
28742	38086	224362090	GATCCATCCGCCGCCCC	6			EPAF1									5	1	7	LOC_Os07g12170	('ADP-ribosylation factor 1, putative, expressed',)	6807702	EST	1	1	0	0	0	0	0	0	NOExpression
28752	38126	224720840	GATCACCGCCGTGCCCC	6			EPAF1									1	1	7	LOC_Os07g29410	('electron transporter/ thiol-disulfide exchange intermediate, putative, expressed',)	17267631	fl_cDNA	1	1	0	0	0	0	0	0	NOExpression
28935	38987	230534160	GATCAGGCACATTTCCC	7.5			EPAF1			24	SEF1					1	1	7	LOC_Os07g28400	('kinesin like protein, putative, expressed',)	16598668	fl_cDNA	1	2	0	0	0	0	2	2	NOExpression
28936	38993	230597390	GATCTGCACTCTTTCCC		16		EPAF1									2	1	7	LOC_Os07g13950	('conserved hypothetical protein',)	7971761		1	0	1	0	0	0	0	0	NOExpression
29023	39377	232330230	GATCTTTTCAAGGAGCC		4		EPAF1									1	1	7	LOC_Os07g27120	('expressed protein',)	15725669	EST	1	0	1	0	0	0	0	0	NOExpression
29030	39404	232434020	GATCGGAGGGGGGAGCC					7		5	EOPF1			2	SEF1	1	1	7	LOC_Os07g26000	('F-box domain containing protein, expressed',)	14914964	fl_cDNA	1	0	0	0	1	0	1	2	YESExpression
29134	39873	235167730	GATCCCGCGCCTGCGCC							64	SEF1					1	1	7	LOC_Os07g27810	('fiber protein Fb34, putative, expressed',)	16228500	fl_cDNA	1	0	0	0	0	0	2	2	NOExpression
29152	39971	235721470	GATCTATGGTGGTCGCC							32	SEF1					6	1	7	LOC_Os07g13140	('retrotransposon protein, putative, unclassified',)	7530307		1	0	0	0	0	0	2	2	NOExpression
29165	40022	236101120	GATCAAAATAACAGGCC		29		EPAF1		3		EPAF1	2			EPAF1	6	1	7	LOC_Os07g10910	('protein binding protein, putative, expressed',)	5972228	fl_cDNA	1	0	1	0	0	1	0	1	YESExpression
29263	40437	238436650	GATCCACCTACTTGGCC									4			EPAF1	3	1	7	LOC_Os07g13520	('expressed protein',)	7737718	fl_cDNA	1	0	0	0	0	0	0	0	YESExpression
29340	40784	240050260	GATCGAGGCGACGTGCC	9			EPAF1									1	1	7	LOC_Os07g14660	('harpin-induced protein, putative, expressed',)	8357000		1	1	0	0	0	0	0	0	NOExpression
29363	40883	240521910	GATCTTCTCAAATTGCC		10		EPAF1	55	261		EPAF1					1	1	7	LOC_Os07g13770	('cytokinin-N-glucosyltransferase 1, putative, expressed',)	7900538	fl_cDNA	1	0	1	0	1	1	0	2	NOExpression
29412	41142	241665300	GATCGAAGAAATAATCC					34			EPAF1					1	1	7	LOC_Os07g26700	('brain protein 44, putative, expressed',)	15423513	fl_cDNA	1	0	0	0	1	0	0	1	NOExpression
29443	41293	242179570	GATCCCGCCGAGCATCC	7			EPAF1									3	1	7	LOC_Os07g12570	('expressed protein',)	7168797		1	1	0	0	0	0	0	0	NOExpression
29687	42456	248698830	GATCTGTTTGTCTGTCC	29			EPAF1									3	1	7	LOC_Os07g28610	('thylakoid membrane phosphoprotein 14 kda, chloroplast precursor, putative, expressed',)	16741900	EST	1	1	0	0	0	0	0	0	NOExpression
29744	42795	250158990	GATCTGCCGCTGCTTCC	17			EPAF1	1			EPAF1					1	1	7	LOC_Os07g18610	('F-box domain containing protein, expressed',)	10996459		1	1	0	0	1	0	0	1	NOExpression
29750	42842	250306770	GATCCCCAAATTCTTCC					4	2		EPAF1					3	1	7	LOC_Os07g10690	('NLI interacting factor-like phosphatase family protein, expressed',)	5809582		1	0	0	0	1	1	0	2	NOExpression
29818	43260	251810320	GATCAGGCTGTAAAAGC					5	5		EPAF1					3	1	7	LOC_Os07g26110	('plant integral membrane protein TIGR01569 containing protein, expressed',)	14987699	fl_cDNA	1	0	0	0	1	1	0	2	NOExpression
29879	43582	253017600	GATCAAAATACAGAAGC									17			EPAF1	3	1	7	LOC_Os07g12530	('ubiquinone biosynthesis protein ubiB, putative, expressed',)	7151472	EST	1	0	0	0	0	0	0	0	YESExpression
29993	44085	255554480	GATCAGTTCATTCCAGC						2.5		EPAF1					2	1	7	LOC_Os07g12320	('small nucleolar ribonucleoprotein complex subunit, putative, expressed',)	6950094	fl_cDNA	1	0	0	0	0	2	0	2	NOExpression
30155	44743	258149380	GATCGGCGTCGTCGAGC							6.5	SEF1					1	1	7	LOC_Os07g26000	('F-box domain containing protein, expressed',)	14914518	fl_cDNA	1	0	0	0	0	0	2	2	NOExpression
30159	44772	258274380	GATCGTGCAGCAGGAGC	11.5	2		EPAF1									1	1	7	LOC_Os07g23120	('expressed protein',)	13036642	fl_cDNA	1	4	1	0	0	0	0	0	NOExpression
30169	44838	258482100	GATCGACGCGGCGGAGC							11	SEF1					1	1	7	LOC_Os07g26690	('aquaporin PIP2.1, putative, expressed',)	15404943	fl_cDNA	1	0	0	0	0	0	2	2	NOExpression
30205	44996	259116690	GATCCCTCCAGCTGAGC	3	13		EPAF1			1	SEF1					3	1	7	LOC_Os07g30020	('phosphoribosylanthranilate transferase, putative, expressed',)	17685829	fl_cDNA	1	1	2	0	0	0	1	1	NOExpression
30271	45386	261949100	GATCGTCTTATGTTAGC						41		EPAF1					1	1	7	LOC_Os07g13870	('F-box domain containing protein, expressed',)	7938596	fl_cDNA	1	0	0	0	0	1	0	1	NOExpression
30298	45524	263370320	GATCAGAATTCTCACGC							3	SEF1	71		55	EOPF1	2	1	7	LOC_Os07g13170	('floral homeotic protein, putative, expressed',)	7547863	fl_cDNA	1	0	0	0	0	0	1	1	YESExpression
30352	45781	265666210	GATCCTCTTTCCCCCGC					37			EPAF1	14			EPAF1	3	1	7	LOC_Os07g24190	('CESA3 - cellulose synthase, expressed',)	13744324	fl_cDNA	1	0	0	0	1	0	0	1	YESExpression
30366	45830	265968180	GATCGACTCCCTCCCGC											4	SEF1	1	1	7	LOC_Os07g12150	('acyl carrier protein, mitochondrial precursor, putative, expressed',)	6797782	fl_cDNA	1	0	0	0	0	0	0	0	YESExpression
30377	45876	266169330	GATCCCGCACGAGCCGC	19			EPAF1			6.5	SEF1					3	1	7	LOC_Os07g27110	('RNA recognition motif family protein, expressed',)	15717014		1	1	0	0	0	0	2	2	NOExpression
30416	46003	266542250	GATCCACAGCTGGCCGC	25.5			EPAF1									1	1	7	LOC_Os07g29930	('expressed protein',)	17618771		1	2	0	0	0	0	0	0	NOExpression
30507	46375	269151820	GATCGTGCCATGGGCGC						15		EPAF1					1	1	7	LOC_Os07g13810	('cytokinin-N-glucosyltransferase 1, putative, expressed',)	7911440	fl_cDNA	1	0	0	0	0	1	0	1	NOExpression
30540	46532	270763810	GATCCTCATCGACTCGC					5	5	1	BLPL					1	1	7	LOC_Os07g10440	('expressed protein',)	5610862		1	0	0	0	1	1	1	3	NOExpression
30645	46931	272967280	GATCAGCTTAAGAAGGC	7	8		EPAF1									1	1	7	LOC_Os07g10890	('DNA-binding protein EMBP-1, putative, expressed',)	5953298	EST	1	2	1	0	0	0	0	0	NOExpression
30678	47082	273858750	GATCTACAAAGTCAGGC	15			EPAF1									7	1	7	LOC_Os07g14540	('vesicle-associated membrane protein 724, putative, expressed',)	8288980	fl_cDNA		1	0	0	0	0	0	0	NOExpression
30826	47673	277034710	GATCTTGGAGTGGCGGC									9		2	EOPF1	3	1	7	LOC_Os07g14700	('harpin-induced protein, putative, expressed',)	8381350	fl_cDNA	1	0	0	0	0	0	0	0	YESExpression
30875	47929	279129270	GATCTTCTGGGTCGGGC					13		8	EOPF1					1	1	7	LOC_Os07g26640	('aquaporin PIP2.5, putative, expressed',)	15368365		1	0	0	0	1	0	1	2	NOExpression
30896	48038	279785410	GATCCTGATGGTGGGGC		15		EPAF1		174	71.5	EOPF1		2		EPAF1	1	1	7	LOC_Os07g12200	('ADP-ribosylation factor 1, putative, expressed',)	6821399	fl_cDNA	1	0	1	0	0	1	2	3	YESExpression
30941	48238	280884170	GATCCAGCAGCGATGGC	25			EPAF1									1	1	7	LOC_Os07g10640	('expressed protein',)	5779052		1	1	0	0	0	0	0	0	NOExpression
31018	48607	282602960	GATCAGATTCTATTGGC									6			EPAF1	3	1	7	LOC_Os07g23550	('expressed protein',)	13313125	fl_cDNA	1	0	0	0	0	0	0	0	YESExpression
31031	48682	282938470	GATCTCCTGGTGTTGGC	9	8		EPAF1									1	1	7	LOC_Os07g15490	('TD and POZ domain-containing protein 1, putative, expressed',)	8990521	fl_cDNA	1	1	1	0	0	0	0	0	NOExpression
31039	48713	283043440	GATCAGCTTAGTTTGGC	59			EPAF1		37		EPAF1					1	1	7	LOC_Os07g13890	('F-box domain containing protein, expressed',)	7942531	fl_cDNA	1	1	0	0	0	1	0	1	NOExpression
31215	49624	286858090	GATCCATTCCTGCCTGC					4			EPAF1	15		35	EOPF1	3	1	7	LOC_Os07g24190	('CESA3 - cellulose synthase, expressed',)	13740131		1	0	0	0	1	0	0	1	YESExpression
31224	49673	286980210	GATCCCGGCCGTCCTGC	5.5			EPAF1			9	SEF1					3	1	7	LOC_Os07g12340	('NAC domain-containing protein 67, putative, expressed',)	6966709	fl_cDNA	1	2	0	0	0	0	2	2	NOExpression
31232	49712	287077100	GATCGTTCTGAAGCTGC		13		EPAF1							6	SEF1	1	1	7	LOC_Os07g26740	('60S ribosomal protein L44, putative, expressed',)	15449188	fl_cDNA	1	0	1	0	0	0	0	0	YESExpression
31258	49819	287359060	GATCGAGGCGTCGCTGC	31			EPAF1									6	1	7	LOC_Os07g23354	('transposon protein, putative, CACTA, En/Spm sub-class',)	13165889		1	1	0	0	0	0	0	0	NOExpression
31269	49842	287405730	GATCCTCTTGAGGCTGC	8			EPAF1			14.5	SEF1					1	1	7	LOC_Os07g14590	('IAA-amino acid hydrolase ILR1 precursor, putative, expressed',)	8320995	EST	1	1	0	0	0	0	2	2	NOExpression
31303	50011	287690460	GATCGCCATGTTGCTGC	4			EPAF1		36		EPAF1	4			EPAF1	2	1	7	LOC_Os07g18990	('PVR3-like protein, putative, expressed',)	11240109	fl_cDNA	1	1	0	0	0	1	0	1	YESExpression
31418	50499	289808930	GATCCTCGGCTAGGTGC										21		EPAF1	1	1	7	LOC_Os07g12680	('LZ-NBS-LRR class RGA, putative',)	7242852		1	0	0	0	0	0	0	0	YESExpression
31483	50755	290754740	GATCGACAAGGGTGTGC	24			EPAF1	168	154.5	84.5	BLPL	40			EPAF1	2	1	7	LOC_Os07g15370	('metal transporter Nramp6, putative, expressed',)	8870062	fl_cDNA	1	1	0	0	2	2	2	6	YESExpression
31489	50782	290850120	GATCACCCCTATTGTGC						9	1	EOPF1	3	10		EPAF1	2	1	7	LOC_Os07g13170	('floral homeotic protein, putative, expressed',)	7548209	fl_cDNA	1	0	0	0	0	1	1	2	YESExpression
31512	50916	291312400	GATCAGGTCAAGATTGC							6.5	SEF1	9			EPAF1	5	1	7	LOC_Os07g16030	('expressed protein',)	9347435		1	0	0	0	0	0	2	2	YESExpression
31664	51710	294059370	GATCCATTGATGAAATC					35			EPAF1					2	1	7	LOC_Os07g10590	('sugar transport protein 8, putative, expressed',)	5745823	fl_cDNA	1	0	0	0	1	0	0	1	NOExpression
31680	51788	294552120	GATCATGCTATCCAATC		4.5		EPAF1									2	1	7	LOC_Os07g12770	('ANT1, putative, expressed',)	7311273	EST	1	0	2	0	0	0	0	0	NOExpression
31717	52021	296269920	GATCAATCGACAACATC					8.5			EPAF1	38			EPAF1	2	1	7	LOC_Os07g16960	('phosphatidylinositol N-acetylglucosaminyltransferase subunit A, putative, expressed',)	9974858	EST	1	0	0	0	2	0	0	2	YESExpression
31782	52354	298470690	GATCCTCAGTGCTCATC		8		EPAF1									1	1	7	LOC_Os07g29330	('serine/threonine-protein kinase CTR1, putative, expressed',)	17205356	EST	1	0	1	0	0	0	0	0	NOExpression
31809	52474	301640660	GATCGAGCACACATATC						20		EPAF1					3	1	7	LOC_Os07g19460	('mitochondrial carrier protein PET8, putative, expressed',)	11504315		1	0	0	0	0	1	0	1	NOExpression
31980	53367	309279690	GATCCAGCATGTTCCTC		42		EPAF1									3	1	7	LOC_Os07g18050	('pre-mRNA-splicing factor SLT11, putative, expressed',)	10677018		1	0	1	0	0	0	0	0	NOExpression
32049	53618	311174210	GATCCTGCAACTGGCTC										1	27	EOPF1	3	1	7	LOC_Os07g30100	('protein binding protein, putative, expressed',)	17743137	fl_cDNA	1	0	0	0	0	0	0	0	YESExpression
32183	54310	314974570	GATCCATTATCGAAGTC						8		EPAF1					1	1	7	LOC_Os07g27970	('O-methyltransferase ZRP4, putative, expressed',)	16313463	EST	1	0	0	0	0	1	0	1	NOExpression
32205	54443	316328860	GATCGCTTCTGGGAGTC							15	SEF1					1	1	7	LOC_Os07g10190	('anthocyanidin 3-O-glucosyltransferase, putative, expressed',)	5479952	EST	1	0	0	0	0	0	2	2	NOExpression
32265	54767	320337810	GATCCCTTTGATAGGTC	3	44		EPAF1					27		4	EOPF1	1	1	7	LOC_Os07g18510	('ribosomal RNA apurinic site specific lyase, putative, expressed',)	10952575	fl_cDNA	1	1	1	0	0	0	0	0	YESExpression
32273	54825	321073090	GATCCTGATGGTCGGTC							11.5	SEF1					1	1	7	LOC_Os07g12170	('ADP-ribosylation factor 1, putative, expressed',)	6808027	EST	1	0	0	0	0	0	2	2	NOExpression
32289	54881	321741090	GATCCTCAAATTGGGTC	5.5			EPAF1									3	1	7	LOC_Os07g11490	('expressed protein',)	6314655	EST	1	2	0	0	0	0	0	0	NOExpression
32294	54912	321908140	GATCGTCCCATATGGTC					1			EPAF1	7			EPAF1	3	1	7	LOC_Os07g25050	('thionin-like peptide, putative, expressed',)	14291171		1	0	0	0	1	0	0	1	YESExpression
32439	55780	327021300	GATCGATGGTTTGATTC					16			EPAF1					3	1	7	LOC_Os07g18944	('expressed protein',)	11222010		1	0	0	0	1	0	0	1	NOExpression
32442	55798	327188760	GATCATCAAAACTATTC										4		EPAF1	2	1	7	LOC_Os07g22720	('dihydrolipoyllysine-residue acetyltransferase component of pyruvatedehydrogenase complex, mitochondrial precursor, putative, expressed',)	12810483	fl_cDNA	1	0	0	0	0	0	0	0	YESExpression
32552	56345	330014040	GATCATTGTTAGTCTTC	7			EPAF1	8	9		EPAF1					2	1	7	LOC_Os07g27120	('expressed protein',)	15728166	EST	1	1	0	0	1	1	0	2	NOExpression
32646	56904	333015530	GATCCATAACGAATTTC		36		EPAF1									5	1	7	LOC_Os07g30200	('asparaginyl-tRNA synthetase, putative, expressed',)	17842878	EST	1	0	1	0	0	0	0	0	NOExpression
32654	56947	333228930	GATCCTAGTCTCATTTC		3		EPAF1	1	5	3.5	MPL	6			EPAF1	2	1	7	LOC_Os07g25390	('DRD1, putative, expressed',)	14504413	EST	1	0	1	0	1	1	2	4	YESExpression
32714	57295	334896590	GATCTGTTGAAATTTTC					6			EPAF1					1	1	7	LOC_Os07g14850	('CESA6 - cellulose synthase, expressed',)	8498693	fl_cDNA	1	0	0	0	1	0	0	1	NOExpression
32733	57390	335312650	GATCCAAGCCGGTTTTC							3	SEF1					1	1	7	LOC_Os07g10600	('cycloartenol-C-24-methyltransferase 1, putative, expressed',)	5750766	fl_cDNA	1	0	0	0	0	0	2	2	NOExpression
32764	57538	335898020	GATCGGGAGGAGAAAAG	38			EPAF1	1	27		EPAF1	1			EPAF1	5	1	7	LOC_Os07g20410	('expressed protein',)	11782980		1	2	0	0	1	1	0	2	YESExpression
32877	58180	339485090	GATCCTCCTAAAGCAAG									16		7	EOPF1	2	1	7	LOC_Os07g26440	('CIP7, putative, expressed',)	15202951	fl_cDNA	1	0	0	0	0	0	0	0	YESExpression
32887	58262	339925140	GATCGAACTTGGGCAAG	11			EPAF1			2	SEF1					1	1	7	LOC_Os07g18158	('abscisic-aldehyde oxidase, putative, expressed',)	10761574		1	1	0	0	0	0	2	2	NOExpression
32936	58572	341232970	GATCCAGAGTGGAGAAG					5			EPAF1					1	1	7	LOC_Os07g25680	('protein kinase domain containing protein, expressed',)	14729425	fl_cDNA	1	0	0	0	1	0	0	1	NOExpression
32986	58883	342836530	GATCCCAGAAGATGAAG	46			EPAF1									1	1	7	LOC_Os07g23030	('retrotransposon protein, putative, Ty3-gypsy subclass, expressed',)	12989782	fl_cDNA	1	1	0	0	0	0	0	0	NOExpression
33062	59299	346258420	GATCGATACGCCAACAG					19			EPAF1	34			EPAF1	1	1	7	LOC_Os07g24190	('CESA3 - cellulose synthase, expressed',)	13742252	fl_cDNA	1	0	0	0	1	0	0	1	YESExpression
33108	59554	347837540	GATCGGAAGAATGACAG										5		EPAF1	5	1	7	LOC_Os07g26690	('aquaporin PIP2.1, putative, expressed',)	15405627	fl_cDNA	1	0	0	0	0	0	0	0	YESExpression
33126	59669	348653700	GATCGGCTAAAAACCAG	11			EPAF1									1	1	7	LOC_Os07g23030	('retrotransposon protein, putative, Ty3-gypsy subclass, expressed',)	12989571	fl_cDNA	1	1	0	0	0	0	0	0	NOExpression
33132	59681	348697560	GATCATTTCACAACCAG		16		EPAF1									1	1	7	LOC_Os07g18250	('expressed protein',)	10816397	fl_cDNA	1	0	1	0	0	0	0	0	NOExpression
33154	59774	349206080	GATCAAGGAGCTACCAG									120	122		EPAF1	2	1	7	LOC_Os07g15500	('OB-fold nucleic acid binding domain containing protein, expressed',)	8992328	EST	1	0	0	0	0	0	0	0	YESExpression
33398	60936	355921510	GATCTCCTTCCATTCAG						37		EPAF1					1	1	7	LOC_Os07g30250	('oligosaccharide translocation protein rft1, putative, expressed',)	17882237		1	0	0	0	0	1	0	1	NOExpression
33468	61302	357588400	GATCAGTTGAGGCAGAG		24		EPAF1	1			EPAF1					1	1	7	LOC_Os07g11060	('expressed protein',)	6107886	fl_cDNA	1	0	1	0	1	0	0	1	NOExpression
33500	61491	358352680	GATCACAGCTATGAGAG		5		EPAF1		1		EPAF1					1	1	7	LOC_Os07g19560	('TATA-binding protein-associated factor 2N, putative, expressed',)	11590926	fl_cDNA	1	0	1	0	0	1	0	1	NOExpression
33640	62220	363486650	GATCCGTTGAGGGGGAG		25		EPAF1			1	SEF1					1	1	7	LOC_Os07g13530	('ras-related protein ARA-3, putative, expressed',)	7744844	fl_cDNA	1	0	1	0	0	0	1	1	NOExpression
33675	62390	364206530	GATCCTGAATTGTGGAG						16		EPAF1					7	1	7	LOC_Os07g14280	('SEC13-related protein, putative, expressed',)	8144093	fl_cDNA		0	0	0	0	1	0	1	NOExpression
33698	62504	364799790	GATCTGGTTAGGATGAG		29		EPAF1									1	1	7	LOC_Os07g30020	('phosphoribosylanthranilate transferase, putative, expressed',)	17685946	fl_cDNA	1	0	1	0	0	0	0	0	NOExpression
33720	62589	365482290	GATCCCAGGTGGCTGAG		6.5		EPAF1	8		6.5	EOPF1		29	15	EOPF1	3	1	7	LOC_Os07g26930	('expressed protein',)	15598803		1	0	2	0	1	0	2	3	YESExpression
33755	62752	366618490	GATCCGCCGGGCTTGAG							27	SEF1					3	1	7	LOC_Os07g27810	('fiber protein Fb34, putative, expressed',)	16228497	fl_cDNA	1	0	0	0	0	0	2	2	NOExpression
33847	63228	371078680	GATCATCGAGTAGCTAG		4		EPAF1	1			EPAF1		9		EPAF1	1	1	7	LOC_Os07g11010	('protein Kinase-associated protein phosphatase, putative, expressed',)	6057512	fl_cDNA	1	0	1	0	1	0	0	1	YESExpression
33850	63242	371379040	GATCAATTCTGGGCTAG										9		EPAF1	3	1	7	LOC_Os07g27490	('HECT domain and RCC1-like domain-containing protein 2, putative, expressed',)	16030725	fl_cDNA	1	0	0	0	0	0	0	0	YESExpression
33862	63318	372193130	GATCCATTTGGTTCTAG										2	4	EOPF1	3	1	7	LOC_Os07g24190	('CESA3 - cellulose synthase, expressed',)	13740013		1	0	0	0	0	0	0	0	YESExpression
33873	63374	372686990	GATCTGCTATGGAGTAG					4			EPAF1			11	SEF1	2	1	7	LOC_Os07g24190	('CESA3 - cellulose synthase, expressed',)	13740134	fl_cDNA	1	0	0	0	1	0	0	1	YESExpression
33937	63741	376523570	GATCCCAGTCAGGTTAG	6			EPAF1			6.5	SEF1			4	SEF1	1	1	7	LOC_Os07g23880	('alpha-glucosidase 2, putative, expressed',)	13498795	EST	1	1	0	0	0	0	2	2	YESExpression
34045	64372	381690060	GATCGTGGCGGCGCACG					23		2	EOPF1			6	SEF1	1	1	7	LOC_Os07g10660	('40S ribosomal protein S2, putative, expressed',)	5786081	fl_cDNA	1	0	0	0	1	0	1	2	YESExpression
34072	64509	383194490	GATCCGCCCCTGAGACG							17	SEF1					1	1	7	LOC_Os07g11290	('expressed protein',)	6231267	fl_cDNA	1	0	0	0	0	0	2	2	NOExpression
34083	64564	383504800	GATCAACGGTGACGACG	2	12		EPAF1									3	1	7	LOC_Os07g25430	('photosystem I reaction center subunit IV A, chloroplast precursor, putative, expressed',)	14532127	EST	1	1	1	0	0	0	0	0	NOExpression
34295	65569	390669330	GATCCCTACTCAACCCG		151		EPAF1									1	1	7	LOC_Os07g12790	('expressed protein',)	7315455	EST	1	0	1	0	0	0	0	0	NOExpression
34321	65645	391636770	GATCCTCATCCGCCCCG										8		EPAF1	1	1	7	LOC_Os07g14650	('expressed protein',)	8350564	fl_cDNA	1	0	0	0	0	0	0	0	YESExpression
34358	65801	393109690	GATCCGTCGCCTTCCCG						5		EPAF1					3	1	7	LOC_Os07g25490	('hypothetical protein',)	14600833		1	0	0	0	0	1	0	1	NOExpression
34427	66089	394260910	GATCTGGAAGCGCGCCG					68		27	EOPF1					1	1	7	LOC_Os07g14830	('WD-repeat protein 39, putative, expressed',)	8476077	fl_cDNA	1	0	0	0	1	0	2	3	NOExpression
34744	67442	402651750	GATCTCCTCCGCGCGCG									12			EPAF1	1	1	7	LOC_Os07g13810	('cytokinin-N-glucosyltransferase 1, putative, expressed',)	7910442	fl_cDNA	1	0	0	0	0	0	0	0	YESExpression
34912	68196	406429290	GATCCATCCGGAATGCG						11		EPAF1	4			EPAF1	1	1	7	LOC_Os07g27810	('fiber protein Fb34, putative, expressed',)	16225460	fl_cDNA	1	0	0	0	0	1	0	1	YESExpression
34960	68453	408231500	GATCGTGCCGGTGTGCG					5			EPAF1					1	1	7	LOC_Os07g23944	('alpha-glucosidase 2, putative, expressed',)	13533298	fl_cDNA	1	0	0	0	1	0	0	1	NOExpression
34962	68460	408276460	GATCGTTTGGTTGTGCG					26			EPAF1			10	SEF1	5	1	7	LOC_Os07g14830	('WD-repeat protein 39, putative, expressed',)	8476419	fl_cDNA	1	0	0	0	1	0	0	1	YESExpression
34963	68464	408344320	GATCAAAGCCCATTGCG					34			EPAF1					2	1	7	LOC_Os07g10730	('polygalacturonase precursor, putative',)	5822618		1	0	0	0	1	0	0	1	NOExpression
34979	68534	408971820	GATCGTCGGGAAAATCG	10			EPAF1									1	1	7	LOC_Os07g12520	('expressed protein',)	7147603	fl_cDNA	1	1	0	0	0	0	0	0	NOExpression
34981	68540	408996690	GATCCCCCACCAAATCG						36		EPAF1					3	1	7	LOC_Os07g13590	('expressed protein',)	7789874	fl_cDNA	1	0	0	0	0	1	0	1	NOExpression
35046	68814	410276290	GATCCTGAAGAAGATCG		4		EPAF1									1	1	7	LOC_Os07g26540	('hexokinase-1, putative, expressed',)	15292783		1	0	1	0	0	0	0	0	NOExpression
35213	69651	415444800	GATCAAGATGGTCGTCG						33		EPAF1					3	1	7	LOC_Os07g10770	('CESA8 - cellulose synthase, expressed',)	5851637	fl_cDNA	1	0	0	0	0	1	0	1	NOExpression
35268	69846	416658880	GATCAAGCCCATTGTCG		2		EPAF1					7			EPAF1	1	1	7	LOC_Os07g10920	('expressed protein',)	5973476	fl_cDNA	1	0	1	0	0	0	0	0	YESExpression
35592	71440	424383360	GATCAAATGTAGTCAGG		21		EPAF1									3	1	7	LOC_Os07g28440	('expressed protein',)	16626119		1	0	1	0	0	0	0	0	NOExpression
35696	71887	426036690	GATCCCCGACCAGGAGG	2			EPAF1			10	SEF1	4			EPAF1	1	1	7	LOC_Os07g12150	('acyl carrier protein, mitochondrial precursor, putative, expressed',)	6797758	fl_cDNA	1	1	0	0	0	0	2	2	YESExpression
35703	71907	426072500	GATCGACGGAGAGGAGG	9	9		EPAF1		16		EPAF1		9		EPAF1	3	1	7	LOC_Os07g16970	('rab GDP dissociation inhibitor alpha, putative, expressed',)	9986639	fl_cDNA	1	1	1	0	0	1	0	1	YESExpression
35934	72938	432796410	GATCCGCACCGCACCGG									26	14	89	AHPL	1	1	7	LOC_Os07g10620	('expressed protein',)	5769155	fl_cDNA	1	0	0	0	0	0	0	0	YESExpression
36227	74059	439403950	GATCTGGAGGTCGTCGG							10	SEF1					1	1	7	LOC_Os07g20164	('expressed protein',)	11641271		1	0	0	0	0	0	2	2	NOExpression
36319	74476	441831770	GATCCGAGGTGAGAGGG						3		EPAF1		12		EPAF1	6	1	7	LOC_Os07g23930	('expressed protein',)	13528267	EST	1	0	0	0	0	1	0	1	YESExpression
36338	74582	442190650	GATCCGTGGGTGGAGGG											7	SEF1	5	1	7	LOC_Os07g26974	('expressed protein',)	15618017	EST	1	0	0	0	0	0	0	0	YESExpression
36351	74642	442700130	GATCCTTGCAAGTAGGG					30	3		EPAF1	13	10	11	MPL	3	1	7	LOC_Os07g29770	('MYND finger family protein, expressed',)	17504977	fl_cDNA	1	0	0	0	1	1	0	2	YESExpression
36393	74828	444402800	GATCAGCTGGCAGCGGG											6	SEF1	3	1	7	LOC_Os07g29450	('expressed protein',)	17281267	fl_cDNA	1	0	0	0	0	0	0	0	YESExpression
36399	74846	444617180	GATCGCCGGTGCGCGGG		4		EPAF1									1	1	7	LOC_Os07g14830	('WD-repeat protein 39, putative, expressed',)	8475877	fl_cDNA	1	0	1	0	0	0	0	0	NOExpression
36413	74918	445140840	GATCACGATGTATCGGG						22		EPAF1					2	1	7	LOC_Os07g22850	('chalcone synthase, putative, expressed',)	12883019		1	0	0	0	0	1	0	1	NOExpression
36435	74980	445780670	GATCTACACCTAAGGGG						4		EPAF1					5	1	7	LOC_Os07g10810	('conserved hypothetical protein',)	5875826		1	0	0	0	0	1	0	1	NOExpression
36636	75898	451155100	GATCGCTCAGGCAATGG						72	4	EOPF1	8	12		EPAF1	1	1	7	LOC_Os07g10230	('hydroquinone glucosyltransferase, putative, expressed',)	5490926		1	0	0	0	0	1	1	2	YESExpression
36641	75906	451202240	GATCAAGTGGTCAATGG	5			EPAF1	2			EPAF1					5	1	7	LOC_Os07g22710	('CDPK-related protein kinase, putative, expressed',)	12801053	fl_cDNA	1	1	0	0	1	0	0	1	NOExpression
36689	76195	452106020	GATCGGGTTGCTCATGG									17			EPAF1	3	1	7	LOC_Os07g23340	('fatty acyl coA reductase, putative, expressed',)	13148895	EST	1	0	0	0	0	0	0	0	YESExpression
36700	76258	452249810	GATCCCCAACCAGATGG					6			EPAF1					3	1	7	LOC_Os07g12900	('cadmium/zinc-transporting ATPase 2, putative',)	7406020		1	0	0	0	1	0	0	1	NOExpression
36769	76638	453693510	GATCTCAAAGACACTGG	24			EPAF1	24			EPAF1					3	1	7	LOC_Os07g11290	('expressed protein',)	6232375	fl_cDNA	1	1	0	0	1	0	0	1	NOExpression
36775	76678	454022720	GATCAAGGAGATACTGG		8		EPAF1									3	1	7	LOC_Os07g19530	('peptidase family M28 containing protein, expressed',)	11549741	EST	1	0	1	0	0	0	0	0	NOExpression
36834	76915	455078130	GATCCCGTACGCGCTGG									21	2	2	LPL	1	1	7	LOC_Os07g13580	('glucan endo-1,3-beta-glucosidase precursor, putative, expressed',)	7785759	fl_cDNA	1	0	0	0	0	0	0	0	YESExpression
36913	77326	456643840	GATCAAAGAGATAGTGG	4			EPAF1									7	1	7	LOC_Os07g14610	('IAA-amino acid hydrolase ILR1-like 6 precursor, putative, expressed',)	8333939	fl_cDNA		1	0	0	0	0	0	0	NOExpression
36944	77454	457233140	GATCGATGGTGGCGTGG	5			EPAF1	1			EPAF1					3	1	7	LOC_Os07g22770	('ethylene-responsive transcription factor 15, putative, expressed',)	12846688	fl_cDNA	1	1	0	0	1	0	0	1	NOExpression
36967	77543	457536460	GATCGTGACCGAGGTGG					7			EPAF1		9		EPAF1	1	1	7	LOC_Os07g10610	('expressed protein',)	5766143	EST	1	0	0	0	1	0	0	1	YESExpression
37118	78310	460042910	GATCTAACAGTTCTTGG		14		EPAF1	3			EPAF1					1	1	7	LOC_Os07g10690	('NLI interacting factor-like phosphatase family protein, expressed',)	5808443	EST	1	0	1	0	1	0	0	1	NOExpression
37243	79022	462472200	GATCACTACTGGCAATG					11			EPAF1					5	1	7	LOC_Os07g20410	('expressed protein',)	11779320		1	0	0	0	1	0	0	1	NOExpression
37300	79412	464774880	GATCAATGAATACCATG	4			EPAF1									1	1	7	LOC_Os07g10540	('aminopeptidase/ metalloexopeptidase, putative, expressed',)	5691410	fl_cDNA	1	1	0	0	0	0	0	0	NOExpression
[truncated: 117 more rows]

## Sheet: qdth7RM1362RM248
ID	SlNo	TAG_ID	TAG	Avg_NPBLeaves	Avg_9311Leaves	Avg_F1Leaves	ExpressionLevelLeaves	Avg_NPBRoots	Avg_9311Roots	Avg_F1Roots	ExpressionLevelRoots	NME_NPBMeristem	I9ME_9311Meristem	FME_F1Meristem	ExpressionLevelMeristem	CLASS	hits	chr_id	GENE	TITLE	position	FL-cDNA/EST	GenomeMatchTag	TagExpressedInNoOfReps_NPB	TagExpressedInNoOfReps_9311	TagExpressedInNoOfReps_F1	TagExpressedInNoOfReps_RootNPB	TagExpressedInNoOfReps_Root9311	TagExpressedInNoOfReps_RootF1	PresentInAll3Genotypes_Roots	PresentIn1OR2OR3Genotypes
[truncated: 91 more rows]

[truncated: 22 more sheets: qpht1RM486RM315, qpht5RM162RM5371, qpht7RM107LJSSR1, qpty3RM434LJSSR1, qnot2RM452RM475, qnot4RM15824RM514, qnot5RM451RM124, qnot6RM5711RM418, qnot7RM434LJSSR1, qple1RM302RM315, qple2RM450RM166, qple5RM5711RM418, qnob2RM452RM475, qnob4RM149RM5493, qnok3RM341RM475, qkwp2RM486RM315, qkwp3RM341RM5427, qkwp5RM5711RM418, qkwp8RM254RM224, qtgw2RM413RM169 …]
