# Supplementary material for: Identification of Candidate Genes Associated with Positive and Negative Heterosis in Rice
Source: PLoS One. 2014 Apr 17;9(4):e95178. doi: 10.1371/journal.pone.0095178 (PMC3990613; doi:10.1371/journal.pone.0095178)
Supplement: Table S7 — List of TF genes identified in mapped yield related QTL regions. The TF genes located between the two flanking SSR markers of yield related QTL are listed. The QTL identified by mean LOD score ≥5 are used for this analysis. TF family names and the expression level patterns of TF genes in different tissues are presented here. (XLSX) [file pone.0095178.s010.xlsx]

## Sheet: TFgenesExpressedInMappedQTLs
Table S7. List of TF genes identified in mapped yield related QTL regions.
ID	QTL	TF	TFFamily	GeneName	TAG	Avg_NPBLeaves	Avg_9311Leaves	Avg_F1Leaves	ExpressionLevelLeaves	Avg_NPBRoots	Avg_9311Roots	Avg_F1Roots	ExpressionLevelRoots	NME_NPBMeristem	I9ME_9311Meristem	FME_F1Meristem	ExpressionLevelMeristem	CLASS	hits	chr_id
9523	qple1	LOC_Os01g57110	SNF2	protein SNF2 domain-containing protein, putative, expressed	GATCGTATTTTGGCTCT	6	18		EPAF1					1			EPAF1	1	1	1
8960	qple1	LOC_Os01g57240	ULT	protein Protein ULTRAPETALA2, putative, expressed	GATCTGCCGCTTCACCG	16	7	37.75	AHPL	53	29	55.5	AHPL	35	7	20	MPL	1	1	1
9338	qple1	LOC_Os01g57240	ULT	protein Protein ULTRAPETALA2, putative, expressed	GATCTCGCACCCGAAGC											19	SEF1	3	1	1
9348	qple1	LOC_Os01g57580	bHLH	protein Helix-loop-helix DNA-binding domain containing protein, expressed	GATCGAGGTGCCGTCGC											18	SEF1	5	1	1
9020	qple1	LOC_Os01g57580	bHLH	protein Helix-loop-helix DNA-binding domain containing protein, expressed	GATCTGCGCAGCCGAGG	14	2	19	AHPL	45.5	73	89.5	AHPL	134	259	353	AHPL	1	1	1
9239	qple1	LOC_Os01g57650	C2H2	protein zinc finger family protein, putative, expressed	GATCGAGCGTGTGTTCA					1			EPAF1	24			EPAF1	1	1	1
9482	qple1	LOC_Os01g57650	C2H2	protein zinc finger family protein, putative, expressed	GATCGGTTGCCAGCTTG						27		EPAF1			1	SEF1	2	1	1
9527	qple1	LOC_Os01g57650	C2H2	protein zinc finger family protein, putative, expressed	GATCTTGTCTTCTTTCT									5			EPAF1	2	1	1
9279	qple1	LOC_Os01g57650	C2H2	protein zinc finger family protein, putative, expressed	GATCGATTCGCCATCTA									1		15	EOPF1	2	1	1
9335	qple1	LOC_Os01g57890	HB	protein START domain containing protein, expressed	GATCACCCTGCATCTCC									14			EPAF1	2	1	1
9495	qple1	LOC_Os01g57890	HB	protein START domain containing protein, expressed	GATCGGAGCCGATGAAT							4	SEF1					3	1	1
8901	qple1	LOC_Os01g58420	AP2-EREBP	protein AP2 domain containing protein, expressed	GATCATGCCGGCGATGA	286		145	EOPF1	509.5	31	366.5	HPL	988		588	EOPF1	2	1	1
9215	qple1	LOC_Os01g58420	AP2-EREBP	protein AP2 domain containing protein, expressed	GATCCGTGACCCTGCCA		115		EPAF1	16		2.5	EOPF1			47	SEF1	1	1	1
9314	qple1	LOC_Os01g58420	AP2-EREBP	protein AP2 domain containing protein, expressed	GATCTCGCGCCGTCACC							3.5	SEF1					1	1	1
9104	qple1	LOC_Os01g58420	AP2-EREBP	protein AP2 domain containing protein, expressed	GATCCCAAGATGAATTT	19		7.5	EOPF1	15.5			EPAF1	3			EPAF1	3	1	1
9323	qple1	LOC_Os01g58420	AP2-EREBP	protein AP2 domain containing protein, expressed	GATCTGAACCGGCCGCC					14.5		5	EOPF1	6		27	EOPF1	1	1	1
9505	qple1	LOC_Os01g58420	AP2-EREBP	protein AP2 domain containing protein, expressed	GATCCGCGCCCGCCACT					14			EPAF1			13	SEF1	1	1	1
9499	qple1	LOC_Os01g59350	bZIP	protein Transcription factor HBP-1b, putative, expressed	GATCACTATCTTTCCAT					30			EPAF1	1			EPAF1	2	1	1
9108	qple1	LOC_Os01g59350	bZIP	protein Transcription factor HBP-1b, putative, expressed	GATCCGAGTCTGTCACC			7	SEF1	1			EPAF1					3	1	1
9244	qple1	LOC_Os01g59350	bZIP	protein Transcription factor HBP-1b, putative, expressed	GATCATACTCACTCAGA	9			EPAF1									6	1	1
9253	qple1	LOC_Os01g59620	SET	protein YDG/SRA domain containing protein, expressed	GATCTGACTACAGTCGA					1			EPAF1	21			EPAF1	2	1	1
9438	qple1	LOC_Os01g59620	SET	protein YDG/SRA domain containing protein, expressed	GATCCTCAAATTGCCGG	8			EPAF1									1	1	1
9307	qple1	LOC_Os01g59620	SET	protein YDG/SRA domain containing protein, expressed	GATCCAGCTTGCTTGAC						19		EPAF1					1	1	1
9519	qple1	LOC_Os01g59660	MYB	protein Transcription factor GAMYB, putative, expressed	GATCCCATTGAAGTGCT									8			EPAF1	3	1	1
9220	qple1	LOC_Os01g59660	MYB	protein Transcription factor GAMYB, putative, expressed	GATCCAAACAATGAGCA									23			EPAF1	3	1	1
9504	qple1	LOC_Os01g59760	bZIP	protein bZIP transcription factor family protein, expressed	GATCATGCCCGCAGTAT	2			EPAF1	13			EPAF1			5	SEF1	1	1	1
9161	qple1	LOC_Os01g60020	NAC	protein No apical meristem protein, expressed	GATCCAGTCCGTCTTGA			3	SEF1	4			EPAF1					3	1	1
9024	qple1	LOC_Os01g60270	HB	protein WUSCHEL-related homeobox 14, putative, expressed	GATCAGCGCTACAAATG			18	SEF1		57		EPAF1		17	2	EOPF1	2	1	1
9246	qple1	LOC_Os01g60270	HB	protein WUSCHEL-related homeobox 14, putative, expressed	GATCATTGAGTTGGAGA									6		2	EOPF1	2	1	1
9234	qple1	LOC_Os01g60270	HB	protein WUSCHEL-related homeobox 14, putative, expressed	GATCGATTCAGCCTTCA							9	SEF1					6	1	1
8985	qple1	LOC_Os01g60270	HB	protein WUSCHEL-related homeobox 14, putative, expressed	GATCCGGTGAAAGCTTT	14		28	EOPF1		114	2	EOPF1	78			EPAF1	1	1	1
2277	qpht1 or qkwp2	LOC_Os01g60600	WRKY	protein WRKY DNA binding domain containing protein, expressed	GATCCTACATGTGGTTC	92.25	48.5	190.75	AHPL	38.5	17	6.5	BLPL	16	11	20	AHPL	2	1	1
8893	qple1	LOC_Os01g60600	WRKY	protein WRKY DNA binding domain containing protein, expressed	GATCCTACATGTGGTTC	92.25	48.5	190.75	AHPL	38.5	17	6.5	BLPL	16	11	20	AHPL	2	1	1
2335	qpht1 or qkwp2	LOC_Os01g60640	WRKY	protein WRKY DNA binding domain containing protein, expressed	GATCCTCCGCTGCTGCG			23	SEF1			2	SEF1					1	1	1
2414	qpht1 or qkwp2	LOC_Os01g60640	WRKY	protein WRKY DNA binding domain containing protein, expressed	GATCGCCTACTACGGCG			3	SEF1			1.5	SEF1			5	SEF1	1	1	1
2493	qpht1 or qkwp2	LOC_Os01g60640	WRKY	protein WRKY DNA binding domain containing protein, expressed	GATCAATGGCTGCAAGC					11			EPAF1					1	1	1
2307	qpht1 or qkwp2	LOC_Os01g60640	WRKY	protein WRKY DNA binding domain containing protein, expressed	GATCACAGGAACTTGGG	34.5	37.75	43.25	AHPL	44	48	2	BLPL	40	2	41	AHPL	3	1	1
2482	qpht1 or qkwp2	LOC_Os01g60640	WRKY	protein WRKY DNA binding domain containing protein, expressed	GATCCTTAACCCTGTAC		3		EPAF1							5	SEF1	3	1	1
9337	qple1	LOC_Os01g60640	WRKY	protein WRKY DNA binding domain containing protein, expressed	GATCAATGGCTGCAAGC					11			EPAF1					1	1	1
9002	qple1	LOC_Os01g60640	WRKY	protein WRKY DNA binding domain containing protein, expressed	GATCCTCCGCTGCTGCG			23	SEF1			2	SEF1					1	1	1
8952	qple1	LOC_Os01g60640	WRKY	protein WRKY DNA binding domain containing protein, expressed	GATCACAGGAACTTGGG	34.5	37.75	43.25	AHPL	44	48	2	BLPL	40	2	41	AHPL	3	1	1
9163	qple1	LOC_Os01g60640	WRKY	protein WRKY DNA binding domain containing protein, expressed	GATCGCCTACTACGGCG			3	SEF1			1.5	SEF1			5	SEF1	1	1	1
9309	qple1	LOC_Os01g60640	WRKY	protein WRKY DNA binding domain containing protein, expressed	GATCCTTAACCCTGTAC		3		EPAF1							5	SEF1	3	1	1
2477	qpht1 or qkwp2	LOC_Os01g61080	WRKY	protein DNA-binding protein, putative, expressed	GATCCCCTCGCCGTCAC		10		EPAF1									3	1	1
2417	qpht1 or qkwp2	LOC_Os01g61080	WRKY	protein DNA-binding protein, putative, expressed	GATCAAGGCGGCAAGGA	15	1	2	LPL		14	4	EOPF1			1	SEF1	1	1	1
2538	qpht1 or qkwp2	LOC_Os01g61080	WRKY	protein DNA-binding protein, putative, expressed	GATCGGCATGAACCAGG							9.5	SEF1					1	1	1
2444	qpht1 or qkwp2	LOC_Os01g61080	WRKY	protein DNA-binding protein, putative, expressed	GATCGTGTACAAGGGCA		16		EPAF1		7		EPAF1					1	1	1
9225	qple1	LOC_Os01g61080	WRKY	protein DNA-binding protein, putative, expressed	GATCGTGTACAAGGGCA		16		EPAF1		7		EPAF1					1	1	1
9167	qple1	LOC_Os01g61080	WRKY	protein DNA-binding protein, putative, expressed	GATCAAGGCGGCAAGGA	15	1	2	LPL		14	4	EOPF1			1	SEF1	1	1	1
9429	qple1	LOC_Os01g61080	WRKY	protein DNA-binding protein, putative, expressed	GATCGGCATGAACCAGG							9.5	SEF1					1	1	1
9300	qple1	LOC_Os01g61080	WRKY	protein DNA-binding protein, putative, expressed	GATCCCCTCGCCGTCAC		10		EPAF1									3	1	1
2527	qpht1 or qkwp2	LOC_Os01g61810	CCAAT_HAP3	protein CCAAT-binding transcription factor subunit HAP3A, putative, expressed	GATCTTGCCGTTCGCCG					9		16	EOPF1			1	SEF1	3	1	1
9412	qple1	LOC_Os01g61810	CCAAT_HAP3	protein CCAAT-binding transcription factor subunit HAP3A, putative, expressed	GATCTTGCCGTTCGCCG					9		16	EOPF1			1	SEF1	3	1	1
2385	qpht1 or qkwp2	LOC_Os01g61830	C3H	protein Zinc finger C-x8-C-x5-C-x3-H type family protein, expressed	GATCCCAAGTCCATAGT	17		8	EOPF1									1	1	1
2564	qpht1 or qkwp2	LOC_Os01g61830	C3H	protein Zinc finger C-x8-C-x5-C-x3-H type family protein, expressed	GATCATCTATCCATGAT	5			EPAF1	2		2	EOPF1					2	1	1
2321	qpht1 or qkwp2	LOC_Os01g61830	C3H	protein Zinc finger C-x8-C-x5-C-x3-H type family protein, expressed	GATCGCATGAGTGGCCG	31		29	EOPF1									7	1	1
9103	qple1	LOC_Os01g61830	C3H	protein Zinc finger C-x8-C-x5-C-x3-H type family protein, expressed	GATCCCAAGTCCATAGT	17		8	EOPF1									1	1	1
8978	qple1	LOC_Os01g61830	C3H	protein Zinc finger C-x8-C-x5-C-x3-H type family protein, expressed	GATCGCATGAGTGGCCG	31		29	EOPF1									7	1	1
9502	qple1	LOC_Os01g61830	C3H	protein Zinc finger C-x8-C-x5-C-x3-H type family protein, expressed	GATCATCTATCCATGAT	5			EPAF1	2		2	EOPF1					2	1	1
2375	qpht1 or qkwp2	LOC_Os01g61900	Orphans	protein CCT motif family protein, expressed	GATCTACCGGCGCGTAG	22		9	EOPF1	61	16	147.5	AHPL	42	74	66	HPL	2	1	1
2526	qpht1 or qkwp2	LOC_Os01g61900	Orphans	protein CCT motif family protein, expressed	GATCCCTCGCGTCGCCG										6		EPAF1	1	1	1
9087	qple1	LOC_Os01g61900	Orphans	protein CCT motif family protein, expressed	GATCTACCGGCGCGTAG	22		9	EOPF1	61	16	147.5	AHPL	42	74	66	HPL	2	1	1
9411	qple1	LOC_Os01g61900	Orphans	protein CCT motif family protein, expressed	GATCCCTCGCGTCGCCG										6		EPAF1	1	1	1
2364	qpht1 or qkwp2	LOC_Os01g62190	C2H2	protein Zinc finger, C2H2 type family protein, expressed	GATCATAGCATGTAAGT			13	SEF1	10	3	32.5	AHPL					2	1	1
9065	qple1	LOC_Os01g62190	C2H2	protein Zinc finger, C2H2 type family protein, expressed	GATCATAGCATGTAAGT			13	SEF1	10	3	32.5	AHPL					2	1	1
2406	qpht1 or qkwp2	LOC_Os01g62410	MYB	protein Myb-like DNA-binding domain containing protein, expressed	GATCAGGTGCCGAGTTA			4	SEF1									3	1	1
2311	qpht1 or qkwp2	LOC_Os01g62410	MYB	protein Myb-like DNA-binding domain containing protein, expressed	GATCAAACAAAACCGGT	39.3333	49.5	37.6667	BLPL	41.5	179.5		EPAF1	5			EPAF1	2	1	1
9144	qple1	LOC_Os01g62410	MYB	protein Myb-like DNA-binding domain containing protein, expressed	GATCAGGTGCCGAGTTA			4	SEF1									3	1	1
8961	qple1	LOC_Os01g62410	MYB	protein Myb-like DNA-binding domain containing protein, expressed	GATCAAACAAAACCGGT	39.3333	49.5	37.6667	BLPL	41.5	179.5		EPAF1	5			EPAF1	2	1	1
2439	qpht1 or qkwp2	LOC_Os01g62460	GRAS	protein SCARECROW, putative, expressed	GATCCTCCATCCGGACA							6	SEF1					3	1	1
2355	qpht1 or qkwp2	LOC_Os01g62460	GRAS	protein SCARECROW, putative, expressed	GATCTCTTGTGAGGGAC			15	SEF1			6.5	SEF1					1	1	1
2504	qpht1 or qkwp2	LOC_Os01g62460	GRAS	protein SCARECROW, putative, expressed	GATCACAACAAATGTGC		99		EPAF1									3	1	1
2354	qpht1 or qkwp2	LOC_Os01g62460	GRAS	protein SCARECROW, putative, expressed	GATCATTATTGTTGCTT	78.3333	26	15.5	BLPL	76.5	13	35	LPL					2	1	1
2290	qpht1 or qkwp2	LOC_Os01g62460	GRAS	protein SCARECROW, putative, expressed	GATCATCTTCATAGCTT	66	36	80	AHPL	31.5	42	1	BLPL	42	6		EPAF1	1	1	1
2310	qpht1 or qkwp2	LOC_Os01g62460	GRAS	protein SCARECROW, putative, expressed	GATCCATTCACCACCCC			39	SEF1		18		EPAF1					3	1	1
2340	qpht1 or qkwp2	LOC_Os01g62460	GRAS	protein SCARECROW, putative, expressed	GATCTGGTTCATCTCTG	25		21.5	EOPF1		7		EPAF1	22			EPAF1	2	1	1
2394	qpht1 or qkwp2	LOC_Os01g62460	GRAS	protein SCARECROW, putative, expressed	GATCTGCTTCAGGAGCT			6	SEF1									3	1	1
2365	qpht1 or qkwp2	LOC_Os01g62460	GRAS	protein SCARECROW, putative, expressed	GATCCGGGCAGCATCGT	13		12	EOPF1	5	15		EPAF1					6	1	1
2445	qpht1 or qkwp2	LOC_Os01g62460	GRAS	protein SCARECROW, putative, expressed	GATCCCCACGGGGGGCA					4			EPAF1					1	1	1
9042	qple1	LOC_Os01g62460	GRAS	protein SCARECROW, putative, expressed	GATCATTATTGTTGCTT	78.3333	26	15.5	BLPL	76.5	13	35	LPL					2	1	1
8918	qple1	LOC_Os01g62460	GRAS	protein SCARECROW, putative, expressed	GATCATCTTCATAGCTT	66	36	80	AHPL	31.5	42	1	BLPL	42	6		EPAF1	1	1	1
9125	qple1	LOC_Os01g62460	GRAS	protein SCARECROW, putative, expressed	GATCTGCTTCAGGAGCT			6	SEF1									3	1	1
9069	qple1	LOC_Os01g62460	GRAS	protein SCARECROW, putative, expressed	GATCCGGGCAGCATCGT	13		12	EOPF1	5	15		EPAF1					6	1	1
9208	qple1	LOC_Os01g62460	GRAS	protein SCARECROW, putative, expressed	GATCCTCCATCCGGACA							6	SEF1					3	1	1
9009	qple1	LOC_Os01g62460	GRAS	protein SCARECROW, putative, expressed	GATCTGGTTCATCTCTG	25		21.5	EOPF1		7		EPAF1	22			EPAF1	2	1	1
9043	qple1	LOC_Os01g62460	GRAS	protein SCARECROW, putative, expressed	GATCTCTTGTGAGGGAC			15	SEF1			6.5	SEF1					1	1	1
9365	qple1	LOC_Os01g62460	GRAS	protein SCARECROW, putative, expressed	GATCACAACAAATGTGC		99		EPAF1									3	1	1
9226	qple1	LOC_Os01g62460	GRAS	protein SCARECROW, putative, expressed	GATCCCCACGGGGGGCA					4			EPAF1					1	1	1
8957	qple1	LOC_Os01g62460	GRAS	protein SCARECROW, putative, expressed	GATCCATTCACCACCCC			39	SEF1		18		EPAF1					3	1	1
2543	qpht1 or qkwp2	LOC_Os01g62510	WRKY	protein WRKY DNA binding domain containing protein	GATCCTGCAAATTTCGG											6	SEF1	6	1	1
9443	qple1	LOC_Os01g62510	WRKY	protein WRKY DNA binding domain containing protein	GATCCTGCAAATTTCGG											6	SEF1	6	1	1
2528	qpht1 or qkwp2	LOC_Os01g62660	G2-like	protein myb-like DNA-binding domain, SHAQKYF class family protein, expressed	GATCGACCTCGCGGCCG	1			EPAF1		13		EPAF1	2			EPAF1	1	1	1
2586	qpht1 or qkwp2	LOC_Os01g62660	G2-like	protein myb-like DNA-binding domain, SHAQKYF class family protein, expressed	GATCCGTATAGAATGTT							4.5	SEF1					2	1	1
9413	qple1	LOC_Os01g62660	G2-like	protein myb-like DNA-binding domain, SHAQKYF class family protein, expressed	GATCGACCTCGCGGCCG	1			EPAF1		13		EPAF1	2			EPAF1	1	1	1
9552	qple1	LOC_Os01g62660	G2-like	protein myb-like DNA-binding domain, SHAQKYF class family protein, expressed	GATCCGTATAGAATGTT							4.5	SEF1					2	1	1
2425	qpht1 or qkwp2	LOC_Os01g62920	HB	protein homeodomain protein JUBEL2, putative, expressed	GATCCAGGTATGCTGTC	5.5	12	1	BLPL	40	38	6	BLPL	97	2	27	LPL	2	1	1
2542	qpht1 or qkwp2	LOC_Os01g62920	HB	protein homeodomain protein JUBEL2, putative, expressed	GATCACGACCTCGGCGG	4			EPAF1		2	4	EOPF1					1	1	1
2500	qpht1 or qkwp2	LOC_Os01g62920	HB	protein homeodomain protein JUBEL2, putative, expressed	GATCGCCGTGTTCGGGC									12	5	34	AHPL	1	1	1
9441	qple1	LOC_Os01g62920	HB	protein homeodomain protein JUBEL2, putative, expressed	GATCACGACCTCGGCGG	4			EPAF1		2	4	EOPF1					1	1	1
9180	qple1	LOC_Os01g62920	HB	protein homeodomain protein JUBEL2, putative, expressed	GATCCAGGTATGCTGTC	5.5	12	1	BLPL	40	38	6	BLPL	97	2	27	LPL	2	1	1
9357	qple1	LOC_Os01g62920	HB	protein homeodomain protein JUBEL2, putative, expressed	GATCGCCGTGTTCGGGC									12	5	34	AHPL	1	1	1
4280	qnot2 or qnob2	LOC_Os02g17190	MYB-related	protein Myb-like DNA-binding domain containing protein, expressed	GATCATTCCTCCTTCAG	2		37	EOPF1	11			EPAF1			3	SEF1	1	1	2
4346	qnot2 or qnob2	LOC_Os02g18370	Orphans	protein transposon protein, putative, unclassified, expressed	GATCTCTTTGTGCGGGT		29	24.5	EOPF1					7			EPAF1	2	1	2
4347	qnot2 or qnob2	LOC_Os02g19804	C3H	protein zinc finger family protein, putative, expressed	GATCCAGTGGTCACGAA		4	24	EOPF1									1	1	2
4273	qnot2 or qnob2	LOC_Os02g19804	C3H	protein zinc finger family protein, putative, expressed	GATCCGCAAGAAGATGG	34	58	38.3333	LPL	26.5	35		EPAF1	23	4	93	AHPL	1	1	2
4474	qnot2 or qnob2	LOC_Os02g19804	C3H	protein zinc finger family protein, putative, expressed	GATCCACGGCTACACGG			10	SEF1									1	1	2
4722	qnot2 or qnob2	LOC_Os02g22020	G2-like	protein expressed protein	GATCCGGGAGCTGATGA		2		EPAF1					34		13	EOPF1	1	1	2
4988	qnot2 or qnob2	LOC_Os02g22020	G2-like	protein expressed protein	GATCGCACACACCACAT		2		EPAF1	1	36		EPAF1	3	2		EPAF1	2	1	2
4489	qnot2 or qnob2	LOC_Os02g23823	bHLH	protein Helix-loop-helix DNA-binding domain containing protein, expressed	GATCCGCGCAGCAGCCA	23	12.5	8	BLPL					16			EPAF1	1	1	2
4977	qnot2 or qnob2	LOC_Os02g23823	bHLH	protein Helix-loop-helix DNA-binding domain containing protein, expressed	GATCTGGTTGGCACTTG					3			EPAF1			10	SEF1	3	1	2
4659	qnot2 or qnob2	LOC_Os02g23823	bHLH	protein Helix-loop-helix DNA-binding domain containing protein, expressed	GATCAACTATCTAACCA		21		EPAF1									1	1	2
4321	qnot2 or qnob2	LOC_Os02g23823	bHLH	protein Helix-loop-helix DNA-binding domain containing protein, expressed	GATCGTGAGAAAATGCG	40.6667	74	28.3333	BLPL		21		EPAF1	12		3	EOPF1	1	1	2
4328	qnot2 or qnob2	LOC_Os02g23823	bHLH	protein Helix-loop-helix DNA-binding domain containing protein, expressed	GATCCTCTGCGTGCTTG	31.5	69.75	27.75	BLPL	2	27		EPAF1			21	SEF1	2	1	2
4351	qnot2 or qnob2	LOC_Os02g23823	bHLH	protein Helix-loop-helix DNA-binding domain containing protein, expressed	GATCAGCTACAAGTTGT	9.5	17.6667	23.75	AHPL	1			EPAF1	100	2		EPAF1	2	1	2
4325	qnot2 or qnob2	LOC_Os02g26430	WRKY	protein WRKY DNA binding domain containing protein, expressed	GATCAGCTCACGGAACG	36.5		28	EOPF1			27	SEF1	17			EPAF1	1	1	2
4471	qnot2 or qnob2	LOC_Os02g26430	WRKY	protein WRKY DNA binding domain containing protein, expressed	GATCTGCTACCTCCCTC	33	6	10	LPL			58.5	SEF1			40	SEF1	2	1	2
4220	qnot2 or qnob2	LOC_Os02g27060	ARID	protein HMG box family protein, expressed	GATCACGGGTCACTTCC	53.25	47	62.5	AHPL									2	1	2
4941	qnot2 or qnob2	LOC_Os02g27060	ARID	protein HMG box family protein, expressed	GATCCTTCTGCTGATGG	12.3333			EPAF1									1	1	2
5018	qnot2 or qnob2	LOC_Os02g27060	ARID	protein HMG box family protein, expressed	GATCAGCACAGGAAGCT	10	6		EPAF1									1	1	2
4296	qnot2 or qnob2	LOC_Os02g29550	AP2-EREBP	protein AP2 domain containing protein, expressed	GATCATCTCAGTATCAC	7		33	EOPF1	23.5			EPAF1					3	1	2
4179	qnot2 or qnob2	LOC_Os02g29550	AP2-EREBP	protein AP2 domain containing protein, expressed	GATCAATGGTGGCGGCT	262	130.5	177.25	LPL	41.5	126	75	LPL	8		77	EOPF1	1	1	2
4403	qnot2 or qnob2	LOC_Os02g32140	AP2-EREBP	protein AP2 domain containing protein, expressed	GATCGAATACGCTCGTG		3	17	EOPF1	4			EPAF1					2	1	2
4648	qnot2 or qnob2	LOC_Os02g32140	AP2-EREBP	protein AP2 domain containing protein, expressed	GATCCGGGACCCCAACA	9			EPAF1									1	1	2
4615	qnot2 or qnob2	LOC_Os02g32570	SNF2	protein SWI/SNF-related matrix-associated actin-dependent regulatorof chromatin subfamily A member 3-like 2, putative, expressed	GATCAGGAAGTACGCAG	7	23	1	BLPL	42	20.5		EPAF1			6	SEF1	1	1	2
4625	qnot2 or qnob2	LOC_Os02g32590	HSF	protein heat stress transcription factor A3, putative, expressed	GATCTGCAGCTGGACAA							8	SEF1					1	1	2
4223	qnot2 or qnob2	LOC_Os02g32590	HSF	protein heat stress transcription factor A3, putative, expressed	GATCAAACGCAGCTTGG	51.75	30	58.75	AHPL	156	14	38.5	LPL	129	24	160	AHPL	1	1	2
4447	qnot2 or qnob2	LOC_Os02g33430	E2F-DP	protein E2F protein, putative, expressed	GATCAGGATGACACCAT	21		11.5	EOPF1	9	10		EPAF1	17		3	EOPF1	2	1	2
11312	qkwp3	LOC_Os02g33430	E2F-DP	protein E2F protein, putative, expressed	GATCAGGATGACACCAT	21		11.5	EOPF1	9	10		EPAF1	17		3	EOPF1	2	1	2
11137	qnok3	LOC_Os02g33430	E2F-DP	protein E2F protein, putative, expressed	GATCAGGATGACACCAT	21		11.5	EOPF1	9	10		EPAF1	17		3	EOPF1	2	1	2
4254	qnot2 or qnob2	LOC_Os02g33610	Trihelix	protein RNA-metabolising metallo-beta-lactamase family protein, expressed	GATCCCAAGGCCGTAGT	5	4	45	AHPL							13	SEF1	2	1	2
11108	qnok3	LOC_Os02g33610	Trihelix	protein RNA-metabolising metallo-beta-lactamase family protein, expressed	GATCCCAAGGCCGTAGT	5	4	45	AHPL							13	SEF1	2	1	2
11255	qkwp3	LOC_Os02g33610	Trihelix	protein RNA-metabolising metallo-beta-lactamase family protein, expressed	GATCCCAAGGCCGTAGT	5	4	45	AHPL							13	SEF1	2	1	2
11435	qkwp3	LOC_Os02g34320	bHLH	protein Helix-loop-helix DNA-binding domain containing protein	GATCATCGTCATGGTGC					49			EPAF1					5	1	2
11261	qkwp3	LOC_Os02g34630	MYB-related	protein Myb-like DNA-binding domain containing protein, expressed	GATCATTAGGAGGGAAG	26.3333	37	39.6667	AHPL	32	14.5		EPAF1	8		1	EOPF1	1	1	2
11326	qkwp3	LOC_Os02g34630	MYB-related	protein Myb-like DNA-binding domain containing protein, expressed	GATCCTTTGGACCCTAA	3		8	EOPF1	7			EPAF1					1	1	2
11308	qkwp3	LOC_Os02g34630	MYB-related	protein Myb-like DNA-binding domain containing protein, expressed	GATCAAACTGTGAAGAT	5	14	12.5	HPL	2	16		EPAF1					2	1	2
11334	qkwp3	LOC_Os02g34630	MYB-related	protein Myb-like DNA-binding domain containing protein, expressed	GATCTGGTCGTCCCAAT			7	SEF1									3	1	2
11313	qkwp3	LOC_Os02g34680	C2H2	protein Transcription repressor TRM protein, putative, expressed	GATCCCTTGCAGTTGCC	8		11	EOPF1									5	1	2
11468	qkwp3	LOC_Os02g34680	C2H2	protein Transcription repressor TRM protein, putative, expressed	GATCAGCTGAGGGAGTG											7	SEF1	3	1	2
11318	qkwp3	LOC_Os02g34680	C2H2	protein Transcription repressor TRM protein, putative, expressed	GATCGCCCATACGTCTG			10.5	SEF1	1			EPAF1					1	1	2
11245	qkwp3	LOC_Os02g34680	C2H2	protein Transcription repressor TRM protein, putative, expressed	GATCTGGTCGTCGCCGG	30		58	EOPF1									1	1	2
11246	qkwp3	LOC_Os02g34680	C2H2	protein Transcription repressor TRM protein, putative, expressed	GATCAGTCGTTTTTTCA	67.75	23.3333	57	HPL	35.5	37.5		EPAF1		27	7	EOPF1	2	1	2
11433	qkwp3	LOC_Os02g34850	SET	protein CW-type Zinc Finger family protein, expressed	GATCTTATTCCTGCTGC		13		EPAF1									1	1	2
11455	qkwp3	LOC_Os02g34850	SET	protein CW-type Zinc Finger family protein, expressed	GATCCAGGACCTAGAGG					19			EPAF1					5	1	2
11374	qkwp3	LOC_Os02g35100	DDT	protein DDT domain containing protein, expressed	GATCAAAAGAAATCACA						50		EPAF1	3			EPAF1	1	1	2
11377	qkwp3	LOC_Os02g35140	ARF	protein Auxin response factor 1, putative, expressed	GATCATTGGCGACGCCA									4	2		EPAF1	1	1	2
11338	qkwp3	LOC_Os02g35140	ARF	protein Auxin response factor 1, putative, expressed	GATCCTTGGGACTTCTA			6	SEF1									2	1	2
11227	qkwp3	LOC_Os02g35140	ARF	protein Auxin response factor 1, putative, expressed	GATCCCATGCCAGGAAG	115.75	126	136.25	AHPL	197	138	348	AHPL	470	535	498	LPL	2	1	2
11441	qkwp3	LOC_Os02g35140	ARF	protein Auxin response factor 1, putative, expressed	GATCCACACTGGTCCAG		73		EPAF1	1	2		EPAF1					3	1	2
11269	qkwp3	LOC_Os02g35150	C3H	protein Zinc finger C-x8-C-x5-C-x3-H type family protein, expressed	GATCGAGAAGCAGTGAC	42.3333		32.5	EOPF1	8		17	EOPF1	26			EPAF1	1	1	2
11309	qkwp3	LOC_Os02g35150	C3H	protein Zinc finger C-x8-C-x5-C-x3-H type family protein, expressed	GATCGGCTCCTCCATGC	4		12	EOPF1									3	1	2
11247	qkwp3	LOC_Os02g35180	Orphans	protein response regulator 7, putative, expressed	GATCGTCGCACCTGGCA	11.5		56	EOPF1	16			EPAF1					1	1	2
11444	qkwp3	LOC_Os02g35180	Orphans	protein response regulator 7, putative, expressed	GATCTTTCTAGGGGTAG	16.5			EPAF1						34	13	EOPF1	2	1	2
11260	qkwp3	LOC_Os02g35180	Orphans	protein response regulator 7, putative, expressed	GATCCGGTCAACTCATT			41	SEF1									3	1	2
11274	qkwp3	LOC_Os02g35180	Orphans	protein response regulator 7, putative, expressed	GATCCAGAAGGCTGGAT	17.75		27.5	EOPF1	34.5		9.5	EOPF1	115		25	EOPF1	2	1	2
11399	qkwp3	LOC_Os02g35180	Orphans	protein response regulator 7, putative, expressed	GATCTCCATCCCAGCTA						10		EPAF1					2	1	2
11396	qkwp3	LOC_Os02g35180	Orphans	protein response regulator 7, putative, expressed	GATCAGCAGATGCTTGA	2	4		EPAF1	4			EPAF1	5		3	EOPF1	7	1	2
11234	qkwp3	LOC_Os02g35600	Alfin-like	protein PHD finger protein, putative, expressed	GATCATTCCATCACGAG			91	SEF1									3	1	2
11219	qkwp3	LOC_Os02g35600	Alfin-like	protein PHD finger protein, putative, expressed	GATCACCCCTGCGAAGG	379	434.25	489.75	AHPL	177.5	192.5	348.5	AHPL	472	691	403	BLPL	1	1	2
11303	qkwp3	LOC_Os02g35600	Alfin-like	protein PHD finger protein, putative, expressed	GATCTGCTGCGACGTCT	6		13	EOPF1	2			EPAF1					1	1	2
11482	qkwp3	LOC_Os02g35600	Alfin-like	protein PHD finger protein, putative, expressed	GATCCAGAACTCACCGT		4		EPAF1									3	1	2
11493	qkwp3	LOC_Os02g35660	bHLH	protein Helix-loop-helix DNA-binding domain containing protein, expressed	GATCTCGAACTACATTT	5			EPAF1	8			EPAF1					2	1	2
11355	qkwp3	LOC_Os02g35690	Trihelix	protein expressed protein	GATCGACGCCTGGGGGG		2	4	EOPF1					1			EPAF1	1	1	2
11226	qkwp3	LOC_Os02g35690	Trihelix	protein expressed protein	GATCCGCCGGTTCGGCG	125.25	119	169.75	AHPL	148	102.5	212.5	AHPL	171	309	194	LPL	1	1	2
10143	qple2	LOC_Os02g46930	Jumonji	protein jmjC domain containing protein, expressed	GATCCCATATTGAGTCA	11		2	EOPF1	19	48		EPAF1					2	1	2
10125	qple2	LOC_Os02g46930	Jumonji	protein jmjC domain containing protein, expressed	GATCTACAGTATCAATT			4	SEF1									3	1	2
10081	qple2	LOC_Os02g46930	Jumonji	protein jmjC domain containing protein, expressed	GATCTGGCCTAACTCCT	36	15	4.5	BLPL									1	1	2
10733	qple2	LOC_Os02g47060	WRKY	protein WRKY DNA binding domain containing protein, expressed	GATCCAGCGTACATGCT					5.5	15.5		EPAF1					1	1	2
10399	qple2	LOC_Os02g47060	WRKY	protein WRKY DNA binding domain containing protein, expressed	GATCGTTGGGTTCCGCC									10			EPAF1	3	1	2
10555	qple2	LOC_Os02g47190	G2-like	protein Calcium-dependent protein kinase substrate protein, putative, expressed	GATCAGCCGGCCGGACG							8	SEF1		4		EPAF1	1	1	2
10660	qple2	LOC_Os02g47280	GRF	protein growth-regulating factor, putative, expressed	GATCCTGCTGCCCAGTG											4	SEF1	2	1	2
10480	qple2	LOC_Os02g47280	GRF	protein growth-regulating factor, putative, expressed	GATCAGCCTCTGCTTGC											6	SEF1	2	1	2
10020	qple2	LOC_Os02g47640	TUB	protein tubby, putative, expressed	GATCAAGATGAACAATG			7.5	SEF1	3		4	EOPF1					2	1	2
9648	qple2	LOC_Os02g47660	bHLH	protein Helix-loop-helix DNA-binding domain containing protein, expressed	GATCCTCTGGCTATGGG	21.25	7	84	AHPL	91.5	112	126.5	AHPL	325	410	457	AHPL	1	1	2
9752	qple2	LOC_Os02g47744	MYB-related	protein Myb-related protein, putative, expressed	GATCGACTGTCCCTGCA	66.5	30.75	37.5	LPL	2			EPAF1	46	15	37	HPL	2	1	2
10602	qple2	LOC_Os02g47744	MYB-related	protein Myb-related protein, putative, expressed	GATCTCGTTTTCAGCGG									24			EPAF1	6	1	2
9689	qple2	LOC_Os02g47810	C2C2-Dof	protein Dof domain, zinc finger family protein, expressed	GATCGAACGCCGCGAGC		3	62	EOPF1	4	31	6.5	LPL	9		20	EOPF1	2	1	2
9948	qple2	LOC_Os02g47900	SET	protein SET domain protein SDG117, putative, expressed	GATCATTTGTTAGGAGC	50.5	13.25	12	BLPL	5	16		EPAF1	1			EPAF1	2	1	2
10453	qple2	LOC_Os02g48060	bHLH	protein Helix-loop-helix DNA-binding domain containing protein, expressed	GATCCGCAGCCGCTCGC							13	SEF1					3	1	2
10737	qple2	LOC_Os02g48370	ARID	protein ARID/BRIGHT DNA-binding domain-containing protein, putative, expressed	GATCCCCAAGTCTTGCT		53		EPAF1									3	1	2
10016	qple2	LOC_Os02g48370	ARID	protein ARID/BRIGHT DNA-binding domain-containing protein, putative, expressed	GATCCTGCTGGGCGTCT	23		8	EOPF1									1	1	2
9602	qple2	LOC_Os02g49230	C2C2-CO-like	protein CCT motif family protein, expressed	GATCCAGCCTGACAGCC	11.5	21.6667	203	AHPL	3			EPAF1		1	8	EOPF1	3	1	2
10475	qple2	LOC_Os02g49230	C2C2-CO-like	protein CCT motif family protein, expressed	GATCATGCTTGCCGTGC		4		EPAF1					28			EPAF1	3	1	2
10805	qple2	LOC_Os02g49230	C2C2-CO-like	protein CCT motif family protein, expressed	GATCACAGCGTTTGGTT		33		EPAF1									3	1	2
9798	qple2	LOC_Os02g49230	C2C2-CO-like	protein CCT motif family protein, expressed	GATCCGCTGAGCCAAAC			29	SEF1	4			EPAF1					1	1	2
10233	qple2	LOC_Os02g49230	C2C2-CO-like	protein CCT motif family protein, expressed	GATCGTTGTGTTGGACA		14		EPAF1									1	1	2
10380	qple2	LOC_Os02g49326	SET	protein SET domain-containing protein, putative, expressed	GATCGTTCATATCAACC	16			EPAF1									1	1	2
9820	qple2	LOC_Os02g49326	SET	protein SET domain-containing protein, putative, expressed	GATCTCTTGCTAGTTGT			26	SEF1					2			EPAF1	3	1	2
9621	qple2	LOC_Os02g49326	SET	protein SET domain-containing protein, putative, expressed	GATCTTTGCATTAGTGA	116.75	222.25	121.5	LPL	1		1	EOPF1			7	SEF1	1	1	2
10663	qple2	LOC_Os02g49326	SET	protein SET domain-containing protein, putative, expressed	GATCATATCCTTGCGTG	29	16		EPAF1									5	1	2
10764	qple2	LOC_Os02g49440	C2C2-Dof	protein Dof domain, zinc finger family protein, expressed	GATCCAGTAGCGGCGGT	4			EPAF1						14	3	EOPF1	1	1	2
9968	qple2	LOC_Os02g49440	C2C2-Dof	protein Dof domain, zinc finger family protein, expressed	GATCACCTTGATTAAGT	37	27	11	BLPL					3			EPAF1	2	1	2
10570	qple2	LOC_Os02g49440	C2C2-Dof	protein Dof domain, zinc finger family protein, expressed	GATCTTCGAGCTCGGCG					4			EPAF1		12		EPAF1	1	1	2
9834	qple2	LOC_Os02g49440	C2C2-Dof	protein Dof domain, zinc finger family protein, expressed	GATCATTGTTGCAACAT			23	SEF1									2	1	2
9874	qple2	LOC_Os02g49480	bHLH	protein Helix-loop-helix DNA-binding domain containing protein, expressed	GATCAATGAAGATGAAG			18	SEF1									2	1	2
10309	qple2	LOC_Os02g49560	bZIP	protein bZIP transcription factor family protein, expressed	GATCGTGTTACCCACGA									5			EPAF1	1	1	2
9869	qple2	LOC_Os02g49700	HB	protein Homeobox domain containing protein, expressed	GATCCGCGATGGAGTCC	13.6667	12	19	AHPL	1			EPAF1		9		EPAF1	1	1	2
9568	qple2	LOC_Os02g49700	HB	protein Homeobox domain containing protein, expressed	GATCGGCTATGAGAAGG	1744	1625.75	1497.5	BLPL	399	822	136	BLPL	410	280	199	BLPL	2	1	2
9974	qple2	LOC_Os02g49700	HB	protein Homeobox domain containing protein, expressed	GATCATCCTCGTTTAAA		8	10	EOPF1			30	SEF1					2	1	2
10037	qple2	LOC_Os02g49700	HB	protein Homeobox domain containing protein, expressed	GATCATCTTCTCCGCCA	29		6.5	EOPF1	7			EPAF1	3			EPAF1	1	1	2
10161	qple2	LOC_Os02g49700	HB	protein Homeobox domain containing protein, expressed	GATCTGCTGGCCGTCCT	51	37	2	BLPL	48		5	EOPF1	14	36	6	BLPL	3	1	2
9901	qple2	LOC_Os02g49700	HB	protein Homeobox domain containing protein, expressed	GATCGAAACTCAACATT	10	18	16	HPL	16	3	2.5	BLPL		6		EPAF1	3	1	2
10576	qple2	LOC_Os02g49700	HB	protein Homeobox domain containing protein, expressed	GATCTCTCGGGACATCG	5			EPAF1									1	1	2
9598	qple2	LOC_Os02g49700	HB	protein Homeobox domain containing protein, expressed	GATCAGCTGCTGGTGGA	363.5	358	227	BLPL	106	75	311.5	AHPL	136	431	255	LPL	1	1	2
10586	qple2	LOC_Os02g49840	MADS	protein Agamous-like MADS box protein AGL21, putative, expressed	GATCATAAGGCGATTCG	14			EPAF1									5	1	2
10120	qple2	LOC_Os02g49840	MADS	protein Agamous-like MADS box protein AGL21, putative, expressed	GATCTTCATACGCTTCT			4	SEF1									6	1	2
9769	qple2	LOC_Os02g49840	MADS	protein Agamous-like MADS box protein AGL21, putative, expressed	GATCAATTTCAAACAAG	15.6667	11.75	34.3333	AHPL	8			EPAF1					2	1	2
9736	qple2	LOC_Os02g49880	C2C2-CO-like	protein CCT motif family protein, expressed	GATCGCACATTGCAGAG	13.5	44.75	42.6667	HPL									3	1	2
10619	qple2	LOC_Os02g49880	C2C2-CO-like	protein CCT motif family protein, expressed	GATCATCGAGAGCTGGG		14		EPAF1									1	1	2
10748	qple2	LOC_Os02g49986	MYB	protein ODORANT1 protein, putative, expressed	GATCCTGACAGGAGAGT									4			EPAF1	2	1	2
10629	qple2	LOC_Os02g50100	SET	protein SET domain-containing protein, putative, expressed	GATCATCCTTTTTGTGG	64			EPAF1		29		EPAF1					1	1	2
10064	qple2	LOC_Os02g50100	SET	protein SET domain-containing protein, putative, expressed	GATCTTCCAAGGGCACT			6	SEF1									3	1	2
9600	qple2	LOC_Os02g50100	SET	protein SET domain-containing protein, putative, expressed	GATCCGGACGCTGTGAG	125	137.5	213	AHPL	30.5	32.5	29	BLPL	91	142	48	BLPL	1	1	2
10089	qple2	LOC_Os02g50480	Orphans	protein histidine kinase 1, putative, expressed	GATCTGATGTGCCATCA			4	SEF1									2	1	2
9907	qple2	LOC_Os02g50480	Orphans	protein histidine kinase 1, putative, expressed	GATCCCTGTAGTTTTGT	39	19.5	15.5	BLPL	8	5		EPAF1	7			EPAF1	2	1	2
10306	qple2	LOC_Os02g51280	TCP	protein TCP family transcription factor containing protein, expressed	GATCGAGTGCGAGCAGA					35	20	2	BLPL	25	40	15	BLPL	2	1	2
10799	qple2	LOC_Os02g51280	TCP	protein TCP family transcription factor containing protein, expressed	GATCTGTTCTTTGTCTT									21			EPAF1	2	1	2
10285	qple2	LOC_Os02g51280	TCP	protein TCP family transcription factor containing protein, expressed	GATCCTCCCAGGCATCA					8	4		EPAF1	18		15	EOPF1	3	1	2
9870	qple2	LOC_Os02g51300	AP2-EREBP	protein AP2 domain containing protein, expressed	GATCTGTACAACACCTG	20.6667	32	19	BLPL	44	3.5	27	HPL	14	45	20	LPL	2	1	2
10697	qple2	LOC_Os02g51300	AP2-EREBP	protein AP2 domain containing protein, expressed	GATCGAAGCAACTACAT	6.5			EPAF1			1	SEF1					1	1	2
9951	qple2	LOC_Os02g51320	bHLH	protein bHLH protein, putative, expressed	GATCCATGGTGGCCATG			12	SEF1									3	1	2
9584	qple2	LOC_Os02g51670	AP2-EREBP	protein AP2 domain containing protein, expressed	GATCTCCTGGTTGAGCT	342.5	413.75	371.75	LPL	484	509	438.5	BLPL	169	24	172	AHPL	2	1	2
10766	qple2	LOC_Os02g51670	AP2-EREBP	protein AP2 domain containing protein, expressed	GATCTCCCAGGACGGGT						32	25.5	EOPF1					3	1	2
9935	qple2	LOC_Os02g51670	AP2-EREBP	protein AP2 domain containing protein, expressed	GATCCGCCTCCCGAAGA	19	5	13	MPL	37	166	24	BLPL		10		EPAF1	1	1	2
10133	qple2	LOC_Os02g51670	AP2-EREBP	protein AP2 domain containing protein, expressed	GATCGCTCAACCTCACC	5		3	EOPF1	1			EPAF1					3	1	2
9695	qple2	LOC_Os02g51670	AP2-EREBP	protein AP2 domain containing protein, expressed	GATCTGGTGTGTGCTAG			61	SEF1			2	SEF1					3	1	2
10130	qple2	LOC_Os02g51670	AP2-EREBP	protein AP2 domain containing protein, expressed	GATCACTGAGTACACCA	9	19.5	3	BLPL	4	18		EPAF1					3	1	2
9878	qple2	LOC_Os02g51670	AP2-EREBP	protein AP2 domain containing protein, expressed	GATCGACTGGGACTCAA	2	36	17.6667	LPL	29.5	50	6	BLPL	6	13		EPAF1	1	1	2
9722	qple2	LOC_Os02g51670	AP2-EREBP	protein AP2 domain containing protein, expressed	GATCCAGGCCCAGTTCT			49	SEF1			32	SEF1	1			EPAF1	1	1	2
10661	qple2	LOC_Os02g51670	AP2-EREBP	protein AP2 domain containing protein, expressed	GATCAGACAAGCACGTG		30		EPAF1	4	4		EPAF1					3	1	2
10253	qple2	LOC_Os02g52190	bHLH	protein Helix-loop-helix DNA-binding domain containing protein, expressed	GATCGTCGCCGGCGCCA							15	SEF1					1	1	2
10278	qple2	LOC_Os02g52190	bHLH	protein Helix-loop-helix DNA-binding domain containing protein, expressed	GATCGCTGGCGAGTGCA	4			EPAF1	31		26.5	EOPF1	12		36	EOPF1	1	1	2
10692	qple2	LOC_Os02g52190	bHLH	protein Helix-loop-helix DNA-binding domain containing protein, expressed	GATCTGCTTAACTGAAT		48		EPAF1									2	1	2
10683	qple2	LOC_Os02g52340	MADS	protein SHORT VEGETATIVE PHASE protein, putative, expressed	GATCTTGCGCTATCTTG					9			EPAF1			3	SEF1	2	1	2
9691	qple2	LOC_Os02g52340	MADS	protein SHORT VEGETATIVE PHASE protein, putative, expressed	GATCAGTGAACTCCAGC	12	82	61.3333	HPL	6	35	38.5	AHPL	3	60	39	HPL	1	1	2
9909	qple2	LOC_Os02g52340	MADS	protein SHORT VEGETATIVE PHASE protein, putative, expressed	GATCCTAGCGAACAGTA	47	39	15	BLPL	1			EPAF1					3	1	2
10795	qple2	LOC_Os02g52340	MADS	protein SHORT VEGETATIVE PHASE protein, putative, expressed	GATCTGCAAGGATGCTT		8		EPAF1		34		EPAF1	7	2	6	HPL	3	1	2
10444	qple2	LOC_Os02g52340	MADS	protein SHORT VEGETATIVE PHASE protein, putative, expressed	GATCTCGCTTCCAACGC	9			EPAF1							2	SEF1	3	1	2
9646	qple2	LOC_Os02g52340	MADS	protein SHORT VEGETATIVE PHASE protein, putative, expressed	GATCTATGTGCCGTTTA	100.75	47.75	84.6667	HPL	22	117	1.5	BLPL	3	25		EPAF1	2	1	2
10761	qple2	LOC_Os02g52340	MADS	protein SHORT VEGETATIVE PHASE protein, putative, expressed	GATCTGGTTGGAGTCGT									27			EPAF1	2	1	2
10051	qple2	LOC_Os02g52670	AP2-EREBP	protein AP2 domain containing protein, expressed	GATCGTTGCTTCATTTC	10		6	EOPF1	139.5	1	14.5	LPL	6			EPAF1	2	1	2
10551	qple2	LOC_Os02g52780	bZIP	protein bZIP transcription factor family protein, expressed	GATCATAGTAGTTGTAG										27		EPAF1	2	1	2
9877	qple2	LOC_Os02g52780	bZIP	protein bZIP transcription factor family protein, expressed	GATCACGCTGGAGGAGT			18	SEF1									1	1	2
9608	qple2	LOC_Os02g52780	bZIP	protein bZIP transcription factor family protein, expressed	GATCTGCCCTTGTAGGC	40.25	83.25	147.25	AHPL	112.5	73	352	AHPL	171	285	254	HPL	2	1	2
9776	qple2	LOC_Os02g52960	PHD	protein PHD-finger family protein, expressed	GATCTTTACCAGAAATC	4	96.5	33	LPL	3			EPAF1					2	1	2
9724	qple2	LOC_Os02g52960	PHD	protein PHD-finger family protein, expressed	GATCCAATTGGGCTGAA	4	4	48	AHPL									2	1	2
10535	qple2	LOC_Os02g52960	PHD	protein PHD-finger family protein, expressed	GATCGCCTTTTTCCCAG						5		EPAF1					3	1	2
9963	qple2	LOC_Os02g52960	PHD	protein PHD-finger family protein, expressed	GATCAAGTTTCAAGAGC	9		11	EOPF1									1	1	2
10335	qple2	LOC_Os02g52960	PHD	protein PHD-finger family protein, expressed	GATCAGGTTTTCTCTGA	10			EPAF1									1	1	2
10754	qple2	LOC_Os02g53100	WRKY	protein WRKY DNA binding domain containing protein, expressed	GATCCTGGTGACGACGT						14		EPAF1					1	1	2
10128	qple2	LOC_Os02g53620	CCAAT-HAP2	protein CCAAT-binding transcription factor subunit B family protein, expressed	GATCAAACTCCATTTCC	19	7.5	3.5	BLPL	53	113		EPAF1					1	1	2
10512	qple2	LOC_Os02g53670	MYB-related	protein Myb-like DNA-binding domain containing protein, expressed	GATCATCATCAACCTTC	8			EPAF1	52.5	174	16.5	BLPL			3	SEF1	3	1	2
9666	qple2	LOC_Os02g53670	MYB-related	protein Myb-like DNA-binding domain containing protein, expressed	GATCATCCAAGCAGACT			72	SEF1									3	1	2
10607	qple2	LOC_Os02g53670	MYB-related	protein Myb-like DNA-binding domain containing protein, expressed	GATCCACCGAGGTGCGG					43			EPAF1			7	SEF1	3	1	2
10341	qple2	LOC_Os02g53670	MYB-related	protein Myb-like DNA-binding domain containing protein, expressed	GATCTGCCTTCTATTGA						25		EPAF1					1	1	2
10639	qple2	LOC_Os02g53670	MYB-related	protein Myb-like DNA-binding domain containing protein, expressed	GATCCACGTGTTGCATG	2	189		EPAF1	13			EPAF1	3			EPAF1	1	1	2
10294	qple2	LOC_Os02g53690	GRF	protein expressed protein	GATCTTTCAGGACTTCA					5			EPAF1	31		1	EOPF1	2	1	2
10282	qple2	LOC_Os02g54050	AP2-EREBP	protein AP2 domain containing protein, expressed	GATCTGCACGCACATCA							11.5	SEF1			6	SEF1	2	1	2
10160	qple2	LOC_Os02g54050	AP2-EREBP	protein AP2 domain containing protein, expressed	GATCAGCTGGCATTGAT			2	SEF1		12	10.5	EOPF1			3	SEF1	2	1	2
9819	qple2	LOC_Os02g54160	AP2-EREBP	protein ethylene response element binding protein, putative, expressed	GATCTCGACGACGTCAT	5		26	EOPF1	33			EPAF1					3	1	2
10549	qple2	LOC_Os02g54160	AP2-EREBP	protein ethylene response element binding protein, putative, expressed	GATCCATCCAGGTTGAG					5			EPAF1					3	1	2
9605	qple2	LOC_Os02g54160	AP2-EREBP	protein ethylene response element binding protein, putative, expressed	GATCACAGGATGTTGTC	110.75	111.75	169	AHPL	281.5	226	49	BLPL	201	43	62	LPL	1	1	2
10721	qple2	LOC_Os02g54160	AP2-EREBP	protein ethylene response element binding protein, putative, expressed	GATCAAGCCGGCCGCCT							57	SEF1					1	1	2
10265	qple2	LOC_Os02g54160	AP2-EREBP	protein ethylene response element binding protein, putative, expressed	GATCTCTGATTTCAGCA					4	17		EPAF1					3	1	2
10659	qple2	LOC_Os02g54520	MYB	protein Myb-like DNA-binding domain containing protein	GATCTTGAACGTTTCTG					7	30		EPAF1					2	1	2
10634	qple2	LOC_Os02g55000	C3H	protein G-patch domain containing protein, expressed	GATCTGTGGCTGTAATG	1			EPAF1	7.5			EPAF1	15	2		EPAF1	2	1	2
10488	qple2	LOC_Os02g55320	ARR-B	protein Two-component response regulator ARR12, putative, expressed	GATCTCTCGTCTGCATC					31			EPAF1			6	SEF1	2	1	2
10281	qple2	LOC_Os02g55320	ARR-B	protein Two-component response regulator ARR12, putative, expressed	GATCCACTTCTGTTGCA	13			EPAF1									3	1	2
10755	qple2	LOC_Os02g55380	AP2-EREBP	protein AP2 domain containing protein, expressed	GATCATCTGCTCGACGT											9	SEF1	3	1	2
10691	qple2	LOC_Os02g55380	AP2-EREBP	protein AP2 domain containing protein, expressed	GATCAGCGTATGAGAAT											5	SEF1	2	1	2
10201	qple2	LOC_Os02g55560	DBP	protein DNA-binding protein phosphatase 2C, putative, expressed	GATCGTCGAGGAGGCAA	12			EPAF1	5		4	EOPF1		1		EPAF1	2	1	2
10187	qple2	LOC_Os02g55560	DBP	protein DNA-binding protein phosphatase 2C, putative, expressed	GATCGGTTGAGGGGAAA											14	SEF1	5	1	2
9677	qple2	LOC_Os02g55560	DBP	protein DNA-binding protein phosphatase 2C, putative, expressed	GATCTCACCTTGCATTG	37.25	17	66.6667	AHPL	30.5			EPAF1	1		1	EOPF1	2	1	2
10630	qple2	LOC_Os02g55560	DBP	protein DNA-binding protein phosphatase 2C, putative, expressed	GATCTCAGGTTCGTTGG					4			EPAF1					3	1	2
9756	qple2	LOC_Os02g56120	AUX/IAA	protein AUX/IAA family protein, expressed	GATCTGTGAAACGCCTG		41	37	EOPF1	9	20	1.5	BLPL					1	1	2
189	qdth1	LOC_Os03g05160	C2C2-GATA	protein GATA zinc finger family protein	GATCGACAGACATCAAA		6		EPAF1		1		EPAF1					2	1	3
168	qdth1	LOC_Os03g05480	C2H2	protein Zinc finger, C2H2 type family protein, expressed	GATCGGGGTGAGCATTT	3		3	EOPF1	2			EPAF1	3			EPAF1	1	1	3
162	qdth1	LOC_Os03g05690	C2H2	protein Zinc finger, C2H2 type family protein, expressed	GATCACTTGGATAACTT			4	SEF1		35		EPAF1	29			EPAF1	2	1	3
205	qdth1	LOC_Os03g05690	C2H2	protein Zinc finger, C2H2 type family protein, expressed	GATCACGTATTTAACCA	5			EPAF1									2	1	3
133	qdth1	LOC_Os03g05760	E2F-DP	protein Transcription factor E2F/dimerisation partner family protein, expressed	GATCTGAGTGAAATTTC		2	7	EOPF1									2	1	3
324	qdth1	LOC_Os03g05760	E2F-DP	protein Transcription factor E2F/dimerisation partner family protein, expressed	GATCTCGGCCACCCATG							31.5	SEF1					1	1	3
194	qdth1	LOC_Os03g05760	E2F-DP	protein Transcription factor E2F/dimerisation partner family protein, expressed	GATCCGGATAATCCCAA		7		EPAF1	14			EPAF1					1	1	3
203	qdth1	LOC_Os03g05760	E2F-DP	protein Transcription factor E2F/dimerisation partner family protein, expressed	GATCAACTAATGGTACA	30.6667	30.5		EPAF1	2	42	1	BLPL		4		EPAF1	1	1	3
23	qdth1	LOC_Os03g06630	HSF	protein Heat shock factor protein 1, putative, expressed	GATCCGGCGTGCTGTGT	49.5	85.6667	113.5	AHPL	1		8.5	EOPF1	56	66	15	BLPL	2	1	3
49	qdth1	LOC_Os03g06850	ABI3VP1	protein B3 DNA binding domain containing protein, expressed	GATCTGATGGTGTCTAT	33.5	5	51	AHPL	7			EPAF1	20	13		EPAF1	1	1	3
296	qdth1	LOC_Os03g06930	HB	protein Associated with HOX family protein, expressed	GATCAGGCCGCCGGCCG	26			EPAF1									3	1	3
252	qdth1	LOC_Os03g06930	HB	protein Associated with HOX family protein, expressed	GATCTCGTCGGAGGACC	5			EPAF1			10	SEF1					1	1	3
150	qdth1	LOC_Os03g06930	HB	protein Associated with HOX family protein, expressed	GATCCCGCTCCCGGCGA	38		4	EOPF1									1	1	3
110	qdth1	LOC_Os03g06930	HB	protein Associated with HOX family protein, expressed	GATCAAAGCACGGCGCG	9	41	12	LPL			2	SEF1					1	1	3
87	qdth1	LOC_Os03g07360	C2C2-Dof	protein Dof domain, zinc finger family protein, expressed	GATCCTCCTCTCTATGC			19	SEF1									1	1	3
191	qdth1	LOC_Os03g07360	C2C2-Dof	protein Dof domain, zinc finger family protein, expressed	GATCTTGACTTGAACAA	3	11		EPAF1		2		EPAF1					1	1	3
343	qdth1	LOC_Os03g07450	HB	protein DNA-binding protein, putative, expressed	GATCGAGCAAGCTTAAT									33		34	EOPF1	2	1	3
309	qdth1	LOC_Os03g07450	HB	protein DNA-binding protein, putative, expressed	GATCCACACAGATTAGG									31		32	EOPF1	3	1	3
374	qdth1	LOC_Os03g07450	HB	protein DNA-binding protein, putative, expressed	GATCATGTCCCTGTGTT						19		EPAF1	5			EPAF1	2	1	3
302	qdth1	LOC_Os03g07880	CCAAT-HAP2	protein CCAAT-binding transcription factor subunit B family protein, expressed	GATCTAGTTCTTTCGCG					7	89		EPAF1					2	1	3
250	qdth1	LOC_Os03g07880	CCAAT-HAP2	protein CCAAT-binding transcription factor subunit B family protein, expressed	GATCAGATTACTGGTAC					4	10		EPAF1					3	1	3
77	qdth1	LOC_Os03g07880	CCAAT-HAP2	protein CCAAT-binding transcription factor subunit B family protein, expressed	GATCATGCTAGACTTGT	58	23	24	LPL	66	27		EPAF1			7	SEF1	2	1	3
332	qdth1	LOC_Os03g07880	CCAAT-HAP2	protein CCAAT-binding transcription factor subunit B family protein, expressed	GATCCTCGCCGTTTCTG	15			EPAF1	8		3.5	EOPF1					2	1	3
363	qdth1	LOC_Os03g07940	AP2-EREBP	protein AP2 domain containing protein, expressed	GATCGCCGCTATGTCGT									55			EPAF1	3	1	3
247	qdth1	LOC_Os03g08310	ZIM	protein ZIM motif family protein, expressed	GATCGCCATGTGGTCAC						1	29	EOPF1	15		71	EOPF1	2	1	3
362	qdth1	LOC_Os03g08310	ZIM	protein ZIM motif family protein, expressed	GATCATCGCCACGACGT					8			EPAF1		14	8	EOPF1	2	1	3
367	qdth1	LOC_Os03g08310	ZIM	protein ZIM motif family protein, expressed	GATCTGACAAGTACTGT		6		EPAF1	14	5		EPAF1	31		11	EOPF1	2	1	3
177	qdth1	LOC_Os03g08310	ZIM	protein ZIM motif family protein, expressed	GATCTACCGACTCAAGG	4		2	EOPF1						4	10	EOPF1	3	1	3
62	qdth1	LOC_Os03g08320	ZIM	protein ZIM motif family protein, expressed	GATCCATGCACACGGAT	44.25	47	37.6667	BLPL	80	56.5	8	BLPL	37		94	EOPF1	2	1	3
264	qdth1	LOC_Os03g08320	ZIM	protein ZIM motif family protein, expressed	GATCACCGAGAAGGCGC	16			EPAF1					18		8	EOPF1	1	1	3
263	qdth1	LOC_Os03g08320	ZIM	protein ZIM motif family protein, expressed	GATCGTCGTGGCGGAGC											7	SEF1	1	1	3
53	qdth1	LOC_Os03g08320	ZIM	protein ZIM motif family protein, expressed	GATCGTTTTTCCCCATT	11	16	45	AHPL	24		3	EOPF1			3	SEF1	2	1	3
101	qdth1	LOC_Os03g08320	ZIM	protein ZIM motif family protein, expressed	GATCAATCTCGACGGCT			15	SEF1	18	2	1.5	BLPL			9	SEF1	2	1	3
366	qdth1	LOC_Os03g08330	ZIM	protein ZIM motif family protein, expressed	GATCACAGCGCGATGGT						16	4	EOPF1			12	SEF1	3	1	3
3	qdth1	LOC_Os03g08330	ZIM	protein ZIM motif family protein, expressed	GATCTGCGCGGCTTTGA	759.25	830.75	2189.25	AHPL	2174.5	1228	7333.5	AHPL	1659	1921	6646	AHPL	1	1	3
172	qdth1	LOC_Os03g08370	C2C2-GATA	protein transposon protein, putative, unclassified, expressed	GATCCACAACATGTGCA	21	1	2	LPL	3	4		EPAF1					1	1	3
1124	qdth2	LOC_Os03g49880	TCP	protein TCP family transcription factor containing protein, expressed	GATCTCTACTTCTCTCT	11			EPAF1									1	1	3
482	qdth2	LOC_Os03g49990	GRAS	protein gibberellin response modulator, putative, expressed	GATCGACGACTGGACTC	40.75	38.5	41.3333	AHPL	94	122	297.5	AHPL	286	216	299	AHPL	2	1	3
582	qdth2	LOC_Os03g49990	GRAS	protein gibberellin response modulator, putative, expressed	GATCGCAAAGTTTTTGG			17	SEF1									1	1	3
999	qdth2	LOC_Os03g49990	GRAS	protein gibberellin response modulator, putative, expressed	GATCGTCACCGTGGTAG	17			EPAF1			31	SEF1					1	1	3
1061	qdth2	LOC_Os03g49990	GRAS	protein gibberellin response modulator, putative, expressed	GATCTGCAACGTCGTGG							30	SEF1	18		6	EOPF1	1	1	3
934	qdth2	LOC_Os03g49990	GRAS	protein gibberellin response modulator, putative, expressed	GATCTCTTCACGCCGGC										6		EPAF1	3	1	3
878	qdth2	LOC_Os03g49990	GRAS	protein gibberellin response modulator, putative, expressed	GATCACGCCGCGGCGAC	18.5			EPAF1			4	SEF1					3	1	3
1137	qdth2	LOC_Os03g49990	GRAS	protein gibberellin response modulator, putative, expressed	GATCTGCCGGCCGAGGT							10	SEF1					3	1	3
440	qdth2	LOC_Os03g50110	GeBP	protein expressed protein	GATCCCTCAGGGGACAG	66.75	10.5	66	HPL	50	47	87	AHPL	63	150	49	BLPL	1	1	3
555	qdth2	LOC_Os03g50310	C2C2-CO-like	protein CCT motif family protein, expressed	GATCCGGCACGTGGAGC			22	SEF1									3	1	3
583	qdth2	LOC_Os03g50310	C2C2-CO-like	protein CCT motif family protein, expressed	GATCAAAGTAGAGAAAT	16	6	17	AHPL									2	1	3
990	qdth2	LOC_Os03g50780	PHD	protein PHD-finger family protein, expressed	GATCAATTCTTGAAGAG	9.5			EPAF1	4	1		EPAF1					1	1	3
1066	qdth2	LOC_Os03g50780	PHD	protein PHD-finger family protein, expressed	GATCCAGTGATGCTTGG					103			EPAF1					1	1	3
438	qdth2	LOC_Os03g50860	Orphans	protein cytokinin receptor CRE1b, putative, expressed	GATCGGAGCCTTCATTG	15.6667	67.75	69.5	AHPL	17.5	19	3	BLPL	70	9	168	AHPL	2	1	3
850	qdth2	LOC_Os03g51220	MYB-related	protein Myb-like DNA-binding domain containing protein, expressed	GATCCTGCACTAATTGA						7		EPAF1					1	1	3
840	qdth2	LOC_Os03g51220	MYB-related	protein Myb-like DNA-binding domain containing protein, expressed	GATCCTGTTTCTCTGGA	2			EPAF1	6	25		EPAF1	4			EPAF1	1	1	3
509	qdth2	LOC_Os03g51220	MYB-related	protein Myb-like DNA-binding domain containing protein, expressed	GATCTGTTGTTACTGCA	22	58	30.5	LPL	10	4		EPAF1	19	7		EPAF1	2	1	3
1080	qdth2	LOC_Os03g51220	MYB-related	protein Myb-like DNA-binding domain containing protein, expressed	GATCCGGACAACTAGTG	1			EPAF1	9			EPAF1					2	1	3
6428	qnot4	LOC_Os03g51220	MYB-related	protein Myb-like DNA-binding domain containing protein, expressed	GATCCACCAAGTGATGT						3		EPAF1	31			EPAF1	1	1	3
5930	qnot4	LOC_Os03g51220	MYB-related	protein Myb-like DNA-binding domain containing protein, expressed	GATCCTGTTTCTCTGGA	2			EPAF1	6	25		EPAF1	4			EPAF1	1	1	3
1144	qdth2	LOC_Os03g51220	MYB-related	protein Myb-like DNA-binding domain containing protein, expressed	GATCCACCAAGTGATGT						3		EPAF1	31			EPAF1	1	1	3
5344	qnot4	LOC_Os03g51220	MYB-related	protein Myb-like DNA-binding domain containing protein, expressed	GATCTGTTGTTACTGCA	22	58	30.5	LPL	10	4		EPAF1	19	7		EPAF1	2	1	3
5949	qnot4	LOC_Os03g51220	MYB-related	protein Myb-like DNA-binding domain containing protein, expressed	GATCCTGCACTAATTGA						7		EPAF1					1	1	3
6304	qnot4	LOC_Os03g51220	MYB-related	protein Myb-like DNA-binding domain containing protein, expressed	GATCCGGACAACTAGTG	1			EPAF1	9			EPAF1					2	1	3
571	qdth2	LOC_Os03g51230	SNF2	protein Swi2/Snf2-related protein DDM1, putative	GATCCCACCCCAAGTAA	9.66667	20	19	HPL	15	32		EPAF1	28			EPAF1	2	1	3
5455	qnot4	LOC_Os03g51230	SNF2	protein Swi2/Snf2-related protein DDM1, putative	GATCCCACCCCAAGTAA	9.66667	20	19	HPL	15	32		EPAF1	28			EPAF1	2	1	3
909	qdth2	LOC_Os03g51330	GRAS	protein GRAS family transcription factor containing protein, expressed	GATCGTGCAGGGCATCC										35		EPAF1	1	1	3
1113	qdth2	LOC_Os03g51330	GRAS	protein GRAS family transcription factor containing protein, expressed	GATCCACATAGTTGACT		22		EPAF1									1	1	3
5534	qnot4	LOC_Os03g51330	GRAS	protein GRAS family transcription factor containing protein, expressed	GATCTTTTGCTCTGGAA	20		13	EOPF1	40	24		EPAF1	2	15	4	LPL	1	1	3
6043	qnot4	LOC_Os03g51330	GRAS	protein GRAS family transcription factor containing protein, expressed	GATCGTGCAGGGCATCC										35		EPAF1	1	1	3
611	qdth2	LOC_Os03g51330	GRAS	protein GRAS family transcription factor containing protein, expressed	GATCTTTTGCTCTGGAA	20		13	EOPF1	40	24		EPAF1	2	15	4	LPL	1	1	3
6364	qnot4	LOC_Os03g51330	GRAS	protein GRAS family transcription factor containing protein, expressed	GATCCACATAGTTGACT		22		EPAF1									1	1	3
6429	qnot4	LOC_Os03g51580	bHLH	protein Helix-loop-helix DNA-binding domain containing protein, expressed	GATCAAGATGTAGCTGT									5			EPAF1	2	1	3
1145	qdth2	LOC_Os03g51580	bHLH	protein Helix-loop-helix DNA-binding domain containing protein, expressed	GATCAAGATGTAGCTGT									5			EPAF1	2	1	3
796	qdth2	LOC_Os03g51690	HB	protein Homeobox protein OSH1, putative, expressed	GATCTGCTTCAGGTCCA										21	11	EOPF1	3	1	3
6109	qnot4	LOC_Os03g51690	HB	protein Homeobox protein OSH1, putative, expressed	GATCTCGACCCCAAATC									105	31	118	AHPL	2	1	3
5865	qnot4	LOC_Os03g51690	HB	protein Homeobox protein OSH1, putative, expressed	GATCTGCTTCAGGTCCA										21	11	EOPF1	3	1	3
953	qdth2	LOC_Os03g51690	HB	protein Homeobox protein OSH1, putative, expressed	GATCTCGACCCCAAATC									105	31	118	AHPL	2	1	3
6369	qnot4	LOC_Os03g51710	HB	protein KNOX1 domain containing protein, expressed	GATCGTCTGTTCAACCT	8			EPAF1									3	1	3
1116	qdth2	LOC_Os03g51710	HB	protein KNOX1 domain containing protein, expressed	GATCGTCTGTTCAACCT	8			EPAF1									3	1	3
6460	qnot4	LOC_Os03g51910	bHLH	protein Helix-loop-helix DNA-binding domain containing protein, expressed	GATCAAGTGCCCTCGTT	20			EPAF1	14.5	39	1	BLPL	38		16	EOPF1	1	1	3
1165	qdth2	LOC_Os03g51910	bHLH	protein Helix-loop-helix DNA-binding domain containing protein, expressed	GATCAAGTGCCCTCGTT	20			EPAF1	14.5	39	1	BLPL	38		16	EOPF1	1	1	3
1174	qdth2	LOC_Os03g51970	GRF	protein expressed protein	GATCCTTGTCTTGCTTT					5	97		EPAF1		4	15	EOPF1	2	1	3
6474	qnot4	LOC_Os03g51970	GRF	protein expressed protein	GATCCTTGTCTTGCTTT					5	97		EPAF1		4	15	EOPF1	2	1	3
6021	qnot4	LOC_Os03g52239	HB	protein homeodomain protein JUBEL1, putative, expressed	GATCGAGGAGATGTACC		8		EPAF1									1	1	3
891	qdth2	LOC_Os03g52239	HB	protein homeodomain protein JUBEL1, putative, expressed	GATCGAGGAGATGTACC		8		EPAF1									1	1	3
6233	qnot4	LOC_Os03g52239	HB	protein homeodomain protein JUBEL1, putative, expressed	GATCAGCAGAGAGCAGG		4		EPAF1						2		EPAF1	1	1	3
1041	qdth2	LOC_Os03g52239	HB	protein homeodomain protein JUBEL1, putative, expressed	GATCAGCAGAGAGCAGG		4		EPAF1						2		EPAF1	1	1	3
444	qdth2	LOC_Os03g52450	C2C2-GATA	protein CCT motif family protein, expressed	GATCAGCTCCGTTGCGA	9.5		62	EOPF1	5		3	EOPF1		12		EPAF1	2	1	3
5219	qnot4	LOC_Os03g52450	C2C2-GATA	protein CCT motif family protein, expressed	GATCAGCTCCGTTGCGA	9.5		62	EOPF1	5		3	EOPF1		12		EPAF1	2	1	3
649	qdth2	LOC_Os03g52450	C2C2-GATA	protein CCT motif family protein, expressed	GATCGGTTGTCAACTAT	47	32.5	9	BLPL	7.5		1	EOPF1		16		EPAF1	2	1	3
825	qdth2	LOC_Os03g52450	C2C2-GATA	protein CCT motif family protein, expressed	GATCCCCCGGCGGACGA	2	10		EPAF1									1	1	3
5594	qnot4	LOC_Os03g52450	C2C2-GATA	protein CCT motif family protein, expressed	GATCGGTTGTCAACTAT	47	32.5	9	BLPL	7.5		1	EOPF1		16		EPAF1	2	1	3
5913	qnot4	LOC_Os03g52450	C2C2-GATA	protein CCT motif family protein, expressed	GATCCCCCGGCGGACGA	2	10		EPAF1									1	1	3
6303	qnot4	LOC_Os03g52450	C2C2-GATA	protein CCT motif family protein, expressed	GATCTTTGTTAGTTCTG						48		EPAF1					3	1	3
1079	qdth2	LOC_Os03g52450	C2C2-GATA	protein CCT motif family protein, expressed	GATCTTTGTTAGTTCTG						48		EPAF1					3	1	3
5721	qnot4	LOC_Os03g53020	bHLH	protein Helix-loop-helix DNA-binding domain containing protein, expressed	GATCCGGTCGAGCATGT	3.5		4	EOPF1			10	SEF1		19		EPAF1	1	1	3
5898	qnot4	LOC_Os03g53020	bHLH	protein Helix-loop-helix DNA-binding domain containing protein, expressed	GATCGAGAACAAGAAGA		18		EPAF1									1	1	3
814	qdth2	LOC_Os03g53020	bHLH	protein Helix-loop-helix DNA-binding domain containing protein, expressed	GATCGAGAACAAGAAGA		18		EPAF1									1	1	3
1065	qdth2	LOC_Os03g53020	bHLH	protein Helix-loop-helix DNA-binding domain containing protein, expressed	GATCCCTTTGTGATTGG		8		EPAF1									3	1	3
6276	qnot4	LOC_Os03g53020	bHLH	protein Helix-loop-helix DNA-binding domain containing protein, expressed	GATCCCTTTGTGATTGG		8		EPAF1									3	1	3
720	qdth2	LOC_Os03g53020	bHLH	protein Helix-loop-helix DNA-binding domain containing protein, expressed	GATCCGGTCGAGCATGT	3.5		4	EOPF1			10	SEF1		19		EPAF1	1	1	3
919	qdth2	LOC_Os03g53020	bHLH	protein Helix-loop-helix DNA-binding domain containing protein, expressed	GATCTACATCCACGAGC		18		EPAF1									1	1	3
5105	qnot4	LOC_Os03g53020	bHLH	protein Helix-loop-helix DNA-binding domain containing protein, expressed	GATCCTGCTGGGACCCC	640.75	401.5	1045.25	AHPL	281.5	723	3665	AHPL	132	530	2297	AHPL	2	1	3
385	qdth2	LOC_Os03g53020	bHLH	protein Helix-loop-helix DNA-binding domain containing protein, expressed	GATCCTGCTGGGACCCC	640.75	401.5	1045.25	AHPL	281.5	723	3665	AHPL	132	530	2297	AHPL	2	1	3
6064	qnot4	LOC_Os03g53020	bHLH	protein Helix-loop-helix DNA-binding domain containing protein, expressed	GATCTACATCCACGAGC		18		EPAF1									1	1	3
937	qdth2	LOC_Os03g53050	WRKY	protein WRKY DNA binding domain containing protein, expressed	GATCAGGCTGGCTGGGC							7	SEF1					3	1	3
6091	qnot4	LOC_Os03g53050	WRKY	protein WRKY DNA binding domain containing protein, expressed	GATCAGGCTGGCTGGGC							7	SEF1					3	1	3
565	qdth2	LOC_Os03g53050	WRKY	protein WRKY DNA binding domain containing protein, expressed	GATCACTTCGATAGCAT	34		20	EOPF1	48.5			EPAF1	19		5	EOPF1	2	1	3
785	qdth2	LOC_Os03g53050	WRKY	protein WRKY DNA binding domain containing protein, expressed	GATCCTTGTTAGGGACA					4			EPAF1					3	1	3
5841	qnot4	LOC_Os03g53050	WRKY	protein WRKY DNA binding domain containing protein, expressed	GATCCTTGTTAGGGACA					4			EPAF1					3	1	3
5446	qnot4	LOC_Os03g53050	WRKY	protein WRKY DNA binding domain containing protein, expressed	GATCACTTCGATAGCAT	34		20	EOPF1	48.5			EPAF1	19		5	EOPF1	2	1	3
5782	qnot4	LOC_Os03g53150	AUX/IAA	protein Auxin-responsive protein IAA14, putative, expressed	GATCATGAAGGGTTCCG	8		1.5	EOPF1	5			EPAF1					1	1	3
1044	qdth2	LOC_Os03g53150	AUX/IAA	protein Auxin-responsive protein IAA14, putative, expressed	GATCTTGGGACACACGG					1	22		EPAF1	7		6	EOPF1	3	1	3
6242	qnot4	LOC_Os03g53150	AUX/IAA	protein Auxin-responsive protein IAA14, putative, expressed	GATCTTGGGACACACGG					1	22		EPAF1	7		6	EOPF1	3	1	3
750	qdth2	LOC_Os03g53150	AUX/IAA	protein Auxin-responsive protein IAA14, putative, expressed	GATCATGAAGGGTTCCG	8		1.5	EOPF1	5			EPAF1					1	1	3
696	qdth2	LOC_Os03g53630	PHD	protein acetyltransferase, GNAT family protein, expressed	GATCTGGCTGCAAAAAA		2	4	EOPF1							2	SEF1	3	1	3
764	qdth2	LOC_Os03g53630	PHD	protein acetyltransferase, GNAT family protein, expressed	GATCTACACCAAGGAAA						20		EPAF1					1	1	3
5676	qnot4	LOC_Os03g53630	PHD	protein acetyltransferase, GNAT family protein, expressed	GATCTGGCTGCAAAAAA		2	4	EOPF1							2	SEF1	3	1	3
5261	qnot4	LOC_Os03g53630	PHD	protein acetyltransferase, GNAT family protein, expressed	GATCGGTGTGCTTCATG	1		49	EOPF1									3	1	3
459	qdth2	LOC_Os03g53630	PHD	protein acetyltransferase, GNAT family protein, expressed	GATCGGTGTGCTTCATG	1		49	EOPF1									3	1	3
5801	qnot4	LOC_Os03g53630	PHD	protein acetyltransferase, GNAT family protein, expressed	GATCTACACCAAGGAAA						20		EPAF1					1	1	3
5343	qnot4	LOC_Os03g53700	PHD	protein PHD-finger family protein, expressed	GATCCAAATGAACCAAC	61	67.3333	30.6667	BLPL	10.5	61.5	3	BLPL					1	1	3
6344	qnot4	LOC_Os03g53700	PHD	protein PHD-finger family protein, expressed	GATCAAATTCGTTTGAT	3	4		EPAF1									3	1	3
508	qdth2	LOC_Os03g53700	PHD	protein PHD-finger family protein, expressed	GATCCAAATGAACCAAC	61	67.3333	30.6667	BLPL	10.5	61.5	3	BLPL					1	1	3
548	qdth2	LOC_Os03g53700	PHD	protein PHD-finger family protein, expressed	GATCACCGAAGCCTGTC	13	6	23	AHPL	1			EPAF1					5	1	3
1139	qdth2	LOC_Os03g53700	PHD	protein PHD-finger family protein, expressed	GATCCACATCCATAGGT	8	4		EPAF1									3	1	3
1103	qdth2	LOC_Os03g53700	PHD	protein PHD-finger family protein, expressed	GATCAAATTCGTTTGAT	3	4		EPAF1									3	1	3
6420	qnot4	LOC_Os03g53700	PHD	protein PHD-finger family protein, expressed	GATCCACATCCATAGGT	8	4		EPAF1									3	1	3
5414	qnot4	LOC_Os03g53700	PHD	protein PHD-finger family protein, expressed	GATCACCGAAGCCTGTC	13	6	23	AHPL	1			EPAF1					5	1	3
622	qdth2	LOC_Os03g53960	MYB-related	protein transcriptional adaptor, putative, expressed	GATCGTGAACTGAAGCT	15	25	11.75	BLPL	12	1		EPAF1	24			EPAF1	1	1	3
816	qdth2	LOC_Os03g53960	MYB-related	protein transcriptional adaptor, putative, expressed	GATCTCACAAATGAAGA						38.5		EPAF1					1	1	3
5900	qnot4	LOC_Os03g53960	MYB-related	protein transcriptional adaptor, putative, expressed	GATCTCACAAATGAAGA						38.5		EPAF1					1	1	3
5551	qnot4	LOC_Os03g53960	MYB-related	protein transcriptional adaptor, putative, expressed	GATCGTGAACTGAAGCT	15	25	11.75	BLPL	12	1		EPAF1	24			EPAF1	1	1	3
411	qdth2	LOC_Os03g53960	MYB-related	protein transcriptional adaptor, putative, expressed	GATCAGAAGAAAGGTGG	181.25	268.75	153.25	BLPL	108.5	156	14	BLPL	33	39	28	BLPL	1	1	3
5152	qnot4	LOC_Os03g53960	MYB-related	protein transcriptional adaptor, putative, expressed	GATCAGAAGAAAGGTGG	181.25	268.75	153.25	BLPL	108.5	156	14	BLPL	33	39	28	BLPL	1	1	3
5783	qnot4	LOC_Os03g54160	MADS	protein Floral homeotic protein APETALA1, putative, expressed	GATCTCCCATTATTTAA		18	1	EOPF1									3	1	3
1170	qdth2	LOC_Os03g54160	MADS	protein Floral homeotic protein APETALA1, putative, expressed	GATCCATTCGTCTATTT	3			EPAF1	4			EPAF1					5	1	3
6471	qnot4	LOC_Os03g54160	MADS	protein Floral homeotic protein APETALA1, putative, expressed	GATCCATTCGTCTATTT	3			EPAF1	4			EPAF1					5	1	3
751	qdth2	LOC_Os03g54160	MADS	protein Floral homeotic protein APETALA1, putative, expressed	GATCTCCCATTATTTAA		18	1	EOPF1									3	1	3
5650	qnot4	LOC_Os03g54160	MADS	protein Floral homeotic protein APETALA1, putative, expressed	GATCGGACAGATTCAGC			6	SEF1									3	1	3
687	qdth2	LOC_Os03g54160	MADS	protein Floral homeotic protein APETALA1, putative, expressed	GATCGGACAGATTCAGC			6	SEF1									3	1	3
6126	qnot4	LOC_Os03g55080	WRKY	protein WRKY DNA binding domain containing protein, expressed	GATCCGCGTGCCGCGTC					46.5		9.5	EOPF1	16	36	32	HPL	5	1	3
965	qdth2	LOC_Os03g55080	WRKY	protein WRKY DNA binding domain containing protein, expressed	GATCCGCGTGCCGCGTC					46.5		9.5	EOPF1	16	36	32	HPL	5	1	3
6312	qnot4	LOC_Os03g55164	WRKY	protein WRKY DNA binding domain containing protein, expressed	GATCTCATTGAAGTGTG	37			EPAF1									5	1	3
1085	qdth2	LOC_Os03g55164	WRKY	protein WRKY DNA binding domain containing protein, expressed	GATCTCATTGAAGTGTG	37			EPAF1									5	1	3
6059	qnot4	LOC_Os03g55164	WRKY	protein WRKY DNA binding domain containing protein, expressed	GATCCCTTCTCGTAAGC		7		EPAF1									1	1	3
918	qdth2	LOC_Os03g55164	WRKY	protein WRKY DNA binding domain containing protein, expressed	GATCCCTTCTCGTAAGC		7		EPAF1									1	1	3
799	qdth2	LOC_Os03g55220	bHLH	protein Helix-loop-helix DNA-binding domain containing protein, expressed	GATCGTCCAGGGCAGCA					4		10.5	EOPF1		10		EPAF1	1	1	3
858	qdth2	LOC_Os03g55220	bHLH	protein Helix-loop-helix DNA-binding domain containing protein, expressed	GATCTTTTGGGGGGCTA					22	20	39.5	AHPL	10	14		EPAF1	2	1	3
5869	qnot4	LOC_Os03g55220	bHLH	protein Helix-loop-helix DNA-binding domain containing protein, expressed	GATCGTCCAGGGCAGCA					4		10.5	EOPF1		10		EPAF1	1	1	3
5965	qnot4	LOC_Os03g55220	bHLH	protein Helix-loop-helix DNA-binding domain containing protein, expressed	GATCTTTTGGGGGGCTA					22	20	39.5	AHPL	10	14		EPAF1	2	1	3
5557	qnot4	LOC_Os03g55540	C2H2	protein Zinc-finger protein 1, putative, expressed	GATCCATGCAGCTGCTG	5	43	11	LPL	20	20		EPAF1	10			EPAF1	3	1	3
410	qdth2	LOC_Os03g55540	C2H2	protein Zinc-finger protein 1, putative, expressed	GATCCGTCAGAGAGTTT	377	483.25	165	BLPL	295	466.5	107	BLPL	258	128	33	BLPL	2	1	3
5148	qnot4	LOC_Os03g55540	C2H2	protein Zinc-finger protein 1, putative, expressed	GATCCGTCAGAGAGTTT	377	483.25	165	BLPL	295	466.5	107	BLPL	258	128	33	BLPL	2	1	3
5507	qnot4	LOC_Os03g55540	C2H2	protein Zinc-finger protein 1, putative, expressed	GATCTGCTTGCTGCTTT	20	46	16	BLPL	12	3		EPAF1					1	1	3
627	qdth2	LOC_Os03g55540	C2H2	protein Zinc-finger protein 1, putative, expressed	GATCCATGCAGCTGCTG	5	43	11	LPL	20	20		EPAF1	10			EPAF1	3	1	3
597	qdth2	LOC_Os03g55540	C2H2	protein Zinc-finger protein 1, putative, expressed	GATCTGCTTGCTGCTTT	20	46	16	BLPL	12	3		EPAF1					1	1	3
5981	qnot4	LOC_Os03g55550	bHLH	protein Helix-loop-helix DNA-binding domain containing protein, expressed	GATCGAGAACTCGCTTA	2			EPAF1		19		EPAF1					5	1	3
5773	qnot4	LOC_Os03g55550	bHLH	protein Helix-loop-helix DNA-binding domain containing protein, expressed	GATCCTACCAGACATTG		4	2	EOPF1									2	1	3
743	qdth2	LOC_Os03g55550	bHLH	protein Helix-loop-helix DNA-binding domain containing protein, expressed	GATCCTACCAGACATTG		4	2	EOPF1									2	1	3
865	qdth2	LOC_Os03g55550	bHLH	protein Helix-loop-helix DNA-binding domain containing protein, expressed	GATCGAGAACTCGCTTA	2			EPAF1		19		EPAF1					5	1	3
6314	qnot4	LOC_Os03g55590	G2-like	protein myb-like DNA-binding domain, SHAQKYF class family protein, expressed	GATCAGTTCATCACTTG	2	8		EPAF1	2	5		EPAF1					3	1	3
1091	qdth2	LOC_Os03g55590	G2-like	protein myb-like DNA-binding domain, SHAQKYF class family protein, expressed	GATCGTGCTCGTGGAAT		10		EPAF1	66			EPAF1					2	1	3
1086	qdth2	LOC_Os03g55590	G2-like	protein myb-like DNA-binding domain, SHAQKYF class family protein, expressed	GATCAGTTCATCACTTG	2	8		EPAF1	2	5		EPAF1					3	1	3
6326	qnot4	LOC_Os03g55590	G2-like	protein myb-like DNA-binding domain, SHAQKYF class family protein, expressed	GATCGTGCTCGTGGAAT		10		EPAF1	66			EPAF1					2	1	3
787	qdth2	LOC_Os03g55590	G2-like	protein myb-like DNA-binding domain, SHAQKYF class family protein, expressed	GATCACCAACAAGTACA	36			EPAF1									3	1	3
568	qdth2	LOC_Os03g55590	G2-like	protein myb-like DNA-binding domain, SHAQKYF class family protein, expressed	GATCACAGTGTGATGAA		31	19.6667	EOPF1	116	84.5	18	BLPL	15	15		EPAF1	2	1	3
5202	qnot4	LOC_Os03g55590	G2-like	protein myb-like DNA-binding domain, SHAQKYF class family protein, expressed	GATCATGAGCTGGGTTG	12	25	73.6667	AHPL	201	203		EPAF1	3	2	98	AHPL	2	1	3
433	qdth2	LOC_Os03g55590	G2-like	protein myb-like DNA-binding domain, SHAQKYF class family protein, expressed	GATCATGAGCTGGGTTG	12	25	73.6667	AHPL	201	203		EPAF1	3	2	98	AHPL	2	1	3
5448	qnot4	LOC_Os03g55590	G2-like	protein myb-like DNA-binding domain, SHAQKYF class family protein, expressed	GATCACAGTGTGATGAA		31	19.6667	EOPF1	116	84.5	18	BLPL	15	15		EPAF1	2	1	3
5846	qnot4	LOC_Os03g55590	G2-like	protein myb-like DNA-binding domain, SHAQKYF class family protein, expressed	GATCACCAACAAGTACA	36			EPAF1									3	1	3
877	qdth2	LOC_Os03g55760	G2-like	protein myb-like DNA-binding domain, SHAQKYF class family protein, expressed	GATCTCCCTCGGGAGAC									20			EPAF1	1	1	3
6002	qnot4	LOC_Os03g55760	G2-like	protein myb-like DNA-binding domain, SHAQKYF class family protein, expressed	GATCTCCCTCGGGAGAC									20			EPAF1	1	1	3
971	qdth2	LOC_Os03g56010	bZIP	protein bZIP transcription factor family protein	GATCACTACTACCATTC						36		EPAF1					2	1	3
6132	qnot4	LOC_Os03g56010	bZIP	protein bZIP transcription factor family protein	GATCACTACTACCATTC						36		EPAF1					2	1	3
932	qdth2	LOC_Os03g56050	AP2-EREBP	protein AP2 domain containing protein, expressed	GATCCTCTATCACAGGC									2	7		EPAF1	5	1	3
6083	qnot4	LOC_Os03g56050	AP2-EREBP	protein AP2 domain containing protein, expressed	GATCCTCTATCACAGGC									2	7		EPAF1	5	1	3
798	qdth2	LOC_Os03g56050	AP2-EREBP	protein AP2 domain containing protein, expressed	GATCCTGGAGAGCAGCA									4			EPAF1	1	1	3
5868	qnot4	LOC_Os03g56050	AP2-EREBP	protein AP2 domain containing protein, expressed	GATCCTGGAGAGCAGCA									4			EPAF1	1	1	3
869	qdth2	LOC_Os03g56234	MYB-related	protein ribosomal protein S14p/S29e containing protein, expressed	GATCAATTGCCCTGAAC	5			EPAF1									2	1	3
5991	qnot4	LOC_Os03g56234	MYB-related	protein ribosomal protein S14p/S29e containing protein, expressed	GATCAATTGCCCTGAAC	5			EPAF1									2	1	3
5481	qnot4	LOC_Os03g57190	TCP	protein TCP family transcription factor containing protein, expressed	GATCCCAGCAACGCATC			17	SEF1	5	1	1.5	LPL			19	SEF1	2	1	3
5629	qnot4	LOC_Os03g58160	HSF	protein HSF-type DNA-binding domain containing protein, expressed	GATCAATTTGAGTAGGT			7	SEF1									2	1	3
5972	qnot4	LOC_Os03g58160	HSF	protein HSF-type DNA-binding domain containing protein, expressed	GATCTGAATGTATGGTA					11			EPAF1					2	1	3
5252	qnot4	LOC_Os03g58250	bZIP	protein bZIP transcription factor family protein, expressed	GATCGATGCTTCCTTTT	5		51	EOPF1	2			EPAF1					2	1	3
5620	qnot4	LOC_Os03g58250	bZIP	protein bZIP transcription factor family protein, expressed	GATCGGGCATTTCTATA			7	SEF1	23			EPAF1					5	1	3
5804	qnot4	LOC_Os03g58250	bZIP	protein bZIP transcription factor family protein, expressed	GATCTCATCGTCCTAAA	21.3333	13.6667		EPAF1	4	4	24.5	AHPL					2	1	3
6315	qnot4	LOC_Os03g58250	bZIP	protein bZIP transcription factor family protein, expressed	GATCGGGCTCACAGTTG						31		EPAF1					1	1	3
6367	qnot4	LOC_Os03g58250	bZIP	protein bZIP transcription factor family protein, expressed	GATCCACAAGGGGTACT		4		EPAF1	31	16		EPAF1					3	1	3
5233	qnot4	LOC_Os03g58330	bHLH	protein Lipoamide dehydrogenase, putative, expressed	GATCCTCTCCACTTGAA	74	67.25	58.25	BLPL	16	69.5	1.5	BLPL	9	16		EPAF1	2	1	3
6191	qnot4	LOC_Os03g58330	bHLH	protein Lipoamide dehydrogenase, putative, expressed	GATCAGCTTAGCGCACG											5	SEF1	3	1	3
5882	qnot4	LOC_Os03g58330	bHLH	protein Lipoamide dehydrogenase, putative, expressed	GATCGGGAGACCGTGCA	7	4		EPAF1		6		EPAF1					1	1	3
5172	qnot4	LOC_Os03g58330	bHLH	protein Lipoamide dehydrogenase, putative, expressed	GATCGCTAGTGGGTCTG	9	11	102.667	AHPL	40.5	58	57.5	HPL	7	106	40	LPL	2	1	3
5740	qnot4	LOC_Os03g58530	PHD	protein ES43, putative, expressed	GATCAAACTCCCTCTTG	2.5	7.66667	3	LPL	6.5	39		EPAF1	22		1	EOPF1	2	1	3
5823	qnot4	LOC_Os03g58830	bHLH	protein bHLH transcription factor, putative, expressed	GATCAACACCATCGGAA							1	SEF1	4	1		EPAF1	1	1	3
5595	qnot4	LOC_Os03g59670	bHLH	protein Helix-loop-helix DNA-binding domain containing protein, expressed	GATCGTGGTGCTCGCGT			9	SEF1	4			EPAF1		14	33	EOPF1	1	1	3
5999	qnot4	LOC_Os03g60080	NAC	protein NAC-domain containing protein 19, putative, expressed	GATCGCGTCGCCGTCAC					2		7	EOPF1		2		EPAF1	3	1	3
5107	qnot4	LOC_Os03g60080	NAC	protein NAC-domain containing protein 19, putative, expressed	GATCGATGCTGCAACGT	813.25	985	959	HPL	632	1161	637	LPL	417	264	592	AHPL	2	1	3
5334	qnot4	LOC_Os03g60080	NAC	protein NAC-domain containing protein 19, putative, expressed	GATCGTGGACAACGACC	30.3333	80	31.6667	LPL	19	115	28	LPL			9	SEF1	1	1	3
6148	qnot4	LOC_Os03g60080	NAC	protein NAC-domain containing protein 19, putative, expressed	GATCCCGCGGGGTGAAG		7		EPAF1									3	1	3
6017	qnot4	LOC_Os03g60120	AP2-EREBP	protein AP2 domain containing protein, expressed	GATCCGCGACCCTCACC	6			EPAF1			11	SEF1					1	1	3
5442	qnot4	LOC_Os03g60120	AP2-EREBP	protein AP2 domain containing protein, expressed	GATCGGGCTGTGGAACC	32	8	20.3333	MPL		1	36.5	EOPF1	39	25	54	AHPL	1	1	3
6448	qnot4	LOC_Os03g60120	AP2-EREBP	protein AP2 domain containing protein, expressed	GATCGCTTCTTACGCTT									5			EPAF1	3	1	3
5416	qnot4	LOC_Os03g60390	Alfin-like	protein PHD finger protein, putative, expressed	GATCAGATTGGTCAGAG			23	SEF1						6		EPAF1	3	1	3
5977	qnot4	LOC_Os03g60390	Alfin-like	protein PHD finger protein, putative, expressed	GATCCTTCTATGCATTA	9			EPAF1	1	1		EPAF1					3	1	3
5944	qnot4	LOC_Os03g60430	AP2-EREBP	protein Floral homeotic protein APETALA2, putative, expressed	GATCGCCTTGCCGGTGA									14			EPAF1	2	1	3
5697	qnot4	LOC_Os03g60430	AP2-EREBP	protein Floral homeotic protein APETALA2, putative, expressed	GATCTCTCTGTCTTCTC		8	4	EOPF1	8			EPAF1	53		28	EOPF1	2	1	3
5915	qnot4	LOC_Os03g60560	C2H2	protein Zinc finger, C2H2 type family protein, expressed	GATCGCCTTGTCGCCGA					1		8	EOPF1					3	1	3
6003	qnot4	LOC_Os03g60560	C2H2	protein Zinc finger, C2H2 type family protein, expressed	GATCCTCCGCCGACGAC					1	46	35.5	HPL					1	1	3
6338	qnot4	LOC_Os03g60560	C2H2	protein Zinc finger, C2H2 type family protein, expressed	GATCTTGTAACTATGAT					32	7		EPAF1					2	1	3
5992	qnot4	LOC_Os03g60560	C2H2	protein Zinc finger, C2H2 type family protein, expressed	GATCGCCGCCGAGCCAC	15	51		EPAF1	22.5		78.5	EOPF1	1			EPAF1	1	1	3
5486	qnot4	LOC_Os03g60570	C2H2	protein Zinc finger, C2H2 type family protein, expressed	GATCGAATCGGCTGTGT	4	26	17	HPL	8.5		45	EOPF1	4	1	2	MPL	2	1	3
5137	qnot4	LOC_Os03g60570	C2H2	protein Zinc finger, C2H2 type family protein, expressed	GATCAGCCTCTCGCTGT	153.75	209.25	197	HPL	627.5	387	992.5	AHPL	212	275	729	AHPL	1	1	3
5843	qnot4	LOC_Os03g60570	C2H2	protein Zinc finger, C2H2 type family protein, expressed	GATCGAACAGTCTGACA					31			EPAF1	14			EPAF1	3	1	3
6226	qnot4	LOC_Os03g60570	C2H2	protein Zinc finger, C2H2 type family protein, expressed	GATCTCCAGTTCGTTCG							4	SEF1					1	1	3
5798	qnot4	LOC_Os03g60630	C2C2-Dof	protein Dof domain, zinc finger family protein, expressed	GATCGAGCTGCTTCAAA									9			EPAF1	2	1	3
5960	qnot4	LOC_Os03g61110	C3H	protein RNA recognition motif family protein, expressed	GATCCTTGGGTCTGATA		10		EPAF1					9			EPAF1	2	1	3
6279	qnot4	LOC_Os03g61760	SBP	protein SBP domain containing protein, expressed	GATCCTGGACTGGTTGG									10			EPAF1	7	1	3
5600	qnot4	LOC_Os03g61760	SBP	protein SBP domain containing protein, expressed	GATCCTTTGTATTTAAA		4	8	EOPF1									2	1	3
6752	qnot5	LOC_Os04g48030	HSF	protein HSF-type DNA-binding domain containing protein, expressed	GATCAAGAGGGGAAAAG	34	17.6667	24	LPL	10	71		EPAF1	44			EPAF1	3	1	4
7410	qnot5	LOC_Os04g48030	HSF	protein HSF-type DNA-binding domain containing protein, expressed	GATCGTCGGAGAAAATC	10			EPAF1	2			EPAF1					3	1	4
7243	qnot5	LOC_Os04g48070	HB	protein homeobox protein OCL1, putative, expressed	GATCAGAACCTCACATA						15		EPAF1					3	1	4
7592	qnot5	LOC_Os04g48350	AP2-EREBP	protein CRT/DRE binding factor 1, putative, expressed	GATCCCTTTAGTTTCTG									2		12	EOPF1	2	1	4
7583	qnot5	LOC_Os04g48350	AP2-EREBP	protein CRT/DRE binding factor 1, putative, expressed	GATCGCCCGTGCACCTG					3		1	EOPF1	33	32	43	AHPL	2	1	4
7463	qnot5	LOC_Os04g48350	AP2-EREBP	protein CRT/DRE binding factor 1, putative, expressed	GATCAGAAGGAGCAGAG											30	SEF1	2	1	4
7720	qnot5	LOC_Os04g48350	AP2-EREBP	protein CRT/DRE binding factor 1, putative, expressed	GATCCTCTGCTTGCCGT							12	SEF1					3	1	4
7639	qnot5	LOC_Os04g48350	AP2-EREBP	protein CRT/DRE binding factor 1, putative, expressed	GATCGCTATCCCAGCAT									67	57	42	BLPL	2	1	4
7669	qnot5	LOC_Os04g48350	AP2-EREBP	protein CRT/DRE binding factor 1, putative, expressed	GATCTGGCTCGGCACCT	6			EPAF1									1	1	4
7069	qnot5	LOC_Os04g49110	GRAS	protein GRAS family transcription factor containing protein, expressed	GATCAATACCAAACTCA	15		2	EOPF1	2			EPAF1					3	1	4
6901	qnot5	LOC_Os04g49110	GRAS	protein GRAS family transcription factor containing protein, expressed	GATCCCCCGGGAGAGCG	25.5	20	11.5	BLPL	1		24	EOPF1		15	15	EOPF1	1	1	4
7640	qnot5	LOC_Os04g49230	ABI3VP1	protein B3 DNA binding domain containing protein	GATCATAGAGTTAGCAT						11	1	EOPF1					2	1	4
7108	qnot5	LOC_Os04g49450	MYB-related	protein myb-like DNA-binding domain, SHAQKYF class family protein, expressed	GATCTACGAGGCTCCAA		10		EPAF1					3			EPAF1	3	1	4
6845	qnot5	LOC_Os04g50060	GRAS	protein GRAS family transcription factor containing protein, expressed	GATCTCTTCGGCCGGGA	11		15	EOPF1	61	12.5	70.5	AHPL	78	72	83	AHPL	1	1	4
7364	qnot5	LOC_Os04g50090	bHLH	protein Helix-loop-helix DNA-binding domain containing protein	GATCGACTCGTGGTAGC					1	25		EPAF1					5	1	4
7719	qnot5	LOC_Os04g50090	bHLH	protein Helix-loop-helix DNA-binding domain containing protein	GATCTCTCCCCTCCCGT					4	52		EPAF1	1		3	EOPF1	2	1	4
6503	qnot5	LOC_Os04g50120	PLATZ	protein expressed protein	GATCCCCCATTGCACCC	167	126	284.75	AHPL	590	416	1499.5	AHPL	636	1523	1130	HPL	2	1	4
7531	qnot5	LOC_Os04g50120	PLATZ	protein expressed protein	GATCACGTCGTGGTAGG					1			EPAF1	16		1	EOPF1	3	1	4
7293	qnot5	LOC_Os04g50920	WRKY	protein WRKY DNA binding domain containing protein, expressed	GATCCCAGCTAATAACC						8		EPAF1					2	1	4
7635	qnot5	LOC_Os04g51190	GRF	protein growth-regulating factor, putative, expressed	GATCCCTACGTGTCAAT									17			EPAF1	2	1	4
7260	qnot5	LOC_Os04g51190	GRF	protein growth-regulating factor, putative, expressed	GATCAGAATCCCCTGTA									97	58	67	LPL	2	1	4
7335	qnot5	LOC_Os04g51190	GRF	protein growth-regulating factor, putative, expressed	GATCAGGCCAGGAGTCC									8	3	26	AHPL	3	1	4
6618	qnot5	LOC_Os04g51320	Trihelix	protein transcription factor GT-3b, putative, expressed	GATCCAGAAAATGGTAG	40.6667	9.33333	51.6667	AHPL	28	6		EPAF1					1	1	4
7355	qnot5	LOC_Os04g51560	WRKY	protein WRKY DNA binding domain containing protein, expressed	GATCTGCGCCCGGCAGC										19		EPAF1	1	1	4
7489	qnot5	LOC_Os04g51560	WRKY	protein WRKY DNA binding domain containing protein, expressed	GATCGCCGACCAGGCCG		20		EPAF1	27.5		41	EOPF1	9	13	10	MPL	1	1	4
7111	qnot5	LOC_Os04g51560	WRKY	protein WRKY DNA binding domain containing protein, expressed	GATCCGAGTGCCGGCAA					30			EPAF1					1	1	4
6498	qnot5	LOC_Os04g51560	WRKY	protein WRKY DNA binding domain containing protein, expressed	GATCGCCGACATCCCGC	232.25	159.75	328	AHPL	841	507.5	1361	AHPL	486	1713	1084	LPL	1	1	4
7241	qnot5	LOC_Os04g52020	PHD	protein DNA-binding protein, putative, expressed	GATCGACACCACCAATA							4.5	SEF1					3	1	4
6612	qnot5	LOC_Os04g52020	PHD	protein DNA-binding protein, putative, expressed	GATCGCTTTCTGATGTT	31.6667	28	54.3333	AHPL	4			EPAF1	26	5		EPAF1	2	1	4
7593	qnot5	LOC_Os04g52020	PHD	protein DNA-binding protein, putative, expressed	GATCGAAATGCAAAGTG						12		EPAF1					1	1	4
7256	qnot5	LOC_Os04g52020	PHD	protein DNA-binding protein, putative, expressed	GATCTGCAACTGCAGTA		58		EPAF1									6	1	4
7142	qnot5	LOC_Os04g52090	AP2-EREBP	protein AP2 domain containing protein, expressed	GATCAACTAGGTGTACA	18			EPAF1	17	84		EPAF1	1		2	EOPF1	2	1	4
7061	qnot5	LOC_Os04g52090	AP2-EREBP	protein AP2 domain containing protein, expressed	GATCGAGCGAAGGCGAG	10		3	EOPF1			1	SEF1		10	11	EOPF1	3	1	4
7651	qnot5	LOC_Os04g52090	AP2-EREBP	protein AP2 domain containing protein, expressed	GATCATCAATCTCTGAT		55		EPAF1	69			EPAF1		36		EPAF1	2	1	4
6639	qnot5	LOC_Os04g52090	AP2-EREBP	protein AP2 domain containing protein, expressed	GATCGAGGAGGCGTAGG		50	46	EOPF1	11	19	52	AHPL	14	3	5	LPL	1	1	4
6510	qnot5	LOC_Os04g52090	AP2-EREBP	protein AP2 domain containing protein, expressed	GATCGTGTCCTTTTTGC	258.25	306.25	212.25	BLPL	394	645	290	BLPL	619	260	398	LPL	2	1	4
6900	qnot5	LOC_Os04g52410	MADS	protein MADS-box protein ZMM17, putative, expressed	GATCAGAGCAACTATCT	19	3	11.6667	MPL		25		EPAF1	30	2		EPAF1	2	1	4
7238	qnot5	LOC_Os04g52410	MADS	protein MADS-box protein ZMM17, putative, expressed	GATCAGCAGCTGCTTGA										9		EPAF1	1	1	4
7759	qnot5	LOC_Os04g52560	Orphans	protein transposon protein, putative, unclassified, expressed	GATCAGGCCGCAGTATT	18			EPAF1									1	1	4
6937	qnot5	LOC_Os04g52560	Orphans	protein transposon protein, putative, unclassified, expressed	GATCAGGTTTGCTCCCA			8	SEF1									2	1	4
7743	qnot5	LOC_Os04g52560	Orphans	protein transposon protein, putative, unclassified, expressed	GATCACAGGTGAAGTGT						9		EPAF1					2	1	4
7432	qnot5	LOC_Os04g52810	NAC	protein No apical meristem protein, expressed	GATCGTTACTCATCTTC	11			EPAF1	17			EPAF1					2	1	4
7602	qnot5	LOC_Os04g52810	NAC	protein No apical meristem protein, expressed	GATCGGTGCAGAGGGTG							8.5	SEF1					6	1	4
7066	qnot5	LOC_Os04g52810	NAC	protein No apical meristem protein, expressed	GATCCAGTTCTGAACTT		20	3	EOPF1	122	84.5		EPAF1		7		EPAF1	2	1	4
7438	qnot5	LOC_Os04g52810	NAC	protein No apical meristem protein, expressed	GATCCTCTTAGCAAAAG						6		EPAF1					2	1	4
7457	qnot5	LOC_Os04g52810	NAC	protein No apical meristem protein, expressed	GATCTACAGAGATGCAG					7			EPAF1					6	1	4
7679	qnot5	LOC_Os04g53540	HB	protein START domain containing protein, expressed	GATCCTGCAGGAGAGCT	11	61		EPAF1									1	1	4
6594	qnot5	LOC_Os04g53540	HB	protein START domain containing protein, expressed	GATCCAAGTGGCGTCTC	59.6667	116.5	65.75	LPL	74.5	7	18	LPL	38	19	47	AHPL	3	1	4
7466	qnot5	LOC_Os04g53720	SNF2	protein SNF2 domain-containing protein, putative, expressed	GATCATTGGACAGAGAG					72	1		EPAF1					2	1	4
7357	qnot5	LOC_Os04g54474	bZIP	protein Transcription factor TGA4, putative, expressed	GATCGACTTTCTGCAGC	23.3333	16.5		EPAF1	125	44		EPAF1	101	79		EPAF1	2	1	4
6993	qnot5	LOC_Os04g54474	bZIP	protein Transcription factor TGA4, putative, expressed	GATCCTGATAGTTGACT			6	SEF1									5	1	4
7075	qnot5	LOC_Os04g54474	bZIP	protein Transcription factor TGA4, putative, expressed	GATCCTGACGACGCGGC	8		2	EOPF1	23		107.5	EOPF1					1	1	4
6519	qnot5	LOC_Os04g55520	AP2-EREBP	protein AP2 domain containing protein, expressed	GATCACCTCCACCACGT	155.75	159.5	173.5	AHPL	251	244	216.5	BLPL	78	75	128	AHPL	2	1	4
7136	qnot5	LOC_Os04g55520	AP2-EREBP	protein AP2 domain containing protein, expressed	GATCCGGGAGCCGCACA					5			EPAF1					1	1	4
7002	qnot5	LOC_Os04g55520	AP2-EREBP	protein AP2 domain containing protein, expressed	GATCTCAACCAGGCGCC			5	SEF1			2.5	SEF1					1	1	4
7692	qnot5	LOC_Os04g55520	AP2-EREBP	protein AP2 domain containing protein, expressed	GATCCAGTTGCTCATCT						55		EPAF1	2			EPAF1	2	1	4
7505	qnot5	LOC_Os04g55520	AP2-EREBP	protein AP2 domain containing protein, expressed	GATCCGGGTTCTTGGCG					3.5			EPAF1					3	1	4
7511	qnot5	LOC_Os04g55560	AP2-EREBP	protein AP2 domain containing protein, expressed	GATCGCTGCATTCATCG											23	SEF1	2	1	4
6576	qnot5	LOC_Os04g55560	AP2-EREBP	protein AP2 domain containing protein, expressed	GATCATGAATGGGACAC	8.66667	5	75	AHPL	2			EPAF1	39	12		EPAF1	2	1	4
6916	qnot5	LOC_Os04g55920	ZIM	protein ZIM motif family protein, expressed	GATCTGTTGGAGAAGAA			10	SEF1									1	1	4
7628	qnot5	LOC_Os04g55920	ZIM	protein ZIM motif family protein, expressed	GATCCACCATAGAAAAT	13			EPAF1									6	1	4
6984	qnot5	LOC_Os04g55920	ZIM	protein ZIM motif family protein, expressed	GATCGCTCTCATTGCAG			6	SEF1	54.5			EPAF1			2	SEF1	1	1	4
7502	qnot5	LOC_Os04g55970	AP2-EREBP	protein AP2 domain containing protein, expressed	GATCGCCTTTGGTAGCG							11	SEF1	38	5	41	AHPL	2	1	4
7474	qnot5	LOC_Os04g55970	AP2-EREBP	protein AP2 domain containing protein, expressed	GATCAAGACTGACATAG					4			EPAF1			9	SEF1	2	1	4
6922	qnot5	LOC_Os04g56750	C3H	protein Zinc finger C-x8-C-x5-C-x3-H type family protein, expressed	GATCTTTTCTTGTTGGG			10	SEF1									3	1	4
7371	qnot5	LOC_Os04g56990	G2-like	protein myb-like DNA-binding domain, SHAQKYF class family protein, expressed	GATCCACAGATTCGCGC	4	2		EPAF1	35	9		EPAF1					2	1	4
6682	qnot5	LOC_Os04g57010	C3H	protein Zinc finger C-x8-C-x5-C-x3-H type family protein, expressed	GATCAGCGTTGATGCCT	22.75	30	36.25	AHPL	12	108	22.5	LPL	19	16		EPAF1	1	1	4
7310	qnot5	LOC_Os04g57340	AP2-EREBP	protein AP2 domain containing protein, expressed	GATCAACTTTTTTTCCC										9		EPAF1	2	1	4
6784	qnot5	LOC_Os04g57600	C3H	protein Zinc finger C-x8-C-x5-C-x3-H type family protein, expressed	GATCTATCCTGAAACTA	52	54.6667	20.5	BLPL	91			EPAF1		1	2	EOPF1	2	1	4
6893	qnot5	LOC_Os04g57600	C3H	protein Zinc finger C-x8-C-x5-C-x3-H type family protein, expressed	GATCCCGTGGAAAATCA	13.3333	4.5	12	HPL	1			EPAF1					1	1	4
6778	qnot5	LOC_Os04g57610	ARF	protein Auxin response factor 8, putative, expressed	GATCTGGATTTTCACCG			21	SEF1									2	1	4
6596	qnot5	LOC_Os04g57610	ARF	protein Auxin response factor 8, putative, expressed	GATCCACGGTATCTGTC	58.75	112	64.5	LPL	46	60.5		EPAF1	311	204	310	HPL	1	1	4
7230	qnot5	LOC_Os04g57720	Orphans	protein Two-component response regulator ARR3, putative, expressed	GATCATGGAGAGGATGA	21	2		EPAF1	13.5			EPAF1			6	SEF1	2	1	4
7559	qnot5	LOC_Os04g57720	Orphans	protein Two-component response regulator ARR3, putative, expressed	GATCAGCCGGTGCCTGG					1			EPAF1		5		EPAF1	1	1	4
7015	qnot5	LOC_Os04g57720	Orphans	protein Two-component response regulator ARR3, putative, expressed	GATCATGTCGTCGGAGA			4	SEF1	1			EPAF1			3	SEF1	1	1	4
7637	qnot5	LOC_Os04g57720	Orphans	protein Two-component response regulator ARR3, putative, expressed	GATCGCTCGCTCGCCAT		42		EPAF1		12		EPAF1			1	SEF1	1	1	4
6599	qnot5	LOC_Os04g57720	Orphans	protein Two-component response regulator ARR3, putative, expressed	GATCGGTCAGAGTTTTG	19.5	26.6667	62.5	AHPL	118	92.5	44.5	BLPL	45	90	46	LPL	2	1	4
7194	qnot5	LOC_Os04g58190	C2C2-Dof	protein Dof domain, zinc finger family protein, expressed	GATCTGTAGCTGGAAGA										4		EPAF1	2	1	4
7178	qnot5	LOC_Os04g58190	C2C2-Dof	protein Dof domain, zinc finger family protein, expressed	GATCCCAATGATAATCA											18	SEF1	3	1	4
12223	qtgw2	LOC_Os05g04820	MYB	protein Myb-like DNA-binding domain containing protein, expressed	GATCCTACAGTGTCATG	30			EPAF1	18	51		EPAF1	10	1	9	HPL	2	1	5
11981	qtgw2	LOC_Os05g04820	MYB	protein Myb-like DNA-binding domain containing protein, expressed	GATCCCATCCGTTCTGG			4	SEF1			23.5	SEF1					3	1	5
11892	qtgw2	LOC_Os05g05230	SNF2	protein homeotic gene regulator, putative, expressed	GATCCTGAGGAGAGGAA			12	SEF1									1	1	5
11812	qtgw2	LOC_Os05g05230	SNF2	protein homeotic gene regulator, putative, expressed	GATCAGTGGATGAAAGC	47	51.25	35.5	BLPL	27	12.5	14.5	LPL			8	SEF1	1	1	5
11918	qtgw2	LOC_Os05g05780	SNF2	protein Chromatin remodelling complex ATPase chain, putative, expressed	GATCGGGAAGCGGGAGC		8	9.5	EOPF1									1	1	5
11830	qtgw2	LOC_Os05g05780	SNF2	protein Chromatin remodelling complex ATPase chain, putative, expressed	GATCTGATTATTGTTCG		8	28	EOPF1									1	1	5
11962	qtgw2	LOC_Os05g06340	C2C2-GATA	protein GATA zinc finger family protein, expressed	GATCCATCCTGCCTTTT			6	SEF1									5	1	5
12141	qtgw2	LOC_Os05g06340	C2C2-GATA	protein GATA zinc finger family protein, expressed	GATCCAAGAACCAAATC					104			EPAF1					6	1	5
11785	qtgw2	LOC_Os05g06340	C2C2-GATA	protein GATA zinc finger family protein, expressed	GATCATGGAAGGCTCCT	6	24.3333	47	AHPL	26	18	8	BLPL	5		14	EOPF1	5	1	5
11916	qtgw2	LOC_Os05g07040	Alfin-like	protein PHD finger protein, putative, expressed	GATCGGCTGCGACGTGT			10	SEF1			4	SEF1					1	1	5
12249	qtgw2	LOC_Os05g07040	Alfin-like	protein PHD finger protein, putative, expressed	GATCACAAGACATTCAT					22.5	22		EPAF1					2	1	5
12104	qtgw2	LOC_Os05g09020	WRKY	protein WRKY transcription factor 50, putative, expressed	GATCCTCCCGTTCACCC	9			EPAF1	10			EPAF1					3	1	5
12068	qtgw2	LOC_Os05g09480	AUX/IAA	protein AUX/IAA family protein, expressed	GATCATGATGTTGTCGA											19	SEF1	2	1	5
12307	qtgw2	LOC_Os05g09480	AUX/IAA	protein AUX/IAA family protein, expressed	GATCAAGTTCATCTGTT		2		EPAF1	103	113		EPAF1					2	1	5
11795	qtgw2	LOC_Os05g09630	HB	protein expressed protein	GATCAGAAAATCGTGAA	14	2	43	AHPL			1.5	SEF1	1			EPAF1	2	1	5
12079	qtgw2	LOC_Os05g09630	HB	protein expressed protein	GATCCTTTGTCCATTGA	8			EPAF1		42		EPAF1	23			EPAF1	2	1	5
12202	qtgw2	LOC_Os05g09630	HB	protein expressed protein	GATCTTCCAAGTTGAGG		4		EPAF1									1	1	5
11775	qtgw2	LOC_Os05g09630	HB	protein expressed protein	GATCGAATGCTGGACTT	14.5	36.3333	54	AHPL	25	21.5		EPAF1	49		2	EOPF1	2	1	5
12255	qtgw2	LOC_Os05g10620	NAC	protein no apical meristem, putative, expressed	GATCAACATGGATAACT					6			EPAF1					2	1	5
12091	qtgw2	LOC_Os05g10670	C3H	protein Zinc finger C-x8-C-x5-C-x3-H type family protein, expressed	GATCCGGCGACATATTA									10			EPAF1	2	1	5
11809	qtgw2	LOC_Os05g10670	C3H	protein Zinc finger C-x8-C-x5-C-x3-H type family protein, expressed	GATCACAACAACGGCGA	3	11	36.6667	AHPL	26	27		EPAF1	36		28	EOPF1	2	1	5
11935	qtgw2	LOC_Os05g10690	MYB-related	protein myb-like DNA-binding domain, SHAQKYF class family protein, expressed	GATCAGCCCATGCACAA	25.6667	12	7	BLPL	6	63	4	BLPL	5		1	EOPF1	2	1	5
12032	qtgw2	LOC_Os05g10690	MYB-related	protein myb-like DNA-binding domain, SHAQKYF class family protein, expressed	GATCATCTCCTTGTACA		20		EPAF1	32			EPAF1					2	1	5
11741	qtgw2	LOC_Os05g10770	Jumonji	protein jmjC domain containing protein, expressed	GATCTGCTTAACCCTGT			109	SEF1									3	1	5
11904	qtgw2	LOC_Os05g10770	Jumonji	protein jmjC domain containing protein, expressed	GATCTTTGGACAGTCAA	2	4	10.5	AHPL	4	63		EPAF1	11			EPAF1	2	1	5
11921	qtgw2	LOC_Os05g10770	Jumonji	protein jmjC domain containing protein, expressed	GATCTAAAACCGAGGCT	16		9	EOPF1					11			EPAF1	2	1	5
11856	qtgw2	LOC_Os05g11510	Orphans	protein B-box zinc finger family protein, expressed	GATCCGTGAGAAAAGAA			19	SEF1									2	1	5
1193	qdth5	LOC_Os06g13030	LIM	protein LIM domain containing protein, expressed	GATCCAGCAGAACCTCA	79.6667		63.75	EOPF1	78		28	EOPF1	38		33	EOPF1	1	1	6
1313	qdth5	LOC_Os06g13030	LIM	protein LIM domain containing protein, expressed	GATCCAGCTGCTGACCA							9.5	SEF1					1	1	6
1386	qdth5	LOC_Os06g13670	E2F-DP	protein Transcription factor E2F/dimerisation partner family protein, expressed	GATCTCAGGCGAGACAG					3			EPAF1			11	SEF1	1	1	6
1289	qdth5	LOC_Os06g14440	SNF2	protein SNF2 domain-containing protein, putative, expressed	GATCAGCTGGCGAACCG			4	SEF1									3	1	6
1381	qdth5	LOC_Os06g14670	MYB	protein Myb-like DNA-binding domain containing protein, expressed	GATCAACTCTCATCTTC	30			EPAF1						2		EPAF1	2	1	6
1262	qdth5	LOC_Os06g15330	C2C2-CO-like	protein CCT motif family protein, expressed	GATCTGCCGGCCGCGCG	7.5	16	10	LPL									2	1	6
1265	qdth5	LOC_Os06g15330	C2C2-CO-like	protein CCT motif family protein, expressed	GATCCTTAGCAACCATC			9	SEF1									3	1	6
1184	qdth5	LOC_Os06g15330	C2C2-CO-like	protein CCT motif family protein, expressed	GATCCAAGGACTTTTAA	24.3333	60.3333	101	AHPL									2	1	6
1298	qdth5	LOC_Os06g15690	NAC	protein no apical meristem, putative, expressed	GATCCCTAGTAGGGAGG		27	2	EOPF1									1	1	6
1197	qdth5	LOC_Os06g15690	NAC	protein no apical meristem, putative, expressed	GATCACATATTCCTGGC	30.6667	52.75	56.3333	AHPL	64	36.5	2.5	BLPL	14	8	18	AHPL	2	1	6
1236	qdth5	LOC_Os06g16370	C2C2-CO-like	protein Hd1, putative, expressed	GATCAAGTACCTTAGCT	4	2	20	AHPL									2	1	6
1237	qdth5	LOC_Os06g16370	C2C2-CO-like	protein Hd1, putative, expressed	GATCCAGTGGGAGTAGT			19.5	SEF1									2	1	6
1399	qdth5	LOC_Os06g16390	SET	protein Polycomb protein EZ1, putative, expressed	GATCAGCGCGGGCGAGG					7		14.5	EOPF1	1			EPAF1	1	1	6
1437	qdth5	LOC_Os06g16390	SET	protein Polycomb protein EZ1, putative, expressed	GATCAGCCGTTGATTCT	1			EPAF1	14		2	EOPF1	6		3	EOPF1	2	1	6
1256	qdth5	LOC_Os06g16400	bHLH	protein Helix-loop-helix DNA-binding domain containing protein, expressed	GATCTCAAGCAATTTGT			12.5	SEF1	1			EPAF1					2	1	6
1431	qdth5	LOC_Os06g16400	bHLH	protein Helix-loop-helix DNA-binding domain containing protein, expressed	GATCCAGAGACCAACCT							3	SEF1					3	1	6
2770	qpth5	LOC_Os06g40710	G2-like	protein transfactor, putative, expressed	GATCTTAGTGAGGCTGT	2			EPAF1	1			EPAF1	4			EPAF1	2	1	6
2758	qpth5	LOC_Os06g40710	G2-like	protein transfactor, putative, expressed	GATCTCGGAGATTTGCT	24			EPAF1									1	1	6
2672	qpth5	LOC_Os06g40780	GRAS	protein Protein MONOCULM 1, putative, expressed	GATCTCTGCATGCTGTG	2	42	4	LPL									1	1	6
2745	qpth5	LOC_Os06g40780	GRAS	protein Protein MONOCULM 1, putative, expressed	GATCCTGCAATGGGATG						22		EPAF1					2	1	6
2637	qpth5	LOC_Os06g40780	GRAS	protein Protein MONOCULM 1, putative, expressed	GATCCCACCAAGGGACA	11	26.3333	15	LPL									1	1	6
2750	qpth5	LOC_Os06g40960	C2H2	protein Zinc finger, C2H2 type family protein, expressed	GATCGTCGTCGTGGGTG	15			EPAF1									3	1	6
2647	qpth5	LOC_Os06g41390	C3H	protein Zinc finger C-x8-C-x5-C-x3-H type family protein, expressed	GATCCTATATGCTCTAT			12	SEF1									5	1	6
2613	qpth5	LOC_Os06g41390	C3H	protein Zinc finger C-x8-C-x5-C-x3-H type family protein, expressed	GATCCAAATTGGCAAGG	34.6667	41.5	42.3333	AHPL	96	37		EPAF1	1	12	9	HPL	1	1	6
2767	qpth5	LOC_Os06g41730	ARID	protein ARID/BRIGHT DNA-binding domain-containing protein, putative, expressed	GATCTGACTGAACATGT					15			EPAF1					3	1	6
2611	qpth5	LOC_Os06g41730	ARID	protein ARID/BRIGHT DNA-binding domain-containing protein, putative, expressed	GATCTTCGTTGCAAACT	98	53.6667	49.3333	BLPL	32		8	EOPF1	3	3		EPAF1	2	1	6
2644	qpth5	LOC_Os06g41730	ARID	protein ARID/BRIGHT DNA-binding domain-containing protein, putative, expressed	GATCCTCATCAAACTTC	4.5	17.5	13	HPL		59		EPAF1					1	1	6
2652	qpth5	LOC_Os06g41770	bZIP	protein bZIP transcription factor family protein, expressed	GATCAAGCTAGATACCG			10	SEF1		70		EPAF1					1	1	6
2704	qpth5	LOC_Os06g41770	bZIP	protein bZIP transcription factor family protein, expressed	GATCTCGCGACGGTAAC		3		EPAF1		1	3	EOPF1			23	SEF1	1	1	6
2711	qpth5	LOC_Os06g41930	PLATZ	protein zinc-binding family protein, putative, expressed	GATCACGCCGACCACGC	13			EPAF1									1	1	6
2617	qpth5	LOC_Os06g41930	PLATZ	protein zinc-binding family protein, putative, expressed	GATCAAGTGTCAGGTCT	7.75	41.5	35.5	HPL	6	77		EPAF1					2	1	6
2600	qpth5	LOC_Os06g41930	PLATZ	protein zinc-binding family protein, putative, expressed	GATCCTCTGGGACTTAA	184.5	224.75	167.25	BLPL	103	84.5	11	BLPL					2	1	6
2603	qpth5	LOC_Os06g41930	PLATZ	protein zinc-binding family protein, putative, expressed	GATCAGCCGGTGCCGGC	113.333	36.5	134	AHPL	42	19.5	21.5	LPL	1			EPAF1	1	1	6
2739	qpth5	LOC_Os06g42690	bZIP	protein bZIP transcription factor family protein, expressed	GATCGGTTCTTGGGCGG						121		EPAF1					1	1	6
12386	qtgw5	LOC_Os06g43090	MYB	protein Myb-like DNA-binding domain containing protein, expressed	GATCAAAAACCTAGCGT	18	17.6667	21.5	AHPL	36	46	31.5	BLPL	148		12	EOPF1	1	1	6
12659	qtgw5	LOC_Os06g43090	MYB	protein Myb-like DNA-binding domain containing protein, expressed	GATCCCCGGGAGGTCGG					28			EPAF1		14		EPAF1	1	1	6
12615	qtgw5	LOC_Os06g43090	MYB	protein Myb-like DNA-binding domain containing protein, expressed	GATCCGCGCCGAGGTGC	21.5			EPAF1	51	23	12	BLPL	108	16	89	HPL	1	1	6
12713	qtgw5	LOC_Os06g43090	MYB	protein Myb-like DNA-binding domain containing protein, expressed	GATCTGTGCTGACAGCT		23		EPAF1	4			EPAF1	28			EPAF1	2	1	6
12537	qtgw5	LOC_Os06g43090	MYB	protein Myb-like DNA-binding domain containing protein, expressed	GATCAGCGGTTCAACCA					7.5			EPAF1	1		8	EOPF1	1	1	6
12434	qtgw5	LOC_Os06g43860	HB	protein Homeobox protein knotted-1-like 3, putative, expressed	GATCAAATTCTCCTCGC	4	20	10.6667	LPL	4			EPAF1					5	1	6
12313	qtgw5	LOC_Os06g43860	HB	protein Homeobox protein knotted-1-like 3, putative, expressed	GATCCCCATATGTTGTT	363	360.75	378.75	AHPL	86	44		EPAF1	10	3	18	AHPL	2	1	6
12421	qtgw5	LOC_Os06g43860	HB	protein Homeobox protein knotted-1-like 3, putative, expressed	GATCGCAGAACACTCCC	4		12.6667	EOPF1	1			EPAF1					3	1	6
12463	qtgw5	LOC_Os06g43860	HB	protein Homeobox protein knotted-1-like 3, putative, expressed	GATCTGTTTTAGTTGCA			6	SEF1									3	1	6
12728	qtgw5	LOC_Os06g43860	HB	protein Homeobox protein knotted-1-like 3, putative, expressed	GATCATTAGTTGAGCGT	51			EPAF1	2			EPAF1					1	1	6
12358	qtgw5	LOC_Os06g44010	WRKY	protein WRKY2 protein, putative, expressed	GATCGGAGTTAGGCTAG	9	20	34.5	AHPL		19	20	EOPF1			42	SEF1	2	1	6
12605	qtgw5	LOC_Os06g44010	WRKY	protein WRKY2 protein, putative, expressed	GATCCTCGAGCTCTCGC		16		EPAF1							38	SEF1	1	1	6
12716	qtgw5	LOC_Os06g44010	WRKY	protein WRKY2 protein, putative, expressed	GATCGATTTGCATGGCT					17			EPAF1			11	SEF1	2	1	6
12328	qtgw5	LOC_Os06g44010	WRKY	protein WRKY2 protein, putative, expressed	GATCTATTCAGAGTCTC	99.5	76	87	MPL	49	338.5	73.5	LPL	4		71	EOPF1	2	1	6
12449	qtgw5	LOC_Os06g44010	WRKY	protein WRKY2 protein, putative, expressed	GATCCGTAGCGTCGACA			8	SEF1									1	1	6
12346	qtgw5	LOC_Os06g44450	C2C2-CO-like	protein CONSTANS-like protein CO6, putative, expressed	GATCGATGTGTAGGGGC	29	37	44.75	AHPL		13		EPAF1		2		EPAF1	2	1	6
12383	qtgw5	LOC_Os06g44450	C2C2-CO-like	protein CONSTANS-like protein CO6, putative, expressed	GATCTCGACTTCACGAG		40	23	EOPF1									1	1	6
12631	qtgw5	LOC_Os06g44860	SBP	protein SBP domain containing protein, expressed	GATCCTACCATGTGTTC									4			EPAF1	2	1	6
12469	qtgw5	LOC_Os06g45140	bZIP	protein bZIP transcription factor family protein, expressed	GATCTGCGGCAATCAAG			6	SEF1						11		EPAF1	2	1	6
12622	qtgw5	LOC_Os06g45140	bZIP	protein bZIP transcription factor family protein, expressed	GATCGTCGAGCGGACTC						99		EPAF1					3	1	6
12515	qtgw5	LOC_Os06g45140	bZIP	protein bZIP transcription factor family protein, expressed	GATCAAACGCACTAAAA									11			EPAF1	3	1	6
12669	qtgw5	LOC_Os06g45140	bZIP	protein bZIP transcription factor family protein, expressed	GATCCTCAAATCGGATG					9	35		EPAF1	5			EPAF1	1	1	6
12363	qtgw5	LOC_Os06g45310	SBP	protein SBP domain containing protein, expressed	GATCGTCCAAGACTTGC	46.3333		31.75	EOPF1	2	35.5	60.5	AHPL	64	58	2	BLPL	2	1	6
12652	qtgw5	LOC_Os06g45310	SBP	protein SBP domain containing protein, expressed	GATCACCAGCACGGTCG	5			EPAF1									2	1	6
12729	qtgw5	LOC_Os06g45540	PLATZ	protein zinc-binding protein, putative, expressed	GATCGTCACGTACGCGT									14			EPAF1	2	1	6
12361	qtgw5	LOC_Os06g45640	CCAAT_HAP5	protein CCAAT-box binding factor HAP5 homolog, putative, expressed	GATCCCTGTGAATTGTC	10	8	32.5	AHPL	11	4	7	MPL	16		6	EOPF1	2	1	6
12400	qtgw5	LOC_Os06g45640	CCAAT_HAP5	protein CCAAT-box binding factor HAP5 homolog, putative, expressed	GATCCTCAGGAACAGCA			17	SEF1	3			EPAF1					1	1	6
12643	qtgw5	LOC_Os06g45890	G2-like	protein myb-like DNA-binding domain, SHAQKYF class family protein, expressed	GATCTTAGAGAGTGTAG					8			EPAF1					2	1	6
12494	qtgw5	LOC_Os06g45890	G2-like	protein myb-like DNA-binding domain, SHAQKYF class family protein, expressed	GATCGAATTGTTTGCGC	3		3	EOPF1									2	1	6
12693	qtgw5	LOC_Os06g46400	C3H	protein YT521-B-like family protein, expressed	GATCCATGAAGATAGAT						73		EPAF1					2	1	6
12738	qtgw5	LOC_Os06g46400	C3H	protein YT521-B-like family protein, expressed	GATCTTAAGCCGTTTGT		23		EPAF1					3			EPAF1	2	1	6
12470	qtgw5	LOC_Os06g46410	ARF	protein auxin response factor 3, putative, expressed	GATCCATGCTTAGCTAA	19	50	4.5	BLPL	3	59.5		EPAF1	66	30	8	BLPL	2	1	6
12621	qtgw5	LOC_Os06g46410	ARF	protein auxin response factor 3, putative, expressed	GATCAAGATGGGAACTC							14.5	SEF1					1	1	6
12399	qtgw5	LOC_Os06g47150	ARF	protein Auxin response factor 16, putative, expressed	GATCGTTGGTGTGTACT	15.25	36.6667	18	LPL	22	18.5	26.5	AHPL	69	44	8	BLPL	2	1	6
12683	qtgw5	LOC_Os06g47150	ARF	protein Auxin response factor 16, putative, expressed	GATCCAGTCTGGTAAAT	2			EPAF1					11			EPAF1	3	1	6
12555	qtgw5	LOC_Os06g47150	ARF	protein Auxin response factor 16, putative, expressed	GATCTATCCTACTGTCA	41			EPAF1									2	1	6
8087	qnot6 or qple5 or qkwp5	LOC_Os07g07690	PHD	protein PHD-finger family protein, expressed	GATCATGGGGGCTTTTT			16	SEF1					11		5	EOPF1	2	1	7
8672	qnot6 or qple5 or qkwp5	LOC_Os07g07690	PHD	protein PHD-finger family protein, expressed	GATCAACTTCATGGAGG		4		EPAF1									1	1	7
8084	qnot6 or qple5 or qkwp5	LOC_Os07g07690	PHD	protein PHD-finger family protein, expressed	GATCCGTCCGAAGAACA	14		16	EOPF1	1			EPAF1	1			EPAF1	1	1	7
7993	qnot6 or qple5 or qkwp5	LOC_Os07g07974	CPP	protein Tesmin/TSO1-like CXC domain containing protein, expressed	GATCACCCATTCCTTGA	11	59	26	LPL	5			EPAF1	1		3	EOPF1	1	1	7
8329	qnot6 or qple5 or qkwp5	LOC_Os07g07974	CPP	protein Tesmin/TSO1-like CXC domain containing protein, expressed	GATCACTTTTGGAGCAA									9			EPAF1	3	1	7
8057	qnot6 or qple5 or qkwp5	LOC_Os07g07974	CPP	protein Tesmin/TSO1-like CXC domain containing protein, expressed	GATCCTAACAACACTCC			18	SEF1					2			EPAF1	1	1	7
8763	qnot6 or qple5 or qkwp5	LOC_Os07g08420	bZIP	protein bZIP transcription factor family protein, expressed	GATCGTCTCTGATGGAT					42			EPAF1					1	1	7
7817	qnot6 or qple5 or qkwp5	LOC_Os07g08460	AUX/IAA	protein AUX/IAA family protein, expressed	GATCAAGAAGGGAGCAG	85.3333	98.5	149.333	AHPL	10	119	42	LPL	190		84	EOPF1	2	1	7
8137	qnot6 or qple5 or qkwp5	LOC_Os07g08880	PHD	protein ES43, putative, expressed	GATCATACATTGATACT			11	SEF1									2	1	7
8753	qnot6 or qple5 or qkwp5	LOC_Os07g08880	PHD	protein ES43, putative, expressed	GATCCAATGTGAGGAAT					6			EPAF1					1	1	7
8519	qnot6 or qple5 or qkwp5	LOC_Os07g09590	bHLH	protein bHLH transcription factor, putative	GATCAAGCCTGTGGTCC					2		3	EOPF1	15			EPAF1	2	1	7
8550	qnot6 or qple5 or qkwp5	LOC_Os07g10890	bZIP	protein HALF-1 transcription factor, putative, expressed	GATCAGCTTAAGAAGGC	7	8		EPAF1									1	1	7
7944	qnot6 or qple5 or qkwp5	LOC_Os07g10890	bZIP	protein HALF-1 transcription factor, putative, expressed	GATCAGGCCACCGAATT	14.5	2	38	AHPL	6	6		EPAF1	1		16	EOPF1	3	1	7
1960	qdth6	LOC_Os07g10890	bZIP	protein HALF-1 transcription factor, putative, expressed	GATCAGCTTAAGAAGGC	7	8		EPAF1									1	1	7
1554	qdth6	LOC_Os07g10890	bZIP	protein HALF-1 transcription factor, putative, expressed	GATCAGGCCACCGAATT	14.5	2	38	AHPL	6	6		EPAF1	1		16	EOPF1	3	1	7
8427	qnot6 or qple5 or qkwp5	LOC_Os07g10890	bZIP	protein HALF-1 transcription factor, putative, expressed	GATCGGTTTTATGATGA	3			EPAF1						9		EPAF1	2	1	7
1880	qdth6	LOC_Os07g10890	bZIP	protein HALF-1 transcription factor, putative, expressed	GATCGGTTTTATGATGA	3			EPAF1						9		EPAF1	2	1	7
7896	qnot6 or qple5 or qkwp5	LOC_Os07g12340	NAC	protein NAC-domain containing protein 2, putative, expressed	GATCAAGTTCACCATGT	26.3333	104.667	53	LPL	2	36.5	4.5	LPL	17	27		EPAF1	2	1	7
8564	qnot6 or qple5 or qkwp5	LOC_Os07g12340	NAC	protein NAC-domain containing protein 2, putative, expressed	GATCCCGGCCGTCCTGC	5.5			EPAF1			9	SEF1					3	1	7
1970	qdth6	LOC_Os07g12340	NAC	protein NAC-domain containing protein 2, putative, expressed	GATCCCGGCCGTCCTGC	5.5			EPAF1			9	SEF1					3	1	7
1523	qdth6	LOC_Os07g12340	NAC	protein NAC-domain containing protein 2, putative, expressed	GATCAAGTTCACCATGT	26.3333	104.667	53	LPL	2	36.5	4.5	LPL	17	27		EPAF1	2	1	7
1527	qdth6	LOC_Os07g12510	AP2-EREBP	protein AP2 domain containing protein, expressed	GATCCTCCTCCCCGGCG	39.75	52	50.75	HPL	123.5	2.5	59.5	LPL	26	48	25	BLPL	1	1	7
1867	qdth6	LOC_Os07g12510	AP2-EREBP	protein AP2 domain containing protein, expressed	GATCCTAATGCAGGAGA	7			EPAF1			13.5	SEF1					3	1	7
7900	qnot6 or qple5 or qkwp5	LOC_Os07g12510	AP2-EREBP	protein AP2 domain containing protein, expressed	GATCCTCCTCCCCGGCG	39.75	52	50.75	HPL	123.5	2.5	59.5	LPL	26	48	25	BLPL	1	1	7
8402	qnot6 or qple5 or qkwp5	LOC_Os07g12510	AP2-EREBP	protein AP2 domain containing protein, expressed	GATCCTAATGCAGGAGA	7			EPAF1			13.5	SEF1					3	1	7
8477	qnot6 or qple5 or qkwp5	LOC_Os07g12910	Alfin-like	protein PHD finger protein, putative, expressed	GATCAATCAAATGATAC		11		EPAF1		16		EPAF1					2	1	7
1911	qdth6	LOC_Os07g12910	Alfin-like	protein PHD finger protein, putative, expressed	GATCAATCAAATGATAC		11		EPAF1		16		EPAF1					2	1	7
1897	qdth6	LOC_Os07g12910	Alfin-like	protein PHD finger protein, putative, expressed	GATCTTTCACTTGGAAC	4			EPAF1									5	1	7
1709	qdth6	LOC_Os07g12910	Alfin-like	protein PHD finger protein, putative, expressed	GATCAACTTCGCCAGGG	2	51	8	LPL		29	6	EOPF1					1	1	7
8173	qnot6 or qple5 or qkwp5	LOC_Os07g12910	Alfin-like	protein PHD finger protein, putative, expressed	GATCAACTTCGCCAGGG	2	51	8	LPL		29	6	EOPF1					1	1	7
8459	qnot6 or qple5 or qkwp5	LOC_Os07g12910	Alfin-like	protein PHD finger protein, putative, expressed	GATCTTTCACTTGGAAC	4			EPAF1									5	1	7
1977	qdth6	LOC_Os07g13170	AP2-EREBP	protein indeterminate spikelet 1, putative, expressed	GATCACCCCTATTGTGC						9	1	EOPF1	3	10		EPAF1	2	1	7
1953	qdth6	LOC_Os07g13170	AP2-EREBP	protein indeterminate spikelet 1, putative, expressed	GATCAGAATTCTCACGC							3	SEF1	71		55	EOPF1	2	1	7
8540	qnot6 or qple5 or qkwp5	LOC_Os07g13170	AP2-EREBP	protein indeterminate spikelet 1, putative, expressed	GATCAGAATTCTCACGC							3	SEF1	71		55	EOPF1	2	1	7
8573	qnot6 or qple5 or qkwp5	LOC_Os07g13170	AP2-EREBP	protein indeterminate spikelet 1, putative, expressed	GATCACCCCTATTGTGC						9	1	EOPF1	3	10		EPAF1	2	1	7
1612	qdth6	LOC_Os07g13260	C2C2-Dof	protein Dof domain, zinc finger family protein, expressed	GATCCAACGCCGCAGTC	1	1.5	21.6667	AHPL		15.5		EPAF1		9	3	EOPF1	1	1	7
8155	qnot6 or qple5 or qkwp5	LOC_Os07g13260	C2C2-Dof	protein Dof domain, zinc finger family protein, expressed	GATCAAGTCATGAAGCT		12	9.33333	EOPF1						1		EPAF1	2	1	7
8030	qnot6 or qple5 or qkwp5	LOC_Os07g13260	C2C2-Dof	protein Dof domain, zinc finger family protein, expressed	GATCCAACGCCGCAGTC	1	1.5	21.6667	AHPL		15.5		EPAF1		9	3	EOPF1	1	1	7
1695	qdth6	LOC_Os07g13260	C2C2-Dof	protein Dof domain, zinc finger family protein, expressed	GATCAAGTCATGAAGCT		12	9.33333	EOPF1						1		EPAF1	2	1	7
2160	qdth6	LOC_Os07g18050	C3H	protein RNA recognition motif family protein, expressed	GATCTTGTCCAGCCATT									17			EPAF1	2	1	7
8293	qnot6 or qple5 or qkwp5	LOC_Os07g18050	C3H	protein RNA recognition motif family protein, expressed	GATCCATCGAAGGGTAC			2	SEF1					20			EPAF1	3	1	7
8444	qnot6 or qple5 or qkwp5	LOC_Os07g18050	C3H	protein RNA recognition motif family protein, expressed	GATCGTTACTACGGGTA		8		EPAF1									1	1	7
8584	qnot6 or qple5 or qkwp5	LOC_Os07g18050	C3H	protein RNA recognition motif family protein, expressed	GATCCAGCATGTTCCTC		42		EPAF1									3	1	7
1984	qdth6	LOC_Os07g18050	C3H	protein RNA recognition motif family protein, expressed	GATCCAGCATGTTCCTC		42		EPAF1									3	1	7
8852	qnot6 or qple5 or qkwp5	LOC_Os07g18050	C3H	protein RNA recognition motif family protein, expressed	GATCTTGTCCAGCCATT									17			EPAF1	2	1	7
1889	qdth6	LOC_Os07g18050	C3H	protein RNA recognition motif family protein, expressed	GATCGTTACTACGGGTA		8		EPAF1									1	1	7
1788	qdth6	LOC_Os07g18050	C3H	protein RNA recognition motif family protein, expressed	GATCCATCGAAGGGTAC			2	SEF1					20			EPAF1	3	1	7
8195	qnot6 or qple5 or qkwp5	LOC_Os07g22730	AP2-EREBP	protein AP2 domain containing protein	GATCAGTTGGTAGTGGA	41		6.5	EOPF1	29	22	24	LPL					2	1	7
1725	qdth6	LOC_Os07g22730	AP2-EREBP	protein AP2 domain containing protein	GATCAGTTGGTAGTGGA	41		6.5	EOPF1	29	22	24	LPL					2	1	7
7949	qnot6 or qple5 or qkwp5	LOC_Os07g22770	AP2-EREBP	protein AP2 domain containing protein, expressed	GATCATCCAAAAGGTTG	35		37	EOPF1	9	2		EPAF1					1	1	7
8702	qnot6 or qple5 or qkwp5	LOC_Os07g22770	AP2-EREBP	protein AP2 domain containing protein, expressed	GATCGATGGTGGCGTGG	5			EPAF1	1			EPAF1					3	1	7
2059	qdth6	LOC_Os07g22770	AP2-EREBP	protein AP2 domain containing protein, expressed	GATCGATGGTGGCGTGG	5			EPAF1	1			EPAF1					3	1	7
1558	qdth6	LOC_Os07g22770	AP2-EREBP	protein AP2 domain containing protein, expressed	GATCATCCAAAAGGTTG	35		37	EOPF1	9	2		EPAF1					1	1	7
1996	qdth6	LOC_Os07g25390	SNF2	protein SNF2 domain-containing protein, putative, expressed	GATCCTAGTCTCATTTC		3		EPAF1	1	5	3.5	MPL	6			EPAF1	2	1	7
8602	qnot6 or qple5 or qkwp5	LOC_Os07g25390	SNF2	protein SNF2 domain-containing protein, putative, expressed	GATCCTAGTCTCATTTC		3		EPAF1	1	5	3.5	MPL	6			EPAF1	2	1	7
1785	qdth6	LOC_Os07g25450	SET	protein histone-lysine N-methyltransferase, H3 lysine-9 specific 2, putative, expressed	GATCTTTGCCATGGAGA	17		2	EOPF1	6	7.5	1	BLPL	5		6	EOPF1	1	1	7
8289	qnot6 or qple5 or qkwp5	LOC_Os07g25450	SET	protein histone-lysine N-methyltransferase, H3 lysine-9 specific 2, putative, expressed	GATCTTTGCCATGGAGA	17		2	EOPF1	6	7.5	1	BLPL	5		6	EOPF1	1	1	7
7899	qnot6 or qple5 or qkwp5	LOC_Os07g25710	G2-like	protein myb-like DNA-binding domain, SHAQKYF class family protein, expressed	GATCTTCCAGAATCTTC		79	51	EOPF1		35.5		EPAF1					1	1	7
1526	qdth6	LOC_Os07g25710	G2-like	protein myb-like DNA-binding domain, SHAQKYF class family protein, expressed	GATCTTCCAGAATCTTC		79	51	EOPF1		35.5		EPAF1					1	1	7
8457	qnot6 or qple5 or qkwp5	LOC_Os07g28840	SET	protein SET domain containing protein, expressed	GATCGTAGAAGACGAAC									4			EPAF1	3	1	7
7904	qnot6 or qple5 or qkwp5	LOC_Os07g28840	SET	protein SET domain containing protein, expressed	GATCCCTGGAAAGATGG	20	79.75	49.25	MPL	12.5	52.5	9.5	BLPL	28	16	4	BLPL	1	1	7
1895	qdth6	LOC_Os07g28840	SET	protein SET domain containing protein, expressed	GATCGTAGAAGACGAAC									4			EPAF1	3	1	7
1530	qdth6	LOC_Os07g28840	SET	protein SET domain containing protein, expressed	GATCCCTGGAAAGATGG	20	79.75	49.25	MPL	12.5	52.5	9.5	BLPL	28	16	4	BLPL	1	1	7
8122	qnot6 or qple5 or qkwp5	LOC_Os07g30130	MYB-related	protein P-type R2R3 Myb protein, putative, expressed	GATCTTATCCTGGGATG	22.6667	23.25	12.3333	BLPL	39	33.5		EPAF1	3	3	3	MPL	1	1	7
1678	qdth6	LOC_Os07g30130	MYB-related	protein P-type R2R3 Myb protein, putative, expressed	GATCTTATCCTGGGATG	22.6667	23.25	12.3333	BLPL	39	33.5		EPAF1	3	3	3	MPL	1	1	7
2267	qdth7	LOC_Os07g48410	C3H	protein RNA recognition motif family protein, expressed	GATCGGAATGTAAAGTT		48		EPAF1	20			EPAF1	5			EPAF1	1	1	7
2185	qdth7	LOC_Os07g48410	C3H	protein RNA recognition motif family protein, expressed	GATCAGCAAATGCAGTC	83	72.75	156.25	AHPL	86.5	84.5	40.5	BLPL	150	109	197	AHPL	2	1	7
2238	qdth7	LOC_Os07g48410	C3H	protein RNA recognition motif family protein, expressed	GATCCTTTCGCTCCCAC	12			EPAF1									1	1	7
2214	qdth7	LOC_Os07g48410	C3H	protein RNA recognition motif family protein, expressed	GATCAGGGGGACCATGA	19	19	6	BLPL	26	13	2.5	BLPL	22		2	EOPF1	3	1	7
2189	qdth7	LOC_Os07g48450	NAC	protein NAC-domain containing protein 18, putative, expressed	GATCGGATGGAAGCATG	24.75	25	45.6667	AHPL	22.5	30	21.5	BLPL	28		2	EOPF1	2	1	7
2200	qdth7	LOC_Os07g48450	NAC	protein NAC-domain containing protein 18, putative, expressed	GATCCCCTCCATCTCCG			18	SEF1	28	11		EPAF1					1	1	7
2240	qdth7	LOC_Os07g48550	NAC	protein NAC-domain containing protein 21/22, putative, expressed	GATCGATTAACCAAACC					26	17		EPAF1					2	1	7
2216	qdth7	LOC_Os07g48550	NAC	protein NAC-domain containing protein 21/22, putative, expressed	GATCAAGGTGTGCAGAG	2.5	11	4.5	LPL	22	71.5	7.5	BLPL	9			EPAF1	2	1	7
2226	qdth7	LOC_Os07g48570	C2C2-Dof	protein Dof domain, zinc finger family protein, expressed	GATCTGCTGCCTGACAA					20			EPAF1					2	1	7
2271	qdth7	LOC_Os07g48596	G2-like	protein transfactor, putative, expressed	GATCGGGAGGCAGTTTT							2	SEF1	23		5	EOPF1	2	1	7
2212	qdth7	LOC_Os07g48630	EIL	protein ETHYLENE-INSENSITIVE3-like 1 protein, putative, expressed	GATCGTCACCTGGCTCG		15	7	EOPF1		2	3	EOPF1		3		EPAF1	1	1	7
2242	qdth7	LOC_Os07g48630	EIL	protein ETHYLENE-INSENSITIVE3-like 1 protein, putative, expressed	GATCCGGCGTACTTCGC									5			EPAF1	3	1	7
2209	qdth7	LOC_Os07g48630	EIL	protein ETHYLENE-INSENSITIVE3-like 1 protein, putative, expressed	GATCCAACTGGTTCTAC	18.6667	6	10.5	LPL		4		EPAF1			3	SEF1	1	1	7
2268	qdth7	LOC_Os07g48630	EIL	protein ETHYLENE-INSENSITIVE3-like 1 protein, putative, expressed	GATCGGCGCATGGCGTT		33		EPAF1		1		EPAF1	16		4	EOPF1	1	1	7
2249	qdth7	LOC_Os07g48630	EIL	protein ETHYLENE-INSENSITIVE3-like 1 protein, putative, expressed	GATCGCTGCTCTCGGCG	2			EPAF1	7	19	23.5	AHPL					1	1	7
2184	qdth7	LOC_Os07g48630	EIL	protein ETHYLENE-INSENSITIVE3-like 1 protein, putative, expressed	GATCCATGCTATGCAAG	235	318	194.75	BLPL	150	75.5	110	LPL	103	14	60	HPL	2	1	7
2234	qdth7	LOC_Os07g48630	EIL	protein ETHYLENE-INSENSITIVE3-like 1 protein, putative, expressed	GATCATGCCGCTGATGA	2.5	45.5		EPAF1		47		EPAF1					1	1	7
2246	qdth7	LOC_Os07g48630	EIL	protein ETHYLENE-INSENSITIVE3-like 1 protein, putative, expressed	GATCCCAGCGTGGTGTC							5	SEF1		14		EPAF1	3	1	7
2254	qdth7	LOC_Os07g48660	bZIP	protein bZIP transcription factor family protein, expressed	GATCTCGCGGTTGGAGG						25		EPAF1					1	1	7
2245	qdth7	LOC_Os07g48820	bZIP	protein Transcription factor HBP-1b, putative, expressed	GATCCAGCCAAAGTATC	3.33333			EPAF1		4		EPAF1					3	1	7
2182	qdth7	LOC_Os07g48820	bZIP	protein Transcription factor HBP-1b, putative, expressed	GATCCGGCAAGCCTCGC	357	579.75	377	LPL	330.5	456.5	431	HPL	147	397	248	LPL	1	1	7
2269	qdth7	LOC_Os07g48820	bZIP	protein Transcription factor HBP-1b, putative, expressed	GATCGTCAGAATTCGTT		6		EPAF1									3	1	7
2205	qdth7	LOC_Os07g48820	bZIP	protein Transcription factor HBP-1b, putative, expressed	GATCTCTCGGTTCATCA	15		13	EOPF1					10			EPAF1	1	1	7
2239	qdth7	LOC_Os07g48870	MYB	protein Myb-like DNA-binding domain containing protein, expressed	GATCGCTTGGTTTTTAC					2	16.5	1	BLPL					2	1	7
13062	qtyp4	LOC_Os08g04170	C3H	protein Zinc finger C-x8-C-x5-C-x3-H type family protein, expressed	GATCCAAATTCGAGTTT	13.5		9	EOPF1	9			EPAF1			1	SEF1	1	1	8
13231	qtyp4	LOC_Os08g04170	C3H	protein Zinc finger C-x8-C-x5-C-x3-H type family protein, expressed	GATCATCTGTATGAGCA	13			EPAF1	2			EPAF1					2	1	8
12889	qtyp4	LOC_Os08g04170	C3H	protein Zinc finger C-x8-C-x5-C-x3-H type family protein, expressed	GATCCGATGCTGTGTTG	60	40	34.6667	BLPL	49	99	30	BLPL	69		3	EOPF1	1	1	8
12941	qtyp4	LOC_Os08g04170	C3H	protein Zinc finger C-x8-C-x5-C-x3-H type family protein, expressed	GATCCTGTAATTTAGGG			25	SEF1	14			EPAF1					2	1	8
13095	qtyp4	LOC_Os08g04390	bHLH	protein bHLH transcription factor, putative, expressed	GATCAGAAGAGATAAGA			6	SEF1									1	1	8
13117	qtyp4	LOC_Os08g04390	bHLH	protein bHLH transcription factor, putative, expressed	GATCTATGCTCCATGTT			5	SEF1	95			EPAF1					5	1	8
13335	qtyp4	LOC_Os08g04390	bHLH	protein bHLH transcription factor, putative, expressed	GATCTTCAGGCAGTGCC							14.5	SEF1					6	1	8
13542	qtyp4	LOC_Os08g04840	MYB-related	protein myb-like DNA-binding domain, SHAQKYF class family protein, expressed	GATCAAGCCTTTTCGAT	3			EPAF1									1	1	8
12762	qtyp4	LOC_Os08g04840	MYB-related	protein myb-like DNA-binding domain, SHAQKYF class family protein, expressed	GATCCCACCTGCTCCTG	559.25	451.5	466.5	LPL	213.5	113	345.5	AHPL	144	155	132	BLPL	1	1	8
13208	qtyp4	LOC_Os08g04840	MYB-related	protein myb-like DNA-binding domain, SHAQKYF class family protein, expressed	GATCACTGGTGCAGTAA						13		EPAF1					3	1	8
13198	qtyp4	LOC_Os08g05510	MYB-related	protein myb-like DNA-binding domain, SHAQKYF class family protein, expressed	GATCCTCCAGCAGAGAA	33			EPAF1									1	1	8
13241	qtyp4	LOC_Os08g05510	MYB-related	protein myb-like DNA-binding domain, SHAQKYF class family protein, expressed	GATCAGCTATGCTTGCA		23		EPAF1									3	1	8
13489	qtyp4	LOC_Os08g05510	MYB-related	protein myb-like DNA-binding domain, SHAQKYF class family protein, expressed	GATCTGGTGATGAATGG									6			EPAF1	5	1	8
12847	qtyp4	LOC_Os08g05510	MYB-related	protein myb-like DNA-binding domain, SHAQKYF class family protein, expressed	GATCTGACAGTTGCCCC	7.33333	42	51	AHPL	27	5	21.5	HPL	111	25	75	HPL	2	1	8
13277	qtyp4	LOC_Os08g05520	MYB	protein Myb-like DNA-binding domain containing protein, expressed	GATCTGTCTATACATGA									7			EPAF1	2	1	8
13541	qtyp4	LOC_Os08g06110	MYB-related	protein myb-like DNA-binding domain, SHAQKYF class family protein, expressed	GATCAGTTCCTTTCGAT	18			EPAF1									5	1	8
13419	qtyp4	LOC_Os08g06110	MYB-related	protein myb-like DNA-binding domain, SHAQKYF class family protein, expressed	GATCAAGAAATGGAAAG					4			EPAF1					1	1	8
13196	qtyp4	LOC_Os08g06110	MYB-related	protein myb-like DNA-binding domain, SHAQKYF class family protein, expressed	GATCCAATTGCAGTCAA						79		EPAF1					3	1	8
13497	qtyp4	LOC_Os08g06110	MYB-related	protein myb-like DNA-binding domain, SHAQKYF class family protein, expressed	GATCGCTCTTCATGTGG		31		EPAF1									1	1	8
13481	qtyp4	LOC_Os08g06110	MYB-related	protein myb-like DNA-binding domain, SHAQKYF class family protein, expressed	GATCCTTCTACTTGCGG					2.5	35		EPAF1					3	1	8
12808	qtyp4	LOC_Os08g06110	MYB-related	protein myb-like DNA-binding domain, SHAQKYF class family protein, expressed	GATCAAGAACTCGACAC	145	63.75	83.3333	LPL	85.5	138.5	7	BLPL	125	10	21	LPL	1	1	8
12798	qtyp4	LOC_Os08g06140	NAC	protein No apical meristem protein, expressed	GATCTATTCAACAGCAT	176	198.5	95.25	BLPL	96	282	15	BLPL	32		44	EOPF1	1	1	8
13584	qtyp4	LOC_Os08g06140	NAC	protein No apical meristem protein, expressed	GATCCTGGTTAATTTCT	12	6		EPAF1	7	25	2	BLPL		33		EPAF1	5	1	8
13650	qtyp4	LOC_Os08g06140	NAC	protein No apical meristem protein, expressed	GATCCAGTGGAGGAGTT	15			EPAF1									1	1	8
13354	qtyp4	LOC_Os08g06240	MYB	protein Myb-like DNA-binding domain containing protein, expressed	GATCGCGCCTCCGCCGC							7	SEF1	6			EPAF1	1	1	8
12877	qtyp4	LOC_Os08g06330	C3H	protein Zinc finger C-x8-C-x5-C-x3-H type family protein, expressed	GATCTTTCGTCGCCACC	10	49.6667	37	HPL	65	32		EPAF1	60	17	23	LPL	2	1	8
13550	qtyp4	LOC_Os08g06330	C3H	protein Zinc finger C-x8-C-x5-C-x3-H type family protein, expressed	GATCACAACCAAACACT	15			EPAF1									2	1	8
13087	qtyp4	LOC_Os08g06630	Sigma70-like	protein Sigma-70 region 2 family protein, expressed	GATCAAGGAATTGCTCC	40		7	EOPF1									1	1	8
13634	qtyp4	LOC_Os08g06630	Sigma70-like	protein Sigma-70 region 2 family protein, expressed	GATCCATGGCATGGATT		12		EPAF1									1	1	8
13307	qtyp4	LOC_Os08g06630	Sigma70-like	protein Sigma-70 region 2 family protein, expressed	GATCAATAGAGCAACAC	9	88		EPAF1									2	1	8
13247	qtyp4	LOC_Os08g07440	AP2-EREBP	protein Protein BABY BOOM 2, putative, expressed	GATCCTAGCTAAGCTCA					34			EPAF1					5	1	8
13445	qtyp4	LOC_Os08g07440	AP2-EREBP	protein Protein BABY BOOM 2, putative, expressed	GATCGCGGCGCTCGACG					5		34	EOPF1		7		EPAF1	1	1	8
13522	qtyp4	LOC_Os08g07970	bZIP	protein Transcription factor TGA4, putative, expressed	GATCAGGCTGGCCGTTG							14	SEF1		5	5	EOPF1	3	1	8
13158	qtyp4	LOC_Os08g07970	bZIP	protein Transcription factor TGA4, putative, expressed	GATCACCCGAGCAAGGC	14		3	EOPF1	11	50	6.5	BLPL	2	4	6	AHPL	1	1	8
13609	qtyp4	LOC_Os08g07970	bZIP	protein Transcription factor TGA4, putative, expressed	GATCCTGATTCCCTGGT					42	10		EPAF1					5	1	8
13303	qtyp4	LOC_Os08g07970	bZIP	protein Transcription factor TGA4, putative, expressed	GATCTACACGCAGCAAC					4			EPAF1					5	1	8
13322	qtyp4	LOC_Os08g07970	bZIP	protein Transcription factor TGA4, putative, expressed	GATCCAGAGGAAGAACC						14		EPAF1					3	1	8
12820	qtyp4	LOC_Os08g07970	bZIP	protein Transcription factor TGA4, putative, expressed	GATCACCGGAGGAGGAG	179	27.5	71	LPL	586.5	330	1198.5	AHPL	406	1407	323	BLPL	2	1	8
13415	qtyp4	LOC_Os08g08120	Orphans	protein B-box zinc finger family protein, expressed	GATCGCCCTCGGATTTC					2	1		EPAF1			8	SEF1	1	1	8
13266	qtyp4	LOC_Os08g08120	Orphans	protein B-box zinc finger family protein, expressed	GATCAAACCTCCACCGA	23.5			EPAF1	40.5	28	14.5	BLPL	13	17		EPAF1	2	1	8
13143	qtyp4	LOC_Os08g08210	SET	protein SET domain-containing protein, putative, expressed	GATCCCCAAATATGCAT			4	SEF1									3	1	8
13372	qtyp4	LOC_Os08g08210	SET	protein SET domain-containing protein, putative, expressed	GATCGTGGATGGGGTGC	55			EPAF1									1	1	8
13093	qtyp4	LOC_Os08g08210	SET	protein SET domain-containing protein, putative, expressed	GATCTTGTCTTGAGCCA			6	SEF1									3	1	8
13047	qtyp4	LOC_Os08g08210	SET	protein SET domain-containing protein, putative, expressed	GATCCATCTGGTTCCGA			10	SEF1		34		EPAF1					1	1	8
12935	qtyp4	LOC_Os08g08220	SNF2	protein SNF2 family N-terminal domain containing protein, expressed	GATCCATCTGGTGGTGT	20.6667	18.75	26.25	AHPL	25	27	18	BLPL	85	13	29	LPL	2	1	8
13283	qtyp4	LOC_Os08g08220	SNF2	protein SNF2 family N-terminal domain containing protein, expressed	GATCAGAAGAATGGTGA	13	4		EPAF1						3		EPAF1	1	1	8
12809	qtyp4	LOC_Os08g08820	HB	protein START domain containing protein, expressed	GATCACGAACAATGTTC	66	123.5	81.5	LPL					7			EPAF1	2	1	8
13020	qtyp4	LOC_Os08g08820	HB	protein START domain containing protein, expressed	GATCCCGGTGACGACGA			13	SEF1									1	1	8
13565	qtyp4	LOC_Os08g08820	HB	protein START domain containing protein, expressed	GATCCTGCAAGAGAGCT	15			EPAF1									1	1	8
13137	qtyp4	LOC_Os08g08820	HB	protein START domain containing protein, expressed	GATCCTCGTCGACTCCG			4	SEF1									1	1	8
13630	qtyp4	LOC_Os08g09690	CCAAT-HAP2	protein CCAAT-binding transcription factor subunit B family protein, expressed	GATCGATTCTGGCAATT					5			EPAF1					6	1	8
13641	qtyp4	LOC_Os08g09690	CCAAT-HAP2	protein CCAAT-binding transcription factor subunit B family protein, expressed	GATCGAATTGTGTGCTT	9.5	22		EPAF1	4	8		EPAF1					2	1	8
13098	qtyp4	LOC_Os08g09690	CCAAT-HAP2	protein CCAAT-binding transcription factor subunit B family protein, expressed	GATCCTGGTTTGGGCAC	2	10	6	MPL	1			EPAF1					1	1	8
13577	qtyp4	LOC_Os08g09800	WRKY	protein hAT family dimerisation domain containing protein	GATCAGGCCACTGGTCT					4			EPAF1					2	1	8
13570	qtyp4	LOC_Os08g09880	Orphans	protein hAT family dimerisation domain containing protein	GATCAGTTTCTGCTGCT		28		EPAF1		14.5	16.5	EOPF1		4		EPAF1	2	1	8
12828	qtyp4	LOC_Os08g09900	WRKY	protein hAT family dimerisation domain containing protein, expressed	GATCAGGTTTTACTGCA	20	23	65	AHPL	5	80.5	5	LPL	2			EPAF1	2	1	8
13566	qtyp4	LOC_Os08g09900	WRKY	protein hAT family dimerisation domain containing protein, expressed	GATCAACGGGCGGAGCT		33		EPAF1									1	1	8
13653	qtyp4	LOC_Os08g10080	NAC	protein NAC-domain containing protein 21/22, putative, expressed	GATCATTATTGGGGGTT	64			EPAF1	6			EPAF1					3	1	8
13141	qtyp4	LOC_Os08g10560	CCAAT_HAP5	protein Histone-like transcription factor and archaeal histone family protein	GATCCGGTCTGAAACTG			4	SEF1									2	1	8
13647	qtyp4	LOC_Os08g10780	Orphans	protein BED zinc finger family protein, expressed	GATCGCCTGATTTTCTT	27			EPAF1									5	1	8
13580	qtyp4	LOC_Os08g10780	Orphans	protein BED zinc finger family protein, expressed	GATCCCTATTCAATTCT					21			EPAF1					2	1	8
13558	qtyp4	LOC_Os08g13840	WRKY	protein WRKY DNA binding domain containing protein, expressed	GATCAAGGGGTCCCCCT	37			EPAF1	48	62	242.5	AHPL	49		141	EOPF1	1	1	8
13101	qtyp4	LOC_Os08g14450	Sigma70-like	protein Sigma-70 region 2 family protein, expressed	GATCCTGCATCGACCGG		51	6	EOPF1									3	1	8
12917	qtyp4	LOC_Os08g14450	Sigma70-like	protein Sigma-70 region 2 family protein, expressed	GATCCATCCATTCAAGA			28	SEF1									1	1	8
12943	qtyp4	LOC_Os08g14450	Sigma70-like	protein Sigma-70 region 2 family protein, expressed	GATCCAAGCGGCGTTAT		4	25	EOPF1									1	1	8
13155	qtyp4	LOC_Os08g14450	Sigma70-like	protein Sigma-70 region 2 family protein, expressed	GATCAATGTAGCTATTA			3	SEF1							35	SEF1	3	1	8
13428	qtyp4	LOC_Os08g14450	Sigma70-like	protein Sigma-70 region 2 family protein, expressed	GATCAGCTCAAATTAAG		34		EPAF1									3	1	8
13328	qtyp4	LOC_Os08g14450	Sigma70-like	protein Sigma-70 region 2 family protein, expressed	GATCCCCAGGAAGTCCC		14		EPAF1									3	1	8
12985	qtyp4	LOC_Os08g14450	Sigma70-like	protein Sigma-70 region 2 family protein, expressed	GATCATGTCTGGTCAGA			18	SEF1									1	1	8
12858	qtyp4	LOC_Os08g14450	Sigma70-like	protein Sigma-70 region 2 family protein, expressed	GATCGCTGATGTTTCCT	17.3333		44.5	EOPF1									1	1	8
12938	qtyp4	LOC_Os08g17400	WRKY	protein WRKY DNA binding domain containing protein, expressed	GATCCTGTGAGGTTAGG	14.5		25.5	EOPF1					9			EPAF1	1	1	8
13373	qtyp4	LOC_Os08g17400	WRKY	protein WRKY DNA binding domain containing protein, expressed	GATCGGCTTAGATGTGC		13		EPAF1									3	1	8
12756	qtyp4	LOC_Os08g17400	WRKY	protein WRKY DNA binding domain containing protein, expressed	GATCTGCACGGTTACAG	1276.25	1044.25	858.5	BLPL					31			EPAF1	3	1	8
13466	qtyp4	LOC_Os08g17400	WRKY	protein WRKY DNA binding domain containing protein, expressed	GATCGACATCGACGTCG	14.5			EPAF1									3	1	8
13265	qtyp4	LOC_Os08g17640	C2H2	protein Zinc finger, C2H2 type family protein	GATCTCGTGTTGTTAGA						4		EPAF1					2	1	8
13245	qtyp4	LOC_Os08g19590	HB	protein START domain containing protein, expressed	GATCCACGGGTCTATCA									2	17		EPAF1	3	1	8
13371	qtyp4	LOC_Os08g19590	HB	protein START domain containing protein, expressed	GATCTGGCGAACCGTGC										27		EPAF1	1	1	8
13596	qtyp4	LOC_Os08g19650	HB	protein Homeobox protein knotted-1-like 3, putative, expressed	GATCCCTAATGGAGCGT	6.5	31		EPAF1									1	1	8
12768	qtyp4	LOC_Os08g19650	HB	protein Homeobox protein knotted-1-like 3, putative, expressed	GATCAGGAGCCGTATAT	80.75	146.25	204.75	AHPL	17	43		EPAF1	29		3	EOPF1	2	1	8
13203	qtyp4	LOC_Os08g19650	HB	protein Homeobox protein knotted-1-like 3, putative, expressed	GATCGCCGAGGGCTGAA	30.5	40		EPAF1									2	1	8
13491	qtyp4	LOC_Os08g19650	HB	protein Homeobox protein knotted-1-like 3, putative, expressed	GATCCAAGCTTGGATGG		23		EPAF1		50		EPAF1					1	1	8
13146	qtyp4	LOC_Os08g19650	HB	protein Homeobox protein knotted-1-like 3, putative, expressed	GATCATCTTCACCGTCT	2		4	EOPF1									3	1	8
13633	qtyp4	LOC_Os08g20580	C2H2	protein Zinc finger, C2H2 type family protein	GATCATATTGGGAGATT						5		EPAF1					2	1	8
11050	qnob4	LOC_Os08g39390	C2H2	protein Zinc finger, C2H2 type family protein, expressed	GATCTCTACTGCTGCTG									13			EPAF1	3	1	8
11014	qnob4	LOC_Os08g39630	bHLH	protein Helix-loop-helix DNA-binding domain containing protein, expressed	GATCGTCTCAGTCCTGC		11		EPAF1									3	1	8
10917	qnob4	LOC_Os08g39630	bHLH	protein Helix-loop-helix DNA-binding domain containing protein, expressed	GATCATCATCAAGTGGT			8	SEF1									2	1	8
10946	qnob4	LOC_Os08g39630	bHLH	protein Helix-loop-helix DNA-binding domain containing protein, expressed	GATCCTTGGAAACCGGC	12		2	EOPF1							7	SEF1	3	1	8
10834	qnob4	LOC_Os08g39630	bHLH	protein Helix-loop-helix DNA-binding domain containing protein, expressed	GATCTCTGAAGATGTGT			135	SEF1			7	SEF1					2	1	8
10877	qnob4	LOC_Os08g39630	bHLH	protein Helix-loop-helix DNA-binding domain containing protein, expressed	GATCTTCAGAAGCAGGT	8	78	26.6667	LPL	13			EPAF1					2	1	8
10875	qnob4	LOC_Os08g39630	bHLH	protein Helix-loop-helix DNA-binding domain containing protein, expressed	GATCCTTGATGTAGTCA			27	SEF1									3	1	8
11029	qnob4	LOC_Os08g39630	bHLH	protein Helix-loop-helix DNA-binding domain containing protein, expressed	GATCGGCGCCGAGCACG							4	SEF1					1	1	8
10957	qnob4	LOC_Os08g39890	SBP	protein SBP-domain protein 5, putative, expressed	GATCTGTCGTCCCGCAA					2	19	5.5	LPL	782	327	464	LPL	2	1	8
10962	qnob4	LOC_Os08g39890	SBP	protein SBP-domain protein 5, putative, expressed	GATCAAGAATCGCAACA	4			EPAF1									6	1	8
10982	qnob4	LOC_Os08g39980	MYB-related	protein Bromodomain containing protein, expressed	GATCATCGTCTGCCGGA		10		EPAF1	13			EPAF1			2	SEF1	1	1	8
11084	qnob4	LOC_Os08g39980	MYB-related	protein Bromodomain containing protein, expressed	GATCAGCCGCTATAATT						6		EPAF1					6	1	8
11053	qnob4	LOC_Os08g39980	MYB-related	protein Bromodomain containing protein, expressed	GATCCTCCTCCCTGGTG							4	SEF1					3	1	8
11043	qnob4	LOC_Os08g39980	MYB-related	protein Bromodomain containing protein, expressed	GATCAGGCGCCATGTGG							2	SEF1			7	SEF1	1	1	8
11056	qnob4	LOC_Os08g39980	MYB-related	protein Bromodomain containing protein, expressed	GATCGGTCGGCCACAAT										26		EPAF1	5	1	8
10863	qnob4	LOC_Os08g39980	MYB-related	protein Bromodomain containing protein, expressed	GATCGGTCGGCCACCGA	20.75	106	45.3333	LPL	33.5	42	189.5	AHPL	90	412	99	LPL	1	1	8
10963	qnob4	LOC_Os08g40260	SBP	protein SBP domain containing protein, expressed	GATCCATCTCCTGAACA		18		EPAF1									1	1	8
10822	qnob4	LOC_Os08g40260	SBP	protein SBP domain containing protein, expressed	GATCCTTCAAATGGGAG	311.75	493.5	459.75	HPL	227	372	142	BLPL	327	76	160	LPL	1	1	8
11016	qnob4	LOC_Os08g40260	SBP	protein SBP domain containing protein, expressed	GATCTTGCAACCAGTGC	1			EPAF1			4	SEF1					1	1	8
11010	qnob4	LOC_Os08g40260	SBP	protein SBP domain containing protein, expressed	GATCAGGCTCATGATGC						10		EPAF1					1	1	8
10948	qnob4	LOC_Os08g40260	SBP	protein SBP domain containing protein, expressed	GATCGATTGCTACGGCG	37	2	2	LPL		20		EPAF1		26		EPAF1	5	1	8
10899	qnob4	LOC_Os08g40900	ARF	protein Auxin response factor family protein, expressed	GATCAAAACCCACTTTA	16	2	13	HPL	33			EPAF1	26		22	EOPF1	2	1	8
11051	qnob4	LOC_Os08g40900	ARF	protein Auxin response factor family protein, expressed	GATCAAAGCTGCTGCTG							29.5	SEF1					5	1	8
11059	qnob4	LOC_Os08g40900	ARF	protein Auxin response factor family protein, expressed	GATCAGCGATTCCTCAT									5			EPAF1	3	1	8
10939	qnob4	LOC_Os08g41320	bHLH	protein Helix-loop-helix DNA-binding domain containing protein, expressed	GATCAAGGAAAAGAATG			4	SEF1	6	69		EPAF1	7			EPAF1	2	1	8
3941	qpty3 or qnot7	LOC_Os09g26170	MYB	protein Myb-like DNA-binding domain containing protein, expressed	GATCGTCGGCGACGAGG					339	140	263.5	HPL	4	23	22	HPL	1	1	9
3629	qpty3 or qnot7	LOC_Os09g26390	ARID	protein ARID/BRIGHT DNA binding domain containing protein, expressed	GATCTGGGGAGGGGGAA										27		EPAF1	1	1	9
3804	qpty3 or qnot7	LOC_Os09g26390	ARID	protein ARID/BRIGHT DNA binding domain containing protein, expressed	GATCGCTCCCTCCCCGC									26		18	EOPF1	3	1	9
3638	qpty3 or qnot7	LOC_Os09g26390	ARID	protein ARID/BRIGHT DNA binding domain containing protein, expressed	GATCACAACACTACACA	5			EPAF1									3	1	9
3098	qpty3 or qnot7	LOC_Os09g26420	AP2-EREBP	protein AP2 domain containing protein, expressed	GATCCCGAGATGAAGTA	1990.75	825.75	892.25	LPL	1448.5	1934.5	341	BLPL	377	129	83	BLPL	1	1	9
3241	qpty3 or qnot7	LOC_Os09g26420	AP2-EREBP	protein AP2 domain containing protein, expressed	GATCTCATGCCTCCAGT	33		37	EOPF1	130	1	5	LPL	13			EPAF1	1	1	9
3460	qpty3 or qnot7	LOC_Os09g26420	AP2-EREBP	protein AP2 domain containing protein, expressed	GATCCGTGGCAAGAAAG	29		8.5	EOPF1	4	38	7.5	LPL			26	SEF1	1	1	9
3571	qpty3 or qnot7	LOC_Os09g26420	AP2-EREBP	protein AP2 domain containing protein, expressed	GATCCGCCAGCGTCCCT	28.5		3	EOPF1	45	2	25.5	HPL	3			EPAF1	1	1	9
3566	qpty3 or qnot7	LOC_Os09g26420	AP2-EREBP	protein AP2 domain containing protein, expressed	GATCGAAGGTGGGCATG	35.5		3.33333	EOPF1	4.5	24	4	BLPL	28	1		EPAF1	3	1	9
3316	qpty3 or qnot7	LOC_Os09g26420	AP2-EREBP	protein AP2 domain containing protein, expressed	GATCAACAGGCTCTGCC			23	SEF1			2	SEF1					3	1	9
3866	qpty3 or qnot7	LOC_Os09g26420	AP2-EREBP	protein AP2 domain containing protein, expressed	GATCAGCAAAGCACAAG	31			EPAF1									1	1	9
3141	qpty3 or qnot7	LOC_Os09g26780	ZIM	protein ZIM motif family protein, expressed	GATCTGTGGGGAAGAGA	47.5	29.6667	114.333	AHPL	103	33	146.5	AHPL		160	102	EOPF1	2	1	9
3358	qpty3 or qnot7	LOC_Os09g27060	SNF2	protein chromatin complex subunit A101, putative, expressed	GATCATCCGGTCCTCGT			18	SEF1									3	1	9
3862	qpty3 or qnot7	LOC_Os09g27450	HB	protein Homeobox associated leucine zipper family protein, expressed	GATCTCTAACAATTTTC		9		EPAF1									5	1	9
4033	qpty3 or qnot7	LOC_Os09g27450	HB	protein Homeobox associated leucine zipper family protein, expressed	GATCCTTCCCGATGGAT	7.66667	29		EPAF1			4	SEF1	47	35	8	BLPL	1	1	9
4120	qpty3 or qnot7	LOC_Os09g27650	C2H2	protein Zinc finger, C2H2 type family protein, expressed	GATCGTGTGGTGTAATT										55		EPAF1	2	1	9
3933	qpty3 or qnot7	LOC_Os09g27650	C2H2	protein Zinc finger, C2H2 type family protein, expressed	GATCAGACAAGAACAGG											8	SEF1	1	1	9
3289	qpty3 or qnot7	LOC_Os09g27850	GeBP	protein expressed protein	GATCGAAAGCACAGGTG	34.5	49	25.6667	BLPL	38.5	74	3	BLPL	10	10	19	AHPL	1	1	9
3519	qpty3 or qnot7	LOC_Os09g27850	GeBP	protein expressed protein	GATCGGTGCTGTGAATG			6	SEF1							14	SEF1	1	1	9
3920	qpty3 or qnot7	LOC_Os09g27850	GeBP	protein expressed protein	GATCTCTGATTCTTGCG											4	SEF1	3	1	9
3682	qpty3 or qnot7	LOC_Os09g28200	HSF	protein HSF-type DNA-binding domain containing protein, expressed	GATCCACCGCAGGAAGA					11.5	141	1	BLPL			18	SEF1	1	1	9
3621	qpty3 or qnot7	LOC_Os09g28310	bZIP	protein bZIP transcription factor family protein, expressed	GATCCAGCCTTGGGCAA		5		EPAF1									1	1	9
3251	qpty3 or qnot7	LOC_Os09g28310	bZIP	protein bZIP transcription factor family protein, expressed	GATCCATTTGGAAGAAG	41.25	65	33.6667	BLPL	52	40.5	45.5	MPL	23	61		EPAF1	1	1	9
3503	qpty3 or qnot7	LOC_Os09g28354	HSF	protein HSF-type DNA-binding domain containing protein, expressed	GATCTGTCAGTGAGACA			6	SEF1									5	1	9
3331	qpty3 or qnot7	LOC_Os09g28354	HSF	protein HSF-type DNA-binding domain containing protein, expressed	GATCAACCAAGTCATTA	18.6667	24.25	21	MPL	41	50.5	39.5	BLPL	17	6	3	BLPL	2	1	9
3897	qpty3 or qnot7	LOC_Os09g28354	HSF	protein HSF-type DNA-binding domain containing protein, expressed	GATCGACCAGGCGAACG						10		EPAF1	6		23	EOPF1	2	1	9
3924	qpty3 or qnot7	LOC_Os09g28354	HSF	protein HSF-type DNA-binding domain containing protein, expressed	GATCACCTCGTCCGTCG						24		EPAF1					3	1	9
4100	qpty3 or qnot7	LOC_Os09g28354	HSF	protein HSF-type DNA-binding domain containing protein, expressed	GATCTTGGACCTTTGGT					7			EPAF1					5	1	9
3936	qpty3 or qnot7	LOC_Os09g28440	AP2-EREBP	protein AP2 domain containing protein, expressed	GATCAGGCGGGAAGAGG		21		EPAF1			21.5	SEF1					1	1	9
3397	qpty3 or qnot7	LOC_Os09g29130	zf-HD	protein ZF-HD protein dimerisation region containing protein, expressed	GATCGACCGGCCGTGGC	20.6667		13	EOPF1					8			EPAF1	2	1	9
3557	qpty3 or qnot7	LOC_Os09g29130	zf-HD	protein ZF-HD protein dimerisation region containing protein, expressed	GATCTCATCGTCGGCAT		66.5	4	EOPF1									2	1	9
3435	qpty3 or qnot7	LOC_Os09g29460	HB	protein Homeobox associated leucine zipper family protein, expressed	GATCGACCAGGCGTTCA			10	SEF1			1	SEF1		33		EPAF1	1	1	9
3757	qpty3 or qnot7	LOC_Os09g29460	HB	protein Homeobox associated leucine zipper family protein, expressed	GATCCGACGACGTCGAC									4			EPAF1	2	1	9
3142	qpty3 or qnot7	LOC_Os09g29460	HB	protein Homeobox associated leucine zipper family protein, expressed	GATCAGCCCCCGCCGCT	61.6667	61.5	113	AHPL	115	24	180.5	AHPL	645	688	762	AHPL	1	1	9
3978	qpty3 or qnot7	LOC_Os09g29830	bHLH	protein BHLH transcription factor, putative, expressed	GATCACTCATCCGGTGG	53	6		EPAF1					1	3		EPAF1	2	1	9
4138	qpty3 or qnot7	LOC_Os09g29830	bHLH	protein BHLH transcription factor, putative, expressed	GATCATTCAGTGACGTT	2			EPAF1		1		EPAF1	5			EPAF1	1	1	9
3513	qpty3 or qnot7	LOC_Os09g29930	bHLH	protein Helix-loop-helix DNA-binding domain containing protein, expressed	GATCACTCGCACCCGAG		17	6	EOPF1						35	10	EOPF1	5	1	9
3874	qpty3 or qnot7	LOC_Os09g29930	bHLH	protein Helix-loop-helix DNA-binding domain containing protein, expressed	GATCTGTCCCAATCCAG	29			EPAF1									1	1	9
3870	qpty3 or qnot7	LOC_Os09g29930	bHLH	protein Helix-loop-helix DNA-binding domain containing protein, expressed	GATCCTCCAGTTCTAAG	3	4		EPAF1	2		4	EOPF1					1	1	9
4016	qpty3 or qnot7	LOC_Os09g29930	bHLH	protein Helix-loop-helix DNA-binding domain containing protein, expressed	GATCGTTCTGGAAAAAT						18		EPAF1					2	1	9
3121	qpty3 or qnot7	LOC_Os09g29930	bHLH	protein Helix-loop-helix DNA-binding domain containing protein, expressed	GATCATTCTTTCCTCCC	123.5	200.5	163	MPL	51	100	16	BLPL	42	8	70	AHPL	2	1	9
3210	qpty3 or qnot7	LOC_Os09g29930	bHLH	protein Helix-loop-helix DNA-binding domain containing protein, expressed	GATCCGTCTCTCCAGCT			51	SEF1							7	SEF1	1	1	9
3494	qpty3 or qnot7	LOC_Os09g29930	bHLH	protein Helix-loop-helix DNA-binding domain containing protein, expressed	GATCTCTAGTGCTTCAT			7	SEF1			16	SEF1			7	SEF1	2	1	9
4034	qpty3 or qnot7	LOC_Os09g29930	bHLH	protein Helix-loop-helix DNA-binding domain containing protein, expressed	GATCAATCGGTCTGGAT					53			EPAF1					3	1	9
3558	qpty3 or qnot7	LOC_Os09g29930	bHLH	protein Helix-loop-helix DNA-binding domain containing protein, expressed	GATCCTTCACAGTTCAT			4	SEF1									1	1	9
3238	qpty3 or qnot7	LOC_Os09g29960	C2C2-Dof	protein Dof domain, zinc finger family protein, expressed	GATCAAGTTCTTGATTT	40	6	38.3333	HPL	11	109		EPAF1					2	1	9
3110	qpty3 or qnot7	LOC_Os09g30310	CCAAT_HAP5	protein Nuclear transcription factor Y subunit gamma, putative, expressed	GATCCGCTCGCCTACTA	199.5	149.75	245.5	AHPL	269.5	366.5	349.5	HPL	311	374	340	LPL	1	1	9
4101	qpty3 or qnot7	LOC_Os09g30400	WRKY	protein WRKY DNA binding domain containing protein, expressed	GATCCAGAAGTGAATGT	9			EPAF1	1			EPAF1					1	1	9
3608	qpty3 or qnot7	LOC_Os09g30400	WRKY	protein WRKY DNA binding domain containing protein, expressed	GATCGCCCGTGGCAATT	9		1	EOPF1	28	27		EPAF1					1	1	9
3560	qpty3 or qnot7	LOC_Os09g30400	WRKY	protein WRKY DNA binding domain containing protein, expressed	GATCCATGGTCGCTACT		2	4	EOPF1									3	1	9
3112	qpty3 or qnot7	LOC_Os09g30400	WRKY	protein WRKY DNA binding domain containing protein, expressed	GATCTGGAAACGCTCCA	211.5	262.25	233.333	LPL	261	115	91.5	BLPL	68	108	136	AHPL	1	1	9
3166	qpty3 or qnot7	LOC_Os09g31150	C2H2	protein TRANSPARENT TESTA 1 protein, putative, expressed	GATCCAGCGATTGGAAA	25		80	EOPF1					4	9	8	HPL	2	1	9
3139	qpty3 or qnot7	LOC_Os09g31300	bHLH	protein Helix-loop-helix DNA-binding domain containing protein, expressed	GATCTTGCCGTGGACTA	92.5	64.5	121	AHPL	68	32.5	9	BLPL					1	1	9
3270	qpty3 or qnot7	LOC_Os09g31300	bHLH	protein Helix-loop-helix DNA-binding domain containing protein, expressed	GATCAAGTTGTTACCCT			30	SEF1									2	1	9
3293	qpty3 or qnot7	LOC_Os09g31300	bHLH	protein Helix-loop-helix DNA-binding domain containing protein, expressed	GATCAGCGAGCGGATAC		8	25	EOPF1									1	1	9
3832	qpty3 or qnot7	LOC_Os09g31300	bHLH	protein Helix-loop-helix DNA-binding domain containing protein, expressed	GATCGAGGCGTGCGTGC	5			EPAF1									3	1	9
4069	qpty3 or qnot7	LOC_Os09g31390	bZIP	protein bZIP transcription factor family protein, expressed	GATCGATGAAGCTAGCT						30		EPAF1					6	1	9
3202	qpty3 or qnot7	LOC_Os09g31390	bZIP	protein bZIP transcription factor family protein, expressed	GATCGTTTCTGATGACC		9	54	EOPF1									6	1	9
3795	qpty3 or qnot7	LOC_Os09g31390	bZIP	protein bZIP transcription factor family protein, expressed	GATCTTACCTCAGCAGC		4		EPAF1	4	99		EPAF1					2	1	9
3836	qpty3 or qnot7	LOC_Os09g31390	bZIP	protein bZIP transcription factor family protein, expressed	GATCAAACCGCGTTTGC					81			EPAF1					2	1	9
3799	qpty3 or qnot7	LOC_Os09g31390	bZIP	protein bZIP transcription factor family protein, expressed	GATCAGGCTTGCTCAGC						7		EPAF1					1	1	9
3492	qpty3 or qnot7	LOC_Os09g31400	EIL	protein ETHYLENE-INSENSITIVE3-like 3 protein, putative, expressed	GATCTTTCTCCGGCTGC			7	SEF1					2			EPAF1	1	1	9
4154	qpty3 or qnot7	LOC_Os09g31438	SBP	protein SBP-domain protein 5, putative, expressed	GATCTCTTCGGGTGTTT					1			EPAF1	49			EPAF1	3	1	9
4072	qpty3 or qnot7	LOC_Os09g31454	MYB-related	protein Myb-like DNA-binding domain containing protein, expressed	GATCTTCTTGTCGGGCT		18.5		EPAF1									3	1	9
3356	qpty3 or qnot7	LOC_Os09g31454	MYB-related	protein Myb-like DNA-binding domain containing protein, expressed	GATCGCCGCCGACGCAG	29		18	EOPF1	8		44	EOPF1	16	88	138	AHPL	1	1	9
3527	qpty3 or qnot7	LOC_Os09g31454	MYB-related	protein Myb-like DNA-binding domain containing protein, expressed	GATCACTTGCAAATTGC	10		5	EOPF1	34			EPAF1	37	2		EPAF1	2	1	9
3723	qpty3 or qnot7	LOC_Os09g31454	MYB-related	protein Myb-like DNA-binding domain containing protein, expressed	GATCAGTTAGTCGACTA		12		EPAF1									3	1	9
3619	qpty3 or qnot7	LOC_Os09g31454	MYB-related	protein Myb-like DNA-binding domain containing protein, expressed	GATCTCTCGGTCTCCAA						30		EPAF1			1	SEF1	5	1	9
3127	qpty3 or qnot7	LOC_Os09g31482	C3H	protein Splicing factor U2af 38 kDa subunit, putative, expressed	GATCTGAGCTTGGATGT	60.25	129.75	150.333	AHPL	60.5	50.5		EPAF1	26			EPAF1	2	1	9
4134	qpty3 or qnot7	LOC_Os09g32040	NAC	protein No apical meristem protein, expressed	GATCCAATCGTCAAGTT	25			EPAF1									2	1	9
4141	qpty3 or qnot7	LOC_Os09g32260	NAC	protein No apical meristem protein, expressed	GATCCAAGGTTGAGGTT					7			EPAF1					3	1	9
3990	qpty3 or qnot7	LOC_Os09g32260	NAC	protein No apical meristem protein, expressed	GATCCTCGCCAGCCATG					141	137	293	AHPL	7	28	6	BLPL	1	1	9
3891	qpty3 or qnot7	LOC_Os09g32510	bHLH	protein Helix-loop-helix DNA-binding domain containing protein, expressed	GATCTACAAAATAGTAG							3.5	SEF1		33	19	EOPF1	2	1	9
3554	qpty3 or qnot7	LOC_Os09g32944	SBP	protein SBP domain containing protein	GATCTCTTCTTGTGGTG			4	SEF1	22			EPAF1	59			EPAF1	2	1	9
3790	qpty3 or qnot7	LOC_Os09g33490	NAC	protein No apical meristem protein, expressed	GATCGTGAACTCTCTCC		69		EPAF1			1.5	SEF1					5	1	9
3495	qpty3 or qnot7	LOC_Os09g33490	NAC	protein No apical meristem protein, expressed	GATCACTCAGCTTGGCT	4		7	EOPF1			12.5	SEF1					1	1	9
3224	qpty3 or qnot7	LOC_Os09g33490	NAC	protein No apical meristem protein, expressed	GATCAAGAGAAACTTAC			43	SEF1									3	1	9
3726	qpty3 or qnot7	LOC_Os09g33550	C2C2-CO-like	protein CCT motif family protein, expressed	GATCTTTCCTTGAGCTA						79		EPAF1					3	1	9
2862	qpht7	LOC_Os09g34060	bZIP	protein Transcription factor RF2a, putative, expressed	GATCAAAGGAAAGGAAA	6	3.66667	14.5	AHPL	8			EPAF1					1	1	9
3380	qpty3 or qnot7	LOC_Os09g34060	bZIP	protein Transcription factor RF2a, putative, expressed	GATCAAAGGAAAGGAAA	6	3.66667	14.5	AHPL	8			EPAF1					1	1	9
3023	qpht7	LOC_Os09g35020	AP2-EREBP	protein AP2 domain containing protein, expressed	GATCGCGCTCCGCGGCG					29			EPAF1	11	37		EPAF1	1	1	9
3797	qpty3 or qnot7	LOC_Os09g35020	AP2-EREBP	protein AP2 domain containing protein, expressed	GATCGCTCACGAGCAGC					61		38	EOPF1	2	6		EPAF1	1	1	9
2987	qpht7	LOC_Os09g35020	AP2-EREBP	protein AP2 domain containing protein, expressed	GATCGCTCACGAGCAGC					61		38	EOPF1	2	6		EPAF1	1	1	9
3916	qpty3 or qnot7	LOC_Os09g35020	AP2-EREBP	protein AP2 domain containing protein, expressed	GATCGCGCTCCGCGGCG					29			EPAF1	11	37		EPAF1	1	1	9
3111	qpty3 or qnot7	LOC_Os09g35030	AP2-EREBP	protein DREB1A protein, putative, expressed	GATCAAGCAGGAGATGA	356.5	360.25	235.25	BLPL	103	207	282	AHPL	132	155	189	AHPL	1	1	9
3456	qpty3 or qnot7	LOC_Os09g35030	AP2-EREBP	protein DREB1A protein, putative, expressed	GATCCCGCACATCTTCG	3		9	EOPF1									3	1	9
2886	qpht7	LOC_Os09g35030	AP2-EREBP	protein DREB1A protein, putative, expressed	GATCCCGCACATCTTCG	3		9	EOPF1									3	1	9
2782	qpht7	LOC_Os09g35030	AP2-EREBP	protein DREB1A protein, putative, expressed	GATCAAGCAGGAGATGA	356.5	360.25	235.25	BLPL	103	207	282	AHPL	132	155	189	AHPL	1	1	9
2883	qpht7	LOC_Os09g35760	HB	protein OCL3 protein, putative, expressed	GATCGTTGGTGTTTGTT	22.3333		9.5	EOPF1									2	1	9
3447	qpty3 or qnot7	LOC_Os09g35760	HB	protein OCL3 protein, putative, expressed	GATCGTTGGTGTTTGTT	22.3333		9.5	EOPF1									2	1	9
2923	qpht7	LOC_Os09g35790	HSF	protein HSF-type DNA-binding domain containing protein, expressed	GATCCATCAGGATGCCG	12	2	2	LPL									2	1	9
2959	qpht7	LOC_Os09g35790	HSF	protein HSF-type DNA-binding domain containing protein, expressed	GATCCGGCGAGGACCGA	3			EPAF1	1		52	EOPF1					3	1	9
3950	qpty3 or qnot7	LOC_Os09g35790	HSF	protein HSF-type DNA-binding domain containing protein, expressed	GATCAGGCCGAGCACGG							4	SEF1					1	1	9
3262	qpty3 or qnot7	LOC_Os09g35790	HSF	protein HSF-type DNA-binding domain containing protein, expressed	GATCCACGGAGGCGGAG	7		31	EOPF1	13	15	3.5	BLPL	1			EPAF1	2	1	9
3591	qpty3 or qnot7	LOC_Os09g35790	HSF	protein HSF-type DNA-binding domain containing protein, expressed	GATCCATCAGGATGCCG	12	2	2	LPL									2	1	9
3939	qpty3 or qnot7	LOC_Os09g35790	HSF	protein HSF-type DNA-binding domain containing protein, expressed	GATCTCGTGGAACGAGG					11			EPAF1					1	1	9
3033	qpht7	LOC_Os09g35790	HSF	protein HSF-type DNA-binding domain containing protein, expressed	GATCAGGCCGAGCACGG							4	SEF1					1	1	9
3028	qpht7	LOC_Os09g35790	HSF	protein HSF-type DNA-binding domain containing protein, expressed	GATCTCGTGGAACGAGG					11			EPAF1					1	1	9
3691	qpty3 or qnot7	LOC_Os09g35790	HSF	protein HSF-type DNA-binding domain containing protein, expressed	GATCCGGCGAGGACCGA	3			EPAF1	1		52	EOPF1					3	1	9
2830	qpht7	LOC_Os09g35790	HSF	protein HSF-type DNA-binding domain containing protein, expressed	GATCCACGGAGGCGGAG	7		31	EOPF1	13	15	3.5	BLPL	1			EPAF1	2	1	9
3772	qpty3 or qnot7	LOC_Os09g35880	Orphans	protein B-box zinc finger family protein, expressed	GATCGGTCCTCCCCGCC										11		EPAF1	3	1	9
2978	qpht7	LOC_Os09g35880	Orphans	protein B-box zinc finger family protein, expressed	GATCGGTCCTCCCCGCC										11		EPAF1	3	1	9
2838	qpht7	LOC_Os09g35910	HB	protein Homeobox domain containing protein, expressed	GATCAAAACCCCAGGCA	48.25	40.25	26.75	BLPL	95	97	89.5	BLPL	63	293	91	LPL	2	1	9
4084	qpty3 or qnot7	LOC_Os09g35910	HB	protein Homeobox domain containing protein, expressed	GATCAAGTCGCTGGAGT	2			EPAF1							4	SEF1	1	1	9
3284	qpty3 or qnot7	LOC_Os09g35910	HB	protein Homeobox domain containing protein, expressed	GATCAAAACCCCAGGCA	48.25	40.25	26.75	BLPL	95	97	89.5	BLPL	63	293	91	LPL	2	1	9
3075	qpht7	LOC_Os09g35910	HB	protein Homeobox domain containing protein, expressed	GATCAAGTCGCTGGAGT	2			EPAF1							4	SEF1	1	1	9
2911	qpht7	LOC_Os09g36090	C3H	protein Plus-3 domain containing protein, expressed	GATCAGTCCTCTCGTTT	3		4.5	EOPF1	11.5		1	EOPF1	23			EPAF1	3	1	9
2861	qpht7	LOC_Os09g36090	C3H	protein Plus-3 domain containing protein, expressed	GATCGCAACGAGGAAGT		19	15	EOPF1							5	SEF1	1	1	9
3935	qpty3 or qnot7	LOC_Os09g36090	C3H	protein Plus-3 domain containing protein, expressed	GATCGGCAATCGTCAGG					2	7	4	MPL					2	1	9
3826	qpty3 or qnot7	LOC_Os09g36090	C3H	protein Plus-3 domain containing protein, expressed	GATCCTAGTCTGGATGC	33			EPAF1	1			EPAF1			1	SEF1	1	1	9
3026	qpht7	LOC_Os09g36090	C3H	protein Plus-3 domain containing protein, expressed	GATCGGCAATCGTCAGG					2	7	4	MPL					2	1	9
4017	qpty3 or qnot7	LOC_Os09g36090	C3H	protein Plus-3 domain containing protein, expressed	GATCCTACCGGTAAAAT	8			EPAF1									1	1	9
2997	qpht7	LOC_Os09g36090	C3H	protein Plus-3 domain containing protein, expressed	GATCCTAGTCTGGATGC	33			EPAF1	1			EPAF1			1	SEF1	1	1	9
3143	qpty3 or qnot7	LOC_Os09g36090	C3H	protein Plus-3 domain containing protein, expressed	GATCCGTTCTCAGTTTC	113	143.75	110.75	BLPL	84.5	187.5	3	BLPL	208	10	15	LPL	1	1	9
3058	qpht7	LOC_Os09g36090	C3H	protein Plus-3 domain containing protein, expressed	GATCCTACCGGTAAAAT	8			EPAF1									1	1	9
2790	qpht7	LOC_Os09g36090	C3H	protein Plus-3 domain containing protein, expressed	GATCCGTTCTCAGTTTC	113	143.75	110.75	BLPL	84.5	187.5	3	BLPL	208	10	15	LPL	1	1	9
3378	qpty3 or qnot7	LOC_Os09g36090	C3H	protein Plus-3 domain containing protein, expressed	GATCGCAACGAGGAAGT		19	15	EOPF1							5	SEF1	1	1	9
3532	qpty3 or qnot7	LOC_Os09g36090	C3H	protein Plus-3 domain containing protein, expressed	GATCAGTCCTCTCGTTT	3		4.5	EOPF1	11.5		1	EOPF1	23			EPAF1	3	1	9
3084	qpht7	LOC_Os09g36160	SRS	protein expressed protein	GATCGACCAAAGCAATT									26			EPAF1	3	1	9
4118	qpty3 or qnot7	LOC_Os09g36160	SRS	protein expressed protein	GATCGACCAAAGCAATT									26			EPAF1	3	1	9
3841	qpty3 or qnot7	LOC_Os09g36160	SRS	protein expressed protein	GATCTCCCTTTGATATC									49		6	EOPF1	2	1	9
3000	qpht7	LOC_Os09g36160	SRS	protein expressed protein	GATCTCCCTTTGATATC									49		6	EOPF1	2	1	9
3777	qpty3 or qnot7	LOC_Os09g36250	MYB	protein ODORANT1 protein, putative, expressed	GATCACAAGTCGAGGCC					22	14	8	BLPL					2	1	9
2982	qpht7	LOC_Os09g36250	MYB	protein ODORANT1 protein, putative, expressed	GATCACAAGTCGAGGCC					22	14	8	BLPL					2	1	9
2867	qpht7	LOC_Os09g36730	MYB	protein Myb-related protein Hv1, putative, expressed	GATCAACGACAGCGCGT	16	6	14	HPL	204.5	165	81.5	BLPL	24	7	12	LPL	1	1	9
3390	qpty3 or qnot7	LOC_Os09g36730	MYB	protein Myb-related protein Hv1, putative, expressed	GATCAACGACAGCGCGT	16	6	14	HPL	204.5	165	81.5	BLPL	24	7	12	LPL	1	1	9
3434	qpty3 or qnot7	LOC_Os09g36730	MYB	protein Myb-related protein Hv1, putative, expressed	GATCATCAAGCTTCACA			10	SEF1									1	1	9
2880	qpht7	LOC_Os09g36730	MYB	protein Myb-related protein Hv1, putative, expressed	GATCATCAAGCTTCACA			10	SEF1									1	1	9
11516	qkwp8	LOC_Os11g45740	MYB	protein expressed protein	GATCCCTGAAGGGGTTT	87.25	12.5	60	HPL	27	83	13	BLPL			7	SEF1	2	1	11
11612	qkwp8	LOC_Os11g45740	MYB	protein expressed protein	GATCGAAAGAGGCAGCA						32		EPAF1					3	1	11
