# Supplementary material for: Identification of Candidate Genes Associated with Positive and Negative Heterosis in Rice
Source: PLoS One. 2014 Apr 17;9(4):e95178. doi: 10.1371/journal.pone.0095178 (PMC3990613; doi:10.1371/journal.pone.0095178)
Supplement: Table S8 — List of chromatin related genes identified in mapped yield related QTL regions. The chromatin related genes located between the two flanking SSR markers of yield related QTL are listed. The QTL identified by mean LOD score ≥5 are used for this analysis. (XLSX) [file pone.0095178.s011.xlsx]

## Sheet: ChromatinGenesExpresInMapedQTLs
Table S8: List of chromatin related genes identified in mapped yield related QTL regions.
ID	QTL	TAG	Avg_NPBLeaves	Avg_9311Leaves	Avg_F1Leaves	ExpressionLevelLeaves	Avg_NPBRoots	Avg_9311Roots	Avg_F1Roots	ExpressionLevelRoots	NME_NPBMeristem	I9ME_9311Meristem	FME_F1Meristem	ExpressionLevelMeristem	CLASS	hits	chr_id	GENE	TITLE	Protein_group	Function_Description
31	qdth1	GATCGGCCCGGTGAGTG	15.5	62	73	AHPL	7		32	EOPF1	14	115	47	LPL	1	1	3	LOC_Os03g06440	('RNA helicase SDE3, putative, expressed',)	RNA helicases	Oryza sativa ssp. japonica; Silencing defective; a probably ortholog of the Arabidopsis gene that encodes a protein with similarity to RNA helicases
181	qdth1	GATCAGTTCGATTGATT			2	SEF1	4	14	5	LPL					2	1	3	LOC_Os03g06670	('histone H2A variant 1, putative, expressed',)	H2A variant	Histone 2A family protein; histone variant H2AZ group
226	qdth1	GATCGGTGCAGGTTCGA											22	SEF1	1	1	3	LOC_Os03g07260	('TPR domain containing protein, putative',)	S-ET interrupted and unclassified
299	qdth1	GATCTCAAGGTGAAGCG					3		22.5	EOPF1					1	1	3	LOC_Os03g06670	('histone H2A variant 1, putative, expressed',)	H2A variant	Histone 2A family protein; histone variant H2AZ group
350	qdth1	GATCTTGGTTTCAGACT					2	25		EPAF1					2	1	3	LOC_Os03g07260	('TPR domain containing protein, putative',)	S-ET interrupted and unclassified
390	qdth2	GATCAACAAGTCCTCCA	513.75	438	459	LPL	380	396.5	175.5	BLPL	352	66	160	LPL	1	1	3	LOC_Os03g53190	('histone H2A variant 3, putative, expressed',)	H2A variant	Histone 2A family protein; histone variant H2AZ group
411	qdth2	GATCAGAAGAAAGGTGG	181.25	268.75	153.25	BLPL	108.5	156	14	BLPL	33	39	28	BLPL	1	1	3	LOC_Os03g53960	('transcriptional adaptor, putative, expressed',)	Histone acetyltransferase complex component (Ada2 homologs)	Oryza sativa ssp. japonica; homologous to yeast ADA2, a transcriptional adaptor protein that is part of the ADA and SAGA complexes
508	qdth2	GATCCAAATGAACCAAC	61	67.3333	30.6667	BLPL	10.5	61.5	3	BLPL					1	1	3	LOC_Os03g53700	('inhibitor of growth protein 4, putative, expressed',)	Inhibitor of Growth protein group (ING1-5 homologs)	ING Family of PHD Finger Proteins
509	qdth2	GATCTGTTGTTACTGCA	22	58	30.5	LPL	10	4		EPAF1	19	7		EPAF1	2	1	3	LOC_Os03g51220	('SWI/SNF-related matrix-associated actin-dependent regulator of chromatin subfamily C member, putative, expressed',)	ARATH SWI3C_D Group	Putative homolog of the Saccharomyces cerevisiae SWI3 and RSC8 proteins. Yeast SWI3 and RSC8 are subunits of the SWI/SNF and RSC8 chromatin remodeling complexes which regulate transcription by remodeling chromatin.
548	qdth2	GATCACCGAAGCCTGTC	13	6	23	AHPL	1			EPAF1					5	1	3	LOC_Os03g53700	('inhibitor of growth protein 4, putative, expressed',)	Inhibitor of Growth protein group (ING1-5 homologs)	ING Family of PHD Finger Proteins
555	qdth2	GATCCGGCACGTGGAGC			22	SEF1									3	1	3	LOC_Os03g50310	('CCT motif family protein, expressed',)	Flowering control-associated proteins; CONSTANS group
571	qdth2	GATCCCACCCCAAGTAA	9.66667	20	19	HPL	15	32		EPAF1	28			EPAF1	2	1	3	LOC_Os03g51230	('chromatin complex subunit A101, putative, expressed',)	SNF2 super family (Snf2, Ris1, Rad26 superclasses)	Putative ortholog of Arabidopsis thalian DDM1, a SWI2/SNF2 chromatin remodeling protein involved in the maintenance of DNA methylation
583	qdth2	GATCAAAGTAGAGAAAT	16	6	17	AHPL									2	1	3	LOC_Os03g50310	('CCT motif family protein, expressed',)	Flowering control-associated proteins; CONSTANS group
593	qdth2	GATCTGAAGGTCAAGCG	12		16	EOPF1	1		24	EOPF1					1	1	3	LOC_Os03g53190	('histone H2A variant 3, putative, expressed',)	H2A variant	Histone 2A family protein; histone variant H2AZ group
622	qdth2	GATCGTGAACTGAAGCT	15	25	11.75	BLPL	12	1		EPAF1	24			EPAF1	1	1	3	LOC_Os03g53960	('transcriptional adaptor, putative, expressed',)	Histone acetyltransferase complex component (Ada2 homologs)	Oryza sativa ssp. japonica; homologous to yeast ADA2, a transcriptional adaptor protein that is part of the ADA and SAGA complexes
687	qdth2	GATCGGACAGATTCAGC			6	SEF1									3	1	3	LOC_Os03g54160	('MADS-box transcription factor 14, putative, expressed',)	Flowering control-associated proteins
708	qdth2	GATCCTTGCTAGCGTTC	5		4	EOPF1	5	11		EPAF1		9		EPAF1	3	1	3	LOC_Os03g53190	('histone H2A variant 3, putative, expressed',)	H2A variant	Histone 2A family protein; histone variant H2AZ group
721	qdth2	GATCTGCTCCCTTTTGT		5	4	EOPF1					9			EPAF1	2	1	3	LOC_Os03g51550	('expressed protein',)	COMPASS (Set1C) complex protein (SWD3 homologs)
751	qdth2	GATCTCCCATTATTTAA		18	1	EOPF1									3	1	3	LOC_Os03g54160	('MADS-box transcription factor 14, putative, expressed',)	Flowering control-associated proteins
816	qdth2	GATCTCACAAATGAAGA						38.5		EPAF1					1	1	3	LOC_Os03g53960	('transcriptional adaptor, putative, expressed',)	Histone acetyltransferase complex component (Ada2 homologs)	Oryza sativa ssp. japonica; homologous to yeast ADA2, a transcriptional adaptor protein that is part of the ADA and SAGA complexes
840	qdth2	GATCCTGTTTCTCTGGA	2			EPAF1	6	25		EPAF1	4			EPAF1	1	1	3	LOC_Os03g51220	('SWI/SNF-related matrix-associated actin-dependent regulator of chromatin subfamily C member, putative, expressed',)	ARATH SWI3C_D Group	Putative homolog of the Saccharomyces cerevisiae SWI3 and RSC8 proteins. Yeast SWI3 and RSC8 are subunits of the SWI/SNF and RSC8 chromatin remodeling complexes which regulate transcription by remodeling chromatin.
842	qdth2	GATCAGGGACTTGTGGA	6	19		EPAF1	10			EPAF1			9	SEF1	3	1	3	LOC_Os03g53190	('histone H2A variant 3, putative, expressed',)	H2A variant	Histone 2A family protein; histone variant H2AZ group
850	qdth2	GATCCTGCACTAATTGA						7		EPAF1					1	1	3	LOC_Os03g51220	('SWI/SNF-related matrix-associated actin-dependent regulator of chromatin subfamily C member, putative, expressed',)	ARATH SWI3C_D Group	Putative homolog of the Saccharomyces cerevisiae SWI3 and RSC8 proteins. Yeast SWI3 and RSC8 are subunits of the SWI/SNF and RSC8 chromatin remodeling complexes which regulate transcription by remodeling chromatin.
859	qdth2	GATCAGATGGAAGTCTA						1		EPAF1			8	SEF1	1	1	3	LOC_Os03g51550	('expressed protein',)	COMPASS (Set1C) complex protein (SWD3 homologs)
892	qdth2	GATCTTGCCATCTTACC						1		EPAF1	4			EPAF1	2	1	3	LOC_Os03g51550	('expressed protein',)	COMPASS (Set1C) complex protein (SWD3 homologs)
1046	qdth2	GATCTGCTCTGACCCGG	5			EPAF1									1	1	3	LOC_Os03g53190	('histone H2A variant 3, putative, expressed',)	H2A variant	Histone 2A family protein; histone variant H2AZ group
1080	qdth2	GATCCGGACAACTAGTG	1			EPAF1	9			EPAF1					2	1	3	LOC_Os03g51220	('SWI/SNF-related matrix-associated actin-dependent regulator of chromatin subfamily C member, putative, expressed',)	ARATH SWI3C_D Group	Putative homolog of the Saccharomyces cerevisiae SWI3 and RSC8 proteins. Yeast SWI3 and RSC8 are subunits of the SWI/SNF and RSC8 chromatin remodeling complexes which regulate transcription by remodeling chromatin.
1103	qdth2	GATCAAATTCGTTTGAT	3	4		EPAF1									3	1	3	LOC_Os03g53700	('inhibitor of growth protein 4, putative, expressed',)	Inhibitor of Growth protein group (ING1-5 homologs)	ING Family of PHD Finger Proteins
1139	qdth2	GATCCACATCCATAGGT	8	4		EPAF1									3	1	3	LOC_Os03g53700	('inhibitor of growth protein 4, putative, expressed',)	Inhibitor of Growth protein group (ING1-5 homologs)	ING Family of PHD Finger Proteins
1144	qdth2	GATCCACCAAGTGATGT						3		EPAF1	31			EPAF1	1	1	3	LOC_Os03g51220	('SWI/SNF-related matrix-associated actin-dependent regulator of chromatin subfamily C member, putative, expressed',)	ARATH SWI3C_D Group	Putative homolog of the Saccharomyces cerevisiae SWI3 and RSC8 proteins. Yeast SWI3 and RSC8 are subunits of the SWI/SNF and RSC8 chromatin remodeling complexes which regulate transcription by remodeling chromatin.
1170	qdth2	GATCCATTCGTCTATTT	3			EPAF1	4			EPAF1					5	1	3	LOC_Os03g54160	('MADS-box transcription factor 14, putative, expressed',)	Flowering control-associated proteins
1184	qdth5	GATCCAAGGACTTTTAA	24.3333	60.3333	101	AHPL									2	1	6	LOC_Os06g15330	('zinc finger protein CONSTANS-LIKE 16, putative, expressed',)	Flowering control-associated proteins; CONSTANS group
1236	qdth5	GATCAAGTACCTTAGCT	4	2	20	AHPL									2	1	6	LOC_Os06g16370	('zinc finger protein CONSTANS, putative, expressed',)	Flowering control-associated proteins; CONSTANS group
1237	qdth5	GATCCAGTGGGAGTAGT			19.5	SEF1									2	1	6	LOC_Os06g16370	('zinc finger protein CONSTANS, putative, expressed',)	Flowering control-associated proteins; CONSTANS group
1262	qdth5	GATCTGCCGGCCGCGCG	7.5	16	10	LPL									2	1	6	LOC_Os06g15330	('zinc finger protein CONSTANS-LIKE 16, putative, expressed',)	Flowering control-associated proteins; CONSTANS group
1265	qdth5	GATCCTTAGCAACCATC			9	SEF1									3	1	6	LOC_Os06g15330	('zinc finger protein CONSTANS-LIKE 16, putative, expressed',)	Flowering control-associated proteins; CONSTANS group
1289	qdth5	GATCAGCTGGCGAACCG			4	SEF1									3	1	6	LOC_Os06g14440	('DRD1, putative, expressed',)	SNF2 super family (Snf2, Ris1, Rad26 superclasses)	SNF2 Superfamily; RAD26 Superclass; DRD1 class
1296	qdth5	GATCGCTCGATGAGCAC			2	SEF1	14	11	15.5	AHPL	6	4	4	MPL	1	1	6	LOC_Os06g14460	('EMB2656, putative, expressed',)	Condensin complex component, non-SMC subunit
1399	qdth5	GATCAGCGCGGGCGAGG					7		14.5	EOPF1	1			EPAF1	1	1	6	LOC_Os06g16390	('polycomb protein EZ1, putative, expressed',)	ARATH_CLF Group	Enhancer of zeste family of predicted histone H3 lysine 27 histone methyltransferases
1437	qdth5	GATCAGCCGTTGATTCT	1			EPAF1	14		2	EOPF1	6		3	EOPF1	2	1	6	LOC_Os06g16390	('polycomb protein EZ1, putative, expressed',)	ARATH_CLF Group	Enhancer of zeste family of predicted histone H3 lysine 27 histone methyltransferases
1483	qdth6	GATCCAGGTGCTGCTAA	34.3333	54	123	AHPL	63	5	2	BLPL					1	1	7	LOC_Os07g28850	('argonaute-like protein, putative, expressed',)	ARATH_AGO1-associated Monocots	Oryza sativa ssp. japonica; a PIWI/PAZ domain containing member of the Argonuate gene family.
1530	qdth6	GATCCCTGGAAAGATGG	20	79.75	49.25	MPL	12.5	52.5	9.5	BLPL	28	16	4	BLPL	1	1	7	LOC_Os07g28840	('SET domain containing protein, expressed',)	SET Domain Protein Superclass B
1596	qdth6	GATCATCAGGCATTTAT			25	SEF1									7	1	7	LOC_Os07g29360	('TPR repeat nuclear phosphoprotein, putative, expressed',)	PAF1 complex protein (Ctr9 homologs)	Putatiave homolog of Saccharomyces cerevisiae CTR9, a RNA polymerase II-associated Paf1p complex protein. The Saccharomyces cerevisiae Paf1 complex consists of five proteins (Paf1, Rtf1, Cdc73, Leo1, Ctr9) and is associated with the elongating RNA polymer
1649	qdth6	GATCAGCTATCCTGAGA	3		16	EOPF1									3	1	7	LOC_Os07g29360	('TPR repeat nuclear phosphoprotein, putative, expressed',)	PAF1 complex protein (Ctr9 homologs)	Putatiave homolog of Saccharomyces cerevisiae CTR9, a RNA polymerase II-associated Paf1p complex protein. The Saccharomyces cerevisiae Paf1 complex consists of five proteins (Paf1, Rtf1, Cdc73, Leo1, Ctr9) and is associated with the elongating RNA polymer
1785	qdth6	GATCTTTGCCATGGAGA	17		2	EOPF1	6	7.5	1	BLPL	5		6	EOPF1	1	1	7	LOC_Os07g25450	('histone-lysine N-methyltransferase, H3 lysine-9, H3 lysine-27, H4lysine-20 and cytosine specific SUVH2, putative, expressed',)	ARATH_SUVH2/SUVH9 Group	Su(var)3-9 group; plant specific sub-group with YDG_SRA, Pre-SET, and SET domains
1878	qdth6	GATCCTCAGAAGGTGGA					4			EPAF1					1	1	7	LOC_Os07g10520	('nucleotide binding protein, putative, expressed',)	TATA binding protein associated factor 5 proteins	Putative homolog of Saccharomyces cerevisiae TAF5, a subunit (90 kDa) of TFIID and SAGA complexes, involved in RNA polymerase II transcription initiation and in chromatin modification.
1895	qdth6	GATCGTAGAAGACGAAC									4			EPAF1	3	1	7	LOC_Os07g28840	('SET domain containing protein, expressed',)	SET Domain Protein Superclass B
1902	qdth6	GATCTCCTACTTTGCAC									6			EPAF1	2	1	7	LOC_Os07g29360	('TPR repeat nuclear phosphoprotein, putative, expressed',)	PAF1 complex protein (Ctr9 homologs)	Putatiave homolog of Saccharomyces cerevisiae CTR9, a RNA polymerase II-associated Paf1p complex protein. The Saccharomyces cerevisiae Paf1 complex consists of five proteins (Paf1, Rtf1, Cdc73, Leo1, Ctr9) and is associated with the elongating RNA polymer
1996	qdth6	GATCCTAGTCTCATTTC		3		EPAF1	1	5	3.5	MPL	6			EPAF1	2	1	7	LOC_Os07g25390	('DRD1, putative, expressed',)	SNF2 super family (Snf2, Ris1, Rad26 superclasses)	SNF2 Superfamily; RAD26 Superclass; DRD1 class
2288	qpht1 or qkwp2	GATCTGGGTCTCAGTTA	47	111	85	HPL	185	49	40.5	BLPL	145		57	EOPF1	2	1	1	LOC_Os01g61920	('histone H4, putative, expressed',)	Histone H4	Histone H4, core histone required for chromatin assembly and chromosome function
2309	qpht1 or qkwp2	GATCTTATCACAACTTT	14		41	EOPF1		15		EPAF1					2	1	1	LOC_Os01g62230	('histone H2B.4, putative, expressed',)	Histone H2B	Histone H2B, core histone required for chromatin assembly and chromosome function
2338	qpht1 or qkwp2	GATCCAGACCTCGGTGC		6.5	22	EOPF1		2.5	10.5	EOPF1					1	1	1	LOC_Os01g62230	('histone H2B.4, putative, expressed',)	Histone H2B	Histone H2B, core histone required for chromatin assembly and chromosome function
2363	qpht1 or qkwp2	GATCTCTGATAACTTGG	5		13	EOPF1		32		EPAF1	1			EPAF1	2	1	1	LOC_Os01g62040	('ruvB-like 1, putative, expressed',)	RVB1 like proteins	Member of the RUVB-like protein family; homologous to Saccharomyces cerevisiae RVB proteins which are involved in transcription regulation and are components of chromatin remodeling complexes.
2411	qpht1 or qkwp2	GATCTTTTCTCTCCCAT			4	SEF1									3	1	1	LOC_Os01g62040	('ruvB-like 1, putative, expressed',)	RVB1 like proteins	Member of the RUVB-like protein family; homologous to Saccharomyces cerevisiae RVB proteins which are involved in transcription regulation and are components of chromatin remodeling complexes.
2503	qpht1 or qkwp2	GATCTAACTTCAGCTGC									11			EPAF1	3	1	1	LOC_Os01g62040	('ruvB-like 1, putative, expressed',)	RVB1 like proteins	Member of the RUVB-like protein family; homologous to Saccharomyces cerevisiae RVB proteins which are involved in transcription regulation and are components of chromatin remodeling complexes.
2508	qpht1 or qkwp2	GATCAATTGGAGATATC		41		EPAF1									3	1	1	LOC_Os01g61920	('histone H4, putative, expressed',)	Histone H4	Histone H4, core histone required for chromatin assembly and chromosome function
2611	qpth5	GATCTTCGTTGCAAACT	98	53.6667	49.3333	BLPL	32		8	EOPF1	3	3		EPAF1	2	1	6	LOC_Os06g41730	('ARID/BRIGHT DNA binding domain containing protein, expressed',)	ARID/BRIGHT DNA binding domain group
2644	qpth5	GATCCTCATCAAACTTC	4.5	17.5	13	HPL		59		EPAF1					1	1	6	LOC_Os06g41730	('ARID/BRIGHT DNA binding domain containing protein, expressed',)	ARID/BRIGHT DNA binding domain group
2749	qpth5	GATCTGCGCAATGTCTG									12			EPAF1	1	1	6	LOC_Os06g40560	('26S protease regulatory subunit S10B, putative, expressed',)	Proteasomal ATPases; Group A	Predicted homolog of Saccharomyces cerevisiae RPT4; Proteasomal ATPases are proposed to link Ubiquitylation of Histone H2B to Methylation of Histone H3.
2749	qpth5	GATCTGCGCAATGTCTG									12			EPAF1	1	1	6	LOC_Os06g40560	('26S protease regulatory subunit S10B, putative, expressed',)	Proteasomal ATPases; Group A	Predicted homolog of Saccharomyces cerevisiae RPT4; Proteasomal ATPases are proposed to link Ubiquitylation of Histone H2B to Methylation of Histone H3.
2767	qpth5	GATCTGACTGAACATGT					15			EPAF1					3	1	6	LOC_Os06g41730	('ARID/BRIGHT DNA binding domain containing protein, expressed',)	ARID/BRIGHT DNA binding domain group
2978	qpht7	GATCGGTCCTCCCCGCC										11		EPAF1	3	1	9	LOC_Os09g35880	('salt tolerance-like protein, putative, expressed',)	Flowering control-associated proteins; CONSTANS group
3036	qpht7	GATCAACTGTTGTGCGG									9			EPAF1	2	1	9	LOC_Os09g36900	('WD-40 repeat protein MSI1, putative, expressed',)	NURF complex component (RBBP4/Caf1 homologs)	Oryza sativa ssp. japonica; a member of the nucleosome/chromatin assembly factor group C (RBP4/7 homolog); highly similar to human RbBp48 (Retinoblastoma binding protein) - a WD-40 protein found in several chromatin regulatory complexes
3177	qpty3 or qnot7	GATCTGGCACTGAAAGC	33.5	13.5	67.25	AHPL	32.5	11	25	HPL	73	22	66	HPL	2	1	9	LOC_Os09g29750	('expressed protein',)	Methyl binding domain proteins	Oryza sativa ssp. japonica; protein containing a putative methyl-CpG-binding domain
3263	qpty3 or qnot7	GATCATAGGCGGTTAGT	22	5	31	AHPL	8			EPAF1	46	3		EPAF1	1	1	9	LOC_Os09g33980	('bromodomain protein 103, putative, expressed',)	Bromodomain-containing proteins containing AAA ATPase domains	Bromodomain containing protein with an AAA ATPase domain
3358	qpty3 or qnot7	GATCATCCGGTCCTCGT			18	SEF1									3	1	9	LOC_Os09g27060	('chromatin complex subunit A101, putative, expressed',)	SNF2 super family (Snf2, Ris1, Rad26 superclasses)	Putative ortholog of Arabidopsis thalian DDM1, a SWI2/SNF2 chromatin remodeling protein involved in the maintenance of DNA methylation
3458	qpty3 or qnot7	GATCTCGTATTGTCAGT			9	SEF1									1	1	9	LOC_Os09g33980	('bromodomain protein 103, putative, expressed',)	Bromodomain-containing proteins containing AAA ATPase domains	Bromodomain containing protein with an AAA ATPase domain
3505	qpty3 or qnot7	GATCAGATGTTGACAGA			6	SEF1	1	9		EPAF1					2	1	9	LOC_Os09g31050	('phospholipase A2, group IVB isoform 6, putative, expressed',)	Jumonji domain group
3514	qpty3 or qnot7	GATCCATGCCCTTGTAG			6	SEF1						1		EPAF1	2	1	9	LOC_Os09g32090	('methyl-binding domain protein MBD111, putative, expressed',)	Methyl binding domain proteins	Oryza sativa ssp. japonica; protein containing a putative methyl-CpG-binding domain
3563	qpty3 or qnot7	GATCTCTTTCTATTAGT			4	SEF1	1			EPAF1					5	1	9	LOC_Os09g31380	('conserved hypothetical protein',)	Jumonji domain group
3640	qpty3 or qnot7	GATCAAACCCACATACA									7			EPAF1	3	1	9	LOC_Os09g32090	('methyl-binding domain protein MBD111, putative, expressed',)	Methyl binding domain proteins	Oryza sativa ssp. japonica; protein containing a putative methyl-CpG-binding domain
3726	qpty3 or qnot7	GATCTTTCCTTGAGCTA						79		EPAF1					3	1	9	LOC_Os09g33550	('zinc finger protein CONSTANS-LIKE 15, putative, expressed',)	Flowering control-associated proteins; CONSTANS group
3772	qpty3 or qnot7	GATCGGTCCTCCCCGCC										11		EPAF1	3	1	9	LOC_Os09g35880	('salt tolerance-like protein, putative, expressed',)	Flowering control-associated proteins; CONSTANS group
3959	qpty3 or qnot7	GATCAACTGTTGTGCGG									9			EPAF1	2	1	9	LOC_Os09g36900	('WD-40 repeat protein MSI1, putative, expressed',)	NURF complex component (RBBP4/Caf1 homologs)	Oryza sativa ssp. japonica; a member of the nucleosome/chromatin assembly factor group C (RBP4/7 homolog); highly similar to human RbBp48 (Retinoblastoma binding protein) - a WD-40 protein found in several chromatin regulatory complexes
4010	qpty3 or qnot7	GATCAGGCCTACAGTTG										28		EPAF1	2	1	9	LOC_Os09g29750	('expressed protein',)	Methyl binding domain proteins	Oryza sativa ssp. japonica; protein containing a putative methyl-CpG-binding domain
4076	qpty3 or qnot7	GATCAATTTCAGCATCT	60			EPAF1	1			EPAF1					2	1	9	LOC_Os09g33980	('bromodomain protein 103, putative, expressed',)	Bromodomain-containing proteins containing AAA ATPase domains	Bromodomain containing protein with an AAA ATPase domain
4108	qpty3 or qnot7	GATCGAACTGTTCCTGT		12		EPAF1									1	1	9	LOC_Os09g31380	('conserved hypothetical protein',)	Jumonji domain group
4116	qpty3 or qnot7	GATCAGTGAAGATTTGT							13	SEF1					5	1	9	LOC_Os09g31380	('conserved hypothetical protein',)	Jumonji domain group
4126	qpty3 or qnot7	GATCGCCTCTCAACCTT							49	SEF1					3	1	9	LOC_Os09g31380	('conserved hypothetical protein',)	Jumonji domain group
4220	qnot2 or qnob2	GATCACGGGTCACTTCC	53.25	47	62.5	AHPL									2	1	2	LOC_Os02g27060	('HMG box family protein, expressed',)	High Mobility Group Family B	Oryza sativa ssp. japonica; single HMG domain chromatin protein
4615	qnot2 or qnob2	GATCAGGAAGTACGCAG	7	23	1	BLPL	42	20.5		EPAF1			6	SEF1	1	1	2	LOC_Os02g32570	('SWI/SNF-related matrix-associated actin-dependent regulator of chromatin subfamily A member 3-like 2, putative, expressed',)	SNF2 super family (Snf2, Ris1, Rad26 superclasses)	SNF2 Superfamily; RIS1 Superclass; RAD5 class
4621	qnot2 or qnob2	GATCTTGCATGGACAAA					7			EPAF1					2	1	2	LOC_Os02g32950	('RCN2 - Rice Centroradialis-like1 homogous to Arabidopsis TFL1 gene, expressed',)	Flowering control-associated proteins; FLT group
4941	qnot2 or qnob2	GATCCTTCTGCTGATGG	12.3333			EPAF1									1	1	2	LOC_Os02g27060	('HMG box family protein, expressed',)	High Mobility Group Family B	Oryza sativa ssp. japonica; single HMG domain chromatin protein
4943	qnot2 or qnob2	GATCGGCGAGGTGCTGG									13			EPAF1	1	1	2	LOC_Os02g32950	('RCN2 - Rice Centroradialis-like1 homogous to Arabidopsis TFL1 gene, expressed',)	Flowering control-associated proteins; FLT group
5018	qnot2 or qnob2	GATCAGCACAGGAAGCT	10	6		EPAF1									1	1	2	LOC_Os02g27060	('HMG box family protein, expressed',)	High Mobility Group Family B	Oryza sativa ssp. japonica; single HMG domain chromatin protein
5104	qnot4	GATCAGTCGAAGCCGAT	1006.5	1208.75	1259	AHPL	433.5	915	453	LPL	1375	594	1146	HPL	2	1	3	LOC_Os03g58070	('hydroxyproline-rich glycoprotein, putative, expressed',)	Flowering control-associated proteins; FRIGIDA group
5114	qnot4	GATCAACAAGTCCTCCA	513.75	438	459	LPL	380	396.5	175.5	BLPL	352	66	160	LPL	1	1	3	LOC_Os03g53190	('histone H2A variant 3, putative, expressed',)	H2A variant	Histone 2A family protein; histone variant H2AZ group
5136	qnot4	GATCAAGAAGCTCGTCG	71.5	314.25	201	HPL	355.5	270	435.5	AHPL	238	69	166	HPL	1	1	3	LOC_Os03g58470	('histone H1, putative, expressed',)	Histone H1 linker protein	Linker histone family protein: Histones in the linker histone family (H1 and H5) contain globular winged helix domains; they interact with the linker DNA between nucleosomes, as well as having other proposed nucleosome functions relating to chromatin cond
5152	qnot4	GATCAGAAGAAAGGTGG	181.25	268.75	153.25	BLPL	108.5	156	14	BLPL	33	39	28	BLPL	1	1	3	LOC_Os03g53960	('transcriptional adaptor, putative, expressed',)	Histone acetyltransferase complex component (Ada2 homologs)	Oryza sativa ssp. japonica; homologous to yeast ADA2, a transcriptional adaptor protein that is part of the ADA and SAGA complexes
5196	qnot4	GATCGTCGTGAGCTTCT			76	SEF1		1		EPAF1			4	SEF1	1	1	3	LOC_Os03g58070	('hydroxyproline-rich glycoprotein, putative, expressed',)	Flowering control-associated proteins; FRIGIDA group
5227	qnot4	GATCAAATGGCCTTTGA	18.75	21.6667	59.3333	AHPL	74.5	14.5	48.5	HPL	12			EPAF1	1	1	3	LOC_Os03g56970	('ATARP7, putative, expressed',)	Actin superfamily; actin-related proteins	Nuclear actin-related protein involved in chromatin remodeling; homolog of Arabidopsis thaliana ARP7
5343	qnot4	GATCCAAATGAACCAAC	61	67.3333	30.6667	BLPL	10.5	61.5	3	BLPL					1	1	3	LOC_Os03g53700	('inhibitor of growth protein 4, putative, expressed',)	Inhibitor of Growth protein group (ING1-5 homologs)	ING Family of PHD Finger Proteins
5344	qnot4	GATCTGTTGTTACTGCA	22	58	30.5	LPL	10	4		EPAF1	19	7		EPAF1	2	1	3	LOC_Os03g51220	('SWI/SNF-related matrix-associated actin-dependent regulator of chromatin subfamily C member, putative, expressed',)	ARATH SWI3C_D Group	Putative homolog of the Saccharomyces cerevisiae SWI3 and RSC8 proteins. Yeast SWI3 and RSC8 are subunits of the SWI/SNF and RSC8 chromatin remodeling complexes which regulate transcription by remodeling chromatin.
5367	qnot4	GATCACAGAGCAGGGAC	17	34.75	27.6667	HPL	37.5	42.5	77	AHPL	6	17	12	MPL	3	1	3	LOC_Os03g57790	('ubiquitin-conjugating enzyme E2-17 kDa, putative, expressed',)	Histone ubiquitination proteins group B (Rad6 homologs)
5381	qnot4	GATCGGCAAGTTCCTCG	18	16	26.6667	AHPL	11.5	43.5	13.5	LPL	20	6	21	AHPL	1	1	3	LOC_Os03g58470	('histone H1, putative, expressed',)	Histone H1 linker protein	Linker histone family protein: Histones in the linker histone family (H1 and H5) contain globular winged helix domains; they interact with the linker DNA between nucleosomes, as well as having other proposed nucleosome functions relating to chromatin cond
5414	qnot4	GATCACCGAAGCCTGTC	13	6	23	AHPL	1			EPAF1					5	1	3	LOC_Os03g53700	('inhibitor of growth protein 4, putative, expressed',)	Inhibitor of Growth protein group (ING1-5 homologs)	ING Family of PHD Finger Proteins
5455	qnot4	GATCCCACCCCAAGTAA	9.66667	20	19	HPL	15	32		EPAF1	28			EPAF1	2	1	3	LOC_Os03g51230	('chromatin complex subunit A101, putative, expressed',)	SNF2 super family (Snf2, Ris1, Rad26 superclasses)	Putative ortholog of Arabidopsis thalian DDM1, a SWI2/SNF2 chromatin remodeling protein involved in the maintenance of DNA methylation
5500	qnot4	GATCTGAAGGTCAAGCG	12		16	EOPF1	1		24	EOPF1					1	1	3	LOC_Os03g53190	('histone H2A variant 3, putative, expressed',)	H2A variant	Histone 2A family protein; histone variant H2AZ group
5540	qnot4	GATCTGGAAATTGAAAT			13	SEF1					6			EPAF1	2	1	3	LOC_Os03g58470	('histone H1, putative, expressed',)	Histone H1 linker protein	Linker histone family protein: Histones in the linker histone family (H1 and H5) contain globular winged helix domains; they interact with the linker DNA between nucleosomes, as well as having other proposed nucleosome functions relating to chromatin cond
5551	qnot4	GATCGTGAACTGAAGCT	15	25	11.75	BLPL	12	1		EPAF1	24			EPAF1	1	1	3	LOC_Os03g53960	('transcriptional adaptor, putative, expressed',)	Histone acetyltransferase complex component (Ada2 homologs)	Oryza sativa ssp. japonica; homologous to yeast ADA2, a transcriptional adaptor protein that is part of the ADA and SAGA complexes
5573	qnot4	GATCCTGATGATGTAGC	8.5	3.66667	10	AHPL						20		EPAF1	2	1	3	LOC_Os03g57560	('piwi domain containing protein, expressed',)	ARATH_AGO5 Group
5609	qnot4	GATCTGAAAATTCAGAG			8	SEF1									3	1	3	LOC_Os03g58470	('histone H1, putative, expressed',)	Histone H1 linker protein	Linker histone family protein: Histones in the linker histone family (H1 and H5) contain globular winged helix domains; they interact with the linker DNA between nucleosomes, as well as having other proposed nucleosome functions relating to chromatin cond
5650	qnot4	GATCGGACAGATTCAGC			6	SEF1									3	1	3	LOC_Os03g54160	('MADS-box transcription factor 14, putative, expressed',)	Flowering control-associated proteins
5667	qnot4	GATCGTGTTTGCTCACT	16		6	EOPF1	16		8.5	EOPF1	49	62	56	MPL	3	1	3	LOC_Os03g57790	('ubiquitin-conjugating enzyme E2-17 kDa, putative, expressed',)	Histone ubiquitination proteins group B (Rad6 homologs)
5699	qnot4	GATCCTTGCTAGCGTTC	5		4	EOPF1	5	11		EPAF1		9		EPAF1	3	1	3	LOC_Os03g53190	('histone H2A variant 3, putative, expressed',)	H2A variant	Histone 2A family protein; histone variant H2AZ group
5722	qnot4	GATCTGCTCCCTTTTGT		5	4	EOPF1					9			EPAF1	2	1	3	LOC_Os03g51550	('expressed protein',)	COMPASS (Set1C) complex protein (SWD3 homologs)
5728	qnot4	GATCTCCGTGAGCGGCT	30		3.5	EOPF1	4		24	EOPF1		7		EPAF1	1	1	3	LOC_Os03g58070	('hydroxyproline-rich glycoprotein, putative, expressed',)	Flowering control-associated proteins; FRIGIDA group
5740	qnot4	GATCAAACTCCCTCTTG	2.5	7.66667	3	LPL	6.5	39		EPAF1	22		1	EOPF1	2	1	3	LOC_Os03g58530	('DNA binding protein, putative, expressed',)	BAH-PHD domain-containing protein group
5783	qnot4	GATCTCCCATTATTTAA		18	1	EOPF1									3	1	3	LOC_Os03g54160	('MADS-box transcription factor 14, putative, expressed',)	Flowering control-associated proteins
5900	qnot4	GATCTCACAAATGAAGA						38.5		EPAF1					1	1	3	LOC_Os03g53960	('transcriptional adaptor, putative, expressed',)	Histone acetyltransferase complex component (Ada2 homologs)	Oryza sativa ssp. japonica; homologous to yeast ADA2, a transcriptional adaptor protein that is part of the ADA and SAGA complexes
5929	qnot4	GATCCACATACTGGGGA						35		EPAF1					1	1	3	LOC_Os03g57560	('piwi domain containing protein, expressed',)	ARATH_AGO5 Group
5930	qnot4	GATCCTGTTTCTCTGGA	2			EPAF1	6	25		EPAF1	4			EPAF1	1	1	3	LOC_Os03g51220	('SWI/SNF-related matrix-associated actin-dependent regulator of chromatin subfamily C member, putative, expressed',)	ARATH SWI3C_D Group	Putative homolog of the Saccharomyces cerevisiae SWI3 and RSC8 proteins. Yeast SWI3 and RSC8 are subunits of the SWI/SNF and RSC8 chromatin remodeling complexes which regulate transcription by remodeling chromatin.
5933	qnot4	GATCAGGGACTTGTGGA	6	19		EPAF1	10			EPAF1			9	SEF1	3	1	3	LOC_Os03g53190	('histone H2A variant 3, putative, expressed',)	H2A variant	Histone 2A family protein; histone variant H2AZ group
5949	qnot4	GATCCTGCACTAATTGA						7		EPAF1					1	1	3	LOC_Os03g51220	('SWI/SNF-related matrix-associated actin-dependent regulator of chromatin subfamily C member, putative, expressed',)	ARATH SWI3C_D Group	Putative homolog of the Saccharomyces cerevisiae SWI3 and RSC8 proteins. Yeast SWI3 and RSC8 are subunits of the SWI/SNF and RSC8 chromatin remodeling complexes which regulate transcription by remodeling chromatin.
5952	qnot4	GATCCTGGAGATGTTGA	20			EPAF1									6	1	3	LOC_Os03g58070	('hydroxyproline-rich glycoprotein, putative, expressed',)	Flowering control-associated proteins; FRIGIDA group
5966	qnot4	GATCAGATGGAAGTCTA						1		EPAF1			8	SEF1	1	1	3	LOC_Os03g51550	('expressed protein',)	COMPASS (Set1C) complex protein (SWD3 homologs)
5986	qnot4	GATCCTCCAATGGAAAC	3			EPAF1									3	1	3	LOC_Os03g58070	('hydroxyproline-rich glycoprotein, putative, expressed',)	Flowering control-associated proteins; FRIGIDA group
6023	qnot4	GATCTTGCCATCTTACC						1		EPAF1	4			EPAF1	2	1	3	LOC_Os03g51550	('expressed protein',)	COMPASS (Set1C) complex protein (SWD3 homologs)
6063	qnot4	GATCCTCTTCACAGAGC						5		EPAF1					1	1	3	LOC_Os03g56970	('ATARP7, putative, expressed',)	Actin superfamily; actin-related proteins	Nuclear actin-related protein involved in chromatin remodeling; homolog of Arabidopsis thaliana ARP7
6104	qnot4	GATCCTCCGGGTTGTGC											15	SEF1	3	1	3	LOC_Os03g57790	('ubiquitin-conjugating enzyme E2-17 kDa, putative, expressed',)	Histone ubiquitination proteins group B (Rad6 homologs)
6245	qnot4	GATCTGCTCTGACCCGG	5			EPAF1									1	1	3	LOC_Os03g53190	('histone H2A variant 3, putative, expressed',)	H2A variant	Histone 2A family protein; histone variant H2AZ group
6304	qnot4	GATCCGGACAACTAGTG	1			EPAF1	9			EPAF1					2	1	3	LOC_Os03g51220	('SWI/SNF-related matrix-associated actin-dependent regulator of chromatin subfamily C member, putative, expressed',)	ARATH SWI3C_D Group	Putative homolog of the Saccharomyces cerevisiae SWI3 and RSC8 proteins. Yeast SWI3 and RSC8 are subunits of the SWI/SNF and RSC8 chromatin remodeling complexes which regulate transcription by remodeling chromatin.
6306	qnot4	GATCGCGCAGAACGGTG	2			EPAF1						6		EPAF1	5	1	3	LOC_Os03g57790	('ubiquitin-conjugating enzyme E2-17 kDa, putative, expressed',)	Histone ubiquitination proteins group B (Rad6 homologs)
6344	qnot4	GATCAAATTCGTTTGAT	3	4		EPAF1									3	1	3	LOC_Os03g53700	('inhibitor of growth protein 4, putative, expressed',)	Inhibitor of Growth protein group (ING1-5 homologs)	ING Family of PHD Finger Proteins
6420	qnot4	GATCCACATCCATAGGT	8	4		EPAF1									3	1	3	LOC_Os03g53700	('inhibitor of growth protein 4, putative, expressed',)	Inhibitor of Growth protein group (ING1-5 homologs)	ING Family of PHD Finger Proteins
6428	qnot4	GATCCACCAAGTGATGT						3		EPAF1	31			EPAF1	1	1	3	LOC_Os03g51220	('SWI/SNF-related matrix-associated actin-dependent regulator of chromatin subfamily C member, putative, expressed',)	ARATH SWI3C_D Group	Putative homolog of the Saccharomyces cerevisiae SWI3 and RSC8 proteins. Yeast SWI3 and RSC8 are subunits of the SWI/SNF and RSC8 chromatin remodeling complexes which regulate transcription by remodeling chromatin.
6471	qnot4	GATCCATTCGTCTATTT	3			EPAF1	4			EPAF1					5	1	3	LOC_Os03g54160	('MADS-box transcription factor 14, putative, expressed',)	Flowering control-associated proteins
6543	qnot5	GATCAAGACTCTTGCAG	67.5	85.5	104	AHPL	29	36		EPAF1	141	12	58	LPL	1	1	4	LOC_Os04g52380	('methyl-CpG binding domain containing protein, expressed',)	Methyl binding domain proteins	Oryza sativa ssp. japonica; protein containing a putative methyl-CpG-binding domain
6586	qnot5	GATCTGGTGGACAACAT	25.5	10	68	AHPL	24	32		EPAF1	56		4	EOPF1	1	1	4	LOC_Os04g52540	('eukaryotic translation initiation factor 2C 2, putative, expressed',)	AGO2_AGO3 Group	Oryza sativa ssp. japonica; a PIWI/PAZ domain containing member of the Argonuate gene family.
6695	qnot5	GATCATCTGTTCATCCT			34	SEF1									1	1	4	LOC_Os04g52380	('methyl-CpG binding domain containing protein, expressed',)	Methyl binding domain proteins	Oryza sativa ssp. japonica; protein containing a putative methyl-CpG-binding domain
6799	qnot5	GATCCACAGTTTGGAGG	100.333	67	19	BLPL	13.5	4	6	LPL	28	20	1	BLPL	2	1	4	LOC_Os04g53700	('MYND finger family protein, expressed',)	S-ET interrupted and unclassified	Oryza sativa ssp. japonica; SET domain proteins; Homology Subgroup S-ET; protein containing an interrupted SET domain.
6900	qnot5	GATCAGAGCAACTATCT	19	3	11.6667	MPL		25		EPAF1	30	2		EPAF1	2	1	4	LOC_Os04g52410	('MADS-box transcription factor 31, putative, expressed',)	Flowering control-associated proteins
6999	qnot5	GATCCTATGAGTTGGAT	1		5.66667	EOPF1	5	52	37	HPL		1		EPAF1	3	1	4	LOC_Os04g49420	('histone H4, putative, expressed',)	Histone H4	Histone H4, core histone required for chromatin assembly and chromosome function
7139	qnot5	GATCATTTCCGCATACA							31.5	SEF1					3	1	4	LOC_Os04g48370	('expressed protein',)	ARATH_NRPD1A Group
7238	qnot5	GATCAGCAGCTGCTTGA										9		EPAF1	1	1	4	LOC_Os04g52410	('MADS-box transcription factor 31, putative, expressed',)	Flowering control-associated proteins
7385	qnot5	GATCGGGACGAGCCGGC		3		EPAF1		42		EPAF1		13		EPAF1	1	1	4	LOC_Os04g52540	('eukaryotic translation initiation factor 2C 2, putative, expressed',)	AGO2_AGO3 Group	Oryza sativa ssp. japonica; a PIWI/PAZ domain containing member of the Argonuate gene family.
7466	qnot5	GATCATTGGACAGAGAG					72	1		EPAF1					2	1	4	LOC_Os04g53720	('ATP binding protein, putative, expressed',)	SNF2 super family (Snf2, Ris1, Rad26 superclasses)	SNF2 Superfamily; RIS1 class
7819	qnot6 or qple5 or qkwp5	GATCTCCAGTGATTGCT	149	197	134.333	BLPL	165	197.5	37	BLPL	417	24	53	LPL	1	1	7	LOC_Os07g07240	('ubiquitin-conjugating enzyme E2-17 kDa, putative, expressed',)	Histone ubiquitination proteins group B (Rad6 homologs)
7825	qnot6 or qple5 or qkwp5	GATCCAGGTGCTGCTAA	34.3333	54	123	AHPL	63	5	2	BLPL					1	1	7	LOC_Os07g28850	('argonaute-like protein, putative, expressed',)	ARATH_AGO1-associated Monocots	Oryza sativa ssp. japonica; a PIWI/PAZ domain containing member of the Argonuate gene family.
7849	qnot6 or qple5 or qkwp5	GATCCCATCATCCTCAA	119.5	163.5	91.5	BLPL	313	45.5	61.5	LPL	460	42	167	LPL	2	1	7	LOC_Os07g08710	('histone H1, putative, expressed',)	Histone H1 linker protein	Linker histone family protein: Histones in the linker histone family (H1 and H5) contain globular winged helix domains; they interact with the linker DNA between nucleosomes, as well as having other proposed nucleosome functions relating to chromatin cond
7904	qnot6 or qple5 or qkwp5	GATCCCTGGAAAGATGG	20	79.75	49.25	MPL	12.5	52.5	9.5	BLPL	28	16	4	BLPL	1	1	7	LOC_Os07g28840	('SET domain containing protein, expressed',)	SET Domain Protein Superclass B
7936	qnot6 or qple5 or qkwp5	GATCACTACTTTGTACT	48.3333	10.5	39	HPL	51.5	31	30	BLPL		49	16	EOPF1	2	1	7	LOC_Os07g07680	('hydroxyproline-rich glycoprotein, putative, expressed',)	Flowering control-associated proteins; FRIGIDA group
7973	qnot6 or qple5 or qkwp5	GATCCTGATGTTCATTT	9.5	22	30	AHPL						6	5	EOPF1	2	1	7	LOC_Os07g06980	('histone deacetylase HDA110 isoform 1, putative, expressed',)	Histone deacetylases (Rpd3/HDA1 superfamily)	Class II RPD3 type histone deacetylase protein
8006	qnot6 or qple5 or qkwp5	GATCATCAGGCATTTAT			25	SEF1									7	1	7	LOC_Os07g29360	('TPR repeat nuclear phosphoprotein, putative, expressed',)	PAF1 complex protein (Ctr9 homologs)	Putatiave homolog of Saccharomyces cerevisiae CTR9, a RNA polymerase II-associated Paf1p complex protein. The Saccharomyces cerevisiae Paf1 complex consists of five proteins (Paf1, Rtf1, Cdc73, Leo1, Ctr9) and is associated with the elongating RNA polymer
8068	qnot6 or qple5 or qkwp5	GATCCTTTTGCCATGTA	58	39.5	17	BLPL	100	16		EPAF1					1	1	7	LOC_Os07g07240	('ubiquitin-conjugating enzyme E2-17 kDa, putative, expressed',)	Histone ubiquitination proteins group B (Rad6 homologs)
8085	qnot6 or qple5 or qkwp5	GATCAGCTATCCTGAGA	3		16	EOPF1									3	1	7	LOC_Os07g29360	('TPR repeat nuclear phosphoprotein, putative, expressed',)	PAF1 complex protein (Ctr9 homologs)	Putatiave homolog of Saccharomyces cerevisiae CTR9, a RNA polymerase II-associated Paf1p complex protein. The Saccharomyces cerevisiae Paf1 complex consists of five proteins (Paf1, Rtf1, Cdc73, Leo1, Ctr9) and is associated with the elongating RNA polymer
8110	qnot6 or qple5 or qkwp5	GATCGCAAACTGGAAGC		13	13	EOPF1									1	1	7	LOC_Os07g07680	('hydroxyproline-rich glycoprotein, putative, expressed',)	Flowering control-associated proteins; FRIGIDA group
8124	qnot6 or qple5 or qkwp5	GATCTCATCAACATCCA	21	11.3333	12	LPL	2	40.5	2	LPL		3	1	EOPF1	2	1	7	LOC_Os07g06980	('histone deacetylase HDA110 isoform 1, putative, expressed',)	Histone deacetylases (Rpd3/HDA1 superfamily)	Class II RPD3 type histone deacetylase protein
8137	qnot6 or qple5 or qkwp5	GATCATACATTGATACT			11	SEF1									2	1	7	LOC_Os07g08880	('SHL1, putative, expressed',)	BAH-PHD domain-containing protein group
8234	qnot6 or qple5 or qkwp5	GATCTACTCAGCAAACA		16	4	EOPF1									3	1	7	LOC_Os07g08170	('ruvB-like 1, putative, expressed',)	RVB1 like proteins	Member of the RUVB-like protein family; homologous to Saccharomyces cerevisiae RVB proteins which are involved in transcription regulation and are components of chromatin remodeling complexes.
8256	qnot6 or qple5 or qkwp5	GATCGTGTCCCCGGATG	9	10.6667	4	BLPL	6	2	4	MPL	15	2	5	LPL	2	1	7	LOC_Os07g06970	('HEN1, putative, expressed',)	HUA Enhancer	Oryza sativa ssp.japonica; HUA Enhancer; a probable ortholog of the Arabidopsis gene
8289	qnot6 or qple5 or qkwp5	GATCTTTGCCATGGAGA	17		2	EOPF1	6	7.5	1	BLPL	5		6	EOPF1	1	1	7	LOC_Os07g25450	('histone-lysine N-methyltransferase, H3 lysine-9, H3 lysine-27, H4lysine-20 and cytosine specific SUVH2, putative, expressed',)	ARATH_SUVH2/SUVH9 Group	Su(var)3-9 group; plant specific sub-group with YDG_SRA, Pre-SET, and SET domains
8314	qnot6 or qple5 or qkwp5	GATCCTATCATTACAGG		8	1	EOPF1									3	1	7	LOC_Os07g08710	('histone H1, putative, expressed',)	Histone H1 linker protein	Linker histone family protein: Histones in the linker histone family (H1 and H5) contain globular winged helix domains; they interact with the linker DNA between nucleosomes, as well as having other proposed nucleosome functions relating to chromatin cond
8361	qnot6 or qple5 or qkwp5	GATCTCCACAGGCGACA		2		EPAF1	31		43	EOPF1	61	99	20	BLPL	2	1	7	LOC_Os07g08710	('histone H1, putative, expressed',)	Histone H1 linker protein	Linker histone family protein: Histones in the linker histone family (H1 and H5) contain globular winged helix domains; they interact with the linker DNA between nucleosomes, as well as having other proposed nucleosome functions relating to chromatin cond
8408	qnot6 or qple5 or qkwp5	GATCATTCGACAGACGA						15		EPAF1	1			EPAF1	3	1	7	LOC_Os07g06980	('histone deacetylase HDA110 isoform 1, putative, expressed',)	Histone deacetylases (Rpd3/HDA1 superfamily)	Class II RPD3 type histone deacetylase protein
8410	qnot6 or qple5 or qkwp5	GATCTTTCAAGAACCGA					78		56.5	EOPF1	128	183	153	LPL	3	1	7	LOC_Os07g07240	('ubiquitin-conjugating enzyme E2-17 kDa, putative, expressed',)	Histone ubiquitination proteins group B (Rad6 homologs)
8424	qnot6 or qple5 or qkwp5	GATCCTCAGAAGGTGGA					4			EPAF1					1	1	7	LOC_Os07g10520	('nucleotide binding protein, putative, expressed',)	TATA binding protein associated factor 5 proteins	Putative homolog of Saccharomyces cerevisiae TAF5, a subunit (90 kDa) of TFIID and SAGA complexes, involved in RNA polymerase II transcription initiation and in chromatin modification.
8450	qnot6 or qple5 or qkwp5	GATCTCCTATGGAATTA		7		EPAF1			1	SEF1					2	1	7	LOC_Os07g08170	('ruvB-like 1, putative, expressed',)	RVB1 like proteins	Member of the RUVB-like protein family; homologous to Saccharomyces cerevisiae RVB proteins which are involved in transcription regulation and are components of chromatin remodeling complexes.
8457	qnot6 or qple5 or qkwp5	GATCGTAGAAGACGAAC									4			EPAF1	3	1	7	LOC_Os07g28840	('SET domain containing protein, expressed',)	SET Domain Protein Superclass B
8465	qnot6 or qple5 or qkwp5	GATCTCCTACTTTGCAC									6			EPAF1	2	1	7	LOC_Os07g29360	('TPR repeat nuclear phosphoprotein, putative, expressed',)	PAF1 complex protein (Ctr9 homologs)	Putatiave homolog of Saccharomyces cerevisiae CTR9, a RNA polymerase II-associated Paf1p complex protein. The Saccharomyces cerevisiae Paf1 complex consists of five proteins (Paf1, Rtf1, Cdc73, Leo1, Ctr9) and is associated with the elongating RNA polymer
8510	qnot6 or qple5 or qkwp5	GATCGAGCTCCCAGGCC					1		14	EOPF1		8	66	EOPF1	1	1	7	LOC_Os07g08710	('histone H1, putative, expressed',)	Histone H1 linker protein	Linker histone family protein: Histones in the linker histone family (H1 and H5) contain globular winged helix domains; they interact with the linker DNA between nucleosomes, as well as having other proposed nucleosome functions relating to chromatin cond
8583	qnot6 or qple5 or qkwp5	GATCCAAACCCCAACTC	60			EPAF1					19		26	EOPF1	1	1	7	LOC_Os07g07240	('ubiquitin-conjugating enzyme E2-17 kDa, putative, expressed',)	Histone ubiquitination proteins group B (Rad6 homologs)
8586	qnot6 or qple5 or qkwp5	GATCAGTCAGGAAAGTC	12	14.5		EPAF1		11		EPAF1			2	SEF1	2	1	7	LOC_Os07g07680	('hydroxyproline-rich glycoprotein, putative, expressed',)	Flowering control-associated proteins; FRIGIDA group
8602	qnot6 or qple5 or qkwp5	GATCCTAGTCTCATTTC		3		EPAF1	1	5	3.5	MPL	6			EPAF1	2	1	7	LOC_Os07g25390	('DRD1, putative, expressed',)	SNF2 super family (Snf2, Ris1, Rad26 superclasses)	SNF2 Superfamily; RAD26 Superclass; DRD1 class
8649	qnot6 or qple5 or qkwp5	GATCAAGGTCGCCGCCG											7	SEF1	1	1	7	LOC_Os07g08710	('histone H1, putative, expressed',)	Histone H1 linker protein	Linker histone family protein: Histones in the linker histone family (H1 and H5) contain globular winged helix domains; they interact with the linker DNA between nucleosomes, as well as having other proposed nucleosome functions relating to chromatin cond
8736	qnot6 or qple5 or qkwp5	GATCCTTGGTAACCTTG					81	33		EPAF1	2			EPAF1	2	1	7	LOC_Os07g08500	('expressed protein',)	DNA methyltransferases	Oryza sativa ssp. japonica; a putative DNA methyltransferase
8753	qnot6 or qple5 or qkwp5	GATCCAATGTGAGGAAT					6			EPAF1					1	1	7	LOC_Os07g08880	('SHL1, putative, expressed',)	BAH-PHD domain-containing protein group
8760	qnot6 or qple5 or qkwp5	GATCCTGACCCGGAGAT											14	SEF1	1	1	7	LOC_Os07g07680	('hydroxyproline-rich glycoprotein, putative, expressed',)	Flowering control-associated proteins; FRIGIDA group
8769	qnot6 or qple5 or qkwp5	GATCATGCAGACAAACT									50			EPAF1	3	1	7	LOC_Os07g07240	('ubiquitin-conjugating enzyme E2-17 kDa, putative, expressed',)	Histone ubiquitination proteins group B (Rad6 homologs)
8790	qnot6 or qple5 or qkwp5	GATCGTGGAGCAGAGCT	18			EPAF1			4	SEF1		36		EPAF1	1	1	7	LOC_Os07g07240	('ubiquitin-conjugating enzyme E2-17 kDa, putative, expressed',)	Histone ubiquitination proteins group B (Rad6 homologs)
8821	qnot6 or qple5 or qkwp5	GATCCAGCCAAATTCGT							9	SEF1					1	1	7	LOC_Os07g07680	('hydroxyproline-rich glycoprotein, putative, expressed',)	Flowering control-associated proteins; FRIGIDA group
8849	qnot6 or qple5 or qkwp5	GATCAGCTAACTAAATT	5			EPAF1									5	1	7	LOC_Os07g06980	('histone deacetylase HDA110 isoform 1, putative, expressed',)	Histone deacetylases (Rpd3/HDA1 superfamily)	Class II RPD3 type histone deacetylase protein
8860	qnot6 or qple5 or qkwp5	GATCAGCAGTCAGGCTT					5			EPAF1			16	SEF1	3	1	7	LOC_Os07g06980	('histone deacetylase HDA110 isoform 1, putative, expressed',)	Histone deacetylases (Rpd3/HDA1 superfamily)	Class II RPD3 type histone deacetylase protein
8916	qple1	GATCTGGGTCTCAGTTA	47	111	85	HPL	185	49	40.5	BLPL	145		57	EOPF1	2	1	1	LOC_Os01g61920	('histone H4, putative, expressed',)	Histone H4	Histone H4, core histone required for chromatin assembly and chromosome function
8955	qple1	GATCTTATCACAACTTT	14		41	EOPF1		15		EPAF1					2	1	1	LOC_Os01g62230	('histone H2B.4, putative, expressed',)	Histone H2B	Histone H2B, core histone required for chromatin assembly and chromosome function
9007	qple1	GATCCAGACCTCGGTGC		6.5	22	EOPF1		2.5	10.5	EOPF1					1	1	1	LOC_Os01g62230	('histone H2B.4, putative, expressed',)	Histone H2B	Histone H2B, core histone required for chromatin assembly and chromosome function
9064	qple1	GATCTCTGATAACTTGG	5		13	EOPF1		32		EPAF1	1			EPAF1	2	1	1	LOC_Os01g62040	('ruvB-like 1, putative, expressed',)	RVB1 like proteins	Member of the RUVB-like protein family; homologous to Saccharomyces cerevisiae RVB proteins which are involved in transcription regulation and are components of chromatin remodeling complexes.
9155	qple1	GATCTTTTCTCTCCCAT			4	SEF1									3	1	1	LOC_Os01g62040	('ruvB-like 1, putative, expressed',)	RVB1 like proteins	Member of the RUVB-like protein family; homologous to Saccharomyces cerevisiae RVB proteins which are involved in transcription regulation and are components of chromatin remodeling complexes.
9253	qple1	GATCTGACTACAGTCGA					1			EPAF1	21			EPAF1	2	1	1	LOC_Os01g59620	('histone-lysine N-methyltransferase, H3 lysine-9 specific SUVH1, putative, expressed',)	SUVH1/SUVH3 Group	Su(var)3-9 group; plant specific sub-group with YDG_SRA, Pre-SET, and SET domains
9307	qple1	GATCCAGCTTGCTTGAC						19		EPAF1					1	1	1	LOC_Os01g59620	('histone-lysine N-methyltransferase, H3 lysine-9 specific SUVH1, putative, expressed',)	SUVH1/SUVH3 Group	Su(var)3-9 group; plant specific sub-group with YDG_SRA, Pre-SET, and SET domains
9364	qple1	GATCTAACTTCAGCTGC									11			EPAF1	3	1	1	LOC_Os01g62040	('ruvB-like 1, putative, expressed',)	RVB1 like proteins	Member of the RUVB-like protein family; homologous to Saccharomyces cerevisiae RVB proteins which are involved in transcription regulation and are components of chromatin remodeling complexes.
9373	qple1	GATCAATTGGAGATATC		41		EPAF1									3	1	1	LOC_Os01g61920	('histone H4, putative, expressed',)	Histone H4	Histone H4, core histone required for chromatin assembly and chromosome function
9438	qple1	GATCCTCAAATTGCCGG	8			EPAF1									1	1	1	LOC_Os01g59620	('histone-lysine N-methyltransferase, H3 lysine-9 specific SUVH1, putative, expressed',)	SUVH1/SUVH3 Group	Su(var)3-9 group; plant specific sub-group with YDG_SRA, Pre-SET, and SET domains
9523	qple1	GATCGTATTTTGGCTCT	6	18		EPAF1					1			EPAF1	1	1	1	LOC_Os01g57110	('ATP binding protein, putative, expressed',)	SNF2 super family (Snf2, Ris1, Rad26 superclasses)	SNF2 Superfamily; RIS1 class
9602	qple2	GATCCAGCCTGACAGCC	11.5	21.6667	203	AHPL	3			EPAF1		1	8	EOPF1	3	1	2	LOC_Os02g49230	('zinc finger protein CONSTANS-LIKE 11, putative, expressed',)	Flowering control-associated proteins; CONSTANS group
9646	qple2	GATCTATGTGCCGTTTA	100.75	47.75	84.6667	HPL	22	117	1.5	BLPL	3	25		EPAF1	2	1	2	LOC_Os02g52340	('MADS-box transcription factor 22, putative, expressed',)	Flowering control-associated proteins
9691	qple2	GATCAGTGAACTCCAGC	12	82	61.3333	HPL	6	35	38.5	AHPL	3	60	39	HPL	1	1	2	LOC_Os02g52340	('MADS-box transcription factor 22, putative, expressed',)	Flowering control-associated proteins
9736	qple2	GATCGCACATTGCAGAG	13.5	44.75	42.6667	HPL									3	1	2	LOC_Os02g49880	('zinc finger protein CONSTANS-LIKE 16, putative, expressed',)	Flowering control-associated proteins; CONSTANS group
9769	qple2	GATCAATTTCAAACAAG	15.6667	11.75	34.3333	AHPL	8			EPAF1					2	1	2	LOC_Os02g49840	('MADS-box transcription factor 57, putative, expressed',)	Flowering control-associated proteins
9770	qple2	GATCCTGACGTGTTGAA	25	63	33.75	LPL	18.5	100	2	BLPL	7		2	EOPF1	2	1	2	LOC_Os02g49190	('SWI/SNF-related, matrix-associated, actin-dependent regulator of chromatin subfamily B member 1, putative, expressed',)	SWI/SNF chromatin remodeling complex proteins (Snf5 homologs)	Oryza sativa ssp. japonica; Chromatin remodeling complex subunit E; probable ortholog of yeast SNF5, a component of the yeast SWI/SNF chromatin remodeling complex
9798	qple2	GATCCGCTGAGCCAAAC			29	SEF1	4			EPAF1					1	1	2	LOC_Os02g49230	('zinc finger protein CONSTANS-LIKE 11, putative, expressed',)	Flowering control-associated proteins; CONSTANS group
9909	qple2	GATCCTAGCGAACAGTA	47	39	15	BLPL	1			EPAF1					3	1	2	LOC_Os02g52340	('MADS-box transcription factor 22, putative, expressed',)	Flowering control-associated proteins
9948	qple2	GATCATTTGTTAGGAGC	50.5	13.25	12	BLPL	5	16		EPAF1	1			EPAF1	2	1	2	LOC_Os02g47900	('SET domain protein SDG117, putative, expressed',)	ARATH_SUVR5 Group	Oryza sativa ssp. japonica; SET domain proteins; Homology Subgroup V; Orthology Group 1; a putative histone methyltransferase (predicted to methylate H3K9/20) related to the Drosophila Su(var)3-9 and mammalian G9a proteins
10016	qple2	GATCCTGCTGGGCGTCT	23		8	EOPF1									1	1	2	LOC_Os02g48370	('DNA-binding protein, putative, expressed',)	ARID/BRIGHT DNA binding domain group
10081	qple2	GATCTGGCCTAACTCCT	36	15	4.5	BLPL									1	1	2	LOC_Os02g46930	('jmjC domain containing protein, expressed',)	Jumonji domain group
10083	qple2	GATCTTTGCGTAAGGAA	16		4	EOPF1	3	1		EPAF1	59		5	EOPF1	1	1	2	LOC_Os02g50330	('RNA-directed RNA polymerase 2, putative, expressed',)	RNA-dependent RNA polymerases	Oryza sativa ssp. japonica; an RNA-dependent RNA polymerase
10120	qple2	GATCTTCATACGCTTCT			4	SEF1									6	1	2	LOC_Os02g49840	('MADS-box transcription factor 57, putative, expressed',)	Flowering control-associated proteins
10125	qple2	GATCTACAGTATCAATT			4	SEF1									3	1	2	LOC_Os02g46930	('jmjC domain containing protein, expressed',)	Jumonji domain group
10143	qple2	GATCCCATATTGAGTCA	11		2	EOPF1	19	48		EPAF1					2	1	2	LOC_Os02g46930	('jmjC domain containing protein, expressed',)	Jumonji domain group
10233	qple2	GATCGTTGTGTTGGACA		14		EPAF1									1	1	2	LOC_Os02g49230	('zinc finger protein CONSTANS-LIKE 11, putative, expressed',)	Flowering control-associated proteins; CONSTANS group
10334	qple2	GATCCATCTACCTCTGA	25			EPAF1									1	1	2	LOC_Os02g51880	('amine oxidase/ oxidoreductase, putative, expressed',)	Histone demethylases (AOF2/ LSD1 homologs)	Predictecd homolog of Arabidopsis LDL1; a predicted homolog of human AOF2/LDL2; LDL1 acts in partial redundancy with FLD (FLOWERING LOCUS D), an additional AOF2/LSD1 homolog, to repress FLC (FLOWERING LOCUS C) expression in Arabidopsis.
10372	qple2	GATCCTACAAGCCAGAC										30		EPAF1	2	1	2	LOC_Os02g53230	('transcription elongation factor SPT5 homolog 1, putative, expressed',)	Transcription elongation-nucleosome displacement proteins (Spt5 homologs)	Putatiave homolog of Saccharomyces cerevisiae SPT5. The yeast protein forms a complex with Spt4p and mediates both activation and inhibition of transcription elongation, and plays a role in pre-mRNA processing. Signature Pfam motifs are two tandem Supt5 d
10405	qple2	GATCCTGAAGTTGGGCC		4		EPAF1									7	1	2	LOC_Os02g49190	('SWI/SNF-related, matrix-associated, actin-dependent regulator of chromatin subfamily B member 1, putative, expressed',)	SWI/SNF chromatin remodeling complex proteins (Snf5 homologs)	Oryza sativa ssp. japonica; Chromatin remodeling complex subunit E; probable ortholog of yeast SNF5, a component of the yeast SWI/SNF chromatin remodeling complex
10444	qple2	GATCTCGCTTCCAACGC	9			EPAF1							2	SEF1	3	1	2	LOC_Os02g52340	('MADS-box transcription factor 22, putative, expressed',)	Flowering control-associated proteins
10475	qple2	GATCATGCTTGCCGTGC		4		EPAF1					28			EPAF1	3	1	2	LOC_Os02g49230	('zinc finger protein CONSTANS-LIKE 11, putative, expressed',)	Flowering control-associated proteins; CONSTANS group
10520	qple2	GATCTGGCTCGCTTTTC							4.5	SEF1					1	1	2	LOC_Os02g51880	('amine oxidase/ oxidoreductase, putative, expressed',)	Histone demethylases (AOF2/ LSD1 homologs)	Predictecd homolog of Arabidopsis LDL1; a predicted homolog of human AOF2/LDL2; LDL1 acts in partial redundancy with FLD (FLOWERING LOCUS D), an additional AOF2/LSD1 homolog, to repress FLC (FLOWERING LOCUS C) expression in Arabidopsis.
10548	qple2	GATCCAGGTATCTTGAG		12		EPAF1									1	1	2	LOC_Os02g50330	('RNA-directed RNA polymerase 2, putative, expressed',)	RNA-dependent RNA polymerases	Oryza sativa ssp. japonica; an RNA-dependent RNA polymerase
10586	qple2	GATCATAAGGCGATTCG	14			EPAF1									5	1	2	LOC_Os02g49840	('MADS-box transcription factor 57, putative, expressed',)	Flowering control-associated proteins
10619	qple2	GATCATCGAGAGCTGGG		14		EPAF1									1	1	2	LOC_Os02g49880	('zinc finger protein CONSTANS-LIKE 16, putative, expressed',)	Flowering control-associated proteins; CONSTANS group
10667	qple2	GATCCCCACGGCGGGTG						4		EPAF1		5		EPAF1	1	1	2	LOC_Os02g51880	('amine oxidase/ oxidoreductase, putative, expressed',)	Histone demethylases (AOF2/ LSD1 homologs)	Predictecd homolog of Arabidopsis LDL1; a predicted homolog of human AOF2/LDL2; LDL1 acts in partial redundancy with FLD (FLOWERING LOCUS D), an additional AOF2/LSD1 homolog, to repress FLC (FLOWERING LOCUS C) expression in Arabidopsis.
10683	qple2	GATCTTGCGCTATCTTG					9			EPAF1			3	SEF1	2	1	2	LOC_Os02g52340	('MADS-box transcription factor 22, putative, expressed',)	Flowering control-associated proteins
10737	qple2	GATCCCCAAGTCTTGCT		53		EPAF1									3	1	2	LOC_Os02g48370	('DNA-binding protein, putative, expressed',)	ARID/BRIGHT DNA binding domain group
10761	qple2	GATCTGGTTGGAGTCGT									27			EPAF1	2	1	2	LOC_Os02g52340	('MADS-box transcription factor 22, putative, expressed',)	Flowering control-associated proteins
10795	qple2	GATCTGCAAGGATGCTT		8		EPAF1		34		EPAF1	7	2	6	HPL	3	1	2	LOC_Os02g52340	('MADS-box transcription factor 22, putative, expressed',)	Flowering control-associated proteins
10805	qple2	GATCACAGCGTTTGGTT		33		EPAF1									3	1	2	LOC_Os02g49230	('zinc finger protein CONSTANS-LIKE 11, putative, expressed',)	Flowering control-associated proteins; CONSTANS group
10863	qnob4	GATCGGTCGGCCACCGA	20.75	106	45.3333	LPL	33.5	42	189.5	AHPL	90	412	99	LPL	1	1	8	LOC_Os08g39980	('DNA binding protein, putative, expressed',)	Diverse bromodomain-containing proteins (polybromo1, yeast RSC, and human BRD homologs)	Single bromodomain- and Myb_DNA-binding-containg protein; bromodomains are found in many chromatin associated proteins and can interact specifically with acetylated lysine
10982	qnob4	GATCATCGTCTGCCGGA		10		EPAF1	13			EPAF1			2	SEF1	1	1	8	LOC_Os08g39980	('DNA binding protein, putative, expressed',)	Diverse bromodomain-containing proteins (polybromo1, yeast RSC, and human BRD homologs)	Single bromodomain- and Myb_DNA-binding-containg protein; bromodomains are found in many chromatin associated proteins and can interact specifically with acetylated lysine
11043	qnob4	GATCAGGCGCCATGTGG							2	SEF1			7	SEF1	1	1	8	LOC_Os08g39980	('DNA binding protein, putative, expressed',)	Diverse bromodomain-containing proteins (polybromo1, yeast RSC, and human BRD homologs)	Single bromodomain- and Myb_DNA-binding-containg protein; bromodomains are found in many chromatin associated proteins and can interact specifically with acetylated lysine
11045	qnob4	GATCCACTATTTTGTGG		4		EPAF1									5	1	8	LOC_Os08g39810	('retrotransposon protein, putative, unclassified, expressed',)	Jumonji domain group
11053	qnob4	GATCCTCCTCCCTGGTG							4	SEF1					3	1	8	LOC_Os08g39980	('DNA binding protein, putative, expressed',)	Diverse bromodomain-containing proteins (polybromo1, yeast RSC, and human BRD homologs)	Single bromodomain- and Myb_DNA-binding-containg protein; bromodomains are found in many chromatin associated proteins and can interact specifically with acetylated lysine
11056	qnob4	GATCGGTCGGCCACAAT										26		EPAF1	5	1	8	LOC_Os08g39980	('DNA binding protein, putative, expressed',)	Diverse bromodomain-containing proteins (polybromo1, yeast RSC, and human BRD homologs)	Single bromodomain- and Myb_DNA-binding-containg protein; bromodomains are found in many chromatin associated proteins and can interact specifically with acetylated lysine
11084	qnob4	GATCAGCCGCTATAATT						6		EPAF1					6	1	8	LOC_Os08g39980	('DNA binding protein, putative, expressed',)	Diverse bromodomain-containing proteins (polybromo1, yeast RSC, and human BRD homologs)	Single bromodomain- and Myb_DNA-binding-containg protein; bromodomains are found in many chromatin associated proteins and can interact specifically with acetylated lysine
11090	qnob4	GATCATCCATGACGTTT	7			EPAF1									5	1	8	LOC_Os08g39810	('retrotransposon protein, putative, unclassified, expressed',)	Jumonji domain group
11155	qnok3	GATCTTGCATGGACAAA					7			EPAF1					2	1	2	LOC_Os02g32950	('RCN2 - Rice Centroradialis-like1 homogous to Arabidopsis TFL1 gene, expressed',)	Flowering control-associated proteins; FLT group
11201	qnok3	GATCGGCGAGGTGCTGG									13			EPAF1	1	1	2	LOC_Os02g32950	('RCN2 - Rice Centroradialis-like1 homogous to Arabidopsis TFL1 gene, expressed',)	Flowering control-associated proteins; FLT group
11295	qkwp3	GATCAGAACCATGCTAT	17		15	EOPF1	1			EPAF1					1	1	2	LOC_Os02g34750	('receptor-like protein kinase 5 precursor, putative, expressed',)	Superfamily of DNA glycosylases	OGG (OxoGuanine Glycosylase/lyase) family of DNA glycosylases; putative homolog of Homo sapiens OGG1
11358	qkwp3	GATCGAGAAGATGGTGT			4	SEF1									1	1	2	LOC_Os02g34750	('receptor-like protein kinase 5 precursor, putative, expressed',)	Superfamily of DNA glycosylases	OGG (OxoGuanine Glycosylase/lyase) family of DNA glycosylases; putative homolog of Homo sapiens OGG1
11363	qkwp3	GATCTTGCATGGACAAA					7			EPAF1					2	1	2	LOC_Os02g32950	('RCN2 - Rice Centroradialis-like1 homogous to Arabidopsis TFL1 gene, expressed',)	Flowering control-associated proteins; FLT group
11374	qkwp3	GATCAAAAGAAATCACA						50		EPAF1	3			EPAF1	1	1	2	LOC_Os02g35100	('DDT domain containing protein, expressed',)	Nucleosome positioning into regularly spaced arrays (Acf1 homologs)	Putative homolog of the ACF (ATP-dependent chromatin assembly factor) proteins BAZ1A (Homo sapiens) and Acf1 (Drosophila). Invertebrate and vertebrate ACF proteins contain bromodomain and PHD finger motifs, but putative plant and fungal homologs lack thes
11433	qkwp3	GATCTTATTCCTGCTGC		13		EPAF1									1	1	2	LOC_Os02g34850	('histone-lysine N-methyltransferase, H3 lysine-4 and H3 lysine-36specific ASHH2, expressed',)	ARATH_EFS Group	ARATH EFS histone H3 lysine 36 histone methyltransferase family
11455	qkwp3	GATCCAGGACCTAGAGG					19			EPAF1					5	1	2	LOC_Os02g34850	('histone-lysine N-methyltransferase, H3 lysine-4 and H3 lysine-36specific ASHH2, expressed',)	ARATH_EFS Group	ARATH EFS histone H3 lysine 36 histone methyltransferase family
11463	qkwp3	GATCGGCGAGGTGCTGG									13			EPAF1	1	1	2	LOC_Os02g32950	('RCN2 - Rice Centroradialis-like1 homogous to Arabidopsis TFL1 gene, expressed',)	Flowering control-associated proteins; FLT group
11741	qtgw2	GATCTGCTTAACCCTGT			109	SEF1									3	1	5	LOC_Os05g10770	('jmjC domain containing protein, expressed',)	Jumonji domain group
11757	qtgw2	GATCCACTCCATCTAAC	162.667	136	69.25	BLPL	142	123	14.5	BLPL	191	51	96	LPL	1	1	5	LOC_Os05g08960	('ubiquitin-conjugating enzyme E2-17 kDa, putative, expressed',)	Histone ubiquitination proteins group B (Rad6 homologs)
11763	qtgw2	GATCCTCTCGGCCTCGC	46.25	32.6667	68.3333	AHPL	57.5	8.5	95	AHPL	135	209	192	HPL	1	1	5	LOC_Os05g05790	('double-stranded RNA binding motif family protein, expressed',)	Double stranded RNA-Binding protein group
11771	qtgw2	GATCGAGCGGTGCGGAA	35		61	EOPF1									1	1	5	LOC_Os05g05310	('fibronectin type III domain containing protein, expressed',)	Flowering control-associated proteins (VIN3 homologs)
11812	qtgw2	GATCAGTGGATGAAAGC	47	51.25	35.5	BLPL	27	12.5	14.5	LPL			8	SEF1	1	1	5	LOC_Os05g05230	('ATP binding protein, putative, expressed',)	SNF2 super family (Snf2, Ris1, Rad26 superclasses)	SWI/SNF class chromatin remodeling complex protein involved in transcriptional regulation; putative homolog of Saccharomyces cerevisiae SNF2
11830	qtgw2	GATCTGATTATTGTTCG		8	28	EOPF1									1	1	5	LOC_Os05g05780	('chromatin remodelling complex ATPase chain, putative, expressed',)	SNF2 super family (Snf2, Ris1, Rad26 superclasses)	SNF2 Superfamily; SNF2 Superclass; ISWI class
11892	qtgw2	GATCCTGAGGAGAGGAA			12	SEF1									1	1	5	LOC_Os05g05230	('ATP binding protein, putative, expressed',)	SNF2 super family (Snf2, Ris1, Rad26 superclasses)	SWI/SNF class chromatin remodeling complex protein involved in transcriptional regulation; putative homolog of Saccharomyces cerevisiae SNF2
11904	qtgw2	GATCTTTGGACAGTCAA	2	4	10.5	AHPL	4	63		EPAF1	11			EPAF1	2	1	5	LOC_Os05g10770	('jmjC domain containing protein, expressed',)	Jumonji domain group
11906	qtgw2	GATCCGAGATGTTGGGA			10	SEF1									1	1	5	LOC_Os05g05310	('fibronectin type III domain containing protein, expressed',)	Flowering control-associated proteins (VIN3 homologs)
11918	qtgw2	GATCGGGAAGCGGGAGC		8	9.5	EOPF1									1	1	5	LOC_Os05g05780	('chromatin remodelling complex ATPase chain, putative, expressed',)	SNF2 super family (Snf2, Ris1, Rad26 superclasses)	SNF2 Superfamily; SNF2 Superclass; ISWI class
11921	qtgw2	GATCTAAAACCGAGGCT	16		9	EOPF1					11			EPAF1	2	1	5	LOC_Os05g10770	('jmjC domain containing protein, expressed',)	Jumonji domain group
11949	qtgw2	GATCCCACCCACCCGGA			6	SEF1									1	1	5	LOC_Os05g05790	('double-stranded RNA binding motif family protein, expressed',)	Double stranded RNA-Binding protein group
11979	qtgw2	GATCCAAACCCAAATTC	2		4	EOPF1	10			EPAF1					1	1	5	LOC_Os05g08960	('ubiquitin-conjugating enzyme E2-17 kDa, putative, expressed',)	Histone ubiquitination proteins group B (Rad6 homologs)
11983	qtgw2	GATCCTCCAGCTGGCAT			4	SEF1			3	SEF1	2			EPAF1	1	1	5	LOC_Os05g08960	('ubiquitin-conjugating enzyme E2-17 kDa, putative, expressed',)	Histone ubiquitination proteins group B (Rad6 homologs)
12009	qtgw2	GATCCTAGTCTATGGTT			1	SEF1		4		EPAF1					1	1	5	LOC_Os05g05310	('fibronectin type III domain containing protein, expressed',)	Flowering control-associated proteins (VIN3 homologs)
12030	qtgw2	GATCAAATGCAGTGACA	27			EPAF1									1	1	5	LOC_Os05g05310	('fibronectin type III domain containing protein, expressed',)	Flowering control-associated proteins (VIN3 homologs)
12040	qtgw2	GATCAGTCCGCGGTCCA							3	SEF1			15	SEF1	3	1	5	LOC_Os05g08960	('ubiquitin-conjugating enzyme E2-17 kDa, putative, expressed',)	Histone ubiquitination proteins group B (Rad6 homologs)
12099	qtgw2	GATCGCAAAGCAGCGAC	3.5	4.5		EPAF1		1		EPAF1					6	1	5	LOC_Os05g08960	('ubiquitin-conjugating enzyme E2-17 kDa, putative, expressed',)	Histone ubiquitination proteins group B (Rad6 homologs)
12107	qtgw2	GATCATATCTTGTTCCC		39		EPAF1									6	1	5	LOC_Os05g05790	('double-stranded RNA binding motif family protein, expressed',)	Double stranded RNA-Binding protein group
12218	qtgw2	GATCTTAGACTGCAATG						11	11	EOPF1					3	1	5	LOC_Os05g05310	('fibronectin type III domain containing protein, expressed',)	Flowering control-associated proteins (VIN3 homologs)
12335	qtgw5	GATCCCCAATTCCAACT	131.333	170.75	64.75	BLPL	86	91	42.5	BLPL	67	71	8	BLPL	2	1	6	LOC_Os06g43790	('HAF01, putative, expressed',)	Histone acetyltransferases (TafI homologs)	Oryza sativa ssp. japonica; homologous to TAF-II-250, the 250 kD subunit of the TFIID transcription initiation factor complex, a protein with histone acetyl transferase activity.
12346	qtgw5	GATCGATGTGTAGGGGC	29	37	44.75	AHPL		13		EPAF1		2		EPAF1	2	1	6	LOC_Os06g44450	('CONSTANS-like protein CO6, putative, expressed',)	Flowering control-associated proteins; CONSTANS group
12369	qtgw5	GATCTTCGAAAGCATAC		4	27	EOPF1	19			EPAF1					2	1	6	LOC_Os06g44030	('transcription initiation factor TFIID subunit 5, putative, expressed',)	TATA binding protein associated factor 5 proteins	Putative homolog of Saccharomyces cerevisiae TAF5, a subunit (90 kDa) of TFIID and SAGA complexes, involved in RNA polymerase II transcription initiation and in chromatin modification.
12383	qtgw5	GATCTCGACTTCACGAG		40	23	EOPF1									1	1	6	LOC_Os06g44450	('CONSTANS-like protein CO6, putative, expressed',)	Flowering control-associated proteins; CONSTANS group
12388	qtgw5	GATCCATCTGGCCGTGG			21	SEF1									1	1	6	LOC_Os06g43790	('HAF01, putative, expressed',)	Histone acetyltransferases (TafI homologs)	Oryza sativa ssp. japonica; homologous to TAF-II-250, the 250 kD subunit of the TFIID transcription initiation factor complex, a protein with histone acetyl transferase activity.
12459	qtgw5	GATCAATTCCTCACATG	11	15	7	BLPL							4	SEF1	1	1	6	LOC_Os06g43790	('HAF01, putative, expressed',)	Histone acetyltransferases (TafI homologs)	Oryza sativa ssp. japonica; homologous to TAF-II-250, the 250 kD subunit of the TFIID transcription initiation factor complex, a protein with histone acetyl transferase activity.
12534	qtgw5	GATCGAAACAATCCACA						6		EPAF1					5	1	6	LOC_Os06g44030	('transcription initiation factor TFIID subunit 5, putative, expressed',)	TATA binding protein associated factor 5 proteins	Putative homolog of Saccharomyces cerevisiae TAF5, a subunit (90 kDa) of TFIID and SAGA complexes, involved in RNA polymerase II transcription initiation and in chromatin modification.
12556	qtgw5	GATCCTTCTCCACTTCA	3			EPAF1	4.5			EPAF1					3	1	6	LOC_Os06g43790	('HAF01, putative, expressed',)	Histone acetyltransferases (TafI homologs)	Oryza sativa ssp. japonica; homologous to TAF-II-250, the 250 kD subunit of the TFIID transcription initiation factor complex, a protein with histone acetyl transferase activity.
12588	qtgw5	GATCAGCAAAGACCTAC	7	23		EPAF1	41			EPAF1					1	1	6	LOC_Os06g43790	('HAF01, putative, expressed',)	Histone acetyltransferases (TafI homologs)	Oryza sativa ssp. japonica; homologous to TAF-II-250, the 250 kD subunit of the TFIID transcription initiation factor complex, a protein with histone acetyl transferase activity.
12629	qtgw5	GATCTGAATAGGTTGTC		4		EPAF1									3	1	6	LOC_Os06g43790	('HAF01, putative, expressed',)	Histone acetyltransferases (TafI homologs)	Oryza sativa ssp. japonica; homologous to TAF-II-250, the 250 kD subunit of the TFIID transcription initiation factor complex, a protein with histone acetyl transferase activity.
12653	qtgw5	GATCTCTCTTCTGGTCG		45		EPAF1	4			EPAF1			2	SEF1	1	1	6	LOC_Os06g44030	('transcription initiation factor TFIID subunit 5, putative, expressed',)	TATA binding protein associated factor 5 proteins	Putative homolog of Saccharomyces cerevisiae TAF5, a subunit (90 kDa) of TFIID and SAGA complexes, involved in RNA polymerase II transcription initiation and in chromatin modification.
12704	qtgw5	GATCCCCGGGTGGGACT					9			EPAF1	24			EPAF1	5	1	6	LOC_Os06g43790	('HAF01, putative, expressed',)	Histone acetyltransferases (TafI homologs)	Oryza sativa ssp. japonica; homologous to TAF-II-250, the 250 kD subunit of the TFIID transcription initiation factor complex, a protein with histone acetyl transferase activity.
12772	qtyp4	GATCGATTTGTGGTCAA	87.6667	84.6667	182.667	AHPL	56.5	52		EPAF1	104	65	2	BLPL	1	1	8	LOC_Os08g09340	('bromodomain containing protein, expressed',)	Global transcription factor group E (Bdf1, BRD4 and BRD2 (RING3) homologs)	Oryza sativa ssp. japonica; Global transcription factor group E (BDF1-FSH-RING3 homologs)
12784	qtyp4	GATCCTCCCTGCCATTT	32.6667	77.3333	118.25	AHPL	48	118	65.5	LPL	126	158	94	BLPL	2	1	8	LOC_Os08g04780	('flowering locus D, putative, expressed',)	Histone demethylases (AOF2/ LSD1 homologs)	Predicted homolog of Arabidopsis LDL2, a predicted homolog of human AOF2/LDL2; LDL2 acts in partial redundancy with FLD (FLOWERING LOCUS D), an additional AOF2/LSD1 homolog, to repress FLC (FLOWERING LOCUS C) expression in Arabidopsis.
12843	qtyp4	GATCGCCGCCGCGGCCC	83	10	52	HPL	35	11	50	AHPL	26			EPAF1	1	1	8	LOC_Os08g09340	('bromodomain containing protein, expressed',)	Global transcription factor group E (Bdf1, BRD4 and BRD2 (RING3) homologs)	Oryza sativa ssp. japonica; Global transcription factor group E (BDF1-FSH-RING3 homologs)
12876	qtyp4	GATCCTCGTTGGAGGGC	6.5	4	38	AHPL	3	3		EPAF1		5		EPAF1	2	1	8	LOC_Os08g06070	('ELF7, putative, expressed',)	PAF1 complex protein (Paf1 homologs)	Putatiave homolog of Saccharomyces cerevisiae PAF1, a RNA polymerase II-associated Paf1p complex subunit. The Saccharomyces cerevisiae Paf1 complex consists of five proteins (Paf1, Rtf1, Cdc73, Leo1, Ctr9) and is associated with the elongating RNA polymer
12888	qtyp4	GATCTGCATTTTGATTT	19.3333	11.5	35	AHPL		7	3	EOPF1	4		7	EOPF1	1	1	8	LOC_Os08g04270	('polycomb group protein FIE2, putative, expressed',)	Polycomb group (esc homologs)	Oryza sativa ssp. japonica; Polycomb group; encodes protein related to the Drosophila PcG protein ESC
12919	qtyp4	GATCAAGAGCAGTGTTA	22.75	59	28	LPL	12	16.5	2.5	BLPL					2	1	8	LOC_Os08g06070	('ELF7, putative, expressed',)	PAF1 complex protein (Paf1 homologs)	Putatiave homolog of Saccharomyces cerevisiae PAF1, a RNA polymerase II-associated Paf1p complex subunit. The Saccharomyces cerevisiae Paf1 complex consists of five proteins (Paf1, Rtf1, Cdc73, Leo1, Ctr9) and is associated with the elongating RNA polymer
12935	qtyp4	GATCCATCTGGTGGTGT	20.6667	18.75	26.25	AHPL	25	27	18	BLPL	85	13	29	LPL	2	1	8	LOC_Os08g08220	('ATP binding protein, putative, expressed',)	SNF2 super family (Snf2, Ris1, Rad26 superclasses)	SNF2 Superfamily; RIS1 class
12992	qtyp4	GATCAGGGAGCTGATAC			17	SEF1									5	1	8	LOC_Os08g14610	('DRD1, putative',)	SNF2 super family (Snf2, Ris1, Rad26 superclasses)	SNF2 Superfamily; RAD26 Superclass; DRD1 class
13029	qtyp4	GATCCTGCGAGCCTGGT	42.3333	39	12.6667	BLPL	6.5	5	3	BLPL	33	29		EPAF1	1	1	8	LOC_Os08g12430	('expressed protein',)	Flowering control-associated proteins (VIN3 homologs)
13047	qtyp4	GATCCATCTGGTTCCGA			10	SEF1		34		EPAF1					1	1	8	LOC_Os08g08210	('histone-lysine N-methyltransferase ATXR3, putative, expressed',)	TRR_TRX	Member of the TRR (Trithorax-related protein) family of predicted histone H3 lysine 4 methyltransferases
13059	qtyp4	GATCAACAACAGGGTGG			9	SEF1			8	SEF1	4			EPAF1	3	1	8	LOC_Os08g04280	('actin-like protein 6A, putative, expressed',)	Actin superfamily; actin-related proteins	Nuclear actin-related protein involved in chromatin remodeling, component of chromatin-remodeling enzyme complexes; putative homolog of Saccharomyces cerevisiae ARP4
13093	qtyp4	GATCTTGTCTTGAGCCA			6	SEF1									3	1	8	LOC_Os08g08210	('histone-lysine N-methyltransferase ATXR3, putative, expressed',)	TRR_TRX	Member of the TRR (Trithorax-related protein) family of predicted histone H3 lysine 4 methyltransferases
13143	qtyp4	GATCCCCAAATATGCAT			4	SEF1									3	1	8	LOC_Os08g08210	('histone-lysine N-methyltransferase ATXR3, putative, expressed',)	TRR_TRX	Member of the TRR (Trithorax-related protein) family of predicted histone H3 lysine 4 methyltransferases
13153	qtyp4	GATCAGCGTGTGGTTCA	18		3	EOPF1									1	1	8	LOC_Os08g09340	('bromodomain containing protein, expressed',)	Global transcription factor group E (Bdf1, BRD4 and BRD2 (RING3) homologs)	Oryza sativa ssp. japonica; Global transcription factor group E (BDF1-FSH-RING3 homologs)
13283	qtyp4	GATCAGAAGAATGGTGA	13	4		EPAF1						3		EPAF1	1	1	8	LOC_Os08g08220	('ATP binding protein, putative, expressed',)	SNF2 super family (Snf2, Ris1, Rad26 superclasses)	SNF2 Superfamily; RIS1 class
13285	qtyp4	GATCCTTGTACTATTGA					7			EPAF1					1	1	8	LOC_Os08g10580	('methyl-CpG binding domain containing protein, expressed',)	Methyl binding domain proteins	Oryza sativa ssp. japonica; protein containing a putative methyl-CpG-binding domain
13302	qtyp4	GATCTTCCAAACACAAC										9		EPAF1	1	1	8	LOC_Os08g04280	('actin-like protein 6A, putative, expressed',)	Actin superfamily; actin-related proteins	Nuclear actin-related protein involved in chromatin remodeling, component of chromatin-remodeling enzyme complexes; putative homolog of Saccharomyces cerevisiae ARP4
13338	qtyp4	GATCCCTCCTGAACTCC											34	SEF1	3	1	8	LOC_Os08g04280	('actin-like protein 6A, putative, expressed',)	Actin superfamily; actin-related proteins	Nuclear actin-related protein involved in chromatin remodeling, component of chromatin-remodeling enzyme complexes; putative homolog of Saccharomyces cerevisiae ARP4
13366	qtyp4	GATCTTGGTTTTCCTGC									6			EPAF1	3	1	8	LOC_Os08g04780	('flowering locus D, putative, expressed',)	Histone demethylases (AOF2/ LSD1 homologs)	Predicted homolog of Arabidopsis LDL2, a predicted homolog of human AOF2/LDL2; LDL2 acts in partial redundancy with FLD (FLOWERING LOCUS D), an additional AOF2/LSD1 homolog, to repress FLC (FLOWERING LOCUS C) expression in Arabidopsis.
13372	qtyp4	GATCGTGGATGGGGTGC	55			EPAF1									1	1	8	LOC_Os08g08210	('histone-lysine N-methyltransferase ATXR3, putative, expressed',)	TRR_TRX	Member of the TRR (Trithorax-related protein) family of predicted histone H3 lysine 4 methyltransferases
13410	qtyp4	GATCTGCTTGCTGCTTC					1			EPAF1	2	42	19	LPL	2	1	8	LOC_Os08g10470	('expressed protein',)	S-ET interrupted and unclassified
13442	qtyp4	GATCTCCCTCTGCCTAG	5			EPAF1									5	1	8	LOC_Os08g04270	('polycomb group protein FIE2, putative, expressed',)	Polycomb group (esc homologs)	Oryza sativa ssp. japonica; Polycomb group; encodes protein related to the Drosophila PcG protein ESC
13479	qtyp4	GATCGCTCCGCCGCCGG							47.5	SEF1					5	1	8	LOC_Os08g07480	('DNA-directed RNA polymerase, putative, expressed',)	RNA Polymerase IV Small Subunit
13515	qtyp4	GATCTCATATTTATGTG	5			EPAF1									2	1	8	LOC_Os08g06070	('ELF7, putative, expressed',)	PAF1 complex protein (Paf1 homologs)	Putatiave homolog of Saccharomyces cerevisiae PAF1, a RNA polymerase II-associated Paf1p complex subunit. The Saccharomyces cerevisiae Paf1 complex consists of five proteins (Paf1, Rtf1, Cdc73, Leo1, Ctr9) and is associated with the elongating RNA polymer
13549	qtyp4	GATCTTTGCATAGAACT										7		EPAF1	3	1	8	LOC_Os08g04780	('flowering locus D, putative, expressed',)	Histone demethylases (AOF2/ LSD1 homologs)	Predicted homolog of Arabidopsis LDL2, a predicted homolog of human AOF2/LDL2; LDL2 acts in partial redundancy with FLD (FLOWERING LOCUS D), an additional AOF2/LSD1 homolog, to repress FLC (FLOWERING LOCUS C) expression in Arabidopsis.
13635	qtyp4	GATCTATATCGACTATT							11.5	SEF1					2	1	8	LOC_Os08g04280	('actin-like protein 6A, putative, expressed',)	Actin superfamily; actin-related proteins	Nuclear actin-related protein involved in chromatin remodeling, component of chromatin-remodeling enzyme complexes; putative homolog of Saccharomyces cerevisiae ARP4
13636	qtyp4	GATCTCCTGTGATACTT							4.5	SEF1					2	1	8	LOC_Os08g10470	('expressed protein',)	S-ET interrupted and unclassified
13651	qtyp4	GATCGGCAGCAGAGGTT											8	SEF1	1	1	8	LOC_Os08g10470	('expressed protein',)	S-ET interrupted and unclassified
13654	qtyp4	GATCCTAGCTTATGGTT		19		EPAF1									1	1	8	LOC_Os08g12430	('expressed protein',)	Flowering control-associated proteins (VIN3 homologs)
