# Supplementary material for: Identification of Candidate Genes Associated with Positive and Negative Heterosis in Rice
Source: PLoS One. 2014 Apr 17;9(4):e95178. doi: 10.1371/journal.pone.0095178 (PMC3990613; doi:10.1371/journal.pone.0095178)
Supplement: Table S9 — Cloned yield related genes located in mapped QTL regions in our study. The genes responsible for yield related traits have been isolated in different studies and the information is deposited in Japanese Q-TARO database (http://qtaro.abr.affrc.go.jp/ogro/table). (XLSX) [file pone.0095178.s012.xlsx]

## Sheet: Published Genes_yield Trait QTL
Table S9. Cloned yield related genes located in mapped QTL regions in our study. The genes responsible for yield related traits have been isolated in different studies and the information is deposited in Japanese Q-TARO database (http://qtaro.abr.affrc.go.jp/ogro/table ).
ID	Gene	Gene Symbol	Major Category	Category of object character	Chr	Genome start	Genome end	Add LOC to Locus ID	Method of Isolation	Objective character	Reference (doi)	QTL in this study
977	DNA-binding with one finger12	OsDof12	Physiological trait	Flowering	3	3717204	3719947	LOC_Os03g0169600	Overexpression	Flowering time under long day condition.	10.1007/s00425-009-0893-7	qdth1
81	Sucrose transporter 1	OsSUT1	Physiological trait	Flowering	3	3776031	3782468	LOC_Os03g0170900	Knockdown	Dwarfism. Flowering time.	10.1093/pcp/pce148	qdth1
	Putative transmembrane protein	GS3								Grain width and length	Theor Appl Genet. 2006 Apr;112(6):1164-71. Epub 2006 Feb 2.	qdth1, qdth2, qnot4
102	phosphatidylinositol 4-phosphate 5-kinase 1	OsPIPK1	Physiological trait	Flowering	3	28941973	28946534	LOC_Os03g0701800	Knockdown	Flowering time.	10.1023/B:PLAN.0000028796.14336.24	qdth2
500	phytochromeA	phyA	Physiological trait	Flowering	3	29930025	29937834	LOC_Os03g0719800	Mutant	Flowering time. Deetiolation response. Sensitivity to red and far-red light.	10.1105/tpc.105.035899	qdth2
503	phytochromeC	phyC	Physiological trait	Flowering	3	31770651	31772937	LOC_Os03g0752100	Mutant	Flowering time. Deetiolation response. Sensitivity to red and far-red light.	10.1105/tpc.105.035899	qdth2
806	heading date 6	Hd6	Physiological trait	Flowering	3	32363155	32364873	LOC_Os03g0762000	Natural variation	Flowering time.	10.1073/pnas.111136798	qdth2
516	earlier flowering1	el1	Physiological trait	Flowering	3	33850197	33857593	LOC_Os03g0793500	Mutant	Flowering time. Gibberellin sensitivity.	10.1038/emboj.2010.75	qdth2
1009	SPL11-interacting protein1	SPIN1	Physiological trait	Flowering	3	35037170	35041470	LOC_Os03g0815700	Overexpression	Flowering time independent of day length.	10.1105/tpc.108.058610	qdth2
		SLR								Plant height	http://www.gramene.org/db/genes/search_gene?acc=GR:0060897	qdth2
1258	early flowering 7	ef7	Physiological trait	Flowering	6	2233133	2238141	LOC_Os06g0142600	Mutant	Flowering time independent of day length.	10.1093/pcp/pcs029	qdth5
1257	Heading date 17	Hd17	Physiological trait	Flowering	6	2233133	2238141	LOC_Os06g0142600	Natural variation	Flowering time under long day condition.	10.1093/pcp/pcs028	qdth5
1256	Oryza sativa EARLY FLOWERING 3-1	OsELF3-1	Physiological trait	Flowering	6	2233133	2238141	LOC_Os06g0142600	Mutant	Flowering time.	10.1371/journal.pone.0043705	qdth5
133	RICE FLOWERING LOCUS T 1	RFT1	Physiological trait	Flowering	6	2925824	2927475	LOC_Os06g0157500	Knockdown	Flowering time under long day condition.	10.1242/dev.040170	qdth5
822	heading date 3a	Hd3a	Physiological trait	Flowering	6	2939005	2941453	LOC_Os06g0157700	Natural variation	Flowering time under short day condition.	10.1093/pcp/pcf156	qdth5
826	heading date 1	Hd1	Physiological trait	Flowering	6	9335377	9337570	LOC_Os06g0275000	Natural variation	Flowering time.	10.1105/tpc.12.12.2473	qdth5
843	"grain number, plant height and heading date 7"	Ghd7	Physiological trait	Flowering	7	9184534	9187187	LOC_Os07g0261200	Natural variation	Flowering time under long day condition.	10.1038/ng.143	qdth6
1092	OsMADS18	OsMADS18	Physiological trait	Flowering	7	25448633	25453836	LOC_Os07g0605200	Overexpression	Flowering time.	10.1104/pp.104.045039	qdth7
339	dwarf 61	d61	Morphological trait	Dwarf	1	31683432	31687297	LOC_Os01g0718300	Mutant	Brassinosteroid sensitivity. Dwarfism. Leaf angle. Skotomorphogenesis.	10.1105/tpc.12.9.1591	qpht1
341	dwarf 10	d10	Morphological trait	Dwarf	1	32981304	32984412	LOC_Os01g0746400	Mutant	Tillering dwarf. Tiller bud outgrowth.	10.1111/j.1365-313X.2007.03210.x	qpht1
344	brittle culm 7(t)	Bc7(t)	Morphological trait	Dwarf	1	33178792	33184516	LOC_Os01g0750300	Mutant	Brittle culm. Cellulose contents in culm.	10.1016/S1673-8527(07)60115-5	qpht1
345	cellulose synthase catalytic subunit A4	OsCesA4	Morphological trait	Dwarf	1	33178792	33184516	LOC_Os01g0750300	Mutant	Brittle culm. Cellulose contents in culm.	10.1104/pp.103.022442	qpht1
1	Gibberellin 2-Oxidase 3	GA2ox3	Morphological trait	Dwarf	1	33550951	33553486	LOC_Os01g0757200	Others	Dwarfism. Gibberellin catabolism.	10.1105/tpc.108.060913	qpht1
920	-	OsGH3.1	Morphological trait	Dwarf	1	35064294	35066779	LOC_Os01g0785400	Overexpression	"Auxin content. Cell elongation. Resistance to infection of Magnaporthe grisea strains."	10.1094/MPMI-22-2-0201	qpht1
629	dwarf35	d35	Morphological trait	Dwarf	6	22897875	22905149	LOC_Os06g0569500	Mutant	Dwarfism. Gibberellin biosynthesis.	10.1023/B:PLAN.0000038261.21060.47	qpht5
141	Histone deacetylases 702	HDA702	Morphological trait	Dwarf	6	23671362	23677224	LOC_Os06g0583400	Knockdown	Elongated uppermost internode. Fertility.	10.1016/j.bbrc.2009.07.162	qpht5
1068	cytochrome P450 monooxygenase 734A4	CYP734A4	Morphological trait	Dwarf	6	24581702	24584329	LOC_Os06g0600400	Overexpression	Brassinosteroid catabolism. Dwarfism. Abnormal leaf morphology.	10.1111/j.1365-313X.2011.04567.x	qpht5
1078	miRNA156h	OsmiR156h	Morphological trait	Dwarf	6	27431798	27431962	LOC_Osa-MIR156h	Overexpression	Tillering dwarf. Tiller bud outgrowth.	10.1104/pp.106.084475	qpht5
1083	PIN-FORMED2	OsPIN2	Morphological trait	Dwarf	6	28077809	28081622	LOC_Os06g0660200	Overexpression	Dwarfism. Tillering. Tiller angle. Auxin transport.	10.1111/j.1467-7652.2011.00637.x	qpht5
150	leaf and tiller angle increased controller	OsLIC	Morphological trait	Dwarf	6	30615882	30619501	LOC_Os06g0704300	Knockdown	Dwarfism. Leaf angle. Tillering.	10.1371/journal.pone.0003521	qpht5
696	cellulose synthase catalytic subunit A9	OsCesA9	Morphological trait	Dwarf	9	15935031	15939604	LOC_Os09g0422500	Mutant	Brittle culm. Dwarfism.	10.1104/pp.103.022442	qpht7
693	brittle culm 6	bc6	Morphological trait	Dwarf	9	15935031	15939604	LOC_Os09g0422500	Mutant	Brittle culm. cellulose synthesis in secondary cell walls.	10.1093/jxb/erq395	qpht7
703	Delayed Seed Germination 1	Osdsg1	Morphological trait	Dwarf	9	16598274	16601628	LOC_Os09g0434200	Mutant	Germination rate. Dwarfism. Drought and salinity tolerance.	10.1007/s11103-010-9687-3	qpht7
1307	Oryza sativa Decrease in DNA Methylation a	OsDDM1a	Morphological trait	Dwarf	9	17115337	17121338	LOC_Os09g0442700	Knockdown	"Dwarfism, DNA methylation"	10.1007/s00438-012-0717-5	qpht7
709	aminocyclopropane-1-carboxylate oxidase1	aco1	Morphological trait	Dwarf	9	17539755	17541316	LOC_Os09g0451000	Mutant	Internode elongation.	10.1111/j.1365-3040.2009.02106.x	qpht7
1110	ERF protein associated with tillering and panicle branching	OsEATB	Morphological trait	Dwarf	9	17959811	17960910	LOC_Os09g0457900	Overexpression	Internode elongation. Panicle branching. Tillering. Salinity tolerance.	10.1104/pp.111.179945	qpht7
5	SHOrt GRAIN 1	SG1	Morphological trait	Dwarf	9	18004651	18006124	LOC_Os09g0459200	Others	Culm and rachis internode elongation. Seed development. Cell proliferation. Leaf angle. Brassinolide sensitivity.	10.1104/pp.111.187567	qpht7
1113	HOMEOBOX4	Oshox4	Morphological trait	Dwarf	9	18556877	18558594	LOC_Os09g0470500	Overexpression	Dwarfism. Regulation of gibberellin level.	10.1007/s11103-007-9270-8	qpht7
1123	small Auxin-up RNA gene 39	SAUR39	Morphological trait	Dwarf	9	22397412	22398103	LOC_Os09g0545300	Overexpression	Dwarfism. Leaf angle. Root growth. Regulation of auxin level and transport.	10.1104/pp.109.143875	qpht7
193	UDP-Glucose Pyrophosphorylase1	Ugp1	Morphological trait	Dwarf	9	22748966	22754066	LOC_Os09g0553200	Knockdown	Pollen callose deposition. Dwarfism.	10.1105/tpc.106.044123	qpht7
861	Tiller Angle Control 1	TAC1	Morphological trait	Culm leaf	9	21563231	21566366	LOC_Os09g0529300	Natural variation	Tiller angle.	10.1111/j.1365-313X.2007.03284.x	qpty3
		DEP1								Dense panicle, high grain number per panicle and erect panicle		qpty3, qnot7
	RING protein with E3 ubiquitin ligase	GW2								Grain width and weight	Nat Genet. 2007 May;39(5):623-30. Epub 2007 Apr 8	qnot2, qnob2, qple2
1313	LAGGING GROWTH AND DEVELOPMENT 1	LGD1	Morphological trait	Culm leaf	9	20078670	20084674	LOC_Os09g0502100	Mutant	Growth retardation. Tiller number. Panicle length.	10.1111/j.1365-313X.2012.04989.x	qnot7
1312	LAGGING GROWTH AND DEVELOPMENT 1	LGD1	Morphological trait	Panicle flower	9	20078670	20084674	LOC_Os09g0502100	Mutant	Growth retardation. Tiller number. Panicle length.	10.1111/j.1365-313X.2012.04989.x	qnot7
	Cytokinin oxidase or dehydrogenase	Gn1a								Grain number	Science. 2005 Jul 29;309(5735):741-5. Epub 2005 Jun 23.	qple1
1288	CHD-related gene 729	chr729	Morphological trait	Culm leaf	7	19296343	19299491	LOC_Os07g0497100	Mutant	Dwarfism. Narrowed leaf. Panicle branching. Chlorophyll content. Chromatin modification.	10.1073/pnas.1203148109	qple5
1287	CHD-related gene 729	chr729	Morphological trait	Dwarf	7	19296343	19299491	LOC_Os07g0497100	Mutant	Dwarfism. Narrowed leaf. Panicle branching. Chlorophyll content. Chromatin modification.	10.1073/pnas.1203148109	qple5
1289	CHD-related gene 729	chr729	Morphological trait	Panicle flower	7	19296343	19299491	LOC_Os07g0497100	Mutant	Dwarfism. Narrowed leaf. Panicle branching. Chlorophyll content. Chromatin modification.	10.1073/pnas.1203148109	qple5
1290	CHD-related gene 729	chr729	Physiological trait	Source activity	7	19296343	19299491	LOC_Os07g0497100	Mutant	Dwarfism. Narrowed leaf. Panicle branching. Chlorophyll content. Chromatin modification.	10.1073/pnas.1203148109	qple5
389	larger panicle	lp	Morphological trait	Panicle flower	2	9071132	9075127	LOC_Os02g0260200	Mutant	Panicle branching. Tillering. Culm mechanical strength.	10.1111/j.1467-7652.2011.00610.x	qnob2
388	larger panicle	lp	Resistance or Tolerance	Lodging resistance	2	9071132	9075127	LOC_Os02g0260200	Mutant	Panicle branching. Tillering. Culm mechanical strength.	10.1111/j.1467-7652.2011.00610.x	qnob2
387	larger panicle	lp	Morphological trait	Culm leaf	2	9071132	9075127	LOC_Os02g0260200	Mutant	Panicle branching. Tillering. Culm mechanical strength.	10.1111/j.1467-7652.2011.00610.x	qnob2
954	RICE TERMINAL FLOWER 1/CENTRORADIALIS HOMOLOG 1	RCN2	Morphological trait	Panicle flower	2	20424908	20426830	LOC_Os02g0531600	Overexpression	Transition to reproductive phase. Panicle branching.	10.1046/j.1365-313X.2002.01255.x	qnob2
953	RICE TERMINAL FLOWER 1/CENTRORADIALIS HOMOLOG 1	RCN2	Physiological trait	Flowering	2	20424908	20426830	LOC_Os02g0531600	Overexpression	Transition to reproductive phase. Panicle branching.	10.1046/j.1365-313X.2002.01255.x	qnob2
855	ideal plant architecture	IPA1	Morphological trait	Panicle flower	8	25362546	25366701	LOC_Os08g0509600	Natural variation	Panicle branching. Tillering. Culm mechanical strength.	10.1038/ng.591	qnob4
854	ideal plant architecture	IPA1	Resistance or Tolerance	Lodging resistance	8	25362546	25366701	LOC_Os08g0509600	Natural variation	Panicle branching. Tillering. Culm mechanical strength.	10.1038/ng.591	qnob4
853	ideal plant architecture	IPA1	Morphological trait	Culm leaf	8	25362546	25366701	LOC_Os08g0509600	Natural variation	Panicle branching. Tillering. Culm mechanical strength.	10.1038/ng.591	qnob4
852	WEALTHY FARMER’S PANICLE	WFP	Morphological trait	Panicle flower	8	25362546	25366701	LOC_Os08g0509600	Natural variation	Panicle branching. Tillering.	10.1038/ng.592	qnob4
851	WEALTHY FARMER’S PANICLE	WFP	Morphological trait	Culm leaf	8	25362546	25366701	LOC_Os08g0509600	Natural variation	Panicle branching. Tillering.	10.1038/ng.592	qnob4
	Plant-specific transcription factor	OsSPL14								Panicle number and grain productivity-reduced tiller number, increased lodging resistance and enhanced grain yield.	Nat Genet. 2010 Jun;42(6):541-4. Epub 2010 May 23.	qnob4
